# Supplementary material for: Proteomic characterization of aging-driven changes in the mouse brain by co-expression network analysis
Source: Sci Rep. 2023 Oct 24;13:18191. doi: 10.1038/s41598-023-45570-w (PMC10598061; doi:10.1038/s41598-023-45570-w)
Supplement: Supplementary file 2 — Supplementary Table S1. [file 41598_2023_45570_MOESM2_ESM.xlsx]

## Sheet: Sheet1
TMT 11-plex batch	Tissue	TMT	Age/Pooled sample	Replicate	Mouse ID
Hipp-1	Hippocampus	126	Pooled_Hipp	1	-
		127N	3	1	1
		127C	15	1	7
		128N	24	1	13
		128C	3	2	2
		129N	15	2	8
		129C	24	2	14
		130N	3	3	3
		130C	15	3	9
		131N	24	3	15
		131C	Pooled_Hipp	2	-
Hipp-2	Hippocampus	126	Pooled_Hipp	3	-
		127N	3	4	4
		127C	15	4	10
		128N	24	4	16
		128C	3	5	5
		129N	15	5	11
		129C	24	5	17
		130N	3	6	6
		130C	15	6	12
		131N	24	6	18
		131C	Pooled_Hipp	4	-
Cx-1	Cortex	126	Pooled_Cx	1	-
		127N	3	1	1
		127C	15	1	7
		128N	24	1	13
		128C	3	2	2
		129N	15	2	8
		129C	24	2	14
		130N	3	3	3
		130C	15	3	9
		131N	24	3	15
		131C	Pooled_Cx	2	-
Cx-2	Cortex	126	Pooled_Cx	3	-
		127N	3	4	4
		127C	15	4	10
		128N	24	4	16
		128C	3	5	5
		129N	15	5	11
		129C	24	5	17
		130N	3	6	6
		130C	15	6	12
		131N	24	6	18
		131C	Pooled_Cx	4	-
