# Supplementary material for: Proteomic characterization of aging-driven changes in the mouse brain by co-expression network analysis
Source: Sci Rep. 2023 Oct 24;13:18191. doi: 10.1038/s41598-023-45570-w (PMC10598061; doi:10.1038/s41598-023-45570-w)
Supplement: Supplementary file 3 — Supplementary Table S2. [file 41598_2023_45570_MOESM3_ESM.xlsx]

## Sheet: expression
Cx_3mo_1	Cx_15mo_1	Cx_24mo_1	Cx_3mo_2	Cx_15mo_2	Cx_24mo_2	Cx_3mo_3	Cx_15mo_3	Cx_24mo_3	Cx_3mo_4	Cx_15mo_4	Cx_24mo_4	Cx_3mo_5	Cx_15mo_5	Cx_24mo_5	Cx_3mo_6	Cx_15mo_6	Cx_24mo_6	Peptides	Razor + unique peptides	Unique peptides	Sequence coverage [%]	Unique + razor sequence coverage [%]	Unique sequence coverage [%]	Mol. weight [kDa]	Q-value	Score	Intensity	MS/MS count	id	UniProt accession	Gene name
21.4248	21.3515	22.4265	21.4547	21.6242	21.5577	21.3515	21.5577	22.8386	NA	NA	NA	NA	NA	NA	NA	NA	NA	1	1	1	18.2	18.2	18.2	10.856	0.0047847	1.8208	3600000	2	0	A0A075B5N9	Igkv3-7
24.1619	24.7309	27.9072	24.7092	24.7179	25.7716	24.009	25.6689	27.9462	25.2399	25.126	26.0821	24.92	25.6492	26.1864	25.0211	26.0742	24.8614	4	4	4	11	11	11	49.943	0	14.666	53955000	12	1	A0A075B5P6	Ighm
NA	NA	NA	NA	NA	NA	NA	NA	NA	20.455	20.8679	21.0777	20.9402	20.8041	21.0781	20.5333	20.8039	21.131	1	1	1	4	4	4	57.223	0.003366	1.9642	1896500	1	2	P38532	Hsf1
24.443	24.499	24.6885	24.4987	24.555	24.3724	24.6285	24.5129	24.6067	24.3537	24.5343	24.4825	24.7924	24.4864	24.4064	24.8148	24.2205	24.779	5	5	5	2.4	2.4	2.4	331.54	0	5.2323	22653000	10	3	A0A087WP63	Srcap
32.0132	32.1003	32.2634	32.2847	32.0392	32.3069	31.9586	32.1975	32.1315	32.1147	32.4954	32.0975	31.9996	32.1008	32.1559	32.3141	32.1124	31.8969	8	8	8	58.9	58.9	58.9	12.473	0	246.39	4065300000	67	4	P83940	Tceb1
31.1425	31.1353	31.1413	31.2929	31.1284	31.0728	31.1299	31.1532	31.0978	31.2246	31.1539	31.0353	31.1434	31.1523	31.2486	31.0446	31.12	31.2032	99	42	42	44.1	20.8	20.8	315.42	0	239.37	2197900000	135	5	A0A087WNU5	Ank3
26.7298	26.5686	26.6885	26.3289	26.9672	26.627	26.4499	26.3575	26.6716	26.6602	26.324	26.5389	26.7924	26.4722	26.8425	26.4342	26.5901	26.8991	17	3	0	28.3	3.5	0	64.931	0	14.827	116220000	9	6	A0A087WNU6	Lrrfip1
30.7688	30.6358	30.6936	30.7332	30.6489	30.7352	30.7294	30.6362	30.6472	31.0699	30.5676	30.7171	30.7027	30.472	30.8182	30.6669	30.6341	30.9766	15	15	15	30.5	30.5	30.5	58.042	0	247.88	1544900000	48	7	Q8K2K6	Agfg1
26.0022	25.6874	25.653	25.706	25.4608	25.8212	25.3711	25.6116	25.4985	25.5097	25.6668	25.6447	25.6285	25.6812	25.5497	25.7435	25.8159	25.6512	3	3	3	18.9	18.9	18.9	12.032	0	12.49	53704000	13	8	A0A087WRP7	Ly6c1
29.7697	29.7459	29.6771	29.822	29.9413	29.8497	29.8215	29.8143	29.8012	29.7354	29.9584	29.7559	29.8146	29.9776	29.7118	29.9012	29.732	29.7571	16	14	9	34.1	31.6	21.4	54.53	0	182.39	814750000	51	9	Q9Z2H2	Rgs6
26.9484	27.3166	26.888	27.2185	27.2168	27.0705	27.2591	26.9812	26.8815	26.806	27.1295	26.8024	27.0427	27.1055	27.0237	27.4116	27.1719	26.6043	5	5	5	7	7	7	94.424	0	12.46	137740000	13	10	Q3ZAQ4	Atg9a
34.3059	34.1154	34.1262	34.3065	34.1157	34.1095	34.2455	34.1953	34.1439	34.0744	34.2607	34.1787	34.1945	34.2565	34.2276	34.1895	34.1159	34.1337	23	23	23	53.1	53.1	53.1	38.086	0	323.31	17827000000	189	11	Q8BLK3	Lsamp
28.0172	27.4863	27.4363	27.6331	27.685	27.4349	27.1747	27.3513	27.5882	27.8607	27.2857	27.195	27.9501	27.1664	27.6578	27.6405	27.3167	27.5747	5	5	5	23.3	23.3	23.3	27.895	0	47.977	194010000	13	12	Q91X58	Zfand2b
28.2863	28.4264	28.421	28.3451	28.309	28.4763	28.2561	28.3426	28.3521	28.0199	28.6203	28.487	28.0763	28.7161	28.2866	28.4697	28.5342	28.2116	7	7	6	44.3	44.3	39.1	18.398	0	11.449	316950000	20	13	A0A087WPF8	Abhd14b
25.2266	25.2934	25.2902	25.6137	24.7718	25.2799	25.2199	25.1919	25.1621	NA	NA	NA	NA	NA	NA	NA	NA	NA	21	1	1	69.5	5.9	5.9	34.02	0	17.528	32159000	2	14	A0A087WPH7	Psmc3
30.236	30.1294	30.1056	30.0274	30.2436	30.1112	30.0361	30.089	30.2186	29.99	30.1831	30.1717	30.2211	30.2931	30.068	30.0811	30.1186	30.2058	19	19	0	32.5	32.5	0	71.302	0	90.747	1075800000	78	15	Q3UZ39-2	Lrrfip1
21.2487	21.4912	21.5278	21.134	20.5797	21.6743	21.5278	21.3514	21.4246	NA	NA	NA	NA	NA	NA	NA	NA	NA	1	1	1	9.2	9.2	9.2	37.703	0.00047544	3.146	2935200	1	16	Q8R1G6	Pdlim2
29.9407	29.9004	29.9263	29.979	30.0516	29.9084	30.0264	29.979	29.9825	30.071	29.9131	29.931	30.0207	29.7726	29.971	30.0166	30.0513	30.0994	42	27	27	39.9	29.3	29.3	133.71	0	323.31	1001200000	78	17	B8QI36	Ppfia4
29.2887	29.3282	29.3282	29.4236	29.3398	29.3552	29.5043	29.4059	29.3341	29.1552	29.4347	29.3188	29.5366	29.3116	29.1869	29.4516	29.3631	29.4566	16	16	11	9.3	9.3	6.8	240.14	0	22.687	672050000	42	18	Q01815	Cacna1c
31.3857	31.2783	31.3825	31.4267	31.3812	31.3797	31.4085	31.3279	31.3996	31.3169	31.6939	31.1777	31.5148	31.3577	31.3424	31.3758	31.2292	31.4245	23	18	4	51.1	42.4	8.5	49.387	0	180.78	2567500000	70	19	P62484	Abi2
32.2592	32.1786	32.2313	32.2519	32.0526	32.3448	32.2022	32.1851	32.2774	32.1881	32.2091	31.9926	32.3659	32.2928	32.3266	32.7311	31.9856	32.2327	20	20	7	32.9	32.9	9.1	69.259	0	323.31	4328100000	109	20	P20917	Mag
25.0773	25.1149	25.1149	25.0967	25.1123	25.0987	25.2567	25.2267	25.0909	25.3629	24.8161	25.1842	25.1524	25.1782	25.2039	24.9448	25.1796	25.2293	30	1	1	10.9	0.4	0.4	331.49	0.00047476	3.1201	36618000	8	21	A0A087WPR7	Dst
28.3314	28.0846	28.4444	28.2037	28.3242	28.3108	28.128	28.3352	28.3352	28.1764	28.2507	28.1928	28.242	28.3396	28.3485	28.3672	28.1581	28.3331	6	6	6	22	22	22	57.541	0	64.608	313860000	27	22	Q6NS82	Fam134a
NA	NA	NA	NA	NA	NA	NA	NA	NA	24.5864	24.5787	24.7664	24.8083	24.8349	24.6386	24.4465	25.0365	24.8401	4	4	4	3.8	3.8	3.8	138.97	0	5.0698	30367000	6	23	Q6P549	Inppl1
34.3115	34.3562	34.3207	34.2573	34.3933	34.4116	34.3687	34.3631	34.3332	34.3332	34.342	34.3263	34.2928	34.4064	34.3632	34.2729	34.3367	34.4284	67	67	0	46	46	0	150.36	0	323.31	20480000000	321	24	A0A087WPX3	Nfasc
25.4683	25.5948	25.5483	25.6371	25.4147	25.5434	25.5917	25.5144	25.4754	NA	NA	NA	NA	NA	NA	NA	NA	NA	6	6	5	15.5	15.5	11.6	41.492	0	6.6169	43512000	9	27	P60762	Morf4l1
31.3671	31.4456	31.3935	31.4965	31.3958	31.5159	31.4581	31.3844	31.4322	31.3812	31.4509	31.4753	31.4509	31.4779	31.3632	31.3826	31.4908	31.3483	50	50	37	30.7	30.7	23.1	191.81	0	323.31	2801800000	175	28	Q6TA13	Kif1a
28.1868	28.1308	28.1118	28.2646	28.0968	28.1244	28.3456	27.9691	27.8922	27.4446	28.6102	28.0618	28.1827	28.6203	27.9886	28.4487	28.1391	27.8137	7	7	7	20.4	20.4	20.4	48.408	0	77.398	257160000	21	29	Q8VCY8-2	Lppr2
25.3099	25.0462	24.3051	24.3685	24.7937	24.5557	24.8732	24.0617	24.9526	24.5649	24.4746	24.5952	24.2826	24.89	24.3436	24.8241	24.9624	24.4153	3	3	3	35	35	35	11.157	0	42.673	24852000	7	31	A0A087WQH8	Slc35a4
27.5238	27.2362	27.2317	27.2825	27.3274	27.24	27.3142	27.3593	27.308	27.1438	27.2309	27.2264	27.5968	27.2372	27.3368	27.4445	27.3415	27.3165	10	10	10	8.7	8.7	8.7	194.3	0	18.142	164460000	20	32	A0A087WQN7	Xrn1
32.2086	32.1235	32.1902	32.1727	32.2062	32.1579	32.1883	32.2114	32.2209	32.3053	32.0874	32.2007	32.2827	32.031	32.2447	32.1067	32.1353	32.2858	69	69	1	57.2	57.2	1.8	146.43	0	323.31	4723000000	239	33	A0A087WQQ5	Ktn1
29.2815	29.3006	29.2288	29.2063	29.3989	29.2063	29.1684	29.1436	29.284	29.3013	29.221	29.2747	29.2774	29.0838	29.2893	29.2107	29.2339	29.3806	28	28	27	20.6	20.6	19.9	201.38	0	165.94	603480000	66	34	E9Q0S6	Tns1
30.8003	30.7743	30.832	30.8934	30.8027	30.8443	30.8039	30.7718	30.846	30.9267	30.8316	30.8191	30.7521	30.7541	30.875	30.9121	30.801	30.6581	18	18	17	32	32	30.3	48.043	0	30.836	1827800000	43	35	Q9CQC6	Bzw1
24.7491	24.2051	24.5517	24.4301	24.7803	24.5585	24.5119	24.5454	24.5693	24.6501	24.6146	24.5343	24.6396	24.4093	24.5955	24.5869	24.4018	24.4102	2	2	2	7.6	7.6	7.6	41.486	0	4.9542	21436000	4	36	Q8BRM2	Gorab
27.1834	27.3016	27.4771	27.2365	27.3598	27.4406	27.3016	27.4353	27.1421	26.7592	27.6317	27.6873	27.1397	27.5651	27.2585	27.3802	27.367	26.8726	2	2	2	15.3	15.3	15.3	14.841	0	17.634	163390000	12	37	Q8CGA4	Mturn
NA	NA	NA	NA	NA	NA	NA	NA	NA	22.8497	22.2582	22.3943	22.1015	22.1394	22.9735	22.4254	22.5279	23.1479	1	1	1	4.5	4.5	4.5	32.393	0.0073853	1.5894	6738100	3	38	A0A087WR20	Ctsh
26.9641	26.7339	27.1227	26.9266	26.7031	26.8086	26.8971	26.6505	27.0733	27.113	26.5978	27.2471	27.0267	26.6273	27.0263	26.6424	26.6745	26.924	11	11	11	5.5	5.5	5.5	272.53	0	16.803	113300000	19	39	P11276	Fn1
28.0252	28.2077	28.0455	28.131	28.0617	27.9681	27.9566	28.0949	28.096	28.158	27.936	28.1668	28.0131	28.0852	28.2774	27.8988	28.1167	28.0596	4	4	3	22.6	22.6	16.9	21.825	0	14.36	275600000	13	42	Q6P3D0	Nudt16
25.5393	25.2644	25.2058	25.3108	25.5194	25.4459	25.3709	25.2731	25.5256	25.2212	25.469	25.1708	25.6354	25.5925	25.274	25.6877	25.2664	24.8325	4	4	4	14.2	14.2	14.2	49.937	0	22.497	44602000	16	43	Q8R0N6	Adhfe1
26.6202	26.7066	26.7696	26.6132	26.5037	26.7554	26.8411	26.4555	26.7988	26.7082	26.9871	26.398	26.9817	26.8448	26.4113	27.1069	26.4026	26.7026	10	7	7	15.3	11.3	11.3	94.41	0	11.62	91055000	14	45	Q8BXK8	Agap1
25.8506	25.8573	25.9119	26.1738	25.9487	25.9928	25.9332	25.9007	25.6823	26.1317	25.9287	25.8052	25.9759	25.5741	25.9192	25.9317	25.8472	26.0172	4	4	4	10.8	10.8	10.8	59.925	0	7.0431	58430000	12	46	P70265	Pfkfb2
25.3146	24.8939	24.9501	25.0895	25.2686	25.1771	25.0294	25.3356	25.1	25.7475	24.5329	25.2767	24.8615	24.833	24.8223	24.6572	25.1421	25.501	4	4	4	20.7	20.7	20.7	26.495	0	30.844	37900000	7	48	A0A087WRN5	Gm13889
26.5292	26.4852	26.3627	26.6624	26.3748	26.3654	26.8609	26.0848	25.5712	26.8173	26.9955	25.3006	26.8323	26.8949	27.0776	26.9106	25.6042	26.8402	20	1	1	45.2	3.7	3.7	49.358	0	9.9713	57090000	7	49	A0A087WRS3	Abi2
31.3054	31.3112	31.3904	31.6204	31.4082	31.3963	32.0126	31.7091	31.5149	31.9622	31.3909	31.4142	31.6996	31.1116	31.6264	31.3877	31.4681	31.7865	4	4	4	25.2	25.2	25.2	26.313	0	92.123	2925300000	27	50	Q80XU3	Nucks1
25.8671	26.2988	25.6086	25.2367	26.0665	25.5618	25.7987	25.4969	25.9759	NA	NA	NA	NA	NA	NA	NA	NA	NA	3	2	2	20.2	15.4	15.4	20.594	0	25.158	57818000	2	51	P05977	Myl1
NA	NA	NA	NA	NA	NA	NA	NA	NA	23.8116	23.9121	23.8052	24.1847	23.8757	23.8058	24.0919	23.9271	23.7315	2	2	2	3.7	3.7	3.7	82.833	0	170.82	17689000	4	52	Q8CIW6	Slc26a6
29.5864	29.9074	29.8729	29.3887	29.4434	29.5744	29.5926	29.5588	29.7375	29.428	29.6743	29.9624	29.3655	29.776	29.4836	29.3548	29.8139	29.7213	43	43	43	17.5	17.5	17.5	288.69	0	123.32	803150000	95	53	J3QQ16	Col6a3
31.5324	31.4546	31.3598	31.5542	31.4819	31.4293	31.4861	31.515	31.4262	31.643	31.3157	31.4104	31.6265	31.263	31.5451	31.382	31.4409	31.5649	39	39	38	18.7	18.7	18.1	257.23	0	323.31	2929100000	134	54	Q61290	Cacna1e
27.7696	27.5245	27.6059	27.6386	27.6552	27.4657	27.6284	27.7628	27.5748	27.9439	27.4189	27.533	27.7781	27.4791	27.5889	27.5857	27.8283	27.7283	12	12	12	4.7	4.7	4.7	354.34	0	15.15	189850000	22	55	Q62407	Speg
22.1901	22.2502	21.6232	21.945	22.3334	22.1607	22.2675	22.1758	21.8156	22.1735	22.2095	21.9811	21.8242	22.127	22.0583	22.1715	22.0575	22.1912	1	1	1	5.3	5.3	5.3	31.27	0.00092894	2.7679	4505200	2	56	Q6PFX2	Bend6
26.8028	26.6931	26.9751	26.9231	26.8564	26.8609	26.6814	26.8414	27.0476	26.9901	26.7697	26.9602	26.9328	26.8867	26.6775	26.7898	26.7251	27.023	7	6	6	22.7	20.9	20.9	48.159	0	11.302	121190000	11	57	Q3TY65	Ica1l
28.8435	29.1171	29.024	28.9414	28.9223	29.2103	28.8784	29.0627	28.998	28.8175	29.06	29.2828	28.7516	28.9632	29.0416	28.7813	29.1057	29.2297	20	20	20	32.2	32.2	32.2	87.314	0	192.72	507420000	63	58	Q8C3V4	Stat1
26.7281	26.6358	26.6237	26.8269	26.9271	26.643	26.5965	26.7651	26.7072	26.8428	26.8805	26.6134	27.1169	26.2019	26.6995	26.8761	26.6337	26.5846	38	1	1	40.2	1	1	131.87	0.0016379	2.1969	97178000	4	59	A0A087WSS1	2310035C23Rik
24.9506	25.1693	25.4566	25.3557	25.5266	25.178	25.361	25.6272	25.3847	24.6492	25.2224	25.4536	25.3049	25.5835	25.3947	25.2824	25.5563	25.3315	1	1	1	3.9	3.9	3.9	59.097	0	128.13	39400000	5	60	Q8BX09	Rbbp5
28.475	28.6765	28.4925	28.6055	28.479	28.7953	28.5912	28.5032	28.4867	28.4585	28.8112	28.5333	28.71	28.5422	28.8049	28.8567	28.2131	28.3829	8	8	8	18.5	18.5	18.5	48.605	0	118.78	338630000	25	61	Q60759	Gcdh
31.8085	31.6593	31.6731	31.738	31.7929	31.6483	31.679	31.8268	31.8025	31.834	31.6998	31.7082	31.8612	31.5894	31.7706	31.7304	31.6603	31.7423	65	65	47	28.5	28.5	21.3	310.89	0	323.31	3479200000	190	62	Q3TLH4	Prrc2c
30.0817	30.3073	29.9057	29.8294	30.0432	30.238	30.4373	29.7928	30.2682	29.8004	30.8668	30.0997	30.0467	30.2964	29.3644	30.7294	29.7874	29.7842	2	2	2	2.8	2.8	2.8	97.255	0.0054866	1.7749	1098900000	6	63	Q3UMC0	Spata5
24.6732	24.6188	24.5715	24.9423	24.7583	24.8245	24.6613	24.7713	24.7027	24.7169	24.6101	24.8762	24.6565	24.7206	24.8881	24.6622	24.6846	24.861	10	5	5	9.5	5	5	153.12	0	4.277	29338000	8	64	Q02384	Sos2
28.7753	28.596	28.6113	28.5543	28.6286	28.4894	28.6789	28.5567	28.6491	28.5227	28.7353	28.5447	28.5159	28.8472	28.5485	28.9302	28.6103	28.4418	22	20	20	11.4	10.7	10.7	306.46	0	184.7	378500000	48	65	Q9WTS5	Tenm2
26.4153	26.9125	26.9146	27.3598	26.9712	27.2805	27.1321	27.169	27.0415	26.9713	27.4106	26.7603	26.9087	27.2245	26.9264	27.0345	27.0401	27.0031	8	8	8	12.1	12.1	12.1	95.351	0	24.434	138970000	16	66	Q8C0D4	Arhgap12
27.1655	26.9767	27.1116	27.1097	27.0704	26.9849	26.9347	26.941	27.0111	27.3174	26.8745	26.7349	27.201	26.8238	27.0846	27.1814	26.7778	26.9537	4	4	4	23.7	23.7	23.7	15.175	0	10.623	131640000	11	67	A0A0A0MQ99	Swi5
29.7449	29.9739	32.0387	29.6546	29.7983	29.8992	29.7543	29.5479	31.5906	31.3005	30.1409	30.1646	29.7872	29.7421	29.7505	30.3714	30.3195	29.9743	12	12	5	35.4	35.4	13.3	45.823	0	323.31	1271300000	52	68	Q00896	Serpina1c
39.1019	39.2914	39.2186	39.1023	39.1023	39.45	39.2186	39.1023	39.2187	38.9589	39.3669	39.1374	39.1372	39.3669	38.9607	39.367	39.367	38.9607	44	44	17	70.8	70.8	26.8	49.924	0	323.31	580180000000	2009	69	P68368	Tuba4a
25.9846	25.8364	25.6452	25.5269	25.8893	25.9678	25.7133	25.6159	25.9144	25.4628	25.8225	25.9705	26.0947	25.3657	26.0218	26.1826	25.4068	26.1666	1	1	1	10	10	10	15.045	0	16.775	55587000	5	70	P41539	Tac1
23.8826	24.0807	23.934	24.3681	24.055	23.9723	24.0094	24.1607	23.8517	24.3923	24.4159	23.9525	23.3349	23.9286	24.1196	23.9568	24.1223	23.9531	1	1	1	3.1	3.1	3.1	49.997	0.0072484	1.6003	15091000	5	71	Q4PJX1	Odr4
25.2895	25.374	25.0732	25.3247	25.4632	25.4338	25.0732	25.206	25.095	25.0831	25.4419	25.1606	24.9959	25.5761	25.217	25.459	25.21	24.9931	6	6	6	8.5	8.5	8.5	122.17	0	69.812	32500000	9	72	Q8K1H1	Tdrd7
33.0642	32.9935	32.9452	33.0396	33.0763	32.9296	33.1278	33.1176	32.9391	33.0902	32.9881	32.9954	33.1576	32.955	33.0321	33.03	33.0106	33.0012	80	80	3	52.6	52.6	2.7	192.22	0	323.31	8315800000	264	73	A0A0A0MQD5	Shank3
26.3256	26.3569	26.2944	26.3038	26.5708	26.3881	26.2769	26.2986	26.2371	26.371	26.3807	26.3351	26.3412	26.4019	26.2915	26.2842	26.4076	26.3168	6	6	5	8.9	8.9	7.5	65.474	0	93	83756000	13	74	A2AR50	Ralgps1
30.1027	30.0957	30.0282	30.2199	30.1301	30.0713	30.0685	30.1142	30.1206	30.1663	30.0854	30.2193	30.0702	30.0515	30.1994	30.0391	30.1097	30.1525	36	36	36	29.3	29.3	29.3	176.01	0	178.87	1096300000	96	75	A0A0A0MQE5	Camsap1
NA	NA	NA	NA	NA	NA	NA	NA	NA	25.8009	25.48	25.6524	25.9459	25.7265	25.8137	25.3085	25.8916	25.7709	3	3	3	13.4	13.4	13.4	32.517	0	6.4817	59437000	5	76	Q9DB26	Phyhd1
25.4715	25.743	25.6524	25.2988	25.566	25.6015	25.6681	25.4332	25.6696	25.3844	26.1535	25.4002	25.9947	25.3182	25.5379	26.3686	25.0537	25.2833	15	1	1	50.1	5.4	5.4	42.736	0	163.73	34993000	4	77	A0A0A0MQH5	Macf1
25.9418	25.992	25.9038	25.9098	25.7671	25.8251	26.0486	25.9468	25.7231	NA	NA	NA	NA	NA	NA	NA	NA	NA	3	3	3	20.3	20.3	20.3	27.016	0	55.912	53274000	9	78	F6W8I0	Yjefn3
26.8353	26.4031	26.6001	26.7173	26.6213	26.3575	26.4656	26.7058	26.404	26.7044	26.682	26.4266	26.6722	26.5603	26.7947	26.8082	26.3533	26.8708	2	2	2	6.5	6.5	6.5	40.114	0.001646	2.2615	89838000	4	79	Q6PFE7	Tmeff1
21.8207	22.2545	21.8206	21.9773	21.843	21.3514	21.7716	22.0369	21.6743	NA	NA	NA	NA	NA	NA	NA	NA	NA	1	1	1	1.7	1.7	1.7	106.75	0.0012186	2.5303	4015900	3	80	O08746	Matn2
24.9377	24.7953	25.0275	25.145	24.7381	25.0628	25.1265	25.3099	24.7695	25.2117	25.1994	25.2565	24.9334	24.9259	25.0089	25.1645	25.0368	24.962	3	2	2	36.8	27.6	27.6	9.8882	0	7.7986	34068000	6	81	E9PVN5	Cetn4
28.5896	28.7532	28.7486	28.8313	28.6302	28.8313	28.7719	28.7217	28.5547	28.7719	28.3555	28.7957	28.7673	28.628	29.1676	28.5552	28.6771	28.7258	14	14	14	22.9	22.9	22.9	77.519	0	29.082	407740000	32	82	Q9D906	Atg7
NA	NA	NA	NA	NA	NA	NA	NA	NA	25.0858	24.676	24.7974	24.6804	24.7539	24.8771	24.7564	24.9648	25.0331	4	4	4	19.3	19.3	19.3	34.798	0	17.115	32851000	12	83	P09925	Surf1
26.2726	26.4007	26.2559	26.439	26.2392	26.2634	26.4007	26.4378	26.0408	26.3267	26.1725	26.3494	26.2572	26.3748	26.452	25.7391	26.5781	26.2201	4	4	4	14.9	14.9	14.9	21.175	0	5.8728	81659000	9	84	Q921L3	Tmco1
24.584	24.3304	24.2215	24.3995	24.1357	24.5754	24.471	24.6821	24.3206	NA	NA	NA	NA	NA	NA	NA	NA	NA	65	1	0	53.5	0.8	0	141.78	0.0037923	1.9192	18977000	4	85	A0A0A6YVS6	Syngap1
30.7411	30.573	30.5751	30.7209	30.7121	30.5505	30.587	30.808	30.6719	30.7531	30.5641	30.6452	30.7108	30.6958	30.8131	30.44	30.5602	30.8447	10	10	10	24.3	24.3	24.3	42.06	0	323.31	1683500000	26	86	Q9JKV1	Adrm1
27.7782	27.5241	27.8472	27.9118	27.8792	27.9911	27.9582	27.8685	27.6874	27.6158	27.6342	27.5674	27.7559	27.9646	28.1393	27.8915	27.9293	27.6888	3	3	3	16.8	16.8	16.8	26.259	0	8.142	219880000	14	87	Q9CQ79	Txndc9
26.4781	26.8078	27.0317	26.6608	27.0911	26.9087	26.7838	27.1363	26.7909	26.7158	26.9969	26.9601	26.8818	26.9361	26.9268	26.8946	26.7475	26.9981	7	2	2	18.5	5.9	5.9	36.975	0.00062696	2.9555	99414000	7	88	Q9JKP5	Mbnl1
28.948	28.8981	28.8784	29.0236	29.083	28.9152	29.0619	28.9592	28.8325	28.9161	28.881	28.797	29.126	29.1585	28.8473	28.5715	28.9875	28.9351	14	14	14	25.1	25.1	25.1	73.235	0	66.064	498660000	36	89	B5TVM2	Ildr2
31.322	31.3041	31.3808	31.2076	31.3909	31.2333	31.2135	31.2333	31.3983	31.4046	31.2988	31.3388	31.3799	31.1928	31.2973	31.199	31.3106	31.3101	27	27	26	36.7	36.7	35.5	85.843	0	323.31	2551100000	79	90	Q03173	Enah
28.3107	28.0949	28.3066	28.1068	28.2983	27.9894	28.1631	28.0263	28.3204	28.6438	28.1573	28.1655	28.1131	27.7242	28.1915	28.554	28.1256	28.3947	24	14	3	20.3	14	2.2	140.81	0	29.462	290860000	23	91	A0A0A6YWR8	Map4k4
31.1792	31.1797	31.2476	31.3782	31.2314	31.2244	31.0953	31.2244	31.2499	30.8829	31.3697	31.3182	31.1233	31.3837	31.1063	31.1285	31.3215	31.1206	9	9	9	14.9	14.9	14.9	55.591	0	27.069	2290100000	39	92	Q9DCP2	Slc38a3
32.1847	32.2021	32.1454	32.2351	32.2212	32.2193	32.246	32.2258	32.2391	32.2288	32.1673	32.1699	32.2839	32.2086	32.2272	32.0925	32.1971	32.2024	56	56	3	38.9	38.9	1.9	184.11	0	323.31	4750600000	241	93	A0A0A6YWG7	Rapgef2
23.2597	23.2861	23.7537	22.7431	23.6914	23.4374	23.0205	23.111	24.0842	NA	NA	NA	NA	NA	NA	NA	NA	NA	3	3	3	2.9	2.9	2.9	139.14	0.001647	2.2648	10494000	3	94	P06909	Cfh
24.4354	24.3177	24.3434	24.3538	24.51	24.233	24.4501	24.3377	24.4861	24.3327	24.1995	24.659	24.2626	24.2271	24.5988	24.7837	24.2387	23.9068	4	4	4	10.3	10.3	10.3	49.931	0	13.337	23701000	8	95	A0A0A6YWP7	Rcor3
28.0776	27.9537	27.9806	27.8862	27.9788	27.9288	27.9887	28.0398	28.0974	28.0969	27.8187	27.8526	28.2237	27.8825	28.1013	28.1765	27.7766	28.0119	11	11	10	13.2	13.2	12.4	143.45	0	43.253	264510000	26	97	E9Q9M5	Usp19
NA	NA	NA	NA	NA	NA	NA	NA	NA	25.536	25.9623	25.7667	25.6839	25.6292	25.5612	25.9897	25.7841	25.6767	2	2	2	2.5	2.5	2.5	123.89	0.0098941	1.4169	52773000	6	98	Q9D565	Wdr64
25.2522	24.8032	24.5701	24.9575	24.8591	24.7742	24.6556	24.6468	25.1518	NA	NA	NA	NA	NA	NA	NA	NA	NA	2	2	2	4.1	4.1	4.1	66.031	0.0023672	2.1015	26655000	3	99	Q8N7N5	Dcaf8
30.3531	30.3777	30.3566	30.3323	30.2448	30.2383	30.3101	30.1977	30.2103	30.2707	30.228	30.3086	30.3795	30.3289	30.2453	30.4021	30.253	30.2566	29	29	29	31.9	31.9	31.9	136.14	0	256.97	1200400000	67	100	F8VPK8	Pcdh9
34.4501	34.4373	34.4315	34.481	34.4318	34.4572	34.3159	34.3948	34.3994	34.4574	34.4547	34.4445	34.4129	34.4394	34.2934	34.3745	34.5067	34.3316	33	33	33	59	59	59	55.854	0	323.31	22029000000	241	102	Q8BVE3	Atp6v1h
26.8914	27.1576	27.0156	26.9206	26.9954	27.1059	26.9306	27.0817	26.9275	NA	NA	NA	NA	NA	NA	NA	NA	NA	1	1	1	6.3	6.3	6.3	17.499	0	28.389	107100000	3	103	Q8VD57	Sft2d2
25.6149	25.4226	25.7193	25.6486	25.2875	25.7506	25.5056	25.8024	25.3795	25.7101	25.2918	25.5642	25.1832	25.767	25.6465	25.7139	25.6697	25.4863	3	3	3	12.4	12.4	12.4	39.881	0	7.0964	46022000	10	104	P59481	Lman2l
24.0497	23.7537	23.6819	23.7441	23.7535	23.8163	23.7443	23.9059	24.0407	NA	NA	NA	NA	NA	NA	NA	NA	NA	1	1	1	4.1	4.1	4.1	80.44	0.0037873	1.8982	11844000	2	105	Q9R1A8	Rfwd2
29.7983	29.8845	30.0792	30.1772	30.09	29.9336	30.0683	29.9081	29.8482	29.3896	30.8682	30.4336	29.4334	30.3424	29.3521	30.3444	30.3353	29.2382	12	12	12	41.2	41.2	41.2	28.996	0	78.726	894290000	30	106	Q9JKK1	Stx6
27.1876	27.2809	27.4486	27.1536	27.4579	27.3133	27.4815	27.5497	27.2408	27.5493	27.125	27.2518	27.4037	27.1527	27.5456	27.1873	27.2928	27.3901	15	13	13	7.9	7	7	284	0	14.962	165430000	18	107	Q811L6	Mast4
27.3126	27.2246	27.342	27.3799	27.3035	27.3614	27.3319	27.4662	27.231	27.2843	27.3156	27.4541	27.3152	27.3177	27.165	27.126	27.4767	27.1317	6	6	5	8.2	8.2	6.8	83.108	0.00048201	3.4217	170770000	11	108	A2A8Z1	Osbpl9
28.3794	28.5661	28.4996	28.487	28.318	28.4968	28.4765	28.5496	28.4623	28.7171	28.2225	28.5385	28.4778	28.6013	28.4559	28.0817	28.659	28.4598	20	18	18	10.5	9.8	9.8	316.81	0	108.35	356650000	40	109	E9Q3Y4	Lrba
26.7783	26.6432	26.7306	26.6742	26.8555	26.6279	26.6811	26.6672	26.8842	26.7345	26.8322	26.6972	26.8606	26.6336	26.9098	26.7497	26.8667	26.7413	2	2	2	13.1	13.1	13.1	18.342	0.0056131	1.7485	117860000	4	110	Q9D7N6	Mrpl30
32.477	31.9317	31.8923	32.27	32.3658	31.9899	31.9119	32.1175	32.1981	32.4727	32.0019	31.9423	32.153	31.9778	32.1611	32.0045	32.1394	32.1184	55	1	0	61.3	1.8	0	93.491	0	130.19	4275000000	18	111	A0A0A6YY47	Ncam1
30.7136	30.6592	30.6761	30.6545	30.7753	30.6155	30.6666	30.7326	30.6786	30.9131	30.5155	30.6003	30.7805	30.5976	30.8423	30.5459	30.6981	30.7268	39	39	39	30.3	30.3	30.3	164.33	0	186.52	1712400000	115	113	Q8C1B1	Camsap2
27.1643	26.6035	27.049	27.3049	26.9714	27.0839	27.2798	27.3889	26.5614	26.2443	28.0792	27.2263	26.5867	27.3124	26.3924	27.4771	27.4616	26.017	6	6	6	12.6	12.6	12.6	53.762	0	4.2082	118160000	8	114	Q64735	Cr1l
29.8394	29.6939	29.6847	29.7842	29.7176	29.6666	29.6574	29.6985	29.6167	29.7095	29.7309	29.562	29.79	29.7364	29.7669	29.6048	29.6626	29.7602	23	23	23	28	28	28	135.87	0	308.01	798040000	78	115	E9Q2S0	Pcdh7
31.0131	30.7816	30.8325	30.9179	30.828	30.6998	30.8554	30.9129	30.9276	30.8805	30.6462	30.9889	30.8466	31.0088	30.6723	30.8496	30.8961	30.7806	62	4	3	59.1	9.1	6	116.26	0	77.946	1807200000	54	116	A0A0A6YY91	Ncam1
30.0402	30.0552	30.0433	30.0967	30.0882	30.1921	30.1197	30.106	30.0882	30.1544	30.1718	30.015	30.146	30.0689	30.0722	29.9537	30.0413	30.024	22	22	21	46.6	46.6	42.2	61.461	0	177.39	1047900000	77	117	A0A0B4J1E2	Snw1
22.8853	22.7658	23.0875	23.0355	22.8707	23.0487	22.5681	22.9652	23.1335	22.7528	23.0543	23.0608	22.4096	22.8417	22.9451	22.7951	23.2377	23.2697	2	1	1	10.3	6.9	6.9	29.404	0.0019299	2.1545	7904800	5	118	Q99PM9	Uck2
24.5513	24.5779	24.6468	24.5088	24.6021	24.6627	24.4034	24.6989	24.5507	24.3171	24.5454	24.6431	24.5661	24.839	24.7475	24.4413	24.648	24.4613	1	1	1	3.9	3.9	3.9	36.695	0	11.526	25200000	6	119	P08101	Fcgr2
28.8183	28.8189	28.8135	28.8382	28.743	28.9252	28.9601	28.7677	28.7622	28.8767	28.6284	28.9323	28.8922	29.0059	28.7472	28.752	28.8665	28.7916	12	6	6	28	19.2	19.2	57.922	0	58.425	485490000	17	120	O35343	Kpna4
24.5802	24.4306	24.5456	24.5193	24.6072	24.7573	24.4868	24.4498	24.5524	24.5658	24.3884	24.5186	25.0644	24.4356	24.5814	24.7315	24.4841	24.3708	1	1	1	4.9	4.9	4.9	25.763	0.0019302	2.1571	25800000	4	121	A0A0D2X7Z2	N6amt2
NA	NA	NA	NA	NA	NA	NA	NA	NA	22.5675	23.7676	22.9067	22.1402	22.9943	23.0866	22.6904	23.6566	23.27	2	2	2	3.5	3.5	3.5	90.412	0.0012298	2.6609	8151100	6	122	Q9Z0M6	Cd97
27.6691	27.6746	27.6227	27.6693	27.7037	27.7071	27.8144	27.673	27.8249	27.793	27.6979	27.6737	27.6684	27.7547	27.6125	27.6118	27.7854	27.7675	7	7	7	29.4	29.4	29.4	37.357	0	76.021	214240000	19	123	A0A0F6AIX5	NA
26.9513	26.6643	26.6848	26.9121	26.7619	26.7076	26.8443	26.8229	26.5504	26.8788	26.8724	26.7338	26.5908	26.6516	26.7492	26.7488	26.8105	26.702	9	8	8	7.3	6.5	6.5	166.58	0	9.8843	105020000	13	124	Q8JZZ7	Lphn2
28.3635	27.3605	27.0116	28.3397	27.2399	27.1019	28.263	27.349	27.1382	28.229	27.0127	27.1106	28.1348	27.5263	27.2767	28.1354	27.4156	27.1071	11	11	11	14.8	14.8	14.8	97.112	0	70.961	214650000	30	125	O54990	Prom1
27.838	27.7908	27.7454	27.9516	27.8694	27.8632	27.7634	27.8163	27.8211	27.8449	27.9102	27.9348	27.9357	27.9697	27.9466	27.8411	27.6394	27.6585	2	2	2	6.5	6.5	6.5	37.803	0.00032258	3.4915	220960000	8	126	P53612	Rabggtb
25.8217	25.8257	25.8038	25.9254	25.6475	25.8925	25.947	25.6197	25.6624	25.7488	25.6395	25.6493	25.8261	25.8611	26.127	25.8188	25.826	25.8873	8	8	8	12.8	12.8	12.8	83.097	0	22.192	51121000	13	127	Q8BTZ4	Anapc5
27.9693	28.006	27.6076	27.833	27.9636	27.8486	27.9069	27.777	27.9588	27.6842	27.8847	27.8852	27.93	27.8294	27.9349	27.8995	27.8039	28.0601	7	7	7	34.6	34.6	34.6	31.654	0	63.423	248270000	21	128	O35387	Hax1
26.3273	26.2885	26.0674	26.4692	26.303	26.4025	26.3624	26.2934	26.4278	26.2958	26.4634	26.2335	26.0265	26.3389	25.9674	26.4645	26.4844	26.1156	5	3	2	13.3	8.6	6.5	51.278	0	12.939	85048000	17	129	Q8CFN5	Mef2c
33.0197	32.9413	32.8723	32.9897	33.0442	32.893	32.9894	33.0021	32.8516	33.0397	32.889	32.8699	33.0452	32.941	32.9762	32.9145	33.0371	32.9064	59	59	58	47	47	45.9	166.9	0	323.31	7778200000	235	130	Q80TE7	Lrrc7
25.3519	25.0172	25.1045	25.2697	25.2658	25.1282	25.0536	25.2605	25	NA	NA	NA	NA	NA	NA	NA	NA	NA	2	2	2	14	14	14	9.5691	0.003365	1.9624	32613000	2	131	A0A0G2JDU9	Slc25a40
22.1557	23.1137	23.1886	22.7568	22.8133	23.4599	22.3207	22.8204	23.23	22.6017	22.7555	22.9942	22.724	22.9591	23.1325	22.7114	22.8037	23.0455	4	4	4	7.4	7.4	7.4	70.437	0.00047962	3.2722	7706800	5	132	L7N1X8	Gbp6
30.901	30.8795	31.1545	31.093	30.8198	31.1173	31.2395	30.8696	30.9499	30.8721	31.0941	30.8024	30.9033	30.9947	31.108	31.0487	30.7004	30.9889	5	1	1	41.7	13.1	13.1	9.461	0.00989	1.4124	1544900000	9	133	Q6ZWU9	Rps27
27.3319	27.2507	27.2111	27.2987	27.2553	27.1829	27.3892	27.4704	27.2358	27.416	27.1105	27.1949	27.4339	27.2355	27.4844	27.3441	27.2773	27.4806	14	14	4	7.1	7.1	2.2	274.21	0	50.065	167520000	26	134	Q99NH0	Ankrd17
30.4645	30.4281	30.5005	30.5782	30.4105	30.4603	30.5652	30.5224	30.4619	30.3732	30.7356	30.409	30.5382	30.441	30.4803	30.5663	30.4799	30.5165	29	29	29	28.6	28.6	28.6	153.45	0	217.67	1377400000	95	135	A0A0G2JEG6	Magi2
29.3626	29.9605	29.9114	30.107	29.3482	29.9032	30.6096	29.7483	29.7834	29.7269	29.6946	29.6508	29.8573	29.6358	29.767	29.5245	29.6482	29.7242	3	3	2	24.5	24.5	12.2	16.687	0	30.606	758900000	12	136	P61079	Ube2d3
26.6351	27.0077	26.9313	26.8547	26.8271	27.069	27.1111	27.0611	26.9849	26.7732	27.1196	26.8843	26.9689	27.0752	27.0292	27.0075	26.8685	26.9201	4	4	4	11.7	11.7	11.7	38.86	0.0042133	1.859	120480000	7	138	Q8VD66	Abhd4
NA	NA	NA	NA	NA	NA	NA	NA	NA	23.8975	23.537	23.3006	23.7976	23.498	23.5317	23.772	23.3496	23.5929	2	2	2	7.3	7.3	7.3	27.952	0.0033665	1.9665	15347000	3	139	Q9CVI2	Fam133b
36.1058	36.0733	36.0182	36.0315	36.0948	36.0432	35.9882	36.1061	36.1061	36.0647	36.1332	36.0388	36.0531	36.1425	36.0231	35.9632	36.1335	36.0533	40	40	38	48.8	48.8	48.8	75.012	0	323.31	67876000000	341	140	Q7TQF7	Amph
24.3652	24.6008	24.7595	24.5239	24.6376	24.6492	24.473	24.5429	24.7449	24.6248	24.679	24.3915	24.5254	24.7055	24.5814	24.6205	24.5371	24.6993	1	1	1	39.6	39.6	39.6	5.3028	0.0029369	2.0093	22036000	4	141	A0A0G2JEH3	Tmem243
29.0025	29.0341	29.2168	28.9404	28.7621	28.9277	29.1638	29.1925	28.8723	29.6646	28.4693	29.0906	28.9894	29.1702	28.9561	28.6775	29.2413	29.4545	3	3	3	45.5	45.5	45.5	8.5497	0	5.1877	506190000	8	142	P63254	Crip1
30.2017	30.0921	30.1957	30.1372	30.2391	30.1411	30.1607	30.1495	30.1802	30.2689	30.1577	30.0847	30.1915	30.2045	30.0875	30.233	30.1672	30.1832	14	13	13	40.6	37.7	37.7	48.414	0	323.31	1112100000	42	143	A0A0G2JEP4	Lrrfip2
30.1539	30.0675	29.8992	30.0264	30.0328	29.9098	30.1491	29.8894	30.0774	30.1323	30.081	29.8581	30.0596	30.0193	30.0845	30.008	29.9799	29.9661	20	20	20	23.9	23.9	23.9	118.34	0	261.23	1057100000	67	144	Q80U40	Rimbp2
28.6791	28.5339	28.6028	28.6408	28.5308	28.5832	28.5479	28.629	28.5224	28.8079	28.6259	28.5996	28.4045	28.6572	28.6235	28.4119	28.5911	28.5685	12	12	12	27.1	27.1	27.1	62.133	0	229.83	394530000	41	145	Q80VL1	Tdrkh
25.9746	25.9014	25.8898	25.7804	25.9569	25.6954	25.8639	25.9935	25.9815	25.9466	26.0925	25.8989	26.1745	25.7717	25.8829	26.065	25.8998	25.9665	5	5	5	7.9	7.9	7.9	117.94	0	44.516	71580000	11	147	Q7TPD0	Ints3
23.3038	23.4462	23.0524	23.2246	23.3594	23.5805	23.731	23.2977	23.3188	23.2488	23.6757	23.3673	23.6104	23.534	23.0442	23.7573	22.8081	23.0882	1	1	1	2.1	2.1	2.1	70.304	0.0029394	2.016	10005000	2	148	O70174	Chrna4
30.101	30.2097	30.2377	30.2382	30.216	30.1792	30.2196	30.124	30.3025	30.2965	30.123	30.2247	30.1838	30.2389	30.3424	30.1624	30.2589	30.1614	19	19	0	25.5	25.5	0	93.938	0	77.894	1190600000	70	149	B7ZBW1	Kcnq2
20.4295	20.8287	20.1725	20.1724	21.0843	20.5797	20.8287	20.7704	21.0348	NA	NA	NA	NA	NA	NA	NA	NA	NA	37	1	1	46.3	2	2	74.401	0	21.979	1938300	4	150	Q9D394-2	Rufy3
31.5984	31.5226	31.5702	31.3833	31.6461	31.517	31.4409	31.5599	31.5453	31.6924	31.5437	31.4043	31.6893	31.4863	31.5695	31.5308	31.4222	31.5508	30	24	23	49.2	44.5	43.5	68.539	0	159.46	2975100000	88	151	Q91WJ8	Fubp1
27.8777	27.9984	28.0056	28.2085	27.8408	28.0106	27.8772	27.9447	27.9333	27.7027	28.1626	27.8643	28.1527	27.8876	28.3257	27.9554	27.9075	27.9326	5	5	5	4.6	4.6	4.6	104.83	0	3.7522	227180000	9	152	Q6P1D5	Sez6l
21.9519	21.6513	21.2486	21.5912	21.7203	21.6952	21.6513	21.6743	21.7203	NA	NA	NA	NA	NA	NA	NA	NA	NA	1	1	1	4.6	4.6	4.6	60.149	0.00047916	3.2576	3767900	3	154	Q3UX43	Ankrd13c
26.7274	26.5639	26.6921	26.605	26.7328	26.5541	26.7015	26.6235	26.683	27.0149	26.5764	26.8548	26.3304	26.655	26.6046	26.1408	26.8831	26.7635	3	3	3	6.7	6.7	6.7	33.775	0	4.0166	107710000	6	155	E9PYF7	Ap1ar
27.6169	27.6778	28.8551	27.6422	27.8007	28.0197	27.2934	27.9186	28.1651	27.7567	27.9981	28.3007	28.0648	27.2356	28.1112	27.7589	27.7468	28.3105	3	3	3	21.8	21.8	21.8	11.721	0	3.7948	239090000	8	156	P07091	S100a4
26.0543	25.905	25.9264	26.1708	26.1724	26.0563	25.8233	26.0622	26.0466	25.8576	25.9381	26.1914	26.3509	26.0228	25.9724	25.6451	25.7596	26.2155	8	8	8	16.4	16.4	16.4	70.624	0	22.784	63733000	12	157	A0A0G2JGI1	Nexn
24.9194	25.3307	25.1223	25.2946	25.0757	25.3997	25.4019	25.4727	25.0614	24.9761	25.0608	25.5611	25.362	25.4498	25.0948	25.6836	25.1285	24.838	3	3	3	42.7	42.7	42.7	12.297	0	15.572	34405000	12	158	A0A0G2JGK0	Elp6
28.4719	28.5268	28.5514	28.6386	28.5438	28.5746	28.7573	28.6101	28.5694	28.6085	28.5757	28.5324	28.5993	28.6587	28.6776	28.4699	28.6153	28.5279	12	12	12	10.7	10.7	10.7	136.67	0	17.559	371730000	28	159	Q99PU8	Dhx30
28.5561	28.2936	28.2718	28.6147	28.3242	28.2542	28.3005	28.2683	28.0653	28.4638	28.2338	28.2526	28.0682	28.4338	28.5598	28.2641	28.4286	28.0553	13	4	4	61.9	18.5	18.5	21.199	0	30.38	323330000	11	160	P08556	Nras
28.1184	28.29	28.2754	28.2439	28.2257	28.367	28.2689	28.1508	28.4042	28.0484	28.3754	28.3773	28.2533	28.2826	28.1925	28.2933	28.3308	28.1723	9	9	9	16	16	16	70.306	0	30.753	298660000	20	161	P54729	Nub1
24.0614	24.7636	24.9067	25.4772	24.0181	24.849	24.9496	25.0124	23.9218	NA	NA	NA	NA	NA	NA	NA	NA	NA	38	2	0	54.4	4.2	0	82.104	0	49.91	20292000	4	162	A0A0G2JGQ6	NA
32.4523	32.5292	32.4857	32.4055	32.5012	32.4472	32.4081	32.4699	32.5295	32.0217	33.0355	32.6034	32.2828	32.415	32.3621	32.6915	32.5442	32.3575	29	20	11	52.5	37.3	21.6	60.004	0	264.58	5581300000	74	164	E9Q1T1	Camk2d
24.9926	24.9246	25.0912	25.235	25.1043	25.0124	25.1623	25.1298	25.187	NA	NA	NA	NA	NA	NA	NA	NA	NA	1	1	1	2.8	2.8	2.8	72.871	0	4.0991	29169000	4	165	P39098	Man1a2
30.9721	30.8859	30.8805	30.9792	30.9299	30.7998	30.992	30.9896	30.9242	31.0618	30.9184	30.8819	31.0134	30.8769	31.0286	30.8269	30.9023	31.0058	34	34	34	43.3	43.3	43.3	107.57	0	199.43	2001900000	102	166	A0A0G2JGW6	Cdkl5
37.7814	37.8845	37.8845	37.8846	37.7412	37.9325	37.9323	37.9325	37.7412	37.8147	37.8925	37.8924	37.8154	37.8499	37.9444	37.9454	37.8502	37.8494	87	59	58	60.9	46.7	45	112.99	0	323.31	232390000000	894	167	A0A0G2JGX4	Atp1a3
31.9196	31.6995	31.6815	31.8478	31.7217	31.6474	31.8674	31.6581	31.8254	31.9694	31.6593	31.7045	31.8774	31.7396	31.7574	31.8556	31.7139	31.7299	31	31	31	48.7	48.7	48.7	83.289	0	323.31	3436300000	100	168	Q7TME0	Lppr4
30.8838	30.8445	30.8622	30.9264	30.8762	30.8465	30.906	30.7758	30.8219	30.9063	30.9688	30.8483	30.8971	30.9357	30.9063	30.6733	30.7762	31.0284	7	7	7	41	41	41	25.053	0	38.883	1762000000	33	169	P63073	Eif4e
24.6072	23.8722	24.2535	24.2074	24.3679	23.902	23.7392	24.186	24.0288	NA	NA	NA	NA	NA	NA	NA	NA	NA	2	2	2	1	1	1	285.66	0.0045019	1.8483	13290000	2	170	E9Q5F9	Setd2
26.014	26.1061	25.9704	26.1031	26.0492	26.0331	26.4288	26.3276	26.2506	26.0906	26.4262	26.1587	26.0313	26.3049	25.8855	26.2547	26.1533	26.0475	4	4	4	2	2	2	245.16	0.00078211	2.9189	68380000	9	171	Q6P4S8	Ints1
25.45	25.408	25.4751	25.4801	25.542	25.3729	25.6156	25.3651	25.3619	25.7227	25.2255	25.4771	25.48	25.4069	25.4854	25.3218	25.5088	25.3953	9	5	5	29	16.5	16.5	58.441	0	10.316	45742000	13	172	Q812E0	Cpeb2
25.0422	25.2044	25.1685	25.2302	25.2472	25.2543	25.2236	25.1585	25.1231	25.448	24.8758	25.1277	25.2597	25.1976	25.1581	25.1252	25.1946	25.4349	2	2	2	2.8	2.8	2.8	102.73	0.00047431	3.0949	38832000	6	174	Q8R5K2	Usp33
23.4102	22.8018	22.9103	22.9701	22.6332	23.0339	23.0395	23.1584	23.2229	22.7903	23.1571	22.8704	22.7796	23.2281	23.4747	23.1418	23.0297	22.56	1	1	1	1.7	1.7	1.7	98.216	0.0040745	1.8842	7929800	4	175	Q8C0C4	Ccser1
22.1051	21.867	21.9516	21.8204	21.9514	22.0151	21.9964	21.6242	22.0151	NA	NA	NA	NA	NA	NA	NA	NA	NA	2	2	2	11.4	11.4	11.4	26.313	0	4.894	4429600	4	176	Q8BFX1	Rnf187
25.7171	25.7042	25.8655	26.1128	25.6944	25.9276	25.8443	26.2647	25.6443	26.0832	25.8517	26.0191	25.758	25.6214	25.8082	25.7321	25.7792	25.9774	4	4	4	37.9	37.9	37.9	10.829	0	4.0447	55324000	8	177	A0A0J9YTR2	NA
27.3011	26.7175	26.9186	27.2364	26.8694	26.8167	26.9661	26.9625	26.9249	NA	NA	NA	NA	NA	NA	NA	NA	NA	1	1	1	9	9	9	18.483	0	14.863	109650000	5	178	A0A0J9YTS4	Tspan9
25.1727	25.3404	25.4297	26.1623	25.1536	25.3048	25.8976	25.6044	25.272	25.7086	25.6306	25.2802	25.3977	25.0354	25.1969	25.7545	25.2352	25.3953	9	2	2	47.5	20.4	20.4	24.841	0	11.256	40044000	4	179	A0A0J9YTS6	NA
31.6693	31.5817	31.6646	31.6024	31.7224	31.6294	31.593	31.6779	31.7114	31.8071	31.5666	31.6248	31.7242	31.4831	31.7284	31.5552	31.6314	31.7137	45	45	8	45	45	6.1	118.1	0	323.31	3355000000	156	180	Q5SXY1	Specc1
27.3715	27.1821	27.0921	27.0574	27.3691	27.0284	27.1079	27.1818	26.9986	27.4189	26.9775	27.0554	27.2844	27.1677	27.1907	26.9317	27.1334	27.2429	5	5	1	10.2	10.2	2.4	71.137	0	8.2799	147650000	11	181	Q60722-3	Tcf4
34.7497	34.7583	34.707	34.7948	34.8299	34.8137	34.8026	34.8381	34.686	34.6991	34.8623	34.7139	34.7926	34.8531	34.8249	34.5931	34.8441	34.735	42	42	21	62.4	62.4	37.1	49.694	0	323.31	27768000000	203	182	Q8C1B7	Septin11
25.6224	25.6547	25.719	25.794	25.6563	25.4915	25.3774	25.6771	25.452	25.829	25.4595	25.6668	25.7399	25.3098	25.7003	25.4734	25.499	25.6318	3	3	3	16.8	16.8	16.8	20.929	0	4.0951	52534000	5	184	Q62092	Nsg1
26.6418	26.4631	26.5468	26.5738	26.7388	26.6323	26.4754	26.6837	26.4918	NA	NA	NA	NA	NA	NA	NA	NA	NA	2	2	2	3.2	3.2	3.2	80.698	0.0056107	1.7437	91268000	2	185	Q8VEF1	Gramd1a
NA	NA	NA	NA	NA	NA	NA	NA	NA	21.9325	22.5282	22.309	22.6105	22.4815	22.1211	22.5046	22.516	22.2587	1	1	1	6.3	6.3	6.3	26.364	0	22.018	5934300	1	187	A0A0J9YU87	Slc10a4
25.1939	24.9827	24.9777	25.1099	25.0212	24.9367	24.7986	25.0998	24.7718	NA	NA	NA	NA	NA	NA	NA	NA	NA	2	2	2	4.9	4.9	4.9	72.172	0	47.806	25162000	4	188	Q8VDH1	Fbxo21
27.4949	27.5486	27.4276	27.4379	27.504	27.5761	27.6668	27.4246	27.4368	27.4117	27.5132	27.3901	27.5315	27.5303	27.9299	27.2354	27.3925	27.444	12	12	12	7.5	7.5	7.5	233.1	0	21.559	165800000	32	189	A0A0J9YUD5	Nup205
28.7433	29.0401	28.8774	29.0855	28.8424	28.9613	29.1243	28.9136	28.9828	28.9327	28.9753	28.8822	28.9921	28.971	28.9887	28.8055	28.7355	29.0094	9	9	9	39.5	39.5	39.5	22.406	0	100.06	478550000	39	190	P61087	Ube2k
24.6206	24.5242	24.4714	24.5591	24.5722	24.4363	24.5979	24.5448	24.3921	24.387	24.5623	24.2991	24.5574	24.5528	24.5699	24.8665	24.7407	24.3451	2	2	2	25.5	25.5	25.5	15.766	0	5.5366	24638000	7	191	Q9CQT5	Pomp
NA	NA	NA	NA	NA	NA	NA	NA	NA	22.8928	22.6905	22.67	22.8916	22.5883	22.7376	22.6579	22.5977	22.779	2	2	2	2.2	2.2	2.2	100.27	0.0029416	2.0209	6722600	3	192	Q8BL74	Gtf3c2
26.8765	26.6975	26.7139	26.8861	26.6009	26.945	26.8652	26.7163	27.0049	NA	NA	NA	NA	NA	NA	NA	NA	NA	66	2	0	53.1	1.5	0	142.82	0.0062992	1.689	84844000	5	193	A0A0J9YUM2	NA
24.8009	25.0323	25.2483	25.2261	24.9467	25.3308	25.526	24.9619	25.1798	NA	NA	NA	NA	NA	NA	NA	NA	NA	1	1	1	11.2	11.2	11.2	17.315	0.0039301	1.889	32833000	3	194	Q9Z255	Ube2a
23.8203	23.7637	23.6057	24.0179	24.0494	23.7934	23.8132	24.0838	23.5744	24.1751	23.793	23.9615	23.8767	23.6085	23.5411	24.1034	23.8873	23.4458	4	1	1	35.8	11.3	11.3	18.701	0.0037934	1.92	12647000	4	196	A0A0J9YUP4	NA
28.2626	28.1925	28.1409	28.2028	28.237	28.1553	28.0104	28.1894	28.2337	27.9566	28.3535	28.2693	28.2856	28.3284	28.2023	27.9538	28.3232	27.8444	16	10	10	7.8	6	6	220.68	0	24.502	284920000	34	198	A0A0J9YUW5	Scn8a
26.5378	26.705	26.9444	27.0114	26.6857	26.9894	26.9661	26.9952	26.8326	27.2121	26.8657	27.2284	26.4933	26.5385	26.8782	26.6492	26.9232	26.986	14	14	14	12.5	12.5	12.5	136.61	0	15.586	129330000	17	199	Q9R0G7	Zeb2
NA	NA	NA	NA	NA	NA	NA	NA	NA	21.3239	21.6155	21.8236	21.8006	21.7998	21.3228	21.6441	21.322	21.3228	1	1	1	1.9	1.9	1.9	79.558	0.0033655	1.9641	2904100	3	200	Q80UZ2	Sdad1
26.459	26.4644	26.294	26.2751	26.3339	26.3493	26.4058	26.4629	26.2967	25.7379	27.2935	26.2825	26.661	26.1306	26.2274	27.0961	26.2415	26.0074	2	2	1	7	7	4.5	55.66	0	3.9795	81812000	5	201	Q8BHJ5	Tbl1xr1
28.3857	28.3754	28.0385	28.021	28.3969	28.0535	28.2054	28.0327	28.4654	27.9669	28.2802	27.7255	28.5292	28.1446	28.195	29.01	28.1626	28.1418	63	2	2	53.7	2	2	141.06	0	83.026	300600000	10	202	A0A0J9YVH8	NA
24.304	24.3332	24.0431	24.0165	23.9995	24.2183	24.2981	24.1673	24.3637	23.989	24.4083	23.3681	24.7957	24.2371	24.1916	24.3743	24.0324	24.2136	2	2	2	5	5	5	57.223	0	10.505	20534000	6	203	Q9JLV6	Pnkp
28.5957	28.3688	28.3959	28.7011	28.3667	28.5054	28.436	28.5515	28.4732	28.2276	28.481	28.5779	28.2978	28.3987	28.7374	28.4733	28.5334	28.501	9	8	8	21	18.1	18.1	56.602	0	68.886	335850000	20	204	Q9JLT4	Txnrd2
30.0268	30.0587	30.0198	29.8924	30.1083	29.9774	30.14	29.9213	29.9762	29.8969	30.3658	29.7478	30.2078	29.585	29.9325	30.998	29.7703	29.8871	8	8	8	32.9	32.9	32.9	28.567	0	18.083	1015600000	25	206	Q9QZ23	Nfu1
26.2859	26.3554	26.2272	26.4381	26.0621	26.258	26.6695	26.2944	26.376	NA	NA	NA	NA	NA	NA	NA	NA	NA	2	2	2	52.9	52.9	52.9	7.0259	0	14.593	70447000	8	207	A0A0N4SUI7	NA
22.918	23.0945	22.6885	22.0638	22.3593	22.227	22.5705	21.9773	22.7223	NA	NA	NA	NA	NA	NA	NA	NA	NA	1	1	1	2.7	2.7	2.7	56.146	0.0033705	1.9798	6448900	3	208	Q91V01	Lpcat3
29.9976	29.933	29.9887	30.0846	29.9124	29.9225	29.98	29.9477	29.9582	30.0229	29.8973	29.9636	29.9376	29.976	30.0386	30.0172	29.9856	29.9812	28	28	28	25.4	25.4	25.4	161.97	0	238.95	959760000	90	209	Q6RHR9	Magi1
24.8758	25.0367	25.0013	25.5273	25.0254	25.1475	25.4157	25.1796	24.6998	25.2378	24.6359	24.9281	25.0625	25.1011	25.2952	25.3139	25.106	25.3325	1	1	1	3.4	3.4	3.4	51.356	0	4.0367	29643000	5	210	Q66L38	Slco1c1
26.8033	26.6539	26.6699	26.5549	26.728	26.8093	26.8064	26.8817	26.8412	26.8589	26.8945	27.0525	25.7993	27.2544	27.0291	26.4546	26.7965	26.7618	5	5	5	12.4	12.4	12.4	41.983	0	22.302	91619000	12	211	Q9D4V0	Etnk1
28.0122	27.7656	27.7888	27.5648	27.825	27.732	27.6499	27.5263	28.0691	27.6389	28.0412	27.6907	28.0546	27.4853	27.371	28.1617	27.6977	27.5779	4	4	4	12.1	12.1	12.1	41.791	0	99.011	216510000	18	212	Q80UY2	Kcmf1
37.4946	37.5699	37.7177	37.4948	37.596	37.6774	37.6772	37.6774	37.8209	37.6662	37.7585	37.6674	37.667	37.6421	37.4397	37.4403	37.6423	37.6944	13	13	4	63.1	63.1	29.2	14.161	0	323.31	213140000000	175	213	Q8CGP5	Hist1h2af
30.2514	30.1362	30.0708	30.1728	30.1728	30.1531	30.1974	30.1612	30.2161	30.1648	30.1572	30.2114	30.1016	30.3102	30.209	29.9302	30.2577	30.1581	35	35	35	21.4	21.4	21.4	214.46	0	185.54	1138300000	89	214	A0A0N4SV80	Zfml
30.2754	30.1653	30.2099	30.2682	30.2998	30.1297	30.2245	30.1973	30.0703	30.175	30.2273	30.2167	30.3426	30.0438	30.1594	30.4543	30.1321	30.2155	18	18	18	29.8	29.8	29.8	101.22	0	133.82	1153600000	58	215	Q6PE13	Prrt3
27.5199	27.7096	27.3021	27.5168	27.4356	27.4175	27.5161	27.1715	27.5168	27.2692	27.4994	27.4756	27.6461	27.5939	27.3357	27.5847	27.2118	27.1884	4	4	4	18.9	18.9	18.9	32.316	0	11.999	175310000	8	216	Q6PFR5	Tra2a
25.5906	25.5458	25.4716	25.8372	25.4728	25.5933	25.8064	25.6786	25.3416	25.8423	25.2236	25.5257	25.9935	25.3039	25.7561	25.1055	25.6277	25.879	3	3	3	6.7	6.7	6.7	54.877	0	4.332	53049000	7	217	A6H650	Rasgef1a
28.2535	28.4019	28.1804	28.4141	28.2184	28.28	28.3085	28.2704	28.4072	28.3527	28.3738	28.0339	28.4678	28.1841	28.2065	28.5648	28.3129	27.9758	12	12	12	34	34	34	53.293	0	256.37	309700000	36	218	Q920M7	Syt17
31.5282	31.4583	31.4427	31.5032	31.5116	31.4351	31.4329	31.5017	31.4601	31.5372	31.4858	31.2672	31.5674	31.538	31.4447	31.3927	31.4099	31.4326	53	50	7	30.8	29.5	3.5	192.82	0	323.31	2840800000	150	220	A0A0N4SVL0	Eif4g3
28.3253	28.4826	28.3422	28.5311	28.3641	28.5721	28.6409	28.4636	28.4405	28.1109	28.6037	28.5261	28.3981	28.3246	28.4946	28.6814	28.4858	28.6617	7	7	7	20.3	20.3	20.3	35.159	0	10.629	352270000	17	221	Q9CQR6	Ppp6c
32.5508	32.7026	32.5985	32.513	32.6663	32.7124	32.5479	32.6285	32.7271	32.5974	32.7276	32.4968	32.9092	32.4023	32.4675	32.7934	32.5917	32.5995	11	11	9	83.3	83.3	79.2	7.9972	0	132.17	6414200000	70	223	Q9DAS9	Gng12
25.7336	25.6261	25.4597	25.8219	25.7246	25.5276	25.6709	25.7916	25.4399	NA	NA	NA	NA	NA	NA	NA	NA	NA	1	1	1	22.4	22.4	22.4	5.3932	0.0012246	2.6007	45348000	3	224	D3Z5Q3	Eogt
28.0616	28.0745	28.0324	27.868	28.1541	27.9593	28.0567	27.8649	28.1901	27.7102	28.1598	27.9767	28.3469	28.0774	27.9124	28.289	28.0575	27.8017	10	10	10	12.4	12.4	12.4	131.93	0	76.733	266200000	35	225	Q3TVA9	Ccdc136
32.1435	32.0579	32.1388	32.0768	32.1056	32.0794	32.0628	32.1004	32.1302	32.108	32.0522	32.0356	32.1443	32.0359	32.1034	32.0055	32.0903	32.1233	36	36	36	36.2	36.2	36.2	139.55	0	323.31	4347600000	102	226	A0A0N4SW73	Rab11fip5
28.6632	28.8765	29.0105	28.5349	28.9105	28.7601	28.7306	28.7834	29.0642	28.6921	28.8437	29.1145	28.3478	28.9167	29.0149	28.4737	28.9834	29.1165	12	11	11	47.3	47.3	47.3	35.915	0	91.793	459780000	29	227	P97429	Anxa4
28.7119	28.6417	28.7278	28.8443	28.6991	28.8103	28.6627	28.8819	28.6376	28.8352	28.486	28.8286	28.5632	28.7534	28.7795	28.6432	28.9292	28.7608	8	8	5	31.3	31.3	23.6	30.068	0	90.614	418080000	26	228	Q8BZJ7	Dcun1d2
22.9494	22.9866	23.14	23.2331	22.9121	23.1219	22.8591	23.368	23.092	NA	23.0135	23.4055	23.2051	23.4502	22.6564	23.1184	23.147	22.6004	2	2	2	2.6	2.6	2.6	125.98	0	3.678	6447800	4	230	P35601	Rfc1
25.9119	25.7994	25.8333	25.6949	26.0192	25.7355	25.5094	25.8535	25.8331	25.5203	26.0895	25.8056	25.7357	25.6586	25.7701	25.9871	25.8431	25.8047	2	2	2	14	14	14	10.469	0.00062972	3.03	61418000	6	231	A0A0R3P9C4	Smim4
32.8673	33.0146	32.8539	32.8368	32.8137	32.8242	32.8928	32.8472	32.9878	32.969	32.7965	32.8518	32.8503	32.805	32.9787	32.7263	32.916	32.8281	18	18	18	41.1	41.1	41.1	42.525	0	41.62	7650200000	65	232	Q9DC69	Ndufa9
29.2687	29.0544	29.1916	29.1557	29.2673	29.0355	29.0488	29.1357	29.1518	29.1166	29.0536	29.2512	29.2812	29.0342	28.9973	29.2367	29.1055	29.1968	21	21	21	31.3	31.3	31.3	76.692	0	54.951	588880000	45	233	Q7TPB0	Lppr3
24.8927	25.1105	24.7727	25.1284	25.4502	24.7565	25.052	25.2633	25.176	25.082	24.8643	25.246	25.627	24.6039	25.185	25.4885	25.1373	25.124	4	4	4	7.7	7.7	7.7	72.349	0.00048	3.2983	40307000	7	234	Q3TX08	Trmt1
29.9818	30.3779	30.1978	30.0617	30.3222	30.0403	30.1646	30.1941	30.0156	30.1821	29.9071	30.1968	30.0987	29.8928	30.4918	29.8917	30.2636	30.3455	10	10	9	63.4	63.4	60.8	28.406	0	129.9	1168900000	19	235	A0A0R4IZW8	Capns1
29.608	29.6723	29.7529	29.7655	29.6429	29.7521	29.8661	29.7534	29.6379	29.92	29.6347	29.6965	29.8524	29.6082	29.5902	29.7211	29.6927	29.7385	19	19	19	62.9	62.9	62.9	37.432	0	107.31	819210000	45	236	A0A0R4IZX2	Slc9a3r2
20.9187	20.8575	20.6348	20.8574	21.2401	20.9185	20.7851	20.7851	20.8574	20.8738	20.925	20.8207	21.1581	20.1448	21.3733	20.7343	20.7783	20.9681	1	1	1	3.7	3.7	3.7	28.433	0.0092308	1.4357	1725600	3	237	Q921D4	Med6
32.7339	32.8683	32.8879	32.812	32.9306	32.9455	32.8509	32.8686	32.789	32.6802	32.8689	32.8179	32.7757	32.9521	32.8874	32.8448	32.8232	32.9248	31	31	31	24	24	24	137.17	0	323.31	7520400000	99	238	A0A0R4IZX5	Ncan
31.7871	31.8098	31.7708	31.6989	31.8101	31.7816	31.8485	31.7839	31.7609	31.8043	31.7747	31.636	31.892	31.7637	31.7093	31.9424	31.788	31.7576	33	33	32	45.7	45.7	45.7	78.026	0	223.88	3393400000	101	239	A0A0R4IZY0	Thop1
27.401	27.1805	27.1772	27.1659	27.3096	27.0774	27.1508	27.2653	27.4058	26.7258	27.4942	27.4827	26.9813	27.218	27.2278	27.6214	27.4154	26.9651	6	6	6	14.8	14.8	14.8	71.078	0	105.45	147230000	11	241	Q91XI1	Dus3l
30.2824	30.1634	29.9719	29.9292	30.2019	30.1668	30.2354	29.8675	30.3771	30.2544	30.1518	29.8884	30.4044	29.8984	30.1707	30.225	29.8966	30.2281	14	14	14	22.5	22.5	22.5	72.75	0	69.128	1101000000	44	242	Q03157	Aplp1
26.9611	26.8655	26.8256	26.8231	27.1453	26.9364	26.8751	27.0676	26.9492	26.3293	27.9083	26.8668	26.962	26.8469	26.6843	27.8407	26.9167	26.6854	3	3	3	28.7	28.7	28.7	19.135	0	81.819	105000000	14	243	A0A0R4J003	Vip
NA	NA	NA	NA	NA	NA	NA	NA	NA	24.4968	24.163	24.3633	24.0187	23.9627	24.5114	24.2694	24.1829	24.6301	3	3	3	4.5	4.5	4.5	96.739	0	6.0918	19253000	6	244	P70261	Pald1
27.848	27.8903	27.8489	27.8247	27.6634	27.9033	27.7457	27.6915	27.7965	27.7691	28.1934	27.6393	28.0072	28.1042	28.2217	27.9919	27.4782	27.9675	9	9	4	23	23	8.8	55.302	0	51.826	197310000	18	245	P70288	Hdac2
28.9986	28.9767	29.013	28.9242	29.0316	28.9444	28.9633	28.8599	28.954	28.7247	29.1675	29.1341	28.8731	29.0523	28.7917	29.0968	29.204	29.0337	5	5	5	22.9	22.9	22.9	27.585	0	3.82	494770000	11	246	O55060	Tpmt
32.1104	32.3176	32.3083	32.236	32.318	32.4152	32.2403	32.2858	32.2752	32.2985	32.2306	32.2972	32.2572	32.3582	32.1933	32.2122	32.3853	32.3286	24	24	24	49	49	49	33.395	0	172.17	4931700000	95	247	Q9JLZ3	Auh
25.1099	25.0796	25.2456	25.0661	25.023	25.1273	25.056	24.9748	25.1429	25.2782	25.1302	25.0628	25.1394	25.2859	24.9382	24.8697	25.264	25.1261	1	1	1	5.5	5.5	5.5	37.06	0	48.519	33499000	6	248	Q924T3	Xrcc4
30.45	30.377	30.4453	30.3911	30.5886	30.4315	30.3797	30.4041	30.5307	30.4575	30.411	30.6522	30.5426	30.2145	30.5293	30.4782	30.3407	30.5913	26	26	3	49.6	49.6	8.7	66.432	0	250.75	1408600000	71	249	A0A0R4J030	Amer2
29.5483	29.4645	29.4849	29.4692	29.6445	29.4436	29.63	29.5538	29.4992	29.6284	29.2791	29.4882	29.5655	29.5259	29.6084	29.4174	29.5001	29.6581	18	18	18	28.6	28.6	28.6	87.38	0	131.85	707830000	70	250	Q99K01-2	Pdxdc1
37.5849	37.5339	37.4807	37.5339	37.5851	37.611	37.5097	37.611	37.5851	37.5965	37.4808	37.514	37.5974	37.4506	37.7067	37.4809	37.4509	37.7429	100	100	91	78.5	78.5	74.8	95.94	0	323.31	195140000000	792	251	A0A0R4J036	Nefm
25.6546	25.8403	25.8175	25.8314	25.8724	25.7806	25.7673	25.783	25.884	NA	NA	NA	NA	NA	NA	NA	NA	NA	4	4	4	11	11	11	64.615	0	33.274	50658000	15	252	Q8C3P7	Mettl3
29.2202	29.2062	29.1816	29.1898	29.2043	29.313	29.3223	29.1669	29.3687	29.4218	29.2759	29.2834	29.1385	29.2981	29.0998	29.2892	29.2227	29.2246	10	6	6	25.6	19.7	19.7	43.934	0	61.517	600250000	20	253	Q9CYI4	Luc7l
29.2745	29.3981	29.4121	29.241	29.3925	29.4952	29.379	29.4862	29.4604	29.4886	29.3623	29.3962	29.2737	29.4226	29.4936	29.3084	29.5774	29.2713	15	15	15	27.5	27.5	27.5	72.737	0	183.26	635670000	62	254	A0A0R4J049	Prmt5
29.6847	29.738	29.6234	29.477	29.7958	29.8399	29.5944	29.6949	29.7412	29.4275	29.8338	29.5777	29.7671	29.8553	29.783	29.7222	29.5504	29.8606	15	15	15	42.6	42.6	42.6	45.78	0	51.781	789540000	56	255	Q99JW2	Acy1
25.4484	25.4173	25.6625	25.4839	25.6785	25.5578	25.5835	25.7807	25.5868	25.4762	25.6058	25.5689	25.155	25.6099	25.521	25.5479	25.8631	25.3248	3	3	3	10.7	10.7	10.7	44.375	0	9.3474	47492000	7	256	Q8BGE6	Atg4b
27.7989	27.8432	27.7952	27.6669	27.8943	27.9478	27.8452	27.5978	27.7787	27.5513	27.8955	27.9463	27.5004	27.9674	27.7061	27.8349	27.6912	27.7331	5	5	3	13.2	13.2	6.5	47.173	0	19.655	221000000	19	257	Q9JLI6	Scly
29.023	28.8448	28.8896	28.9495	29.0613	28.8233	28.6541	28.9387	28.8635	29.0657	28.8056	28.9324	28.9703	28.8532	28.8835	28.7107	28.9231	28.86	9	9	9	27.7	27.7	27.7	56.459	0	139.6	466900000	39	258	A0A0R4J078	Ubxn4
29.5973	29.4448	29.6442	29.5507	29.5397	29.3504	29.4151	29.5055	29.5459	29.4338	29.5975	29.4702	29.5499	29.63	29.4546	29.7494	29.4899	29.4066	12	12	12	31.4	31.4	31.4	60.18	0	137.82	738310000	40	259	Q8BMP6	Acbd3
28.6235	28.4936	28.6725	28.599	28.6386	28.5482	28.5289	28.6535	28.5633	28.2743	28.9416	28.7929	28.4559	28.7657	28.4803	28.545	28.6693	28.4097	5	5	5	21.2	21.2	21.2	37.985	0	7.5401	369080000	15	260	A0A0R4J081	Ndufaf1
31.6782	31.87	31.7385	31.618	31.7368	31.8284	31.6412	31.7301	31.7909	31.4786	32.0833	31.6795	31.6312	31.871	31.6207	32.0703	31.7145	31.7569	19	19	19	44.4	44.4	44.4	47.907	0	130.94	3301600000	88	261	P51174	Acadl
27.1536	27.279	27.1631	27.2441	27.2298	27.2261	27.3549	27.1804	27.1626	27.0574	27.4108	27.2437	27.2315	27.1052	27.2859	27.3239	27.2738	27.1799	6	5	5	14	11.5	11.5	58.608	0	6.7398	150880000	13	262	Q91YN5	Uap1
32.3817	32.371	32.398	32.4445	32.313	32.2907	32.3515	32.2174	32.3255	32.5262	32.2673	32.2721	32.3606	32.147	32.4044	32.236	32.3624	32.4068	14	14	14	22.8	22.8	22.8	81.07	0	323.31	5270200000	120	263	Q8BJI1	Slc6a17
26.6736	26.7744	27.0325	27.2538	26.6482	26.98	26.8578	27.1503	26.706	27.0596	26.9407	27.2581	26.2862	26.8486	27.3305	26.695	26.6043	26.8328	5	5	5	10.9	10.9	10.9	32.935	0	35.546	107290000	16	264	P20352	F3
29.9452	29.8367	29.9517	29.8892	29.9242	30.1137	29.9183	30.0125	29.9676	29.8076	29.9322	29.99	29.7768	30.1304	29.9077	29.824	29.9926	29.9655	11	11	11	43.5	43.5	43.5	34.676	0	147.56	1005300000	57	266	A0A0R4J094	Fahd2
29.4083	29.1747	29.2498	29.324	29.2476	29.1479	29.2367	29.3535	29.2302	29.0693	29.2625	29.385	29.2525	29.3652	29.2468	29.2085	29.3491	29.2468	8	8	8	15.7	15.7	15.7	65.225	0	104.94	595550000	31	267	O88291	Znf326
28.4613	28.487	28.4883	28.3067	28.6595	28.3209	28.3384	28.5172	28.5849	28.5198	28.5318	28.2426	28.566	28.15	28.3851	28.7613	28.3971	28.6485	11	11	11	41	41	41	27.631	0	132.92	376420000	37	268	Q3UY34	NA
30.6788	30.4288	30.4398	30.7013	30.2803	30.4736	30.5309	30.5488	30.4222	30.5059	30.4655	30.5078	30.5434	30.5191	30.3116	30.6008	30.5279	30.4581	13	13	13	21.5	21.5	21.5	64.56	0	323.31	1440500000	51	269	Q8BLE7	Slc17a6
29.9256	29.7774	29.8427	29.8393	29.8328	29.9411	29.8767	29.9279	29.8304	29.895	29.7927	29.854	29.7984	29.856	29.8553	29.94	29.9608	29.8509	12	12	12	29.4	29.4	29.4	48.029	0	127.91	922300000	42	270	A0A0R4J0B4	Cmas
26.116	26.4623	26.2563	25.9431	26.1403	26.4576	26.3398	26.2602	26.2078	26.2966	25.9306	26.1515	26.4215	26.307	26.1271	26.7424	25.8622	26.5291	4	4	4	14.8	14.8	14.8	50.53	0	323.31	80901000	15	271	A0A0R4J0B5	BC017158
27.142	27.1842	27.3908	27.4304	27.1099	27.2858	27.4591	27.5388	26.9745	27.6053	27.1423	27.075	27.276	27.438	27.4272	27.2863	27.3303	27.0414	6	6	6	12	12	12	72.977	0	8.7173	166770000	16	272	Q7TMS5	Abcg2
31.6703	31.6611	31.6899	31.5522	31.8016	31.7509	31.555	31.7117	31.6849	31.716	31.718	31.7177	31.6494	31.5841	31.8682	31.4867	31.6698	31.7452	18	18	18	59.1	59.1	59.1	38.95	0	285.36	3234200000	81	273	A0A0R4J0B8	Sh3gl3
NA	NA	NA	NA	NA	NA	NA	NA	NA	25.1281	25.5737	25.4301	25.2122	25.3787	25.4442	25.5037	25.3491	25.429	4	4	4	14.3	14.3	14.3	38.705	0.0049247	1.8068	40298000	4	274	A0A0R4J0D1	Saraf
29.5128	29.3559	29.3997	29.5528	29.4112	29.3674	29.3953	29.4549	29.3765	29.6385	29.2622	29.3148	29.6325	29.3226	29.5268	29.2644	29.3714	29.5394	9	9	9	12.4	12.4	12.4	93.314	0	52.636	690800000	25	275	A0A0R4J0D3	Stt3b
25.4109	25.8331	25.3101	25.4515	25.7033	25.4792	25.4022	25.4467	25.5289	25.6271	25.4927	NA	25.5517	25.4927	24.7277	26.3951	25.0445	NA	3	3	3	6.7	6.7	6.7	62.131	0	31.275	42328000	7	276	Q6PDG8	Mon1a
NA	NA	NA	NA	NA	NA	NA	NA	NA	25.5505	24.4333	24.4684	24.7387	24.9335	24.2872	24.9791	24.6174	24.8523	2	2	2	3.3	3.3	3.3	106.86	0.00063002	3.0412	27681000	3	277	Q7TQK1	Ints7
32.5837	32.6537	32.517	32.6262	32.5584	32.6125	32.6561	32.5666	32.601	32.5963	32.5459	32.6379	32.6369	32.5607	32.647	32.4348	32.6276	32.6521	34	34	31	30.6	30.6	29	143.64	0	136.63	6458300000	107	278	Q99KY4	Gak
30.5137	30.5195	30.54	30.386	30.4004	30.6661	30.5525	30.3626	30.4749	30.2632	30.5772	30.4965	30.4353	30.4375	30.5086	30.5735	30.6507	30.4453	25	25	24	40.8	40.8	39.5	70.527	0	323.31	1341000000	86	279	Q8BH04	Pck2
23.9985	24.1415	23.9983	24.2871	24.1826	24.1695	24.2942	23.8184	23.9431	24.1118	23.6452	23.9622	24.5034	23.8554	24.0906	24.1979	23.8304	24.2905	1	1	1	2.3	2.3	2.3	67.188	0.00093648	2.8808	16382000	3	280	Q6VN19	Ranbp10
23.4951	23.4019	23.5258	23.4476	22.8957	23.5607	23.7268	23.739	23.3194	NA	NA	NA	NA	NA	NA	NA	NA	NA	1	1	1	6.5	6.5	6.5	34.108	0	19.862	10584000	3	281	A0A0R4J0H5	Gnptg
24.7829	24.9829	25.2205	25.1437	24.9625	25.0422	25.1353	25.0356	25.0289	25.042	25.3069	24.5836	25.0368	25.117	24.8783	25.0914	24.7432	24.7746	3	3	3	11.3	11.3	11.3	59.05	0	6.499	32541000	3	282	P70459	Erf
28.7066	28.6312	30.7288	28.5825	28.6794	28.5575	28.4619	28.169	30.1093	30.7881	28.6921	28.5889	28.6765	28.1213	28.3266	29.4932	29.0812	27.9227	10	10	9	31.3	31.3	27.8	46.672	0	201.48	576580000	37	283	A0A0R4J0I1	Serpina3k
31.7428	31.7203	31.7219	31.7432	31.6727	31.7004	31.7219	31.715	31.6547	31.692	31.7031	31.6695	31.7566	31.8283	31.7324	31.7082	31.7084	31.6153	64	64	63	16.9	16.9	16.6	504.74	0	323.31	3331800000	188	284	Q91ZX7	Lrp1
29.8935	29.8951	29.8456	29.8527	29.8742	29.8605	29.7723	29.7599	29.8171	30.0605	29.7075	29.7227	29.8918	29.7288	29.8252	29.753	29.7693	29.93	17	17	17	37.9	37.9	37.9	62.699	0	240.5	944950000	55	285	Q9JHU2	Palmd
24.8759	24.8165	24.8442	24.9217	24.9173	24.8675	24.7545	24.8256	24.8216	24.7083	24.8715	24.9126	24.4127	25.0916	24.9829	24.8142	24.8218	24.9978	7	4	4	16.8	10.3	10.3	61.823	0	7.7588	26019000	7	286	A0A0R4J0J1	Cpne9
24.9423	25.105	25.1868	25.282	25.066	25.12	24.9584	25.1954	25.282	25.4716	25.0764	25.2466	24.9738	25.0783	25.176	25.124	24.9591	25.2408	5	5	5	7.2	7.2	7.2	78.685	0	4.2422	33916000	6	287	Q8BKT7	Thoc5
28.0633	28.0672	28.1267	28.2996	28.0201	28.1283	28.1893	28.2088	28.2172	28.0506	28.0952	28.1621	28.1774	28.0564	28.1625	27.9863	28.2238	28.2234	22	21	21	23.1	22.5	22.5	124.49	0	83.707	271230000	45	288	Q2KN98	Specc1l
24.8425	24.8608	24.9134	24.6847	24.0702	24.0798	24.2176	23.8714	24.2207	24.1235	24.6187	24.3538	24.1855	24.6569	24.4148	24.6125	24.5205	24.0988	2	2	2	6.4	6.4	6.4	42.794	0	11.73	22343000	8	289	Q6P6N5	Spred3
26.6659	26.5891	26.5503	26.7283	26.4342	26.5984	26.5164	26.4305	26.6281	26.5087	27.052	27.1619	26.104	26.9291	26.5046	26.4285	26.4515	26.1133	3	3	3	25.3	25.3	25.3	17.806	0	4.3498	89464000	10	290	Q9ERR7	Selenof
32.887	32.9275	32.9525	32.9342	32.9557	32.95	32.9243	32.9699	32.9342	33.0244	32.9319	32.9719	32.8595	32.9352	32.9906	32.8779	32.9295	32.974	79	79	78	40	40	39.6	225.63	0	323.31	7955700000	330	291	A2AGT5	Ckap5
26.3155	26.1702	26.3152	26.298	26.0555	26.1179	26.4731	26.1248	26.1423	26.505	26.3051	26.0013	25.8392	25.885	26.2642	26.4982	26.3308	26.1547	6	6	6	9.4	9.4	9.4	69.413	0	17.645	95022000	11	292	Q8BRB0	Cog6
28.3935	28.666	28.4897	28.4553	28.5169	28.6242	28.5871	28.4904	28.5135	28.4544	28.7566	28.4933	28.5535	28.5426	28.2566	28.7158	28.5215	28.3522	8	8	8	42.5	42.5	42.5	35.975	0	121.07	362020000	23	293	Q8BJZ4	Mrps35
29.132	29.0967	29.144	29.1095	29.1998	29.0209	28.9578	29.2024	29.1161	29.0728	29.4497	28.9675	29.2399	29.1087	28.9216	29.1269	29.1889	29.0663	15	15	15	50.1	50.1	50.1	38.094	0	159.05	561600000	34	294	A0A0R4J0M1	Tbcc
31.1425	31.2062	31.0387	31.1977	31.2722	31.1373	31.1386	31.1109	31.1488	31.0727	31.2017	31.1676	31.1569	31.2529	31.1553	31.2228	31.1427	31.065	38	38	38	37.3	37.3	37.3	134.5	0	323.31	2223300000	115	295	Q8CDG3	Vcpip1
28.5241	28.9433	28.8414	28.7391	28.7207	28.954	28.7968	28.7974	28.7047	28.7796	28.6131	28.8153	28.6645	28.8493	28.7472	28.4642	28.8976	28.987	9	9	9	28.6	28.6	28.6	45.019	0	17.67	419580000	25	296	Q9D7B6	Acad8
24.5429	24.272	24.4559	24.6317	24.4127	24.4101	24.6201	24.6486	24.5706	24.6998	24.5155	24.5896	24.2101	24.5493	24.5591	24.3388	24.5216	24.5227	4	4	4	6.9	6.9	6.9	71.558	0	7.4853	20267000	5	297	Q8VDG3	Parn
24.6535	24.7696	24.8882	24.7367	24.838	24.8005	24.2397	24.9243	24.88	NA	NA	NA	NA	NA	NA	NA	NA	NA	3	3	3	6.5	6.5	6.5	79.512	0	14.779	24374000	3	298	Q80VI1	Trim56
27.4224	27.3796	27.541	27.4565	27.4435	27.592	27.336	27.3782	27.3649	27.4184	27.5435	27.511	27.3554	27.4078	27.4559	27.3761	27.5628	27.455	8	8	8	11.4	11.4	11.4	86.072	0	11.232	163530000	24	299	Q3UM29	Cog7
26.18	26.5525	27.0446	24.7336	27.478	23.3759	26.7332	26.5866	26.8144	NA	NA	NA	NA	NA	NA	NA	NA	NA	3	3	3	29.7	29.7	29.7	11.451	0	5.5012	75345000	7	300	O70404	Vamp8
23.1059	23.0832	23.1797	23.3784	23.1378	23.0228	23.0949	23.1865	23.0402	22.7406	23.2567	22.9915	23.1484	23.4347	23.2914	22.9456	23.3082	23.1831	1	1	1	2.6	2.6	2.6	53.176	0.0069691	1.6064	8633400	4	301	Q18PE0	Dok7
27.1394	27.066	27.1337	27.1449	27.2733	27.1273	27.1345	27.2335	27.2774	27.2815	27.126	26.9438	27.3697	27.2442	27.2709	27.3503	27.0071	27.2951	4	4	4	12.4	12.4	12.4	32.747	0	4.5355	147820000	11	302	A0A0R4J0R4	Nat8l
26.556	26.4483	26.6256	26.6416	26.7185	26.6429	26.5612	26.6918	26.5216	26.4885	26.3198	26.6853	26.583	26.4507	27.0565	26.3752	26.8242	26.4765	5	5	4	24.7	24.7	20.5	43.095	0	29.708	91767000	21	303	Q91W92	Cdc42ep1
27.4559	27.4923	27.4853	27.4918	27.4906	27.4918	27.3051	27.4971	27.5897	27.385	27.4005	27.4408	27.2724	27.5693	27.5992	27.4065	27.4484	27.5706	6	6	6	19.2	19.2	19.2	43.399	0	12.508	182680000	21	304	A0A0R4J0S3	Rtn4ip1
29.0077	29.0348	29.1659	28.8625	29.0959	29.3761	29.2135	28.8572	29.1897	28.8998	29.0127	29.1767	29.3654	28.9858	29.2234	29.1849	29.0095	29.0022	16	16	16	21.2	21.2	21.2	115.56	0	118.66	560800000	42	305	A0A0R4J0S4	Llgl1
29.0274	29.1147	29.1478	29.0661	29.143	29.1841	29.1478	29.143	29.165	29.0582	29.3426	29.2673	28.8964	29.3197	29.1738	28.947	29.1804	29.0113	8	8	8	39.7	39.7	39.7	26.645	0	160.14	547100000	39	307	Q8K3A0	Hscb
24.5936	24.5428	24.5405	24.8421	24.3622	24.4563	24.7182	24.4538	24.4477	24.4594	24.6959	24.5954	24.5586	24.5796	24.5406	24.4629	24.5643	24.4324	4	4	4	4.9	4.9	4.9	86.689	0.00047423	3.0943	22973000	6	309	O88351	Ikbkb
28.8512	28.7028	28.6791	28.8217	28.8793	28.5104	28.5837	28.6983	28.7466	29.0223	28.4041	28.4543	28.9788	28.7005	28.8445	28.571	28.8162	28.8293	7	3	3	12.1	7.8	7.8	52.107	0	13.449	433000000	19	310	P28659	Celf1
28.6969	28.6616	28.7909	28.8279	28.8111	28.6919	28.7603	28.8182	28.731	28.5625	28.8119	28.7584	28.8563	28.737	28.7977	28.6992	28.8474	28.7948	10	10	10	26.6	26.6	26.6	57.455	0	90.047	415570000	26	311	Q9D8S3	Arfgap3
27.9786	27.8648	27.7572	27.6696	27.8881	27.6001	27.7131	27.7639	27.8808	27.9164	27.6263	27.7811	27.7724	27.7492	27.8538	27.5579	27.7453	27.9364	8	8	8	27.6	27.6	27.6	46.478	0	33.501	200310000	24	312	Q0VGB7	Ppp4r2
24.8754	24.8022	24.945	24.8561	24.6585	25.0197	25.051	24.918	24.6072	24.6055	24.8739	24.724	24.8577	25.0844	25.1506	24.9052	24.8613	24.7278	5	5	5	7.2	7.2	7.2	83.456	0	3.7149	27566000	6	313	A0A0R4J0U5	Abcd2
25.6078	25.9182	26.0118	25.8598	25.7676	26.11	26.0416	26.0181	25.7413	25.8758	25.9323	25.9893	25.6846	25.7702	25.6785	25.9783	26.0322	25.8611	3	3	3	17.4	17.4	17.4	24.493	0.0042163	1.8648	55750000	7	314	Q8R395	Commd5
27.0359	26.8598	26.9006	26.899	27.0478	27.0881	26.7847	27.0536	27.0698	27.0476	26.7498	27.0475	27.2211	26.857	27.2522	26.8769	26.9263	27.08	14	14	14	15.8	15.8	15.8	110.58	0	19.007	122230000	22	315	Q9QXM1	Jmy
27.9173	27.9626	28.0412	27.9815	28.0393	27.9975	27.9771	28.0534	27.9909	28.042	28.1393	27.9033	27.8992	28.064	28.0518	27.8308	28.0812	27.9416	15	15	15	10.6	10.6	10.6	217.17	0	41.211	250940000	41	316	P08775	Polr2a
28.6465	28.8002	28.7407	28.8857	28.6746	28.8466	28.7561	28.7287	28.8145	28.658	28.9793	28.7589	28.5893	28.8211	28.6579	28.9318	29.0356	28.435	16	16	16	28.7	28.7	28.7	68.075	0	30.002	442550000	40	317	Q9CRC8	Lrrc40
30.3049	30.2077	30.3012	30.2493	30.3434	30.1283	30.2341	30.2211	30.3139	30.0944	30.396	30.2406	30.3384	30.1592	30.2372	30.3169	30.2342	30.2846	25	25	20	21.1	21.1	17.2	150.89	0	148.7	1254700000	76	318	Q5XJV6	Lmtk3
33.0839	32.9495	33.0136	33.0731	32.9238	32.888	32.9657	32.9302	32.8612	33.1183	32.8332	33.0475	32.8949	33.0121	32.9769	32.8972	33.0229	32.9331	37	37	37	50.9	50.9	50.9	71.982	0	323.31	7902100000	183	319	P08003	Pdia4
32.0215	32.3113	32.1884	32.2299	32.3505	32.3139	32.5133	32.3619	32.081	32.4145	32.022	32.3252	32.4539	32.1538	32.4642	32.2246	32.2085	32.4438	6	6	6	14.2	14.2	14.2	34.436	0	12.162	5617000000	17	320	P55088	Aqp4
NA	NA	NA	NA	NA	NA	NA	NA	NA	27.2966	27.4452	27.4167	27.3585	27.7582	27.139	27.632	27.3706	27.3966	14	14	5	15.2	15.2	6.4	135.44	0	67.139	198040000	30	321	A0A0R4J1K4	Slc4a2
27.2134	27.3167	27.153	27.2065	27.3842	27.315	27.2649	27.1697	27.252	27.3522	27.2583	27.2516	27.2665	27.1967	27.2689	27.2248	27.2562	27.2854	13	13	9	20.7	20.7	11.6	78.334	0	65.547	162940000	29	322	Q7TN99	Cpeb3
26.4945	26.4662	26.3619	26.3068	26.2004	26.2216	26.3829	26.3826	26.2748	26.3301	26.2648	26.5869	26.2188	26.4221	26.4128	26.0087	26.3741	26.4699	9	9	9	17.8	17.8	17.8	82.311	0	34.159	85328000	21	323	P98078	Dab2
28.6001	28.6238	28.7554	28.6049	28.3012	28.656	28.5287	28.5046	28.6784	28.9052	28.3645	28.6594	28.5013	28.6771	28.5286	28.4551	28.5875	28.6886	15	15	15	22.5	22.5	22.5	81.58	0	104.03	408910000	32	324	Q8R146	Apeh
27.3554	27.1078	27.2451	27.3544	27.3641	27.2054	27.34	27.3253	27.2665	27.2835	27.1764	27.1628	27.2686	27.2367	27.5291	26.8743	27.4133	27.498	48	2	2	32	1.3	1.3	173.55	0	83.641	144670000	7	325	Z4YKC4	Eif4g3
32.7658	33.0391	32.7753	32.7815	32.8393	33.0186	33.0662	32.7872	32.8531	32.612	32.8443	32.7201	32.805	33.071	32.8717	33.1853	32.9708	32.8263	24	24	24	39.6	39.6	39.6	58.131	0	323.31	7394100000	118	326	G3UYZ1	Igsf8
31.3881	31.2724	31.2653	31.4015	31.3847	31.2178	31.3397	31.3583	31.3184	31.4794	31.283	31.2738	31.4739	31.287	31.4271	31.0968	31.2246	31.4042	18	18	16	38.9	38.9	35.9	76.884	0	194.23	2568800000	77	328	A0A0R4J124	Srpk2
29.9238	29.8063	29.9243	29.7065	29.8374	29.773	29.7232	29.6912	29.6736	29.5484	30.6119	29.9164	29.5004	29.7252	29.5842	30.2184	29.8727	29.383	13	13	13	18.9	18.9	18.9	59.704	0	61.408	826560000	42	330	A0A0R4J138	Arsb
29.3174	29.1882	29.1706	29.1077	29.2612	29.1852	29.0848	29.2298	29.1745	29.1781	29.0899	29.0724	29.2196	29.2275	29.3966	29.2121	29.2184	29.1908	17	17	17	17.5	17.5	17.5	151.83	0	138.72	587860000	52	331	A0A0R4J140	Cluh
26.3434	26.4004	26.1277	26.3632	26.359	26.3099	26.4612	26.4248	26.3706	26.0429	26.6562	26.3283	26.0881	26.699	26.3342	26.2691	26.5725	26.4603	7	7	7	8.7	8.7	8.7	164.74	0	77.676	79403000	18	332	Q3U1Y4	Dennd4b
28.4389	28.5312	28.4653	28.5177	28.4255	28.438	28.4583	28.5419	28.4551	28.55	28.5544	28.1779	28.6487	28.1321	28.6135	28.5068	28.3998	28.5698	10	10	10	32	32	32	49.798	0	127.54	352720000	26	333	Q9QZH6	Ecsit
26.6265	26.6261	26.7059	26.2397	26.741	26.7969	26.3664	26.7935	26.7619	26.4973	26.7338	26.5635	26.701	26.8368	26.3627	26.7261	26.6155	26.4753	4	4	4	6.9	6.9	6.9	69.483	0	8.1225	85904000	10	334	P23475	Xrcc6
28.2318	28.1583	28.0511	28.0113	28.1157	28.105	28.2435	28.105	28.2036	27.9696	28.4144	28.24	28.1429	28.1627	27.9635	28.292	28.0354	28.0003	6	6	2	20.2	20.2	6.7	36.883	0	56.245	272980000	23	335	Q9CSU0	Rprd1b
26.7993	26.9295	27.0134	26.6782	26.8418	26.9391	26.782	26.7931	26.971	26.652	27.0046	26.8504	26.943	26.9513	26.977	26.6797	26.7643	27.036	6	6	6	6.7	6.7	6.7	135.94	0	69.597	118400000	21	336	Q3U1U4	Itgam
25.2055	25.2073	25.0413	25.3853	25.1989	25.218	25.2127	25.4023	25.1494	24.94	25.0914	25.4818	24.804	25.4331	25.5312	25.2782	25.0347	25.5852	4	4	4	3	3	3	146.65	0.0075231	1.5834	37079000	7	337	Q6PAL8	Dennd5a
28.1709	28.1862	28.2529	28.1321	28.3491	28.1525	28.1791	28.2065	28.2477	28.2454	28.3068	28.3801	27.9111	28.4101	27.9469	28.1246	28.4089	27.9862	11	10	10	21.7	21.7	21.7	61.035	0	18.868	303190000	24	338	P59108	Cpne2
31.9117	31.8901	31.8586	31.8784	31.8267	31.8308	31.7579	31.7968	31.8008	31.9305	31.7776	31.6451	31.9037	31.8762	31.9672	31.8891	31.7168	31.7899	28	28	7	45.3	45.3	13.6	72.93	0	323.31	3662900000	112	339	A0A0R4J1E2	Eef1d
27.7866	27.4791	27.4366	27.7455	27.4703	27.2283	27.5299	27.4953	27.5059	28.0298	27.5571	27.7343	27.2904	27.7036	27.3998	27.414	27.478	27.2775	39	1	1	47.2	4.2	4.2	72.544	0	75.328	159930000	8	340	A0A0R4J1E3	NA
24.929	24.7045	24.9942	24.8563	24.8862	24.9713	24.7633	24.5637	25.1346	24.8801	25.1285	24.544	25.3879	24.5717	24.5075	25.5626	24.6959	24.8028	2	2	2	7.1	7.1	7.1	33.365	0.0098872	1.4115	30710000	4	341	Q6P8M1	Tatdn1
NA	NA	NA	NA	NA	NA	NA	NA	NA	25.2911	25.7405	25.5093	25.1694	25.0163	24.9681	25.7279	24.8015	24.9216	2	2	2	5.1	5.1	5.1	54.748	0.00093429	2.8654	37195000	4	342	Q8CI59	Steap3
26.4203	26.0676	26.0279	26.2212	26.2797	26.1674	26.0225	26.1463	26.1264	26.0719	26.2339	26.2005	26.0983	26.1332	26.1046	26.2259	26.1584	26.0279	4	4	1	7.7	7.7	2.6	78.832	0	30.868	73681000	9	343	P58462	Foxp1
24.8837	25.4053	25.4053	25.2228	25.3563	25.3873	25.0514	25.4775	25.4207	24.9334	25.4285	25.3765	25.3605	25.3725	25.5773	25.3087	25.1083	25.1147	2	2	2	4.1	4.1	4.1	67.5	0.00032462	3.5909	36354000	4	344	O88559	Men1
25.4882	25.4137	25.4774	25.6547	25.2982	25.6071	25.5001	25.5046	25.4016	25.4584	25.655	25.4523	25.4825	25.2533	25.4684	25.4552	25.7291	25.6841	5	5	5	3.6	3.6	3.6	204.1	0	8.2842	44571000	8	345	Q9QY81	Nup210
28.4236	28.2913	28.4192	28.3812	28.3529	28.223	28.1828	28.3739	28.3976	28.4462	28.4547	28.2414	28.2292	28.3017	28.2632	28.3954	28.2855	28.4085	8	8	4	40.1	40.1	21.1	15.57	0	212.07	300470000	27	346	A0A0R4J1J1	Pnkd
27.2961	27.4805	27.5622	27.4827	27.4755	27.3441	27.4442	27.3117	27.3595	27.0946	27.4351	27.6132	27.5565	27.3295	27.4125	27.2848	27.5695	27.258	7	7	7	15.5	15.5	15.5	70.332	0	22.467	158550000	21	348	Q05BG1	Cnot4
NA	NA	NA	NA	NA	NA	NA	NA	NA	22.518	22.3687	22.3689	22.3825	22.4255	22.3824	22.4065	22.3684	22.4072	3	3	3	2.1	2.1	2.1	227.03	0.0016364	2.1845	5186800	3	349	Q9ESF1	Otof
28.7749	28.6809	28.5678	28.5298	28.7365	28.5186	28.5642	28.6886	28.6501	28.79	28.6775	28.4266	28.8595	28.4786	28.459	28.6222	28.6502	28.6256	9	9	9	19.4	19.4	19.4	56.056	0	139.95	387870000	26	351	P41242	Matk
29.9394	30.0603	30.1512	30.0607	30.1449	30.1743	30.071	30.0913	30.2278	30.1123	29.9709	30.0683	30.1314	30.092	30.1484	29.9666	30.1188	30.1306	41	36	36	27.2	25.1	25.1	209.52	0	216.16	1099300000	99	352	A0A0R4J1N7	Ank1
31.5424	31.6551	31.6881	31.4991	31.6442	31.5857	31.4329	31.6571	31.5467	31.7226	31.6612	31.6986	31.5151	31.4154	31.7428	31.55	31.5379	31.5667	15	15	15	44.9	44.9	44.9	27.987	0	59.116	3057900000	62	353	P40630	Tfam
27.4939	27.5996	27.4569	27.6428	27.58	27.3268	27.3512	27.5149	27.4917	27.8167	27.1826	27.2668	27.7053	27.3182	27.514	27.3907	27.4401	27.6849	9	9	9	21.4	21.4	21.4	55.361	0	85.072	193340000	28	354	P50586	Tub
28.4665	28.7718	28.7324	28.7433	28.6637	28.6175	28.7481	28.8577	28.4948	28.8054	28.5235	28.5919	28.8984	28.3363	28.7239	28.7557	28.5839	28.6773	18	18	18	21.2	21.2	21.2	150.65	0	102.68	403230000	44	355	A0A0R4J1Q0	Edc4
24.6737	24.616	24.666	24.8853	24.4165	24.6732	24.9486	24.8482	24.36	NA	25.1227	24.4154	24.2679	24.9182	NA	25.1735	24.7771	24.5453	3	3	3	6.1	6.1	6.1	103.17	0	45.736	25367000	5	356	P06802	Enpp1
27.9724	28.0197	28.1203	28.0558	27.9863	27.9863	27.9273	28.0545	28.0309	27.9618	28.0184	28.1911	27.891	27.6528	28.0484	28.2109	27.9587	27.931	6	6	5	62.1	62.1	55.3	11.74	0	16.781	268900000	13	357	A0A0R4J1R7	Pcbd2
25.8851	25.7585	25.9353	25.7795	25.8643	25.7896	25.6574	25.9323	25.877	26.1033	25.6917	25.7897	25.9914	25.7791	25.704	25.9791	25.7492	25.9055	7	5	5	8.3	6	6	99.299	0	5.4842	57714000	11	358	Q80W14	Prpf40b
24.8457	24.7802	24.633	25.0668	24.9277	24.8513	25.0743	25.0088	24.7711	25.2598	24.5593	24.7265	25.0101	24.7612	25.0985	24.6133	24.898	24.8176	6	5	5	12.7	11.3	11.3	67.245	0	4.6827	25932000	7	359	A0A0R4J1T4	Lrrtm4
27.6042	27.441	27.2594	27.4627	27.5499	27.2807	27.4103	27.5289	27.3123	27.3041	27.6325	27.6223	27.2398	27.4	27.228	27.5621	27.6507	27.2482	5	5	5	7.2	7.2	7.2	68.561	0	7.0702	181200000	14	360	Q8BGZ4	Cdc23
28.3051	28.2438	28.1629	28.4198	28.4211	28.1554	28.1833	28.2591	28.2991	28.4979	28.4584	28.1758	28.3476	27.9688	28.4518	28.2666	28.1246	28.3966	14	14	14	25.3	25.3	25.3	78.31	0	49.409	302510000	34	361	A0A0R4J1X0	Nyap2
24.3552	24.8593	24.7698	25.0849	24.6316	25.029	25.1556	24.7907	24.6114	24.7403	24.6168	24.5088	24.6804	24.8974	25.0272	24.7639	24.4835	25.245	2	2	2	10.2	10.2	10.2	33.289	0	15.196	28163000	10	362	A0A0R4J1X1	Adck4
NA	NA	NA	NA	NA	NA	NA	NA	NA	22.9082	23.611	23.4114	23.5475	23.5309	23.2317	23.4586	23.7082	23.1733	3	3	3	12.5	12.5	12.5	36.3	0	4.5338	11141000	3	363	Q8BWU5	Osgep
NA	NA	NA	NA	NA	NA	NA	NA	NA	26.2801	26.2938	26.4264	26.0998	26.3356	26.5476	26.1445	26.5003	26.4289	5	5	5	5.1	5.1	5.1	149.07	0	4.2749	84993000	7	364	Q99NH2	Pard3
NA	NA	NA	NA	NA	NA	NA	NA	NA	24.9799	23.7889	24.3044	24.4443	24.1384	24.94	23.8003	24.0702	24.9126	3	3	3	17.4	17.4	17.4	28.031	0	14.224	21198000	5	366	Q9CR67	Tmem33
24.7916	24.6816	24.8034	24.8081	24.9003	24.9567	24.8596	24.917	24.9088	24.7928	25.1391	24.7506	24.7939	24.8446	24.7937	24.9199	24.9632	24.6827	3	2	2	7.9	5.7	5.7	68.262	0	5.5405	28678000	5	367	Q9CWR0	Arhgef25
22.1236	21.8937	21.4912	21.8668	22.27	21.3925	21.8432	22.3347	22.0369	NA	NA	NA	NA	NA	NA	NA	NA	NA	1	1	1	12.4	12.4	12.4	15.565	0	7.9164	4538500	1	368	A0A0R4J216	NA
26.6441	26.7747	26.6598	26.608	26.7173	26.7804	26.5229	26.6447	26.7031	NA	NA	NA	NA	NA	NA	NA	NA	NA	8	6	6	17.5	13.9	13.9	52.422	0	12.501	80029000	11	369	Q8C650	Septin10
25.0816	24.6916	24.8129	24.742	24.8127	25.1449	24.8498	24.865	24.6052	25.2501	24.7139	24.9893	24.9761	25.4295	24.7879	24.2723	25.1065	24.9022	3	3	3	11.5	11.5	11.5	26.661	0	7.1137	23633000	8	370	A0A1L1SRH8	Senp8
NA	NA	NA	NA	NA	NA	NA	NA	NA	26.8262	26.7673	26.577	26.7125	26.7186	26.9517	26.8222	26.7816	26.8225	7	7	7	17.3	17.3	17.3	44.905	0	6.4967	130210000	8	371	Q922Q9	Chid1
24.0292	23.883	23.9928	24.1742	23.8597	23.9059	23.883	23.8047	23.872	NA	NA	NA	NA	NA	NA	NA	NA	NA	3	3	3	8.2	8.2	8.2	38.107	0	4.8085	14565000	5	372	Q8BR65	Suds3
27.2588	27.0239	26.8516	26.7932	26.9783	26.7803	26.6982	26.6885	26.9704	26.212	27.038	27.9821	27.4753	26.1394	26.2762	26.9245	26.142	27.6846	3	3	3	6.9	6.9	6.9	57.301	0.0061613	1.6993	126090000	6	373	D0VYS2	Hsf3
26.5027	25.3777	25.9878	26.1239	25.9547	25.8699	25.3879	26.0188	25.5876	25.4872	26.1497	25.8012	25.7614	25.7855	25.7435	25.6367	25.8551	25.5894	2	2	2	3.1	3.1	3.1	129.98	0	6.7953	46814000	5	374	Q9ESJ0	Xpo4
24.6651	24.6694	24.5987	24.8811	24.7295	24.8718	25.0231	24.7295	24.828	24.5084	24.6723	24.5663	24.7857	25.1353	24.6398	24.8058	25.0916	24.5174	1	1	1	1.4	1.4	1.4	123.12	0.0012191	2.5322	26706000	5	375	B2RUP2	Unc13d
28.8483	28.7684	28.6312	28.9454	28.8134	28.6681	28.6055	28.7993	28.5925	NA	NA	NA	NA	NA	NA	NA	NA	NA	28	1	1	52.2	1.8	1.8	62.543	0.0091305	1.463	408980000	3	376	A0A0R4J259	Syncrip
28.1073	27.9333	27.9729	28.0953	28.0989	27.9077	27.8858	28.1235	27.871	28.1062	27.9794	27.9682	27.93	28.0153	28.2569	27.8028	27.9596	28.1309	9	9	9	10.2	10.2	10.2	123.05	0	20.671	258560000	20	377	B2RRE7	Otud4
27.4253	27.1461	27.0037	26.8131	27.3277	27.035	27.3372	26.8143	27.3732	27.2254	27.6985	26.8583	27.0639	27.2128	26.5569	27.8638	27.0513	26.6105	6	6	6	26.3	26.3	26.3	31.709	0	27.484	139210000	21	378	O35083	Agpat1
32.0154	32.1729	31.9909	32.1045	31.9927	32.0318	32.2765	31.9515	32.09	31.9731	32.3916	32.1458	31.8545	31.9558	32.1403	32.3516	31.9932	32.0237	17	17	17	79.3	79.3	79.3	17.086	0	80.419	4131900000	59	379	Q7TMF3	Ndufa12
26.2843	26.8421	26.6184	26.6046	26.9123	26.7072	26.7302	26.5591	26.4535	26.4475	26.8133	26.7384	26.5615	26.6076	26.6289	26.8064	26.5815	26.6385	3	3	3	7.9	7.9	7.9	62.829	0	22.545	97622000	9	380	Q61211	Eif2d
26.4247	26.3894	26.2053	26.7021	26.438	26.3087	26.5205	26.5003	26.269	26.6312	26.326	26.5427	26.0878	26.4461	26.1491	26.4878	26.5379	26.1215	6	6	6	4.9	4.9	4.9	158.23	0	8.8496	75082000	13	381	Q5SW75	Ssh2
31.2774	31.3632	31.3467	31.4654	31.3152	31.3489	31.399	31.4376	31.3788	31.4816	31.2465	31.4338	31.5403	31.407	31.298	31.2689	31.4234	31.1621	17	17	16	54.7	54.7	54.7	35.892	0	193.48	2643900000	77	384	Q6WVG3	Kctd12
28.0542	28.0141	27.9263	27.7352	27.9246	27.7161	27.8804	27.5109	28.0779	28.2767	27.4073	27.7838	27.7902	27.9716	28.2718	27.3504	27.8241	28.2928	9	9	9	18.3	18.3	18.3	77.383	0	138.9	240780000	30	385	Q9QXJ1	Apbb1
29.5858	29.8783	29.7989	29.685	29.8315	29.8302	29.7576	29.8354	29.8099	29.9986	29.8692	29.8558	29.4191	29.8708	29.8969	29.657	29.8357	29.7339	19	12	12	42.4	31.8	31.8	47.248	0	323.31	883530000	42	386	A0A0R4J2C2	Syt2
29.3665	29.5672	29.3919	29.5362	29.4767	29.505	29.4733	29.4395	29.4908	29.3702	29.6532	29.3624	29.2903	29.6878	29.49	29.4967	29.3806	29.5739	12	12	12	23.8	23.8	23.8	38.192	0	22.775	688560000	33	388	A2RTH5	Lcmt1
28.7055	28.6391	28.5945	28.7235	28.5921	28.7175	28.6713	28.6662	28.5232	28.4256	28.7058	28.7157	28.5367	28.6927	28.5879	28.9374	28.5773	28.656	17	17	17	8.8	8.8	8.8	241.44	0	191.85	373280000	39	389	Q8R1A4	Dock7
26.742	26.7873	26.4896	26.6162	26.682	26.7004	26.5971	26.5624	26.5481	26.4138	26.923	26.4443	26.717	26.6324	26.8029	26.8223	26.5534	26.7861	5	5	5	13.8	13.8	13.8	46.587	0	23.77	94076000	9	390	O55028	Bckdk
22.4797	22.5238	22.8241	22.6267	22.6003	22.669	22.9101	22.8537	22.2119	NA	NA	NA	NA	NA	NA	NA	NA	NA	2	2	2	2.4	2.4	2.4	186.06	0.00032415	3.5698	6708800	3	392	E9PYH6	Setd1a
NA	NA	NA	NA	NA	NA	NA	NA	NA	23.9147	24.3561	24.3564	24.2562	24.6933	24.4312	24.1982	24.5399	24.143	3	3	3	8.7	8.7	8.7	59.083	0.0010807	2.7374	22497000	4	394	Q3TLD5	Uri1
26.6278	26.7135	26.5519	26.6852	26.6242	26.9185	27.1392	26.6365	26.7282	25.1856	28.1845	26.3884	26.5138	27.672	25.7483	27.9305	26.9867	25.6724	3	3	3	16	16	16	23.599	0.00078345	2.9531	98849000	6	395	Q8VDP6	Cdipt
30.5565	30.4898	30.6338	30.5231	30.7252	30.5678	30.5304	30.5381	30.5957	30.6351	30.4297	30.5234	30.7022	30.4676	30.8057	30.3547	30.5487	30.7469	5	5	5	35.8	35.8	35.8	21.509	0	7.429	1593800000	15	396	Q9BCZ4	Vimp
24.1214	24.6281	23.5466	22.9394	23.808	23.4423	23.2738	22.8428	23.8158	22.2559	23.6134	26.6867	23.5976	22.874	22.0707	22.51	22.9765	23.1742	2	2	2	17.2	17.2	17.2	18.955	0.0093615	1.4329	21951000	3	397	P97457	Mylpf
26.9109	27.1869	26.8864	26.7354	27.1039	27.0177	26.7627	27.0833	27.0561	26.9138	27.075	27.0049	27.0441	27.0112	26.8062	26.9481	26.9514	26.8043	12	12	5	12.9	12.9	6	143.81	0	43.543	113490000	22	398	Q3UIL6-2	Plekha7
29.2117	28.9383	29.0981	28.8586	29.2173	28.8556	29.1663	29.0166	29.215	29.5704	28.8484	29.2844	28.9842	28.7229	29.389	28.8572	28.8971	29.356	3	3	3	18.5	18.5	18.5	10.323	0	323.31	578820000	11	400	Q9Z239	Fxyd1
NA	NA	NA	NA	NA	NA	NA	NA	NA	25.1549	25.0415	25.4179	25.2305	25.108	25.3037	25.1984	25.3307	25.2717	3	3	3	21.8	21.8	21.8	21.458	0	4.6865	41272000	6	401	Q9EPB4	Pycard
28.8672	28.9886	28.672	28.79	29.0923	28.8822	28.8505	28.6531	28.9284	28.8795	28.803	28.7301	28.9394	28.6256	28.9102	28.9248	28.8911	29.0444	13	13	13	21	21	21	100.56	0	138.66	466940000	51	403	P22682	Cbl
26.6327	26.5867	26.6773	26.4599	26.7056	26.5895	26.6591	26.6264	26.6689	26.9456	26.3333	26.5109	26.9248	26.5312	26.6915	26.4711	26.536	26.8444	10	10	9	5.7	5.7	5.2	265.49	0	74.09	104490000	22	404	P45481	Crebbp
28.3226	27.8179	27.5435	27.433	27.9591	27.6495	27.0896	27.3198	27.8173	27.5041	27.8304	27.5855	27.7901	27.6197	27.6373	27.563	27.6389	27.6329	5	5	5	17.4	17.4	17.4	27.821	0	5.6387	172840000	11	405	A0A0X1KG66	Emc10
27.7409	27.8981	27.9663	27.9546	27.7666	27.8914	28.002	28.0064	27.8253	27.5207	28.2094	27.8284	27.9149	28.2678	27.6324	28.1883	27.9457	28.0207	4	4	4	14.7	14.7	14.7	36.954	0	5.8722	230630000	10	406	Q9WVA3	Bub3
NA	NA	NA	NA	NA	NA	NA	NA	NA	22.03	22.2764	22.1395	22.1591	22.1583	21.9306	22.2444	22.0755	22.1589	2	2	2	5.2	5.2	5.2	78.112	0.00048069	3.3329	4789300	2	407	Q8VCB2	Med25
27.7508	27.955	27.8297	27.2766	27.8069	27.8574	27.6941	27.5051	27.9219	27.8954	27.5762	28.0046	27.6757	27.9657	28.0519	26.0916	28.1348	27.96	9	9	9	49.1	49.1	49.1	24.977	0	95.865	226790000	27	408	Q9CYN2	Spcs2
26.5705	25.9866	27.4706	27.2877	26.6116	27.7069	26.2888	27.9676	26.7628	NA	NA	NA	NA	NA	NA	NA	NA	NA	29	1	1	75.9	5.1	5.1	39.553	0	39.178	144670000	1	409	Q8VDQ8-2	Sirt2
27.0888	27.1968	27.0945	27.1485	27.0571	27.254	27.0526	27.1599	27.1253	27.1448	26.6297	26.7496	27.4867	26.8458	27.0462	27.122	27.0773	27.8196	3	3	3	27.4	27.4	27.4	12.954	0	4.7753	167220000	13	410	A0A140LHT6	Mrpl48
26.6378	26.4241	26.6125	26.5622	26.5205	26.3915	26.3217	26.579	26.4762	26.4618	26.4245	26.5347	26.5715	26.6413	26.6252	26.1636	26.4646	26.1952	3	3	3	6.2	6.2	6.2	92.079	0	50.699	85908000	10	411	Q61072	Adam9
26.6439	26.638	26.5747	26.5439	26.5089	26.6924	26.5281	26.5934	26.3802	26.4717	26.5261	26.6581	26.5798	26.6044	26.6567	26.5585	26.6879	26.5678	8	8	8	9.6	9.6	9.6	149.54	0	18.097	95576000	16	412	Q3TRM4	Pnpla6
24.3685	24.276	24.3282	24.1254	24.7999	24.1408	24.0279	24.409	24.328	24.5051	24.4826	24.867	24.1346	24.8497	24.6003	24.8265	24.8702	24.1632	2	2	2	8.6	8.6	8.6	35.976	0	8.3266	27456000	4	413	P13346	Fosb
26.6822	26.3402	26.1398	26.2445	26.5051	26.069	26.2861	26.0869	26.5141	26.2384	26.4489	26.2801	26.374	26.4478	26.0564	26.4737	26.3062	26.0664	8	7	7	8	8	8	139.8	0	106.67	81406000	9	414	Q80YF9	Arhgap33
25.6641	25.9396	25.6526	25.5963	25.9277	25.7071	26.1572	25.6408	26.0259	NA	NA	NA	NA	NA	NA	NA	NA	NA	1	1	1	5.2	5.2	5.2	65.505	0	7.7299	48296000	2	415	Q99J21	Mcoln1
26.8005	26.7517	26.8517	26.7567	26.6726	26.5966	26.7493	26.6628	26.6817	26.6025	26.6334	26.8476	26.5635	26.8282	26.6893	26.5759	26.8121	26.7054	4	4	4	7.9	7.9	7.9	63.822	0	136.12	110200000	14	416	Q67BT3	Slc13a5
25.6295	25.4444	25.1872	25.4739	25.3515	25.3721	25.266	25.3515	25.4062	NA	NA	NA	NA	NA	NA	NA	NA	NA	4	4	4	20.4	20.4	20.4	21.777	0	5.4857	37011000	4	417	Q8BVG8	Nat14
27.2071	27.4305	27.5648	27.5097	27.4313	27.6718	27.5585	27.4644	27.2531	27.2809	27.6623	27.4785	27.3254	27.3919	27.3655	27.6594	27.4389	27.0739	3	3	3	13.4	13.4	13.4	24.041	0	8.5382	170450000	11	418	P97478	Coq7
27.2547	27.2642	27.2286	27.1753	27.0777	27.1842	27.0357	27.1261	27.1433	26.6194	27.1875	27.5243	27.0411	27.1838	26.4815	26.695	27.7721	26.5622	2	2	2	11.5	11.5	11.5	26.184	0	7.2491	179570000	11	419	Q8BGZ2	Fam168a
30.33	30.1206	29.9584	29.5881	30.063	29.679	29.9722	29.5746	30.3546	30.1661	29.8695	29.9105	30.2082	29.714	29.9557	29.8227	29.9577	30.0467	8	8	8	21.4	21.4	21.4	32.887	0	8.1786	1084800000	20	420	Q3UL36	Arglu1
28.343	28.1274	28.1662	28.1058	28.3741	28.2379	28.1879	28.158	28.0923	28.3759	28.0792	28.2068	28.0247	28.1615	28.1193	28.2059	28.2237	28.0914	2	2	2	29.9	29.9	29.9	8.3494	0.00047801	3.213	311650000	8	421	A0A140LIS7	Pet100
26.5707	26.9568	26.7887	26.8429	26.749	26.7894	26.7557	26.8517	26.916	26.5604	27.0523	26.9027	26.1192	26.8375	26.8646	27.0888	27.0885	26.5621	1	1	1	16.2	16.2	16.2	8.9863	0	16.408	126520000	7	423	P56392	Cox7a1
28.5103	28.3435	28.3	28.1943	28.5594	28.1839	28.195	28.2369	28.4157	NA	NA	NA	NA	NA	NA	NA	NA	NA	15	15	15	10.4	10.4	10.4	195.35	0	18.846	339120000	27	424	A0A140LIW3	NA
26.7796	26.5028	26.6199	26.4066	26.7664	26.5145	26.3822	26.3706	26.782	NA	NA	NA	NA	NA	NA	NA	NA	NA	5	5	5	3.8	3.8	3.8	169.42	0	25.413	100940000	10	425	Q8CAF4	Nhsl1
29.5273	29.3995	29.5521	29.4762	29.5584	29.4605	29.498	29.6596	29.5446	29.7074	29.4143	29.5167	29.6534	29.5029	29.5605	29.3381	29.5351	29.5724	18	18	18	6.7	6.7	6.7	328.27	0	54.892	752110000	48	426	E9Q5W5	Zzef1
NA	NA	NA	NA	NA	NA	NA	NA	NA	23.5738	24.0631	23.5372	23.3797	23.1948	23.5822	24.4905	23.5305	23.4542	1	1	1	6.6	6.6	6.6	21.618	0.0093628	1.433	13243000	4	427	Q9DD02	L7rn6
25.3923	25.6254	25.5828	25.4009	25.4929	25.7617	25.923	25.6199	25.2037	24.7068	25.8639	25.773	24.9682	26.3629	25.2517	26.0508	25.8447	25.4333	13	5	3	3.8	2	1.3	491.03	0	5.0277	45619000	8	428	A0A140LJ69	Unc13b
25.4803	25.4504	25.4606	25.7798	25.7078	25.433	25.7162	25.5701	25.5314	25.9473	25.5668	25.9187	25.4683	25.5574	25.4855	25.2461	25.5201	25.2879	5	3	2	55.3	45.4	34.9	16.369	0	27.804	44272000	8	430	A0A140LJD2	NA
25.7142	25.6835	25.6568	25.7075	25.6244	25.4981	25.3872	25.6924	25.387	25.4091	25.3392	25.5719	25.651	25.5336	25.8637	25.3595	25.7294	25.8727	16	8	8	3.8	2.2	2.2	551.32	0	7.4485	52371000	12	431	A2AGL3	Ryr3
23.5857	24.2472	23.7843	23.6997	24.4927	23.8161	24.4025	23.6097	23.2729	24.0952	24.8003	23.7233	24.1723	24.0774	23.2414	24.0019	23.7509	23.6041	2	1	1	19.5	7.8	7.8	13.992	0.003367	1.9702	14076000	4	432	A0A140LJF9	NA
32.3267	32.3135	32.3002	32.3456	32.2353	32.3043	32.1715	32.2528	32.3456	32.3012	32.3414	32.1857	32.2962	32.496	32.3079	32.1052	32.372	32.3055	18	18	18	83.7	83.7	83.7	21.053	0	323.31	4820400000	142	434	A0A140T8J4	Hebp1
27.3667	27.3546	27.3161	27.2251	27.3216	27.2313	27.2444	27.3801	27.4026	27.461	27.3887	27.3477	27.4346	27.246	27.112	27.1706	27.4121	27.4179	12	12	12	16.2	16.2	16.2	87.56	0	54.564	168610000	22	436	Q8K327	Champ1
23.414	22.9787	22.8388	23.2367	23.1435	22.8047	23.19	22.9394	22.536	NA	NA	NA	NA	NA	NA	NA	NA	NA	2	2	2	2.5	2.5	2.5	168.78	0	4.742	7521800	4	437	Q9R1B9	Slit2
25.0099	24.2323	24.5701	24.5049	23.698	24.3427	24.6221	24.247	23.9782	24.334	23.6398	24.3905	24.1375	24.4569	25.1236	24.2078	24.2465	23.8341	3	3	3	21.1	21.1	21.1	28.785	0	8.1585	17060000	6	438	P17918	Pcna
27.5367	27.6049	27.8124	27.4688	27.8819	27.8685	27.0791	27.8153	27.8075	27.3745	27.5851	27.5845	27.8556	27.7412	27.8935	27.2806	27.5434	27.9424	9	9	9	7.2	7.2	7.2	162.33	0	14.545	207120000	11	439	Q8VDC1	Fyco1
28.1046	28.1026	28.0347	28.3862	27.7725	28.0978	28.1734	27.9942	28.0675	28.1638	28.1985	28.1586	27.7377	28.2581	28.0683	28.0708	28.2447	27.9646	9	9	7	26.7	26.7	21.3	42.435	0	30.087	240410000	21	440	Q9JIF0	Prmt1
31.8243	31.8184	31.7786	31.9124	31.7317	31.8825	31.9493	31.8371	31.8436	31.717	31.956	31.6963	32.0384	31.9323	31.6708	31.895	31.7209	31.8636	14	14	14	44.1	44.1	44.1	21.644	0	110.13	3845300000	66	441	P35980	Rpl18
29.0282	29.0046	29.0781	29.1376	29.1119	29.1147	29.0003	29.0938	28.8887	29.1067	29.1495	29.0131	28.9047	29.1654	28.9791	28.9772	29.0507	28.9949	16	16	16	21.8	21.8	21.8	103.22	0	76.306	542070000	39	442	Q921G8	Tubgcp2
33.3703	33.4355	33.4887	33.3131	33.3033	33.3811	33.2034	33.2724	33.3736	33.2732	33.5703	33.4138	33.1705	33.3816	33.3259	33.3205	33.3733	33.4297	22	22	22	50.4	50.4	50.4	37.387	0	132.82	10620000000	88	443	Q93092	Taldo1
27.3586	27.5917	27.4373	27.4571	27.1927	27.5585	27.2428	27.2804	27.4474	27.3927	27.6908	27.3928	27.6049	27.2316	27.1243	27.7324	27.5164	27.0596	4	4	4	15.3	15.3	15.3	26.851	0	4.5295	142650000	8	444	Q8VI63	Mob2
NA	NA	NA	NA	NA	NA	NA	NA	NA	24.6262	24.8999	24.4597	24.4413	24.9947	24.6273	24.8758	24.6511	24.7088	1	1	1	15	15	15	12.782	0	8.0182	25255000	3	446	F6UDR6	Rnf170
26.7201	26.3925	26.2963	25.751	26.372	26.1391	26.483	26.0695	26.5879	NA	NA	NA	NA	NA	NA	NA	NA	NA	1	1	1	14.4	14.4	14.4	12.428	0.0027954	2.0275	82093000	2	447	O35153	Bet1l
NA	NA	NA	NA	NA	NA	NA	NA	NA	22.6601	22.3819	22.5659	22.7503	22.1959	22.4686	22.7784	22.4536	22.6704	5	4	4	9.1	7.7	7.7	62.606	0.00032378	3.5524	6661700	6	448	A0A1B0GSB5	Hdac9
27.618	27.8562	27.8708	27.9193	27.8921	27.9883	27.8397	27.9182	27.7496	27.7154	28.0716	27.7427	27.9605	27.8992	28.1021	27.8256	27.8315	27.9505	3	3	3	16.5	16.5	16.5	19.587	0	121	235290000	11	449	Q9D938	Tmem160
29.992	29.9081	29.9106	29.995	30.0557	29.9877	29.9343	30.0035	30.0747	30.0659	29.715	30.037	30.1342	29.9432	29.9567	30.025	29.8951	30.0854	21	21	20	35	35	32.7	77.566	0	88.857	1007300000	43	451	P70302	Stim1
27.0253	27.2757	27.1482	27.2036	27.1589	27.3596	27.4213	27.2805	27.198	27.5634	27.2015	26.8165	27.4	27.1593	26.9559	27.6502	27.3063	27.2356	11	10	10	15.3	14.2	14.2	80.687	0	29.815	153830000	27	452	P49446	Ptpre
NA	NA	NA	NA	NA	NA	NA	NA	NA	22.4273	22.4066	22.2933	22.2302	22.4679	22.2146	22.5978	22.3085	22.2937	1	1	1	3	3	3	36.051	0.0054779	1.7596	4873900	2	453	O70354	Ca11
32.5639	32.4657	32.3746	32.5224	32.4924	32.5707	32.5903	32.5179	32.3607	32.556	32.6631	32.413	32.4827	32.4104	32.4672	32.6143	32.4848	32.4263	35	35	35	39.3	39.3	39.3	105.62	0	323.31	5594500000	173	454	Q922S4	Pde2a
29.6677	29.5972	29.7504	29.8152	29.7171	29.6165	29.6947	29.6572	29.5747	29.6847	29.8115	29.6677	29.8583	29.6197	29.5583	29.5874	29.6462	29.6675	22	22	20	22.8	22.8	21.9	108.48	0	113.81	816750000	62	455	Q9R1C7	Prpf40a
31.4693	31.4156	31.4116	31.2926	31.4254	31.4314	31.3856	31.3276	31.476	31.3827	31.3977	31.4456	31.281	31.3585	31.4381	31.7386	31.3481	31.3917	24	24	3	74.3	74.3	11.1	34.973	0	269.07	2598600000	97	456	A0A1B0GRV0	NA
25.3264	25.6068	25.3502	25.5289	25.7231	25.4739	25.13	25.3574	25.4724	NA	NA	NA	NA	NA	NA	NA	NA	NA	2	2	2	2.8	2.8	2.8	103.71	0.0096221	1.4235	45711000	5	457	P48377	Rfx1
29.7624	29.7462	29.7512	29.6906	29.8693	29.8064	29.6968	29.7205	29.8683	29.7262	29.7528	29.6824	29.8815	29.9827	29.716	29.7314	29.6876	29.8726	13	13	10	37	37	26	46.585	0	259.1	851210000	56	458	P63034	Cyth2
30.4576	30.2227	30.2965	30.0156	30.1545	30.1522	30.2868	30.223	30.2901	30.1049	30.0163	30.132	30.2549	30.3169	30.3044	30.3663	30.3863	30.138	6	6	6	27	27	27	15.005	0	167.98	1192300000	24	459	Q0VBF8	6330403A02Rik
27.9766	28.0719	28.1105	27.8011	28.1902	28.1373	27.7749	27.9407	28.2581	27.3954	28.3754	28.4976	28.1927	27.9008	27.4678	28.0631	28.6351	28.1706	7	7	7	14.7	14.7	14.7	76.812	0	71.379	225090000	17	460	Q9QYY0	Gab1
24.5783	24.4607	24.5403	24.6559	24.7445	24.8414	24.6561	24.7732	24.8043	24.6062	24.7645	24.7206	24.5188	24.8062	24.635	24.6367	24.9754	24.3834	3	3	3	13.3	13.3	13.3	33.209	0	16.385	27127000	7	461	Q9D6T0	Nosip
31.0672	31.0106	31.035	31.0662	31.1	31.076	30.9985	31.0109	31.031	31.11	30.9917	31.121	30.8095	30.948	30.9617	31.1252	31.0858	31.1273	13	13	12	34.9	34.9	32.8	37.772	0	323.31	2079600000	61	462	Q8K221	Arfip2
26.2609	26.3474	26.1654	26.2422	26.4418	26.3068	26.1949	26.6705	26.354	NA	NA	NA	NA	NA	NA	NA	NA	NA	2	2	2	7.1	7.1	7.1	17.632	0.00093023	2.8061	67384000	5	464	A0A1B0GSK0	Fcgrt
NA	NA	NA	NA	NA	NA	NA	NA	NA	20.8696	21.4032	21.6156	21.5113	21.3627	21.5447	21.2895	21.6151	21.4715	1	1	1	7.5	7.5	7.5	18.666	0	58.148	2440400	1	465	Q9CQ13	Coprs
NA	NA	NA	NA	NA	NA	NA	NA	NA	21.8017	21.1731	21.5443	21.6711	21.6916	21.8483	21.5103	21.3624	21.616	2	2	2	4.3	4.3	4.3	97.28	0	4.2898	2325500	2	466	B7ZMT2	Unc5d
25.6374	25.6155	25.3771	25.4228	25.5694	25.3069	25.3594	25.5165	26.0343	25.5912	25.4031	25.3139	25.6955	25.275	25.5365	25.6621	25.4336	25.6638	1	1	1	5.7	5.7	5.7	20.249	0	5.1881	50688000	5	468	Q9D8P4	Mrpl17
35.4036	35.3546	35.3115	35.4622	35.2922	35.3919	35.4827	35.3919	35.2744	35.5512	35.3181	35.2359	35.371	35.3809	35.3375	35.4106	35.3479	35.3029	29	29	26	66.9	66.9	65.1	36.498	0	323.31	40800000000	239	469	P06151	Ldha
28.6948	28.7333	28.736	28.772	28.8556	28.793	28.7685	28.8891	28.772	28.9063	28.7524	28.6786	28.8778	28.7078	28.7919	28.6264	28.7818	28.8757	26	26	26	18.3	18.3	18.3	197.24	0	252.72	446450000	68	470	Q6PFD9	Nup98
26.7189	26.6622	26.4795	26.7865	26.7774	26.6533	26.6631	26.7338	26.8841	26.6027	26.6609	26.5336	26.9833	26.7878	26.4432	26.6884	26.684	26.6847	4	4	2	3.6	3.6	1.7	91.603	0	7.5419	113580000	13	471	P58390	Kcnn2
26.1445	26.1481	26.2485	26.1962	26.2544	26.0617	26.0792	26.1439	26.1799	26.1943	26.2702	26.2755	26.2369	26.1944	26.6517	26.1472	25.9626	25.6715	3	3	3	2.2	2.2	2.2	178.07	0.00032478	3.609	86291000	8	472	B2RUS7	Abcc8
26.8678	26.8472	26.6932	26.337	26.8364	26.5412	26.6708	26.3109	26.6963	NA	NA	NA	NA	NA	NA	NA	NA	NA	3	3	3	16	16	16	20.978	0	67.004	99538000	4	473	O55003	Bnip3
25.4509	25.7667	25.4718	25.6393	25.5263	25.5263	25.6544	25.2777	25.6819	25.4282	25.7056	25.6602	25.187	25.8816	25.3364	26.0994	25.678	25.1193	3	3	3	5.2	5.2	5.2	83.732	0.00093327	2.8558	48561000	7	474	Q61418	Clcn4
25.1239	25.9209	25.4023	25.6704	25.28	25.9803	26.2173	25.8347	25.5845	25.1984	26.3219	25.975	25.4142	26.1606	25.3994	26.1886	25.6656	25.1696	3	3	3	8.7	8.7	8.7	51.595	0	5.8818	38807000	8	475	Q8VD26	Tmem143
23.9784	23.9488	23.9189	23.7489	23.9098	24.0611	23.6561	23.6559	23.7935	NA	NA	NA	NA	NA	NA	NA	NA	NA	2	2	2	2.9	2.9	2.9	83.365	0.00093516	2.8742	11823000	2	476	Q7TMK6	Hook2
29.7043	29.6364	29.6745	29.5837	29.5947	29.6085	29.6335	29.5621	29.68	29.7013	29.6507	29.5992	29.7843	29.6808	29.6645	29.8009	29.4524	29.6645	5	5	3	40.6	40.6	23.4	21.394	0	323.31	760350000	48	477	Q07813	Bax
27.3293	27.6155	27.4159	27.527	27.5284	27.4873	27.5088	27.5655	27.4859	27.1275	26.99	27.9123	27.2219	26.8489	27.3378	27.1261	27.744	27.6235	7	7	7	12.9	12.9	12.9	83.926	0	63.087	223950000	28	478	Q9Z1E4	Gys1
26.9013	26.9582	26.6627	26.911	26.7571	26.8018	26.8565	26.644	26.8053	26.4475	27.0379	26.8701	26.3641	26.4409	26.8767	27.3324	26.6607	26.5362	6	6	6	18.8	18.8	18.8	44.127	0	8.2608	123180000	19	479	O35855	Bcat2
25.8484	26.0918	26.2854	26.4485	26.3027	26.559	26.0597	26.3442	25.9099	26.2463	26.7778	26.0661	25.7913	26.7752	25.9715	26.2604	26.2694	25.6519	5	1	1	34.9	7.8	7.8	18.692	0.008877	1.4855	74883000	4	480	A0A1B0GXC3	NA
29.4972	29.4612	29.5624	29.5708	29.5749	29.388	29.4474	29.391	29.5489	29.3096	29.5308	29.3937	29.6961	29.6662	29.5244	29.5361	29.318	29.4021	11	11	10	16.8	16.8	14.9	106.17	0	30.253	656530000	37	482	Q8CGZ0	Cherp
31.7718	31.5791	31.5671	31.6371	31.8259	31.5587	31.6924	31.7136	31.6691	31.8442	31.6723	31.5948	31.7815	31.5635	31.7164	31.6419	31.5424	31.732	39	39	20	35.6	35.6	18.1	134.06	0	323.31	3281100000	118	483	Q80TK0	Kiaa1107
30.0678	30.3352	30.3519	30.2917	30.1963	30.4687	30.2284	30.3862	30.215	30.1421	30.2848	30.3009	30.2497	30.3079	30.3468	30.3264	30.2997	30.195	26	26	25	16.4	16.4	15.9	235.31	0	157.21	1159200000	97	485	Q8BIK4	Dock9
24.3197	24.4926	24.1158	23.9855	24.3237	24.2786	24.3093	23.7902	24.4981	23.5654	25.1573	23.8046	24.6305	24.1018	23.865	25.4826	24.2967	23.9535	30	2	2	30.5	2.6	2.6	110.96	0	4.395	15329000	5	486	A0A1D5RLG3	NA
34.1608	34.2267	34.1962	34.2386	34.2216	34.1501	34.2008	34.2128	34.1377	34.1438	34.1069	34.2163	34.3498	34.1864	34.2559	34.0292	34.1682	34.2559	41	41	13	37.2	37.2	15.6	114.72	0	323.31	18862000000	215	488	Q2PFD7	Psd3
27.6177	27.7971	27.6547	27.7553	27.8005	27.7528	27.8737	27.8213	27.6796	27.8446	27.8037	27.4791	27.7202	27.7005	27.6914	27.5597	27.7053	27.8744	11	11	11	16	16	16	92.612	0	109.15	224450000	32	489	Q8BG67	Efr3a
26.6756	26.8506	26.9539	26.7679	26.8588	26.8588	26.7353	26.8639	26.7839	26.8291	26.8568	26.8435	26.4891	26.811	26.9891	26.4227	27.0066	27.1644	11	11	11	4.3	4.3	4.3	435.8	0	25.393	114610000	18	490	E9QLK7	Trrap
30.4371	30.1782	30.2511	30.4038	30.3236	30.1309	30.4361	30.3129	30.2778	30.4685	30.1262	30.1755	30.6092	30.1223	30.3773	30.1922	30.1292	30.4768	15	15	4	40.3	40.3	9.9	43.215	0	217.11	1339300000	50	491	A0A1D5RLN6	NA
30.2342	30.3532	30.3936	30.4615	30.4133	30.5126	30.3573	30.4192	30.3536	30.3253	30.2982	30.5088	30.4405	30.3409	30.4013	30.3141	30.4319	30.5049	49	43	4	30.4	27.9	2.4	195.53	0	323.31	1339900000	119	493	Q3UU96	Cdc42bpa
28.8719	28.6772	28.73	28.8216	28.8053	28.7071	28.8874	28.747	28.6095	28.8038	28.7945	28.7595	28.7281	28.7036	29.0804	28.6777	28.6301	28.7209	17	17	17	26	26	26	85.354	0	65.525	430100000	44	494	Q80TI0	Gramd1b
25.2403	24.8171	24.8342	24.8519	24.9915	24.8232	24.9236	25.17	24.9481	25.1051	24.9521	25.1373	24.8727	25.0203	24.7631	24.7649	24.8885	24.9959	4	4	4	7.6	7.6	7.6	85.247	0	6.2409	31350000	10	495	Q8C1D8	Iws1
27.0991	27.2276	27.262	27.1301	27.2006	27.1697	27.0557	27.1537	27.0752	27.2715	27.1147	27.1588	27.2655	27.1161	26.9572	27.247	27.2045	27.0186	12	12	12	4.5	4.5	4.5	363.5	0	21.337	140280000	28	497	Q8BLN6	Unc80
29.3042	29.3822	29.319	29.4684	29.3538	29.4239	29.5248	29.3991	29.3181	29.323	29.193	29.2751	29.2887	29.4612	29.4158	29.1636	29.5729	29.5285	30	30	30	11.2	11.2	11.2	392.33	0	150.63	683170000	69	498	Q6VNB8	Wdfy3
30.4	30.3958	30.342	30.4909	30.3704	30.4468	30.4758	30.4925	30.3272	29.8421	30.8293	30.4972	30.3241	30.4228	30.1476	30.8739	30.4449	30.2975	7	7	7	39.5	39.5	39.5	17.447	0	12.388	1340000000	23	499	A0A1D5RLW5	Rpl18a
25.7266	25.4741	26.4908	26.3161	24.9089	26.2129	26.2606	26.1825	25.8186	NA	NA	NA	NA	NA	NA	NA	NA	NA	7	5	5	4.8	3.8	3.8	189.41	0	5.6247	34988000	6	500	Q80TE4	Sipa1l2
32.5666	32.5811	32.6074	32.6476	32.6476	32.6651	32.7123	32.709	32.6264	32.6852	32.5628	32.5577	32.6846	32.6093	32.7558	32.6012	32.6015	32.7032	60	54	3	48.8	45	2.9	117.93	0	323.31	6530300000	195	502	A0A1D5RM83	Iqsec1
25.0259	24.6696	24.6712	24.6244	24.9672	24.685	24.667	24.6331	24.8576	24.6404	24.6958	24.7396	24.8552	24.5501	24.6165	24.8234	24.8312	24.7025	4	4	4	5.9	5.9	5.9	98.76	0	12.289	29175000	7	503	Q9DBH0	Wwp2
29.3278	29.2966	29.2267	29.4709	29.3965	29.3094	29.5118	29.3455	29.329	29.4446	29.4161	29.1526	29.4444	29.2553	29.0951	29.5225	29.3081	29.3508	19	17	16	19.8	18.5	17.9	144.17	0	69.226	642780000	51	504	Q3U214	Mast3
27.9272	27.9171	27.8282	27.9878	27.89	27.9074	27.9475	27.8732	27.9064	27.8085	27.8635	27.9892	27.8321	28.0924	27.998	27.8591	28.0351	27.9518	13	13	13	28.1	28.1	28.1	65.076	0	34.776	248760000	24	506	Q3URE1	Acsf3
23.9965	24.17	24.0106	23.7181	24.1052	24.1627	24.1472	23.7535	24.2424	NA	NA	NA	NA	NA	NA	NA	NA	NA	3	3	3	18.5	18.5	18.5	31.443	0	34.772	14091000	7	509	P97760	Polr2c
29.3399	29.3208	29.4653	29.3942	29.374	29.4179	29.3719	29.4806	29.4192	29.5312	29.502	29.3235	29.4128	29.4554	29.4066	29.2365	29.4	29.4502	10	10	10	25	25	25	59.146	0	155.74	636620000	35	510	Q9Z2A5	Ate1
33.7536	33.6568	33.7641	33.7447	33.734	33.6489	33.6658	33.6818	33.7279	33.7871	33.669	33.7322	33.6753	33.7589	33.6468	33.692	33.765	33.7177	121	121	44	51.5	51.5	19.1	271.66	0	323.31	13380000000	486	511	E9PUM4	Tln2
33.2149	33.0713	33.1916	33.1659	33.2343	33.0319	33.0921	33.2982	33.0345	33.2329	32.9738	33.1252	33.2764	33.0462	33.0642	33.2057	33.0222	33.0763	9	9	9	47.2	47.2	47.2	13.742	0	30.97	9498700000	47	512	P62852	Rps25
27.4167	27.2172	27.0913	27.3618	27.246	27.0692	27.3772	27.2194	26.9731	27.1699	27.1922	26.9779	26.996	27.3598	27.3641	27.0105	27.4757	27.0861	5	5	5	10	10	10	53.81	0	38.246	153920000	17	513	A0A1L1SV46	Olfm2
29.6863	29.4428	29.4397	29.5521	29.5051	29.4663	29.5134	29.5679	29.3848	29.5752	29.3082	29.3355	29.5002	29.5874	29.6208	29.2676	29.4035	29.5625	3	3	2	23.2	23.2	22.1	10.425	0	121.42	725250000	6	514	Q9JLR9	Higd1a
26.4927	26.312	26.2484	26.0343	26.374	26.4958	25.9507	26.1571	26.3462	26.0533	26.3626	26.0764	26.4602	26.169	26.254	26.3258	26.1839	26.3919	8	8	8	7.4	7.4	7.4	144.95	0	5.3552	86789000	9	515	E9PZ19	Igsf9b
30.0067	30.0416	30.3002	30.1201	30.2678	30.2811	29.9157	30.3228	30.0472	30.0552	30.0585	29.9175	29.8064	30.13	30.3041	30.1058	30.3469	30.4412	1	1	1	1.6	1.6	1.6	94.946	0.00062982	3.0338	1086000000	5	516	P35951	Ldlr
27.0299	26.8274	26.9048	27.0161	27.0207	26.8877	27.0465	27.006	26.9612	27.4845	26.5005	26.9816	27.1896	26.8523	26.9731	26.8124	26.875	27.1726	72	1	1	53.2	0.8	0.8	154.81	0.0012193	2.5344	124570000	8	517	A0A1L1SRI1	NA
22.385	22.5296	23.1611	23.7459	22.0869	23.0091	23.4097	23.5554	21.6412	22.7123	22.8647	23.0895	23.0981	22.8942	22.9018	22.344	22.7629	22.5048	1	1	1	18.5	18.5	18.5	16.635	0	6.7892	5408000	3	518	Q9CR22	Tmem42
27.7567	27.7657	27.8972	27.8676	27.9407	27.8507	27.796	27.8563	27.8464	27.8719	27.883	27.8785	27.6306	27.9623	27.8707	27.6452	27.9172	27.9664	4	4	4	11.3	11.3	11.3	39.74	0	8.5814	243850000	15	519	Q60739	Bag1
27.1419	26.9664	27.577	26.56	26.3293	25.9701	26.6769	26.2245	26.8164	26.3028	26.8863	27.41	26.2612	26.7605	26.2499	26.5009	27.0952	26.7365	7	6	6	29.3	26.6	26.6	33.355	0	81.788	105460000	18	520	Q08091	Cnn1
28.2896	28.3976	28.2923	28.4157	28.387	28.4239	28.3775	28.2812	28.1412	28.546	28.1737	28.4278	28.2835	28.269	28.3739	28.1553	28.4307	28.3981	13	12	12	17.4	16.2	16.2	88.651	0	21.48	315340000	29	521	O08739	Ampd3
25.9727	26.0975	26.1839	26.3304	25.9719	26.332	26.2232	26.0632	26.0725	NA	NA	NA	NA	NA	NA	NA	NA	NA	2	2	2	15.1	15.1	15.1	21.86	0.0004774	3.1891	34815000	4	522	Q9CQ02	Commd4
24.2537	25.2284	24.218	24.0678	24.5754	24.9132	25.1208	24.3268	24.9871	NA	NA	NA	NA	NA	NA	NA	NA	NA	2	2	2	17.5	17.5	17.5	18.081	0.00047893	3.2506	18175000	3	523	A0A1L1SU24	Mrpl4
29.1442	29.2612	29.1577	29.337	29.1604	29.1476	29.2957	29.2571	29.1636	28.8358	29.3231	29.4453	29.0506	29.4407	29.2007	29.1786	29.3482	28.8839	16	9	9	46	31.3	31.3	39.533	0	178.41	566660000	49	525	Q60900	Elavl3
25.6245	25.7022	25.8986	25.916	25.5522	25.8012	25.6064	25.8012	25.5057	25.7464	25.312	26.028	25.6794	26.1669	25.539	25.8388	25.6459	25.5785	2	2	2	11.6	11.6	11.6	21.18	0	4.6221	55997000	5	526	Q91XE8	Tmem205
24.5374	25.0531	24.982	25.1066	24.7023	25.1099	24.8764	24.9232	24.534	24.7867	25.4187	25.4068	24.5646	25.5195	23.9871	25.4444	24.9424	23.9313	2	2	2	10.3	10.3	10.3	53.788	0	8.9095	24084000	6	527	Q3UDS7	Adpgk
26.6101	26.4625	26.4885	26.4445	26.483	26.6869	26.3345	26.4859	26.6262	26.5181	26.5503	26.701	26.5996	26.2517	26.4939	26.5072	26.4211	26.6622	5	5	5	15	15	15	34.322	0	21.715	98023000	13	528	Q5NCU4	Sparc
29.9297	29.7786	29.9157	29.9645	29.9464	29.8223	29.8515	29.9266	29.7837	30.0436	29.8457	29.9684	29.9311	29.7994	29.9081	29.7806	29.9227	29.7857	19	19	19	24.5	24.5	24.5	105.01	0	323.31	954430000	71	529	B9EIW5	Ncoa7
NA	NA	NA	NA	NA	NA	NA	NA	NA	21.3646	20.4542	20.7428	21.6449	20.7427	21.4715	21.3221	21.0773	21.29	2	2	2	11	11	11	27.578	0.0013614	2.4003	2225000	2	530	Q9CXV9	Dcun1d5
28.7321	28.8198	28.3687	28.6766	28.8162	28.4715	28.2937	28.551	28.6727	28.5493	28.5128	28.645	28.4406	28.6105	28.6269	28.6642	28.6455	28.418	8	8	8	40.7	40.7	40.7	22.515	0	82.213	357230000	29	531	O54818	Tpd52l1
31.8001	31.8191	31.8309	31.8918	31.7645	31.7615	31.8333	31.8376	31.7629	31.7204	31.7756	31.9062	31.7758	31.8498	31.8589	31.7354	31.8746	31.9331	36	36	33	44.8	44.8	41	96.02	0	323.31	3514500000	154	534	Q9Z1X4	Ilf3
35.4544	35.5643	35.4427	35.5646	35.4887	35.5985	35.5214	35.5217	35.4185	35.3702	36.0541	35.4765	35.4753	35.4897	35.3919	35.7708	35.4064	35.3447	30	30	30	63.1	63.1	63.1	39.638	0	297.66	43689000000	179	535	Q9D6R2	Idh3a
29.0541	28.9713	28.9519	28.9258	29.0969	29.0184	28.9137	29.0625	29.0087	29.064	28.9621	28.9477	29.3039	28.8926	29.1751	29.2769	28.8096	29.2083	8	8	8	17.1	17.1	17.1	65.636	0	271.79	489770000	28	536	Q6PDI6	Fam63b
24.3652	24.4446	24.34	24.2671	24.4542	24.2942	24.4745	24.3553	24.4443	NA	NA	NA	NA	NA	NA	NA	NA	NA	2	2	2	4.1	4.1	4.1	68.889	0.0037951	1.9228	17945000	2	537	Q640M6	Gdpd5
26.5976	26.5201	26.7506	26.6615	26.6871	26.877	26.7391	27.0608	26.6917	NA	NA	NA	NA	NA	NA	NA	NA	NA	1	1	1	11.6	11.6	11.6	17.169	0.0082083	1.5376	89462000	1	538	A0A1L1SUN4	NA
25.1027	24.9524	24.38	24.3368	25.1143	24.6265	24.5838	24.5977	24.9065	NA	NA	NA	NA	NA	NA	NA	NA	NA	70	1	1	65.3	1.8	1.8	107.11	0	5.5575	26925000	3	539	A0A1L1SV25	NA
29.3382	29.1878	29.2794	29.296	29.22	29.21	29.1453	29.3564	29.1421	29.3445	29.1803	29.3151	29.3581	29.1355	29.2795	29.1078	29.1724	29.2197	20	20	1	18.6	18.6	0.7	157.15	0	282.55	601110000	60	540	A0A1L1SV73	Usp47
30.2145	29.9738	30.2407	29.9849	30.2607	30.103	29.8279	30.1358	29.9369	29.6364	30.0758	30.4521	29.7947	30.2539	30.3685	29.7366	30.1117	30.1957	12	12	12	10.5	10.5	10.5	80.109	0	20.042	1123400000	29	541	Q8BY89	Slc44a2
30.9808	31.0074	31.0074	31.08	31.0062	30.9347	31.1632	31.0653	31.0978	30.8667	31.6192	30.9083	30.8567	31.4925	30.6095	31.3976	30.9335	30.62	9	9	7	36.2	36.2	30.6	25.581	0	29.195	2037200000	23	542	Q61206	Pafah1b2
23.0359	22.4931	22.5044	22.8684	22.5677	22.5131	22.359	22.8756	22.4056	22.8572	22.3944	22.4414	22.5207	22.5335	22.4929	22.6461	22.409	22.7633	3	3	3	5.3	5.3	5.3	69.819	0.00062863	3.0056	5134300	5	544	Q91VN6	Ddx41
26.7808	26.828	26.718	26.8814	26.6525	26.7745	26.8708	26.8483	26.8548	26.6032	26.9915	26.7734	26.7833	26.8892	26.8555	26.7668	26.9854	26.8544	4	4	4	3.5	3.5	3.5	165.8	0	17.414	111130000	9	545	Q9WV30	Nfat5
27.2591	27.2782	27.2141	26.9849	27.2008	27.114	27.1606	27.0551	27.1693	27.3299	27.3593	27.178	27.3104	26.8969	26.9657	27.4867	27.0656	27.1247	4	4	4	10	10	10	47.744	0	4.1814	137780000	10	546	Q9JI99	Sgpp1
25.8558	26.0073	26.3301	26.7845	25.9133	26.3726	26.2698	26.9246	25.7274	26.4697	25.8998	26.3905	26.2296	26.2409	26.7922	25.2863	26.5156	26.3707	4	3	3	21.4	21.4	21.4	11.636	0	4.0665	71880000	5	547	Q9CQQ8	Lsm7
27.9771	27.8845	27.6108	27.8102	28.001	27.7502	27.9777	27.7024	27.8809	27.2209	29.0774	27.6404	27.9374	27.9542	27.4756	28.2257	27.5966	27.4471	2	2	2	54	54	54	6.453	0	119.76	233030000	20	549	P0C913	NA
22.9029	22.7888	23.1368	23.0777	22.7223	22.27	23.2595	23.5106	23.0777	NA	NA	NA	NA	NA	NA	NA	NA	NA	2	2	2	1.6	1.6	1.6	209.62	0	4.021	11084000	2	550	Q91YE5	Baz2a
30.0326	30.0195	29.8883	29.9814	30.036	30.036	29.9924	30.0232	30.0063	30.0517	29.9372	29.9897	29.9351	29.892	30.0525	29.8376	30.1012	30.1171	27	27	27	15.2	15.2	15.2	229.39	0	71.079	1039700000	77	551	Q6GYP7	Ralgapa1
25.6609	25.6755	25.8352	25.8452	25.9634	25.844	25.8272	25.943	25.9777	25.903	25.6132	26.0755	25.6982	25.6081	25.9384	25.4249	26.1898	26.0109	4	4	4	1.8	1.8	1.8	329.46	0	5.2841	60758000	7	552	P48725	Pcnt
26.0813	26.1901	26.2408	26.1342	26.3689	26.9014	26.0314	25.9217	25.8043	26.3129	26.4473	26.113	26.6412	26.381	26.6683	26.1226	25.5337	26.0528	31	1	1	50.2	2.6	2.6	57.918	0	4.9982	81875000	5	553	A0A1W2P750	NA
29.5505	29.6673	29.0222	29.1054	29.4282	29.3874	29.6953	29.0484	29.4924	29.5684	28.9648	29.0559	29.5921	29.2508	29.5279	29.6325	29.1655	29.4622	17	4	1	53.3	12.3	4.1	35.622	0	242.62	695360000	32	554	A0A1W2P772	NA
24.1211	24.3572	24.1175	24.1833	23.9341	24.0335	23.7263	23.8923	23.8998	23.9788	24.076	23.3699	23.9031	23.8699	24.1132	24.3653	24.4714	23.6819	22	1	1	30.3	1.4	1.4	81.327	0	5.5649	17761000	6	555	A0A1W2P775	NA
24.8286	25.122	25.0827	25.1278	25.0666	25.1803	25.2604	25.2656	25.0707	25.2562	25.2059	25.0668	24.9411	25.0837	24.821	25.1876	25.1008	25.1789	1	1	1	6.6	6.6	6.6	26.529	0.0047861	1.8237	32180000	5	556	Q9CR11	Yeats4
27.9994	27.9216	27.9097	27.8607	27.8998	27.8665	27.9087	27.9093	28.0033	28.1992	27.8462	28.0004	27.9308	28.0692	27.9803	27.6295	27.923	27.9516	7	7	7	25	25	25	47.133	0	62.046	239250000	20	557	Q68EF0	Rab3ip
25.7121	26.2152	25.9373	25.7083	25.9009	25.8469	25.5696	25.8528	25.7037	26.2235	25.6578	25.6354	25.779	25.7907	26.0295	25.8064	25.7845	25.7318	5	5	4	7.3	7.3	5.2	109.73	0.00032279	3.5036	49012000	10	558	Q9CRT8	Xpot
25.5118	25.2682	25.3816	25.3632	25.3796	25.3833	25.4476	25.5457	25.2263	25.3159	25.6151	25.2532	25.0321	25.3687	25.3744	25.465	25.4438	25.0838	2	2	2	7.2	7.2	7.2	26.621	0.0087534	1.5028	44406000	5	559	Q8CFI2	Cdc34
27.6894	27.339	27.2675	27.7982	27.44	27.8084	27.3724	27.7993	27.1524	NA	NA	NA	NA	NA	NA	NA	NA	NA	2	2	2	30.9	30.9	30.9	9.0303	0	85.83	167230000	10	560	Q4KML4	Abracl
NA	NA	NA	NA	NA	NA	NA	NA	NA	23.3275	23.8095	23.4915	23.2474	23.9984	23.1661	23.2084	24.0368	23.1188	1	1	1	1.4	1.4	1.4	164.18	0.00062962	3.0288	12098000	3	561	P35822	Ptprk
29.2569	29.2628	29.1898	29.5655	29.5217	29.2896	29.39	29.4124	29.5203	29.2809	29.4837	29.3062	29.5826	29.2509	29.3694	29.3465	29.4991	29.3603	43	1	1	44.4	1.5	1.5	125.51	0	56.339	684430000	26	562	A0A1W2P7Y9	NA
30.5623	30.5843	30.4532	30.3908	30.5165	30.3842	30.3632	30.32	30.5482	30.6264	30.4798	30.3571	30.4378	30.4398	30.3168	30.554	30.4597	30.4239	17	17	13	41.7	41.7	32.5	49.066	0	86.655	1411400000	52	563	A0A1W2P872	Nova2
25.5225	25.4549	25.655	25.4159	25.4174	25.819	25.5236	25.6786	25.5807	25.585	25.4442	25.7959	25.0574	25.5975	25.8093	25.2698	25.5266	25.6884	3	3	3	9.8	9.8	9.8	29.213	0.0012212	2.5528	49582000	6	565	Q99KK1	Reep3
29.753	29.7653	30.0259	29.7075	29.9013	29.8237	29.4843	29.8249	29.9656	29.9344	29.646	29.8801	29.9075	29.6556	29.6577	29.5608	29.9545	29.5985	2	2	2	7.6	7.6	7.6	25.766	0	14.804	910530000	16	566	P41731	Cd63
28.2631	28.0703	28.058	28.1917	27.951	27.9211	28.2671	28.1665	28.0126	28.1917	28.1193	28.06	27.9914	28.1559	28.0656	28.1027	28.0815	28.1636	10	5	5	35.3	14.8	14.8	32.844	0	14.613	279480000	14	567	A0A1Y7VIR0	NA
32.3159	32.2266	32.2917	32.3505	32.3382	32.2149	32.3029	32.292	32.2514	32.5051	32.2399	32.2774	32.4026	32.1141	32.1795	32.3306	32.2762	32.2746	10	10	10	53.7	53.7	53.7	12.758	0	91.071	4922500000	38	569	P48428	Tbca
23.7808	23.5832	23.1099	22.9787	23.4756	23.3109	23.1472	22.9165	22.8874	22.5516	23.5196	22.9749	23.2972	23.1283	23.2532	23.4124	23.3982	23.0604	2	2	2	1.6	1.6	1.6	258.14	0	5.6772	8477500	6	570	Q9QYC1	Pcnx
24.5588	24.6961	24.6765	24.6593	24.7527	24.4989	24.6021	24.7704	24.7939	24.5739	24.5611	24.6663	24.594	24.7772	24.5227	24.5462	24.6765	24.8771	1	1	1	2.7	2.7	2.7	67.226	0.00093706	2.8992	25143000	6	571	P17141	Zfp37
24.0649	23.8683	23.7785	23.8982	23.8496	23.9486	23.8407	23.8496	23.8248	NA	NA	NA	NA	NA	NA	NA	NA	NA	3	2	2	8.6	6.2	6.2	53.517	0	7.9248	13771000	3	572	Q8R2E9	Ero1lb
27.7158	27.8798	27.7239	27.8792	27.8693	27.7775	27.8764	27.5657	27.677	27.5163	27.9947	27.899	27.6099	27.8104	27.716	27.7054	28.0404	27.5362	28	1	1	29.1	0.9	0.9	118.02	0.0088707	1.482	222750000	4	573	A0A1Y7VJP1	NA
29.601	29.7275	29.6646	29.5843	29.6082	29.6727	29.6166	29.5818	29.6912	29.5425	29.6936	29.7161	29.4074	29.7785	29.7042	29.4791	29.7449	29.7641	8	8	8	41.2	41.2	41.2	24.275	0	115.94	768770000	49	576	Q9WVL0	Gstz1
28.8815	28.7655	28.7447	28.3909	28.8738	28.6575	28.5586	28.5459	28.8553	28.2142	29.221	28.3051	28.9935	28.7816	28.3785	29.5888	28.5668	28.5345	7	7	7	65.1	65.1	65.1	15.718	0	155.12	398990000	25	577	A0A1Y7VK19	Isca2
25.7922	25.8731	26.1308	26.2294	25.9737	26.1533	25.8731	25.9806	25.8728	25.3109	25.8878	26.2913	25.1167	26.6071	25.9439	26.1725	26.3925	25.666	2	2	2	9.8	9.8	9.8	38.921	0	40.872	49579000	12	579	A0A1Y7VK76	Ispd
26.0932	26.0304	25.7097	26.0053	26.1072	26.0356	26.1143	25.9844	26.0006	26.121	26.4122	25.8313	26.1485	25.7221	26.2173	26.2056	25.8826	26.168	3	3	3	5.6	5.6	5.6	49.612	0.00047702	3.1818	63229000	3	580	Q61616	Drd1
31.6068	31.7002	31.725	31.6058	31.6204	31.7624	31.7639	31.5669	31.6892	31.4084	31.9758	31.4817	31.873	31.7079	31.4262	32.0605	31.5321	31.5524	18	18	18	60.5	60.5	60.5	17.718	0	245.43	3097100000	54	581	P62270	Rps18
30.263	30.327	30.2482	30.1584	30.2389	30.406	30.3405	30.2088	30.3165	30.3381	30.2695	30.2561	30.236	30.2367	30.1346	30.5205	30.2492	30.2925	17	17	17	22.4	22.4	22.4	94.202	0	36.339	1228900000	74	582	E9Q6P5	Ttc7b
24.8596	24.9444	24.9827	24.7466	25.4165	24.7902	25.0104	24.7367	25.1537	NA	NA	NA	NA	NA	NA	NA	NA	NA	1	1	1	16.7	16.7	16.7	8.5785	0.0010801	2.7302	28308000	3	583	A0A1Y7VLX4	Yae1d1
30.3094	30.4108	30.3912	30.5607	30.3165	30.4519	30.5241	30.4486	30.3264	30.3208	30.4511	30.3603	30.4564	30.4106	30.4119	30.4899	30.4099	30.4165	33	33	32	19.6	19.6	19	226.55	0	181.04	1278300000	70	584	P59764	Dock4
27.3658	27.3947	27.3573	27.1522	27.4272	27.4783	26.961	27.2673	27.4542	27.4561	27.1185	27.886	27.4674	27.2075	27.87	25.9273	27.5543	27.7276	7	7	7	8.8	8.8	8.8	94.931	0	23.322	160030000	13	585	Q3V3Q7	Pacs2
27.9744	28.1505	28.1225	28.2612	28.1945	28.3202	28.3932	28.1529	28.0021	28.2698	28.1438	28.229	28.1282	28.0868	28.1869	28.1744	28.0903	28.2223	16	16	16	13.3	13.3	13.3	199.18	0	141.82	286840000	38	586	E9Q9B7	Kidins220
26.5198	26.4061	26.3208	26.3705	26.5704	26.3926	26.4169	26.3854	26.5159	26.4775	26.7867	26.4692	26.6085	26.2554	26.2923	26.5935	26.334	26.3877	4	4	4	10	10	10	49.74	0	3.7599	89739000	9	587	Q80X41	Vrk1
28.4727	28.7242	28.6882	28.8611	28.4233	28.9971	28.9941	28.7395	28.762	28.52	28.7991	28.6219	28.6287	28.7494	28.8475	28.5436	28.6961	28.7842	7	7	7	23.7	23.7	23.7	38.167	0	189.96	361370000	21	588	Q9CXR1	Dhrs7
27.5519	27.5282	27.4815	27.7046	27.3839	27.5569	27.7327	27.7123	27.556	NA	28.1174	28.1709	27.417	27.3248	27.5607	27.0346	27.5116	27.9039	5	5	5	16.8	16.8	16.8	43.126	0	254.27	159340000	19	589	Q8K0G5	Tssc1
29.4772	29.1031	29.2135	29.4594	29.4144	29.4352	29.4215	29.3603	29.3211	29.3589	29.2341	29.3936	29.2986	29.5287	29.4882	29.2503	29.2744	29.5048	2	2	2	6.9	6.9	6.9	37.547	0	5.2819	603320000	11	590	P06797	Ctsl
29.7785	29.7399	29.6772	29.7914	29.882	29.6262	29.7151	29.7957	29.7102	29.6872	29.8546	29.7244	29.7527	29.7697	29.693	29.8239	29.8139	29.735	29	19	2	40.3	27.2	2.8	88.828	0	242.74	831720000	52	592	A0A1Y7VNZ6	NA
26.7287	26.8047	26.9964	27.2018	26.7821	26.8094	26.9661	26.8868	26.7699	26.6834	27.1981	26.9301	26.6397	27.0639	26.8236	26.9149	26.934	26.7169	9	9	9	10.2	10.2	10.2	106.69	0	15.978	111300000	15	594	P60755	Mdga2
25.6436	25.5298	25.6244	25.9173	25.6795	25.7317	25.6783	25.9595	25.5118	25.9783	25.3556	25.6356	25.6252	25.5931	25.8132	25.5839	25.6625	25.8042	5	5	5	19	19	19	45.333	0	61.59	55011000	7	595	E9Q6B2	Ccdc85c
NA	NA	NA	NA	NA	NA	NA	NA	NA	25.9359	26.0511	25.8313	25.7608	26.231	26.1993	25.9477	25.8437	26.0451	11	1	1	57.1	10.3	10.3	24.774	0.00047847	3.2281	45341000	3	596	A0A286YCB8	NA
23.6645	23.3725	23.7095	24.0068	23.7093	23.5369	23.8072	23.6331	23.3994	23.6283	23.8625	23.8541	23.4574	23.6409	23.3213	23.5397	23.8721	23.9099	6	1	1	32.9	8.3	8.3	25.213	0	74.1	10415000	4	597	A0A286YCG3	NA
30.2424	30.1937	30.1812	30.1631	30.1889	30.101	30.1227	30.1537	30.1299	30.1747	30.0285	30.0708	29.8533	30.2017	30.3625	30.3465	30.3509	30.1568	3	3	3	14.7	14.7	14.7	32.065	0	115.18	1230300000	15	598	Q9CY50	Ssr1
27.5549	27.6524	27.6246	27.5862	27.5561	27.7016	27.617	27.6164	27.579	27.7238	27.6541	27.6054	27.5653	27.6913	27.549	27.3119	27.6313	27.6694	6	6	6	13.1	13.1	13.1	74.274	0	323.31	189620000	25	599	Q9JI78	Ngly1
31.5536	31.5571	31.5355	31.5005	31.5145	31.5099	31.5302	31.4755	31.6035	31.4738	31.5	31.4561	31.6286	31.4331	31.5812	31.5248	31.5095	31.6805	55	55	12	45.2	45.2	11.9	143.13	0	323.31	2912900000	160	600	A0A286YCI8	Sorbs1
NA	NA	NA	NA	NA	NA	NA	NA	NA	22.3705	23.7722	23.4859	22.2772	23.1253	22.5888	23.0857	23.0762	22.3432	1	1	1	2.6	2.6	2.6	64.91	0.0053507	1.7859	7460800	2	601	Q922Q2	Riok1
28.9766	29.3889	29.5437	29.089	29.2831	29.5401	28.98	29.0992	29.449	28.8847	29.3783	29.3063	29.2721	29.2075	29.2882	29.2385	29.2047	29.432	15	15	15	13.9	13.9	13.9	153.91	0	56.383	594370000	46	602	O88322	Nid2
28.3154	28.1008	27.7979	27.7613	28.2673	27.8054	27.7144	27.8793	28.1836	28.1415	27.7935	27.9224	27.9891	27.8718	28.0428	28.0041	28.0807	28.0926	12	7	7	54.5	30.4	30.4	23.958	0	92.522	282500000	22	603	A0A286YCR9	NA
26.0516	25.8667	25.9745	25.8162	26.012	25.9643	25.8646	25.8524	26.2143	26.044	25.9374	25.8405	25.9619	26.1215	25.8324	25.9132	26.0098	25.7591	19	1	1	89.7	7.6	7.6	24.549	0	9.5345	60108000	7	604	A0A286YCT6	NA
29.3152	29.1918	29.0946	29.1613	29.1147	29.2151	28.9241	29.1279	29.2264	29.2317	29.2533	29.0362	29.4067	28.7636	27.9108	29.6869	29.2414	29.4232	9	9	9	6.9	6.9	6.9	204.57	0	14.408	657030000	14	606	E9Q4K7	Kif13b
30.5612	30.1611	30.0944	30.2573	30.3561	30.0785	30.56	30.2699	30.4065	29.9192	30.8734	30.29	30.3201	30.5545	30.0493	30.5671	30.1514	30.154	2	2	2	16.2	16.2	16.2	15.353	0	31.652	1154400000	27	608	Q8CFV4	Nrn1
29.477	29.3935	29.3108	29.4844	29.5761	29.5876	29.4651	29.5796	29.3812	29.3303	29.5405	29.2548	29.5488	29.6566	29.2911	29.4459	29.6736	29.3126	15	2	1	67.2	12.8	5.1	30.038	0	13.338	711020000	10	609	A0A286YCW8	NA
28.3246	28.3847	28.3457	28.5336	28.3089	28.5547	28.5923	28.4429	28.415	28.3864	28.5595	28.6478	28.564	28.4368	28.5487	27.9242	28.5621	28.3657	18	18	18	15.9	15.9	15.9	160.91	0	137.69	314590000	40	610	A0A286YCX6	Trappc8
NA	NA	NA	NA	NA	NA	NA	NA	NA	24.572	24.8731	24.4787	24.8654	24.5959	24.6597	24.6694	24.4936	24.6967	2	2	2	5.3	5.3	5.3	53.529	0.00047985	3.2902	28007000	4	611	A0A286YCZ5	Fars2
24.2182	24.2397	24.2572	24.3862	24.4598	24.3679	24.2793	24.2608	24.2037	NA	NA	NA	NA	NA	NA	NA	NA	NA	1	1	1	12.8	12.8	12.8	10.642	0	80.19	18811000	1	613	Q9JLJ1	Selk
NA	NA	NA	NA	NA	NA	NA	NA	NA	25.3059	25.2901	25.2835	25.3272	25.025	25.3122	25.2569	25.2245	25.2302	8	3	2	3.6	1.2	1	247.06	0.001644	2.2484	35401000	7	614	Q99246	Cacna1d
30.9386	30.8694	30.9343	30.7449	31.0199	30.8456	30.8452	30.9604	30.925	31.0109	30.8361	30.9025	31.0086	30.6984	30.9656	30.8161	30.904	30.9693	26	26	26	27.6	27.6	27.6	73.427	0	109.9	1922300000	66	617	A0A286YDA2	Nolc1
26.9416	26.622	26.4968	26.7486	26.7519	26.656	26.8825	26.4602	26.6039	27.1318	26.2625	26.7032	26.7018	26.3069	27.1615	26.6377	26.7318	26.7846	5	5	4	13.5	13.5	11.1	65.978	0	11.12	112710000	9	618	O70293	Grk6
28.4724	28.5719	28.32	28.3895	28.6113	28.6011	28.3166	28.3751	28.629	28.4772	28.217	28.5562	28.4677	28.4203	28.5591	28.365	28.4386	28.6265	11	11	11	21.1	21.1	21.1	94.017	0	34.026	350760000	30	619	A0A286YDB3	Tbc1d5
26.9057	27.1828	27.2231	27.3907	27.352	27.4975	27.0555	27.7725	27.2984	26.9932	27.427	27.0475	27.1821	27.3687	27.2025	27.1302	27.0003	27.6608	5	5	5	9.5	9.5	9.5	62.384	0	5.5679	156230000	9	620	Q9CZX0	Elp3
25.1871	25.051	25.1477	24.984	25.1111	25.0303	24.8357	25.1511	24.9967	25.2139	25.2405	24.81	25.1894	25.2635	24.9323	25.0006	25.1751	24.9992	3	3	3	23	23	23	29.399	0	6.4467	36203000	7	621	A0A286YDD1	Ccdc120
25.0791	25.3492	24.998	24.7665	25.3146	24.9497	24.8635	24.97	24.8577	24.9463	25.1071	25.1535	25.0339	24.213	25.3924	25.5054	25.1204	24.8041	13	1	1	56.7	10.6	10.6	24.986	0	19.744	34569000	4	623	O89116	Vti1a
25.4187	25.2247	25.288	24.8317	25.2113	24.9175	25.1904	25.187	25.4369	NA	NA	NA	NA	NA	NA	NA	NA	NA	6	6	6	3.9	3.9	3.9	233.32	0	5.024	38262000	7	624	Q69ZN7	Myof
NA	NA	NA	NA	NA	NA	NA	NA	NA	24.4678	25.1231	24.8671	24.5876	24.9869	24.5732	24.7859	24.8756	24.4411	1	1	1	2.2	2.2	2.2	65.681	0.0016415	2.2217	24203000	1	625	Q5YD48	A1cf
25.0561	24.8882	25.331	25.5394	25.5163	25.335	25.4006	25.2367	25.0533	NA	NA	NA	NA	NA	NA	NA	NA	NA	4	4	4	2.2	2.2	2.2	190.32	0.00062923	3.0195	47574000	7	626	P97433	Arhgef28
29.5016	29.367	29.4976	29.5419	29.5965	29.519	29.4654	29.6331	29.5204	29.5283	29.3508	29.4021	29.5008	29.6535	29.406	29.5095	29.5226	29.4784	22	22	2	29.3	29.3	4.1	111.61	0	218.2	757790000	61	627	A0A286YDI8	NA
27.0567	27.2828	27.1534	26.6793	27.158	26.8516	26.896	26.9369	27.3266	26.9627	27.0079	26.9735	27.1063	27.3977	27.0782	26.8046	26.9985	27.045	7	7	7	6.7	6.7	6.7	170.87	0	10.449	117260000	13	628	Q6ZPY7	Kdm3b
25.3929	25.1049	25.1328	25.1921	25.1028	25.3121	25.1828	25.2343	25.1564	25.0813	24.9827	25.4173	25.3863	25.3075	25.3133	25.4949	25.3563	24.978	4	3	3	5.1	4.3	4.3	163.65	0	17.875	40238000	12	629	P28828	Ptprm
27.405	27.2903	27.3308	27.2928	27.2638	27.4743	27.6841	27.2099	27.3242	27.2874	27.5312	27.2763	27.3919	27.2371	27.34	27.4956	27.3069	27.5384	14	14	10	15.4	15.4	12.3	106.1	0	14.701	177830000	24	630	A0A286YDL2	Cnnm1
24.1435	24.3524	24.4986	24.2362	24.2978	24.2362	24.0647	24.4511	23.9702	NA	NA	NA	NA	NA	NA	NA	NA	NA	2	2	2	10.8	10.8	10.8	41.033	0	8.8097	18481000	4	631	Q9JJX7	Tdp2
25.3794	25.6599	25.5106	25.613	25.4222	25.5518	25.3861	25.3655	25.5004	24.6579	25.8899	25.3806	25.3623	25.7616	25.8801	25.458	25.0007	25.6994	2	2	2	11.4	11.4	11.4	19.519	0.0013534	2.3303	46254000	7	632	O35648	Cetn3
26.9161	27.0707	27.0717	26.9002	27.0955	27.0468	27.0698	26.8172	27.3374	27.0047	26.627	27.2809	27.0408	26.9959	27.1394	26.4567	27.2129	27.2547	6	2	2	30.2	8	8	18.771	0	4.5562	140830000	4	633	A0A286YDU3	NA
25.6961	25.8426	25.5181	25.6956	25.6117	25.7053	25.7663	25.5596	25.8196	25.812	25.9491	25.7648	25.8273	25.6362	25.5797	25.9613	25.9233	25.2049	3	2	2	12.9	10.5	10.5	46.936	0	27.637	46276000	10	634	Q9JKC8	Ap3m1
22.7101	23.3252	23.4424	23.6769	22.7965	23.4017	23.6409	23.0071	23.0204	NA	NA	NA	NA	NA	NA	NA	NA	NA	12	1	1	33.6	4.7	4.7	46.324	0	11.171	10438000	3	635	A0A286YE00	NA
28.4974	28.3516	28.2092	28.4378	28.3941	28.4146	28.5023	28.5282	28.2872	28.499	28.4112	28.4184	28.2828	28.5575	28.3736	28.3417	28.4481	28.3393	13	13	2	21.7	21.7	2.8	66.455	0	34.363	325630000	34	636	Q9QYY8	Spast
22.9594	22.5016	22.8315	22.8239	22.7731	22.7325	22.627	22.8386	22.4533	NA	NA	NA	NA	NA	NA	NA	NA	NA	3	1	1	19.2	9.3	9.3	21.333	0.0029407	2.0201	5362100	1	637	P52482	Ube2e1
30.0785	29.9686	29.9508	30.0475	30.1414	29.995	30.0003	29.9297	30.1012	30.2035	29.9782	30.0606	30.1791	29.9025	30.0246	29.8107	29.9587	30.0292	24	24	24	35.3	35.3	35.3	84.313	0	145.61	1049500000	67	638	A0A2C9F2A2	Rin1
24.4395	24.4476	24.7133	24.3791	24.7734	24.5663	24.3016	24.6435	24.7278	24.6554	24.4161	24.4918	24.7465	24.38	24.5973	24.4049	24.4652	24.7016	1	1	1	2.2	2.2	2.2	65.23	0	55.069	25194000	3	639	Q8BX57	Pxk
31.2353	31.2159	31.1473	31.2729	31.1418	31.1576	31.2695	31.1563	31.1316	31.1863	31.2124	31.2016	31.2214	31.1118	31.1413	31.3335	31.201	31.1297	27	27	0	49.3	49.3	0	68.297	0	323.31	2356200000	96	640	A0A2C9F2C1	Syt7
32.8825	33.0158	33.0158	32.8877	32.9918	33.0729	32.9915	32.9373	32.9266	32.7122	33.167	33.0021	32.8918	32.9637	32.9307	33.256	32.8979	32.9662	23	23	23	43.2	43.2	43.2	49.925	0	273.18	7528500000	129	641	Q07076	Anxa7
26.5058	26.4258	26.5204	26.4025	26.4056	26.3803	26.3732	26.424	26.4839	26.4424	26.3848	26.565	26.3748	26.3232	25.9974	26.3406	26.774	26.2302	9	3	3	16	7	7	58.699	0	4.318	91940000	9	642	P48455	Ppp3cc
21.7458	21.4247	21.6243	21.7203	21.8935	21.5912	21.6243	21.4246	21.4547	NA	NA	NA	NA	NA	NA	NA	NA	NA	1	1	1	45.9	45.9	45.9	6.1798	0	4.113	3520700	1	643	A0A2I3BPE5	NA
26.6381	26.4153	26.5386	26.4583	26.3683	26.3264	26.4454	26.5108	26.56	27.4104	26.2499	26.2623	26.3619	25.9171	26.127	26.8866	26.483	26.0497	4	4	4	9.3	9.3	9.3	78.516	0	19.717	86197000	10	644	Q920N2	Hlcs
30.2532	30.357	30.5208	30.3806	30.5632	30.5907	30.6784	30.6569	30.5871	30.2782	30.4673	30.4412	30.7443	30.4042	30.7448	30.4707	30.4711	30.6706	5	5	5	38.7	38.7	38.7	12.441	0	9.846	1602200000	18	645	P83882	Rpl36a
29.3096	29.3066	29.2904	29.4587	29.3258	29.3503	29.2689	29.3581	29.3271	29.2314	29.3831	29.4399	29.2916	29.2677	29.3337	29.1503	29.362	29.3903	19	19	19	12.7	12.7	12.7	198.91	0	230.88	664000000	45	646	Q61037-6	Tsc2
26.3783	26.398	26.289	26.2495	26.3586	26.2368	26.179	26.3401	26.3614	26.2683	26.2694	26.3539	26.2885	26.2276	26.4036	26.2717	26.2793	26.385	10	9	9	12.4	11.6	11.6	108.85	0	11.157	80563000	22	648	Q9EP71	Rai14
25.8939	26.0308	25.8179	25.6112	26.104	25.8041	25.8179	25.86	25.9883	26.2604	25.6079	25.8784	26.0779	25.723	25.9443	25.4959	25.9615	26.1437	4	4	4	6.9	6.9	6.9	79.075	0	41.852	59925000	7	649	P62046	Lrch1
27.856	27.7373	27.583	27.7537	27.7582	27.6343	27.6826	27.8061	27.7267	27.7735	27.7284	27.7059	27.7306	27.7459	27.6719	27.7452	27.7636	27.7222	8	8	8	9.2	9.2	9.2	140.09	0	57.067	213550000	24	650	P97490	Adcy8
29.9437	29.8552	29.7812	30.0371	29.9777	29.8864	30.0809	29.9491	29.8189	29.9339	29.9533	30.0103	29.9673	29.8557	29.9227	29.8796	29.8992	30.0483	28	28	3	33.7	33.7	4.8	127.36	0	142.35	951280000	81	651	D3YXJ0	Dgkh
26.3178	26.1692	26.1244	26.2465	26.3493	26.3013	26.049	26.2971	26.3936	26.8264	25.4274	26.1801	26.538	26.1848	26.5006	25.5659	26.022	27.024	4	4	4	16.5	16.5	16.5	42.136	0	13.372	75350000	9	652	Q61048	Wbp4
26.2423	26.2924	26.2864	26.2469	26.2455	26.0931	26.3197	26.141	25.9862	26.4692	26.3604	25.8956	26.074	26.3576	26.4671	26.2459	26.0751	26.3792	4	4	0	7.1	7.1	0	93.139	0	12.309	76262000	16	654	A0A2I3BQD7	Cog3
26.8377	26.8919	27.0294	26.8976	27.0127	26.9353	27.0107	26.875	26.8269	27.0044	26.8038	26.8299	27.2883	26.7677	27.146	27.0299	26.927	27.149	4	4	4	12.4	12.4	12.4	66.192	0	12.735	114440000	15	656	A0A2I3BQG7	Slc22a17
28.3444	28.6257	28.1626	27.9594	28.2625	28.2929	28.6244	27.7695	29.0018	27.9839	28.8954	28.0544	28.2559	28.6878	27.8491	29.4226	28.4361	28.355	6	1	1	84.2	30.3	30.3	8.6745	0	32.423	263890000	7	657	A0A2I3BQK1	NA
32.2735	32.2209	32.2802	32.3113	32.3746	32.2211	32.2757	32.3113	32.2689	32.3404	32.1771	32.2628	32.2999	32.1913	32.3972	32.1819	32.3229	32.41	25	15	0	44.4	27.8	0	63.239	0	89.762	4952800000	80	658	A0A2I3BQP6	NA
NA	NA	NA	NA	NA	NA	NA	NA	NA	22.53	19.9148	21.2162	22.2452	20.8679	21.824	22.1957	21.644	22.4546	1	1	1	9.8	9.8	9.8	20.791	0	4.0342	3701200	3	659	Q9JK38	Gnpnat1
23.0173	23.3151	23.3381	23.5263	23.4085	23.4134	23.5664	23.478	23.2149	22.623	23.7308	24.1443	23.6758	23.4583	23.3849	23.3037	23.0304	23.6136	2	2	2	1.1	1.1	1.1	308.32	0	8.92	12256000	6	660	E9Q2H1	Ubr5
22.5487	22.7225	22.9395	22.8047	22.9924	22.9178	22.6987	22.9251	22.8775	NA	NA	NA	NA	NA	NA	NA	NA	NA	3	1	1	33.1	12.4	12.4	15.387	0	5.0233	7167400	2	661	A0A2I3BQV6	NA
27.393	27.2829	27.1742	27.2857	27.5695	27.2398	27.2416	27.0346	27.2005	26.907	27.3626	27.4457	27.5422	27.1819	26.9301	27.8844	27.2243	26.8003	3	3	3	17.2	17.2	17.2	15.515	0	21.319	157770000	6	662	Q8VHV1	Baalc
29.2347	29.0253	29.0636	29.0531	29.1549	28.9698	29.0928	29.1015	28.9266	29.2055	28.6874	29.0546	29.1228	29.2032	29.2335	28.9185	29.0441	29.1848	20	20	2	19.5	19.5	2.5	161.19	0	75.515	540740000	50	663	Q7TPD3	Robo2
25.5203	26.7217	27.2	25.6195	25.2481	26.2655	26.1761	26.9854	26.4469	NA	NA	NA	NA	NA	NA	NA	NA	NA	2	2	2	27	27	27	10.067	0.00062716	2.959	70581000	3	664	A0A2I3BRA0	Acbd7
24.6886	24.748	24.5764	24.8537	24.7021	24.6904	24.6569	24.5909	24.7797	25.1026	24.8477	24.5448	24.5196	24.8647	24.6821	24.6122	24.7111	24.6231	6	6	6	12.9	12.9	12.9	76.425	0	16.989	25806000	9	665	Q8K0F1	Tbc1d23
27.1574	27.2506	27.237	27.1204	27.1287	27.2898	27.3011	27.1512	27.239	27.0155	27.37	27.0496	27.5145	27.2279	27.0441	27.4543	26.9212	27.0441	6	6	6	20.8	20.8	20.8	29.884	0	11.792	150500000	14	666	Q99LB2	Dhrs4
23.919	23.5945	23.7661	23.7823	23.5842	23.7305	23.9249	23.9248	23.9617	NA	NA	NA	NA	NA	NA	NA	NA	NA	2	2	2	8.6	8.6	8.6	49.429	0.00048146	3.3755	13009000	4	667	Q8BGC1	NA
27.7329	27.8754	27.8176	27.7967	28.063	27.8258	27.7944	27.9196	27.8842	NA	NA	NA	NA	NA	NA	NA	NA	NA	3	3	3	34.7	34.7	34.7	11.528	0.00032342	3.5221	219660000	9	668	Q9JIX0	Eny2
26.5558	26.433	26.4015	26.4228	26.5024	26.3243	26.2458	26.584	26.3198	26.5663	26.6948	26.4032	26.3281	26.5465	26.3843	26.3952	26.3376	26.2613	1	1	1	18	18	18	13.698	0	111.68	62352000	3	669	A0A2I3BRS9	Mapk1ip1l
25.5734	25.2857	25.3658	25.5179	25.7055	25.5101	25.4756	25.6916	25.4913	NA	NA	NA	NA	NA	NA	NA	NA	NA	3	3	3	4.6	4.6	4.6	109.32	0	6.0876	41350000	5	670	O88622	Parg
26.0156	25.9038	25.6169	25.6732	25.8277	25.7107	25.8455	25.7608	25.8499	25.7831	25.6014	25.9331	25.6389	25.7636	25.8839	25.6205	25.9423	25.8635	3	3	3	7.2	7.2	7.2	51.813	0	15.234	50279000	5	672	Q9WVJ3	Cpq
26.9173	27.0143	26.8924	26.7974	26.9358	26.5406	26.7282	26.8854	26.7144	26.7374	26.9895	26.7193	26.7488	26.9171	26.8102	26.804	26.8688	26.7549	6	6	6	9.7	9.7	9.7	82.348	0	29.293	123590000	13	673	Q9R1Z8	Sorbs3
28.7351	28.7533	28.6939	28.5563	28.7495	28.6603	28.7053	28.5642	28.7268	28.1495	29.3788	28.8014	28.3434	28.9455	28.2871	28.9915	29.0437	28.0575	4	4	4	17.8	17.8	17.8	20.749	0	18.607	414970000	14	674	A0A2I3BS49	Timm23
29.4991	29.5937	29.4653	29.5834	29.5053	29.4935	29.6328	29.4404	29.5877	29.4914	29.5395	29.5313	29.6129	29.5619	29.5152	29.5609	29.4953	29.6228	8	8	3	22.5	22.5	11	40.156	0	63.581	737520000	29	676	Q8C181	Mbnl2
26.1192	26.1579	26.2662	26.5569	26.0791	26.3739	26.5	26.3165	26.3531	26.3381	26.4732	26.1685	26.3256	26.1709	26.3793	26.3139	26.1059	26.4436	16	1	1	58.2	8	8	24.971	0	5.6651	65974000	5	678	A0A2R8VHB6	NA
30.7389	30.4834	30.2881	30.6143	30.6721	30.4377	30.5325	30.5052	30.4403	30.5248	30.5046	30.4478	30.5112	30.5952	30.4998	30.499	30.5526	30.3784	18	18	18	17.9	17.9	17.9	153.38	0	239.55	1430700000	67	679	D3YZ21	D430041D05Rik
33.3174	33.2537	33.5875	33.072	33.0183	32.8601	33.1633	33.072	33.1827	33.2017	33.0456	33.3202	33.0161	33.0999	33.0666	33.0896	33.2487	33.4031	118	92	0	54.7	44.7	0	223.35	0	323.31	9256300000	405	680	A0A2R8VHF9	NA
27.5182	27.7979	27.7484	27.8666	27.3993	27.8788	27.9401	27.8628	27.5892	27.5508	27.8745	27.5673	27.5893	27.9095	27.7384	27.6248	27.6821	27.8158	11	11	11	11.4	11.4	11.4	155.12	0	72.173	194020000	32	681	Q99P88	Nup155
25.1043	25.3868	25.1057	24.7459	25.0872	24.9759	25.1018	25.0636	25.1276	24.9776	24.9908	24.9343	25.282	24.8653	25.0042	25.2877	24.96	25.1919	6	5	5	5	4	4	152.01	0	3.8025	35110000	9	684	Q8CGB6	Tns2
25.9854	25.6445	25.5754	26.0519	25.9759	25.5994	25.6034	25.7297	25.659	NA	NA	NA	NA	NA	NA	NA	NA	NA	13	1	1	62.7	15.4	15.4	23.06	0	8.2748	45834000	9	685	A0A2R8VHR7	NA
27.8221	27.419	27.4594	27.4275	27.5654	27.4175	27.3582	27.4245	27.541	27.4775	27.6012	27.5852	27.3791	27.3471	27.4874	27.5833	27.4763	27.3625	5	5	5	6.9	6.9	6.9	90.086	0	8.8475	196860000	14	686	A0A2R8VHV8	Nell2
26.3105	26.3193	26.2592	26.2772	26.4651	26.205	26.2234	26.3271	26.3855	26.2941	26.1122	26.4026	26.3603	26.2394	26.419	26.1408	26.2464	26.4977	5	5	5	17.4	17.4	17.4	40.446	0	5.0501	82011000	7	687	Q8VD12	Znf385a
NA	NA	NA	NA	NA	NA	NA	NA	NA	24.5101	23.9076	23.6993	23.6301	24.4133	24.6967	24.336	23.0229	23.7408	11	1	1	22.5	4.8	4.8	42.678	0.0049233	1.8024	11954000	3	688	Q9JJ43	Rbfox1
25.6564	25.9025	26.2103	26.7265	25.6031	26.0996	26.0193	26.3161	25.4645	NA	NA	NA	NA	NA	NA	NA	NA	NA	7	2	2	16.5	3.7	3.7	35.076	0.0012242	2.5933	56044000	4	689	A0A2R8VK70	Cd47
25.0432	25.2914	25.0648	25.2312	25.3104	25.1325	25.3886	25.4228	25.0428	25.2169	25.1303	25.0797	25.5664	25.1754	25.282	25.1214	25.2977	25.4237	3	3	3	2.1	2.1	2.1	160.82	0	7.5083	41498000	6	690	Q9EPU4	Cpsf1
23.3945	23.6732	23.9644	23.6612	23.8911	23.8515	23.8691	23.8515	23.762	23.5016	23.3393	23.7071	24.0063	24.0721	24.1735	23.9075	23.8191	23.1382	3	2	2	9.1	5.5	5.5	57.021	0	4.6199	15713000	9	691	A0A2R8VKI7	Tfcp2
24.9225	24.5366	24.6184	24.888	24.8077	25.091	24.6294	24.8341	24.7667	NA	NA	NA	NA	NA	NA	NA	NA	NA	2	2	2	12.7	12.7	12.7	22.025	0.0016403	2.215	24503000	4	692	Q9JHG2	Rcan2
33.1672	33.2072	33.0984	32.9878	33.1944	33.0846	33.2144	33.1283	33.1713	33.2007	32.9894	33.1055	33.1045	33.1567	33.226	33.1528	33.2112	33.1399	7	7	0	19.9	19.9	0	37.296	0	129.21	8914200000	70	694	A0A2R8W6P0	Cd47
28.7493	28.8137	28.9581	28.7518	28.7728	28.7012	28.8561	28.8663	28.8442	28.8049	28.9992	28.9176	28.5488	28.9129	28.7815	28.6771	28.9515	28.6908	16	1	0	62.1	11	0	31.165	0	97.607	407660000	5	695	A0A2R8W6S4	NA
25.5362	25.4061	25.5066	25.4159	25.3575	25.202	25.3504	25.3092	25.5096	25.2491	25.2614	25.7267	25.3956	25.1556	25.1974	24.9624	25.8033	25.5435	3	3	1	5.4	5.4	2.5	76.452	0	4.9416	45841000	6	696	A0A2R8W6X1	Kifc2
33.7997	33.9189	33.8	33.8925	33.8175	33.926	34.0045	33.8062	33.7162	33.8021	33.9163	33.7739	33.8629	33.9927	33.631	33.9235	33.8923	33.7398	46	44	43	55	51.2	51.2	73.848	0	323.31	14171000000	211	699	A0A338P6E5	Dlg4
25.8954	25.979	25.9413	25.9319	26.0769	25.9728	26.0945	26.0655	25.7566	25.7365	26.0144	26.347	26.1598	25.8185	25.7734	26.4783	25.7114	25.7734	4	4	4	6.9	6.9	6.9	83.628	0	5.1751	58443000	9	700	Q8CI95	Osbpl11
27.9138	27.5879	27.7006	27.6986	27.6424	27.3024	27.3727	27.5985	27.686	28.1066	27.3252	27.1597	27.6307	27.4997	28.0326	27.5397	27.4285	27.7174	11	10	10	9.9	9.1	9.1	176.4	0	159.02	207710000	24	701	O89026	Robo1
28.3013	28.0593	28.4945	28.4172	28.0908	28.3787	28.2812	28.3157	28.2573	28.277	28.3099	28.0828	28.05	28.4813	28.2953	28.3175	28.3294	28.1355	2	2	2	42.4	42.4	42.4	6.7709	0	6.336	279400000	7	703	A0A338P6I9	NA
33.2464	33.2896	33.1774	33.286	33.1158	33.2252	33.3588	33.2139	33.1497	33.1459	33.1942	33.1415	33.1525	33.3204	33.2394	33.3135	33.3209	33.1446	50	50	1	51.5	51.5	1	106.77	0	323.31	9263500000	231	704	A0A338P6J0	Dlg2
27.8125	27.7299	27.7107	27.5754	27.3157	27.4719	27.6113	27.5503	27.5818	27.1423	27.4218	28.0391	27.5333	27.8164	27.4007	27.7431	27.7633	27.4041	118	2	1	53.9	1.4	0.9	227.87	0	10.553	191010000	7	705	A0A338P6K2	NA
23.3496	23.4949	23.4268	23.4947	23.5207	23.6004	23.2095	23.6959	23.5423	NA	NA	NA	NA	NA	NA	NA	NA	NA	2	2	2	1	1	1	325.52	0	3.8365	10062000	4	706	A0A338P6N4	NA
29.9901	30.0054	29.9488	30.1854	29.9165	30.0874	30.0954	30.1345	30.0007	30.1783	29.7331	29.9908	30.029	30.136	30.0858	29.8201	30.0698	30.2761	18	18	17	25.3	25.3	24.1	91.149	0	70.111	1028200000	59	707	A0A338P6P6	Acap2
24.2388	24.0359	24.4109	24.7447	24.297	24.1622	24.5545	24.7686	23.851	24.621	24.17	24.3239	24.1365	24.1355	24.5281	23.8588	24.3984	24.3298	4	2	2	7.8	4.2	4.2	37.845	0	7.1722	19566000	4	708	Q9CYZ8	Ssbp2
26.7097	26.7093	26.6259	26.7141	26.631	26.6371	26.6199	26.4658	26.5116	26.8555	26.4099	26.489	27.1106	26.3645	26.7464	26.4937	26.5478	26.6794	4	4	4	14	14	14	19.411	0	19.929	94395000	7	709	D6RJ50	Parl
NA	NA	NA	NA	NA	NA	NA	NA	NA	25.8367	26.016	25.705	25.507	25.5476	25.5811	25.6272	25.6818	25.6181	3	3	3	13.4	13.4	13.4	33.047	0	4.6717	60664000	6	711	Q9JI59	Jam2
34.3789	34.3387	34.1881	34.2784	34.3066	34.2784	34.2739	34.2025	34.2902	34.2296	34.1363	34.3361	34.1775	34.4464	34.2931	34.1982	34.395	34.2588	40	40	6	64.6	64.6	10.6	43.816	0	323.31	20017000000	286	712	A0A338P769	NA
25.9901	26.2477	26.2891	26.3051	26.0249	26.4179	26.0377	26.1842	26.3596	26.0411	26.1923	26.3857	26.4266	26.2863	26.534	26.5448	25.9073	26.395	1	1	1	14.2	14.2	14.2	12.483	0	60.919	65970000	6	714	P51807	Dynlt1
24.9937	25.1234	25.1921	25.0367	25.0821	25.2204	25.2207	25.3357	25.1135	25.4077	24.5656	25.1149	25.4111	25.0165	25.1784	24.9529	25.0162	25.4589	4	4	4	5.2	5.2	5.2	96.948	0	5.721	36827000	6	715	Q9Z321	Top3b
32.3972	32.3784	32.1592	32.025	32.4612	32.2566	32.2564	32.2901	32.3449	32.4175	32.1716	32.2137	32.4583	32.336	32.3988	32.02	32.1562	32.326	8	8	8	42.9	42.9	42.9	17.861	0	18.392	5291700000	41	716	P68037	Ube2l3
25.9999	25.8962	25.6656	25.4146	25.7067	25.6621	25.9085	25.3311	25.7599	25.8815	25.9033	25.7335	25.5774	25.5408	25.7541	25.7877	25.7441	25.6037	3	3	3	15.2	15.2	15.2	30.947	0.00047969	3.2823	52282000	6	717	P54797	Tango2
26.2203	26.2844	26.2175	26.0223	26.2732	25.9549	26.4431	26.3752	26.2222	25.7059	26.1942	26.0542	26.5839	26.3436	26.0353	26.4295	25.915	26.2343	5	5	5	7	7	7	101.82	0	49.047	90492000	13	718	Q68EF4	Grm4
29.7613	29.7746	29.6715	29.9577	29.8396	29.947	29.9073	29.8953	29.7396	30.0122	29.7688	29.7068	29.7862	29.7431	29.8211	30.0676	29.9903	29.7454	20	20	20	28.4	28.4	28.4	89.407	0	44.829	905350000	42	719	Q8CA95	Pde10a
29.3709	29.2346	29.4808	29.2518	29.2967	29.1393	29.3607	29.4602	29.3435	29.6647	29.3197	29.2798	29.3984	29.3492	29.1814	29.1186	29.1948	29.4826	2	2	2	39.6	39.6	39.6	10.152	0	123.21	660450000	10	720	P18608	Hmgn1
25.4867	25.429	25.4614	25.7153	25.7031	25.1877	25.5764	25.7255	25.4767	25.5628	25.7368	25.8976	24.9923	25.7173	25.4475	25.3083	25.5938	25.3842	5	5	4	20.6	20.6	15.8	32.081	0	40.005	42565000	5	721	Q3TT38	D17Wsu92e
NA	NA	NA	NA	NA	NA	NA	NA	NA	23.5392	25.3312	24.5842	24.1393	24.3042	23.7134	24.8413	24.4871	22.7376	2	2	2	20.4	20.4	20.4	12.934	0.00032499	3.6213	31923000	4	722	A0A3B2WCW9	Wrb
31.0611	31.1336	31.1169	30.9478	31.1416	31.1377	30.9349	31.1099	31.1541	30.9656	30.9802	31.2221	30.9764	31.0425	31.3155	30.8118	31.1535	31.3132	36	36	36	34	34	34	131.28	0	144.16	2209000000	110	723	Q9Z0U1	Tjp2
31.9163	31.964	31.9852	31.9184	32.01	31.851	31.8765	31.9956	31.8452	32.1763	31.5402	32.0087	31.9926	32.0393	31.9825	31.6755	32.0159	32.0538	19	19	0	51.9	51.9	0	32.717	0	112.97	3933300000	64	724	A0A3B2W864	Nudt3
26.5537	26.2689	26.5394	26.5553	26.7663	26.3625	26.167	26.4428	26.5355	26.6111	26.3624	26.2472	26.593	26.2081	26.2825	26.3511	26.2239	26.858	6	5	5	7.7	6.7	6.7	125.24	0	8.0001	79696000	13	725	P59672	Anks1a
25.8354	25.7349	25.9415	25.9353	26.0062	25.9426	25.9439	25.9934	25.7	NA	NA	NA	NA	NA	NA	NA	NA	NA	2	2	2	15.5	15.5	15.5	18.584	0	37.3	58438000	9	726	Q64327	Mea1
27.1657	26.9194	26.9124	27.1151	27.1704	27.0894	26.9243	26.9339	27.0731	27.0165	27.1418	26.9716	26.9316	27.0112	26.9297	27.1881	27.0047	26.975	5	5	5	17	17	17	33.104	0	7.6165	133150000	14	727	Q9JK23	Psmg1
31.0078	30.7654	30.8376	30.913	30.9356	30.6669	30.7593	31.0121	30.9692	31.015	30.7613	30.9324	30.9381	30.8822	30.7264	30.8613	30.8525	30.9151	6	6	6	94	94	94	8.5937	0	323.31	1791600000	25	728	A0A3B2WBC6	NA
33.2794	33.2237	33.2495	33.2684	33.4392	33.2102	33.207	33.353	33.2353	33.2639	33.2756	33.3172	33.1816	33.3332	33.2522	33.3261	33.3299	33.1581	16	16	1	51.9	51.9	7.4	24.744	0	80.741	9747400000	116	729	A0A3B2WBL1	Rpl10a
NA	NA	NA	NA	NA	NA	NA	NA	NA	21.132	20.9398	20.868	20.7431	20.9398	20.8684	20.9837	20.5332	20.9841	12	1	1	22.2	2.2	2.2	62.736	0.001356	2.3526	1626100	1	730	A0A3B2WC92	NA
27.5639	27.5442	27.5704	27.4062	27.5297	27.508	27.5566	27.4303	27.5819	27.5349	27.5658	27.5534	27.6896	27.5162	27.5779	27.3226	27.5141	27.446	10	5	5	7.6	3.8	3.8	153.27	0	10.545	186600000	18	731	A0A3B2WCD2	NA
33.4183	33.3225	33.3767	33.2994	33.4472	33.2597	33.3134	33.3827	33.4529	33.5063	33.2501	33.3205	33.4371	33.3089	33.4727	33.1763	33.3468	33.4872	39	39	33	52.9	52.9	48.3	76.775	0	323.31	10728000000	190	732	Q3U0V1	Khsrp
30.1681	30.0756	30.061	29.875	30.2234	30.0636	29.9469	30.0325	30.0853	30.2713	30.0182	29.9962	30.1472	30.0553	30.0992	30.0199	29.9984	29.939	22	22	22	42.6	42.6	42.6	52.572	0	214.53	1090300000	62	733	Q9CT10	Ranbp3
28.0218	28.0015	27.9521	27.862	28.0471	27.9073	27.9712	27.8634	28.0311	NA	NA	NA	NA	NA	NA	NA	NA	NA	3	3	3	23.1	23.1	23.1	19.709	0.00032216	3.4686	235190000	14	734	A0A3B2WCR6	Snrpc
28.9507	29.161	29.0066	29.2778	29.0568	29.0778	29.3129	29.2051	28.995	29.0803	29.082	28.9849	29.1425	29.0535	29.1834	28.9078	29.2413	29.239	13	13	13	18.5	18.5	18.5	75.042	0	96.36	533760000	39	735	Q62172	Ralbp1
23.8674	24.2635	24.3304	24.3016	24.1776	24.2633	24.4659	24.3302	24.3935	NA	24.2406	24.3934	24.1663	24.9278	23.7383	24.5031	24.6239	24.4954	2	2	2	9	9	9	54.174	0	18.609	20410000	7	736	Q91VJ4	Stk38
28.1966	28.4408	28.2325	28.5976	28.2568	28.2282	28.438	28.5485	27.9533	28.2983	28.6272	28.3931	28.1293	28.5156	28.1274	28.4327	28.4398	28.2218	9	9	9	18.6	18.6	18.6	44.399	0	31.943	304590000	21	737	Q3UN02	Lclat1
26.9561	26.9258	26.6824	26.4113	26.8422	26.8164	27.1467	26.4302	27.0239	27.0671	26.9599	26.861	26.4739	26.7895	26.7117	26.8731	26.4461	26.6583	6	4	4	12	8	8	55.055	0	65.733	96596000	12	739	Q3TJZ6	Fam98a
20.9004	21.5697	21.4219	22.2501	21.0108	21.2542	21.85	22.0742	21.0411	21.2143	21.5957	21.2133	21.3518	21.8177	21.078	21.5252	21.4464	21.2136	2	2	2	4.2	4.2	4.2	96.114	0.0065602	1.6414	2251100	2	740	E9Q6T9	Kctd1
27.8499	27.8394	27.9636	27.645	27.7736	27.881	27.5617	27.8501	27.7982	NA	NA	NA	NA	NA	NA	NA	NA	NA	7	7	7	12.4	12.4	12.4	65.444	0	11.971	217430000	14	741	Q8VE09	Ttc39c
28.1475	28.2185	28.0856	28.1405	28.27	28.0772	28.1468	28.067	28.1568	28.248	28.1005	28.1629	28.3251	28.1602	28.1143	28.1225	28.1603	28.025	11	11	11	14.7	14.7	14.7	101.12	0	323.31	291860000	37	742	Q99JP0	Map4k3
24.851	24.8938	24.7977	24.8851	24.8181	25.1574	25.1821	24.9934	24.7774	25.2777	24.8771	24.9873	25.1071	25.0875	24.9898	24.8552	24.8231	24.8383	2	2	2	3.8	3.8	3.8	89.916	0.0033675	1.9717	29622000	5	743	F8VQM4	Osbpl7
30.637	30.732	30.6553	30.5455	30.7448	30.7187	30.6822	30.6414	30.6641	30.4333	30.6138	30.6117	31.009	30.696	30.5765	31.0752	30.6755	30.6606	12	11	11	32.6	32.6	32.6	30.817	0	54.127	1655600000	35	744	Q8BL97	Srsf7
26.2374	26.3882	26.2465	26.2487	26.1998	26.4381	26.4967	26.2214	26.1907	NA	NA	NA	NA	NA	NA	NA	NA	NA	5	5	5	8	8	8	95.675	0	9.863	75869000	10	745	Q9DBC3	Cmtr1
29.8813	29.8592	29.7916	29.8444	29.8531	29.8531	29.8106	29.7732	29.742	29.759	29.7569	29.884	29.6886	29.8456	29.887	29.832	29.9361	29.9204	12	12	12	58.3	58.3	58.3	23.035	0	24.425	905930000	51	746	P35293	Rab18
28.8756	28.9717	29.0813	29.0713	29.0295	28.971	28.9314	29.0767	28.971	29.2753	28.7718	28.9237	28.9863	29.005	29.1554	28.6254	29	29.0384	9	9	9	46.5	46.5	46.5	22.812	0	15.898	506130000	33	747	Q8JZY2	Commd10
26.27	26.1661	25.676	24.4663	25.5833	25.7013	25.582	24.8324	25.1636	25.8635	25.5779	25.639	25.4637	25.8172	25.5747	25.4202	25.507	25.533	3	3	3	15.5	15.5	15.5	26.861	0	6.8015	51702000	7	748	A0A3Q4L2S1	Nubp2
26.0998	26.109	26.2689	26.0516	26.1943	26.2383	26.0647	26.2795	26.1755	26.4896	25.9081	26.2611	26.2994	26.1059	26.2491	25.943	26.1264	26.2343	6	6	4	40.8	40.8	34.5	16.311	0	28.399	71649000	9	749	Q9D7M8	Polr2d
23.448	23.7055	23.7135	23.7266	23.4721	23.7823	23.7626	23.845	23.7181	NA	NA	NA	NA	NA	NA	NA	NA	NA	3	3	3	7.3	7.3	7.3	71.491	0	23.748	10258000	4	752	Q6RKD8	Flrt1
32.9765	32.7911	32.6056	32.783	32.7646	32.7201	33.0195	32.6281	32.6806	32.7773	32.9576	32.438	32.9748	32.8512	32.6097	33.2187	32.6085	32.5185	21	21	21	50.3	50.3	50.3	37.9	0	289.15	6994500000	113	753	Q80Z24	Negr1
33.0402	33.0332	33.0732	33.1136	33.1073	33.0883	32.9798	33.1584	33.0041	32.9972	33.0417	33.063	33.1017	33.1256	33.1172	33.1384	33.0452	32.9391	35	35	35	45.7	45.7	45.7	83.665	0	323.31	8466500000	190	754	A0JNY3	Gphn
28.9376	29.1001	29.0572	28.862	28.96	29.0861	29.0076	28.9466	28.9237	28.4707	28.5103	29.1624	29.0968	29.0082	28.7203	29.4781	29.1542	29.0378	9	9	9	26	26	26	44.547	0	73.693	538610000	35	757	A0ZV96	Oscp1
29.167	29.2238	29.0591	29.018	29.0933	28.9762	29.0454	28.8585	29.2433	29.0795	29.1163	28.7935	29.2955	28.9318	29.1319	29.3424	28.9336	29.1183	10	10	7	16.7	16.7	13	77.952	0	221.32	524690000	37	759	A1L3P4	Slc9a6
30.3072	30.3822	30.363	30.4472	30.3435	30.3633	30.3768	30.3633	30.2715	30.3456	30.185	30.384	30.3853	30.3581	30.4446	30.1963	30.4337	30.557	32	32	23	32.7	32.7	26.9	110.7	0	323.31	1331100000	88	760	A2A432	Cul4b
26.5632	26.4093	26.6875	26.5921	26.6179	26.3416	26.5234	26.5556	26.482	26.6957	26.3952	26.4843	26.6803	26.3348	26.5947	26.4752	26.507	26.4425	11	11	11	12.8	12.8	12.8	127.29	0	62.504	93003000	15	761	Q3UH28	Zmynd8
28.8598	28.9008	28.9617	28.9514	28.7345	28.9656	28.8614	28.961	28.961	29.3276	29.3121	29.0125	28.8857	28.5313	28.6258	29.3608	28.6929	28.8212	5	5	5	35.1	35.1	35.1	16.922	0	6.1807	477850000	13	762	Q91ZF0	Dnajc24
29.699	29.6484	29.6285	29.6601	29.6301	29.7472	29.6554	29.7353	29.6544	29.6988	29.5285	29.6931	29.5858	29.8411	29.6348	29.5221	29.8046	29.6813	18	18	18	16	16	16	149.67	0	245.69	810120000	52	763	Q62077	Plcg1
26.616	26.5517	26.4371	26.1744	26.3408	26.3508	26.7338	26.3165	26.2815	26.7779	26.936	26.1239	26.1036	26.6623	26.3843	26.0714	26.4414	26.4279	3	3	3	7.3	7.3	7.3	84.533	0	6.9681	88836000	9	764	O70423	Aoc3
29.0741	29.0046	29.1891	28.9195	28.9019	28.759	29.0928	28.6919	28.9588	29.2636	28.8251	29.1282	29.0895	29.0208	28.9184	28.5554	29.1376	28.9996	5	5	5	31.8	31.8	31.8	20.747	0	60.665	491940000	21	765	Q9CQ80	Vps25
23.8929	23.7726	23.6496	23.7917	23.9164	23.6386	23.6837	23.862	23.6386	23.7278	23.6691	23.5371	23.8511	24.0505	23.5948	23.6092	24.0117	23.9048	2	2	2	1.8	1.8	1.8	142.57	0.0026541	2.0473	12400000	3	766	A2A4P0	Dhx8
28.2562	28.4014	28.3415	28.0081	28.2369	28.2646	28.2013	28.1498	28.3309	27.8598	28.5563	28.3234	28.1158	28.2643	28.0697	28.3571	28.2564	28.0658	9	9	9	20.9	20.9	20.9	44.97	0	95.902	288540000	23	767	Q3THG9	Aarsd1
25.7918	25.7354	25.7581	25.8	25.6615	25.5023	25.5763	25.6854	25.8572	25.742	25.5251	25.6138	25.8623	25.4116	25.5545	26.082	25.804	25.6701	3	3	3	7.2	7.2	7.2	66.143	0	15.156	51994000	6	768	Q91Y63	Slc13a3
30.9382	30.9545	30.8419	31.0053	30.9255	30.8692	30.9679	30.9624	30.8648	31.01	30.8429	30.9779	31.0382	30.9679	30.9116	30.8848	30.8814	30.7926	21	21	15	42.7	42.7	34.8	65.481	0	323.31	1883200000	97	769	A2A543	Cacnb1
32.3387	32.1556	32.2422	32.1793	32.2781	32.1349	32.0607	32.1412	32.3147	32.388	31.9681	32.0842	32.5132	31.9092	32.2439	32.0635	32.2761	32.3376	11	11	11	32.7	32.7	32.7	23.466	0	144.93	4934400000	40	770	P84099	Rpl19
24.7818	25.2214	25.4433	25.28	25.0094	25.2935	25.2922	24.9964	24.9286	24.5756	25.2948	24.8606	25.4779	25.2152	24.9807	25.5018	25.4155	24.9152	5	5	5	15.2	15.2	15.2	54.452	0	6.7954	32257000	12	771	P55065	Pltp
30.3692	30.3751	30.359	30.2807	30.3802	30.4048	30.3932	30.4034	30.3228	30.6047	30.2475	30.3552	30.3754	30.2958	30.4755	30.1789	30.4221	30.3758	34	34	26	20.6	20.6	15.2	202.24	0	93.912	1338700000	88	772	A2A5R2	Arfgef2
25.2776	25.1315	25.3193	25.2685	25.2571	25.0864	25.1729	25.2928	25.1826	25.7001	25.2122	24.8804	25.0535	25.1362	25.1695	25.0678	25.3804	25.3989	12	1	1	30.5	2.2	2.2	54.165	0.0012281	2.6451	37660000	3	773	Q9DBE7	Stau1
28.4432	28.3009	28.4036	28.2386	28.3604	28.3238	28.2454	28.3814	28.1694	28.4501	27.9152	28.3399	28.546	28.3039	28.3672	28.1433	28.1938	28.3784	12	12	1	31.3	31.3	3.4	54.855	0	76.13	320400000	36	774	A2A5S3	Stau1
36.3596	36.3825	36.2967	36.4289	36.5286	36.3601	36.316	36.4579	36.5043	36.3988	36.3808	36.4021	36.3797	36.4263	36.4743	36.2046	36.403	36.5282	48	48	9	58.9	58.9	19.6	78.085	0	323.31	85236000000	372	775	A2A5Y6	Mapt
NA	NA	NA	NA	NA	NA	NA	NA	NA	24.9748	24.7815	24.5209	25.1302	24.7212	24.8275	25.0161	24.989	24.9535	5	5	5	2.2	2.2	2.2	321.59	0	4.7179	40984000	6	776	E9Q6A7	Bptf
30.3326	30.3164	30.2381	30.2941	30.3843	30.2566	30.4528	30.2455	30.3777	30.3088	30.3681	30.3715	30.4053	30.3145	30.287	30.3551	30.2618	30.2026	30	30	27	18	18	16.5	220.26	0	220.54	1256900000	99	777	A2A690	Tanc2
30.1407	30.1075	29.881	29.9518	30.1577	29.8849	29.9757	29.9214	30.0195	30.0877	29.9425	30.02	30.104	29.7442	30.1046	30.1363	29.9577	29.9602	21	21	20	32.6	32.6	31.5	87.486	0	323.31	1039400000	47	778	A2A699	Fam171a2
26.3132	26.2606	26.3416	26.3138	26.3978	26.3732	26.2533	26.5711	26.4226	NA	NA	NA	NA	NA	NA	NA	NA	NA	8	8	8	6.6	6.6	6.6	164.99	0	21.941	66596000	12	779	A2A6A1	Gpatch8
23.5967	24.2322	24.126	22.8324	23.9918	24.108	23.4203	24.191	24.1394	23.1572	24.0435	24.1776	23.4914	23.9409	24.0534	23.3472	23.9969	24.0998	3	3	3	12.7	12.7	12.7	36.713	0	12.288	14755000	4	780	P19973	Lsp1
25.0044	25.0358	25.0812	25.3416	25.1072	25.2077	25.2425	25.2839	25.1721	25.2404	25.166	25.108	24.861	25.0703	25.334	25.365	25.1497	25.147	5	5	5	7.3	7.3	7.3	91.841	0	17.409	33709000	13	781	A2A6Q5	Cdc27
27.8439	27.5367	27.7152	27.83	27.7795	27.6946	27.7414	27.8838	27.5911	27.92	27.9687	27.3545	28.0918	27.7562	27.4874	27.9576	27.8045	27.155	7	7	6	45	45	45	21.045	0	8.8305	207820000	14	782	A2A6Q8	Myl4
26.1013	25.9341	26.2029	25.9636	26.0916	26.1998	26.0826	26.0916	26.2732	NA	NA	NA	NA	NA	NA	NA	NA	NA	6	6	6	15.7	15.7	15.7	53.212	0	12.981	68068000	10	783	A2A6T1	Cdr2l
23.581	23.3862	23.5374	23.7387	23.6763	23.3761	23.5601	23.3927	23.9215	23.8234	23.2588	23.6904	23.9041	23.5229	23.691	23.4049	23.6837	23.7041	3	3	3	3.6	3.6	3.6	172.44	0	15.014	12429000	5	784	A2A791	Zmym4
28.3111	28.1501	28.0359	28.2638	28.1495	28.2592	28.0629	28.1154	28.2919	28.0461	28.2335	28.1606	28.2288	28.146	28.0905	28.3757	28.2736	28.112	10	10	10	12.4	12.4	12.4	96.979	0	33.169	290860000	30	785	O35454	Clcn6
32.6821	32.7379	32.6857	32.8019	32.5766	32.6724	32.6624	32.6628	32.6362	32.7353	32.5967	32.68	32.5875	32.7295	32.6822	32.597	32.7682	32.6336	41	41	2	60.1	60.1	3.5	63.001	0	74.744	6542900000	127	787	A2A7S7	Yars
25.0887	24.762	24.8155	24.9173	25.0881	24.7246	25	24.9341	24.9113	24.9136	24.8348	24.8266	25.179	24.983	25.1342	24.8904	24.8235	25.0843	5	5	5	8.6	8.6	8.6	104.84	0.0013674	2.4633	30870000	6	788	A2A7S8	Kiaa1522
27.774	27.8913	27.9546	27.9614	27.8372	27.8006	27.8903	27.8759	27.9231	27.9865	27.8575	28.0065	27.7848	27.817	27.92	27.883	27.8759	27.9061	15	10	7	23.3	16.8	11.1	95.91	0	109.16	242730000	32	789	P48193	Epb41
27.2308	27.2136	27.1958	27.2079	27.1071	27.2177	27.1828	27.2209	27.0826	27.2517	27.2058	27.2593	26.8054	27.3832	27.1251	26.9961	27.2747	27.0857	17	7	7	12.2	6.1	6.1	222.51	0	28.471	124450000	20	791	A2A8L1	Chd5
26.62	26.6632	26.4957	26.8031	26.6766	26.6498	26.676	26.4408	26.768	26.6011	26.6694	26.6428	26.8537	26.571	26.4185	26.7947	26.7007	26.5709	19	8	8	11.7	6	6	211.49	0	41.16	103020000	19	792	A2A8L5	Ptprf
26.9283	27.055	26.9046	26.8306	26.8752	26.8237	26.9085	26.8342	26.9341	26.8304	26.7223	27.1248	27.0655	27.127	26.7907	26.9378	26.9387	26.6625	9	9	8	10.7	10.7	9.7	152.42	0	242.97	117250000	22	793	A2A8R0	Zfyve9
26.5204	27.1835	26.6998	26.7613	26.6721	26.8961	27.3594	26.7598	27.1589	26.5409	27.1582	26.8176	26.9162	27.134	26.6318	27.159	27.0984	26.5981	2	2	2	3.8	3.8	3.8	72.499	0	4.9494	123950000	8	794	A2A8U2	Tmem201
29.6397	29.5152	29.6388	29.3947	29.6605	29.4396	29.4854	29.5423	29.6814	29.3533	29.3847	29.496	29.5628	29.4821	29.731	29.7404	29.5553	29.6013	14	14	13	14.3	14.3	14.3	106.86	0	65.188	779400000	44	795	Q52KI8	Srrm1
23.8824	23.9175	24.0571	24.3859	24.0192	24.0606	24.1764	24.1831	23.803	24.1739	23.8133	23.8683	24.2146	24.1087	24.2317	23.9675	24.0578	24.1422	3	3	3	17.5	17.5	17.5	29.199	0	8.3327	16842000	3	796	Q9D7W5	Med8
27.291	27.4453	27.5288	27.5668	27.5701	27.504	27.5132	27.4432	27.5804	27.5934	27.0619	27.454	27.4885	27.351	27.6196	27.4852	27.5508	27.6277	6	6	6	33.9	33.9	33.9	19.571	0	14.101	178890000	22	797	A2A9I0	Gosr2
29.4607	29.4769	29.5085	29.5974	29.3302	29.4118	29.4053	29.3464	29.4156	29.3639	29.3235	29.5139	29.4497	29.4212	29.3848	29.4813	29.5961	29.4609	21	21	21	19	19	19	132.89	0	103.85	673770000	60	798	Q8BHG1	Nrd1
28.9928	28.9949	28.961	28.8921	29.0463	28.949	29.0541	28.8213	29.1083	29.0223	28.9593	28.878	29.3401	28.8787	29.2117	29.1455	28.7376	28.7524	19	7	6	48.3	19	14.3	42.368	0	127.17	463480000	31	800	Q61701	Elavl4
24.5308	24.6763	25.0477	24.8169	24.8246	24.9751	24.788	24.7068	25.004	NA	NA	NA	NA	NA	NA	NA	NA	NA	2	2	2	14.9	14.9	14.9	25.493	0.00047311	3.0578	24992000	4	801	Q3UBZ5	Mif4gd
30.3672	30.2272	30.338	30.3747	30.4207	30.3536	30.3056	30.3997	30.5386	30.3283	30.5025	30.2987	30.2861	30.4696	30.3462	30.2381	30.3001	30.4019	16	16	15	24.1	24.1	22.8	77.972	0	323.31	1319000000	56	802	Q8BMI3	Gga3
25.6479	25.6093	25.6803	25.6666	25.5523	25.7914	25.6302	25.7348	25.5925	25.4781	25.7474	25.5317	25.7256	25.7132	25.8128	25.7804	25.7538	25.5834	7	7	7	9.3	9.3	9.3	118.78	0	10.387	50597000	11	804	Q3U2P1	Sec24a
28.0931	28.0938	28.3215	28.1843	28.2279	28.0475	27.8441	28.0995	28.1354	28.0343	27.7826	28.3083	28.0541	27.915	27.9982	27.9448	28.4082	28.0423	6	6	6	63.8	63.8	63.8	16.998	0	36.984	305960000	17	805	Q6NXN1	Szrd1
28.1975	28.0134	27.9785	28.137	28.1793	28.126	28.0872	28.2043	28.0333	28.3535	27.8708	28.1721	27.947	28.0648	28.2713	27.9279	28.0271	28.2254	16	16	16	4.6	4.6	4.6	555.36	0	16.552	254050000	31	806	A2AAE1	Kiaa1109
29.9793	29.8241	29.8101	30.0705	29.9306	30.0601	29.887	30.038	29.943	29.7148	30.2059	29.7699	30.0278	30.0468	29.9433	30.0596	29.8946	29.9473	21	21	21	36.5	36.5	36.5	70.573	0	166.55	956420000	58	807	Q8BMA6	Srp68
26.6935	26.4107	26.4741	26.253	26.6054	26.376	26.3953	26.3933	26.4596	NA	NA	NA	NA	NA	NA	NA	NA	NA	4	4	4	5.6	5.6	5.6	101.52	0	5.4746	75733000	6	808	A2AAY5	Sh3pxd2b
30.1416	30.0207	30.0998	30.1592	30.1627	30.0043	30.0719	30.1717	30.0692	30.2694	30.1022	30.0949	30.0718	30.0148	30.1195	30.0098	30.1584	30.0274	26	23	1	30	27.1	1.2	119.03	0	282.51	1085300000	80	809	Q9JL26-2	Fmnl1
29.9266	29.784	30.0105	30.1095	29.8464	30.0333	29.8419	29.9232	29.7736	30.0244	29.8195	29.8422	29.8416	29.8967	30.0403	29.8372	29.9192	29.8678	13	13	13	30.7	30.7	30.7	45.234	0	71.112	953570000	38	810	Q922E4	Pcyt2
29.672	29.7363	29.5761	29.6359	29.3352	29.5987	29.778	29.5781	29.5136	29.6363	29.8321	29.7146	29.414	29.6937	29.4295	29.6054	29.5913	29.4145	10	10	10	20.3	20.3	20.3	67.501	0	145.39	768610000	49	812	A2ACG7	Rpn2
22.4088	22.8315	23.3494	23.5317	22.847	23.0864	23.0715	23.4622	22.9786	NA	NA	NA	NA	NA	NA	NA	NA	NA	1	1	1	4.8	4.8	4.8	32.133	0.0064378	1.6807	7700400	3	813	P82347	Sgcd
29.4256	29.5118	29.4638	29.6178	29.4775	29.6104	29.7537	29.5592	29.4237	29.6722	29.5513	29.4934	29.3683	29.4908	29.6825	29.3414	29.5365	29.5777	18	18	18	16.8	16.8	16.8	149.47	0	104.85	726240000	46	814	Q8K4Q0	Rptor
NA	NA	NA	NA	NA	NA	NA	NA	NA	22.9606	22.2932	22.2583	23.1663	22.5774	22.245	22.4538	22.4252	22.3824	4	2	2	3.9	2.5	2.5	183.14	0.00062992	3.0359	9832300	4	815	A2ACV6	Soga1
29.5765	29.5207	29.6713	29.706	29.6201	29.5212	29.4776	29.6543	29.5161	29.593	29.4396	29.6449	29.5316	29.6339	29.7765	29.3871	29.6307	29.6447	12	12	12	19.7	19.7	19.7	69.14	0	150.04	773190000	42	816	Q3UR39	Chm
NA	NA	NA	NA	NA	NA	NA	NA	NA	23.6252	23.5569	23.7677	23.8877	23.8795	23.4484	23.8093	23.5565	23.8102	2	2	2	8.6	8.6	8.6	31.992	0.006699	1.6294	12476000	3	817	A2ADA5	Pusl1
26.0179	25.7853	25.8011	25.901	25.8252	25.8667	25.9201	25.9527	25.7202	25.9335	25.5735	25.5618	26.2054	25.9244	25.9876	25.6525	25.9296	25.7555	6	6	6	2.3	2.3	2.3	398.75	0	7.6073	62289000	13	818	Q62504	Spen
NA	NA	NA	NA	NA	NA	NA	NA	NA	24.3595	24.0558	24.0669	24.1474	24.0631	24.1955	24.0025	24.1018	24.1993	3	3	3	3.2	3.2	3.2	112.73	0	13.129	20226000	5	819	Q80TQ5	Plekhm2
25.9621	26.3428	25.8454	25.9355	25.8881	26.0483	26.0472	25.8952	26.1147	26.1954	26.3093	26.0108	26.4025	25.7641	25.6376	26.379	25.7914	25.5062	5	5	5	18.5	18.5	18.5	38.527	0	82.234	62228000	18	820	Q8R3G1	Ppp1r8
30.0559	29.9126	29.8525	29.9006	29.9714	29.9131	29.8094	29.8941	29.8894	29.6331	29.9733	29.86	30.0454	29.9642	29.9105	29.9789	29.8707	29.8299	16	16	16	46.9	46.9	46.9	44.59	0	108.96	975970000	67	821	A2ADY9	Ddi2
31.0462	31.1378	31.0846	31.003	31.0321	31.0192	31.101	31.1555	31.077	31.0776	31.0056	31.0728	30.9817	31.0645	30.9459	31.1712	31.0917	31.1276	26	26	25	26.9	26.9	26.9	94.695	0	201.69	2083000000	82	822	A2AE27	Ampd2
25.2719	25.3434	25.274	25.4346	25.3657	25.462	25.51	25.5033	25.2671	25.4991	25.1607	25.1854	25.6974	25.19	25.4245	25.2548	25.1872	25.5866	3	2	2	13.2	8.3	8.3	32.183	0.0012216	2.5588	43304000	6	824	Q9R0Q4	Morf4l2
33.0658	32.9084	32.9472	32.9299	33.0187	32.7361	32.95	33.1697	32.8962	33.3601	32.8773	32.8043	33.2075	32.6984	33.0514	32.8235	32.8238	33.1494	19	6	2	67	27.5	5	22.468	0	122.18	8324400000	36	825	Q8R0A5	Tceal3
34.0494	33.8155	33.7	34.0338	33.8402	33.8281	33.9908	33.7308	33.7506	34.0019	33.7827	33.7868	33.8774	34.0465	33.9704	33.678	33.9538	33.7816	12	12	5	28	28	7	36.196	0	323.31	14545000000	76	827	A2AEG6	Gpm6b
25.0419	25.369	24.9004	25.3278	25.2877	24.8113	25.3134	24.9327	25.3959	25.1715	25.1211	25.0712	25.3609	24.9775	25.0663	25.2083	25.0411	25.2423	6	1	0	46.1	10.5	0	19.335	0	4.7374	38183000	3	828	A2AEK3	Cstf2
27.7268	27.8758	27.8059	27.5827	28.0393	27.6927	27.7402	27.7288	27.8696	27.5161	27.9582	27.7262	27.8667	27.9059	27.6067	27.7744	27.7969	27.8338	4	4	4	11.9	11.9	11.9	60.621	0	10.33	221840000	10	829	Q99LI2	Clcc1
22.6989	22.4156	22.5533	22.197	23.0132	22.6497	22.3482	23.0187	22.7137	23.0443	22.7536	22.902	22.6936	22.3884	22.3703	22.8208	22.6502	22.3324	1	1	1	3.4	3.4	3.4	60.306	0	61.003	7466700	2	830	Q3U2S4	Otud5
26.3747	26.3913	26.3485	26.391	26.4512	26.3216	26.3558	26.3471	26.4548	26.3326	26.615	26.5119	26.2815	26.5116	26.31	26.2999	26.3435	26.3943	6	6	5	11.2	11.2	9.8	61.535	0	4.7254	81401000	8	831	Q64092	Tfe3
32.6089	32.488	32.477	32.3318	32.5894	32.4097	32.4094	32.3371	32.666	32.5186	32.3315	32.4674	32.5801	32.4135	32.4874	32.4726	32.4896	32.5804	57	57	57	74.7	74.7	74.7	95.912	0	323.31	6013200000	264	832	A2AEW8	Gripap1
28.5611	28.4715	28.5227	28.6413	28.4587	28.614	28.67	28.6483	28.5472	28.4975	28.6298	28.7979	28.4256	28.667	28.4784	28.6879	28.5113	28.6094	7	7	6	39.5	39.5	33.3	23.686	0	29.851	362620000	15	833	A2AEX7	Fhl1
NA	NA	NA	NA	NA	NA	NA	NA	NA	23.5889	22.3426	23.086	23.1402	23.1322	22.9312	22.938	23.0511	23.4635	1	1	1	5.4	5.4	5.4	20.92	0	78.618	10581000	2	834	A2AF35	Slc25a53
27.8933	27.7269	27.8792	27.6614	27.8549	27.7083	27.8083	27.957	27.7118	27.9143	27.9229	27.7428	27.8192	27.507	27.6839	28.1803	27.757	27.7237	3	1	1	62.2	28.9	28.9	5.2487	0	7.8955	224030000	6	835	A2AF33	Tmsb15b1
28.9533	28.8918	28.9403	29.2354	28.8335	28.7884	28.995	29.1684	28.865	29.1647	28.8547	28.973	28.9818	29.0368	28.7794	28.8493	29.0698	28.9753	5	5	1	26	26	3.5	22.402	0	8.1221	517960000	11	837	A2AF81	Ahsa2
NA	NA	NA	NA	NA	NA	NA	NA	NA	24.2424	24.2404	24.1465	24.0676	24.3773	24.1317	23.9796	24.3253	24.3999	4	4	4	2.8	2.8	2.8	141.28	0.0056099	1.7425	21998000	5	838	O35638	Stag2
30.3491	30.3333	30.3205	30.237	30.4672	30.2919	30.2735	30.3514	30.4005	30.2391	30.0346	30.357	30.4628	30.3381	30.427	30.2212	30.4352	30.3903	19	18	18	36.3	36.3	36.3	70.612	0	46.757	1346900000	50	839	B9EI38	Reps2
31.4113	31.3691	31.4214	31.3786	31.4355	31.386	31.3951	31.4318	31.3602	31.3837	31.4175	31.3124	31.6103	31.1759	31.3921	31.5402	31.2356	31.5481	66	66	66	19.9	19.9	19.9	482.63	0	323.31	2701900000	194	840	Q7TMY8	Huwe1
30.3583	30.3753	30.319	30.2797	30.2456	30.3547	30.3964	30.3687	30.3018	30.1979	30.5206	30.4736	30.1495	30.3449	30.3863	30.436	30.447	30.1961	13	13	13	47.1	47.1	47.1	27.273	0	323.31	1254000000	53	841	Q99N15	Hsd17b10
26.2434	26.5954	26.3902	26.1672	26.4446	26.2911	26.3057	26.1204	26.559	25.712	26.8849	26.1049	26.9112	26.3795	26.2352	26.7444	25.9228	26.6258	6	6	6	4.1	4.1	4.1	166.59	0	11.347	94515000	12	842	Q8BX17	Gemin5
26.9266	26.901	26.8407	26.9295	26.9765	26.9381	27.024	27.0197	26.8927	26.8955	26.7637	26.7799	27.5306	27.0138	26.9396	26.8225	26.8147	27.113	8	8	8	8.2	8.2	8.2	144.98	0	27.665	123320000	20	843	A2AFR3	Frmpd4
29.1765	28.9169	28.9955	29.279	29.0759	28.959	29.139	29.0871	28.9852	29.1547	29.1611	28.973	29.055	29.1457	29.1523	29.0631	28.9254	28.9697	14	14	14	31.6	31.6	31.6	39.119	0	31.868	513560000	35	844	O89114	Dnajb5
32.6966	32.6729	32.7098	32.6447	32.8527	32.6885	32.5723	32.8112	32.8299	32.7833	32.6622	32.787	32.751	32.6001	32.7947	32.5467	32.7472	32.858	38	38	37	57.1	57.1	56.2	86.049	0	323.31	6911000000	162	845	A2AG50	Map7d2
30.9885	30.9983	30.8752	31.0354	30.881	31.0809	31.1909	30.8926	31.0285	30.86	31.0028	31.0448	31.0162	31.0785	31.0786	31.1882	30.9787	30.8887	15	15	13	26.7	26.7	25.1	91.161	0	74.832	1859900000	48	846	Q8BYM5	Nlgn3
23.1816	22.7096	22.6026	23.1968	23.0035	23.1811	22.9249	23.0142	22.5869	23.0015	22.6794	23.0854	23.1886	22.7958	22.9902	22.654	22.8104	23.1016	2	2	2	8.2	8.2	8.2	37.195	0.00047356	3.0702	8377500	2	847	Q9D9K3	Aven
25.6542	25.5412	25.6277	25.7502	25.5024	25.5039	25.4554	25.5716	25.7062	25.2928	25.9163	25.4169	25.4655	25.7503	25.6816	25.2554	25.7412	25.5142	52	1	0	34.2	1.6	0	177.87	0	6.2065	57985000	11	848	A2AGQ6	Madd
25.0232	25.0211	26.025	27.5515	25.3474	26.4868	26.4677	27.4717	24.9441	25.9805	26.0341	25.9877	26.3468	25.349	26.5281	25.8079	25.6825	26.1281	48	2	2	35.7	1	1	172.8	0	4.887	58224000	5	849	A2AGQ8	Madd
32.2574	32.2491	32.2034	32.2967	32.1562	32.2018	32.2491	32.2137	32.2608	32.3402	32.3114	32.1411	32.3749	32.1762	32.1772	32.2962	32.1269	32.1659	54	54	2	36.6	36.6	2	175.18	0	323.31	4903200000	214	850	Q80U28	Madd
29.0093	29.2787	29.28	29.1604	29.2409	29.1297	29.3441	29.3307	29.3087	29.1419	29.2201	29.3245	29.2565	29.4328	29.0462	29.6204	29.2541	29.1639	5	5	4	25.4	25.4	19.6	20.91	0	47.501	550240000	16	851	Q4QQM4	Trp53i11
30.1936	30.3208	30.293	30.2253	30.1158	30.2934	30.385	30.1813	30.218	30.2577	30.1286	30.3082	30.2218	30.3088	30.1822	30.2605	30.245	30.2996	28	28	28	33.4	33.4	33.4	109.36	0	76.748	1173600000	80	853	O08810	Eftud2
26.0449	25.9822	26.0577	26.2526	26.2959	26.0538	25.8913	26.183	26.2098	26.2534	26.2685	26.0017	26.0942	25.9179	26.0763	26.2329	26.1125	25.9115	4	4	3	5.1	5.1	3.9	138.1	0	5.634	60641000	5	854	Q6ZPR4	Kcnt1
29.9489	29.8762	29.8839	29.9923	30.0327	29.8614	29.9482	29.9679	29.9058	29.9645	29.9196	29.8882	30.1176	29.8412	29.8927	29.8721	29.8969	29.9845	25	25	25	34.4	34.4	34.4	74.985	0	256.2	997950000	70	855	A2AHG0	Lzts3
29.4034	29.2735	29.1721	29.1872	29.2281	29.1896	29.3419	28.9296	29.2896	28.7529	29.6317	29.1257	29.3843	29.1573	28.9604	29.5657	29.2114	28.9897	15	14	14	19.9	18.3	18.3	105.9	0	120.62	581730000	45	856	A2AHJ7	Dgkz
24.9126	25.0381	24.9191	25.024	25.2178	25.1577	25.0502	25.2611	24.9901	25.3129	24.9134	24.9212	25.179	24.8168	25.2807	24.9484	24.8899	25.3227	5	5	5	5.6	5.6	5.6	114.57	0	6.0073	36102000	8	857	A2AHL1	Ano3
25.2177	25.4017	25.1557	25.1808	25.4503	25.3096	25.1712	25.1499	25.4616	25.1039	24.8955	25.6265	24.9595	25.4055	25.2048	25.1362	25.7584	25.2761	4	4	4	4	4	4	138.49	0	7.7199	45903000	8	858	Q8BWJ3	Phka2
25.9165	26.0037	25.9367	25.801	25.984	26.1115	26.2331	25.824	25.984	25.9335	26.3531	25.7029	26.0505	26.205	25.8591	25.967	25.8335	25.756	8	8	8	11.7	11.7	11.7	115.44	0	39.063	62325000	17	859	Q3V0G7	Garnl3
27.6921	27.6539	27.3482	27.3612	27.6607	27.7097	27.8469	27.5626	27.6205	27.7395	27.686	27.226	27.9604	27.4367	27.58	27.9077	27.5581	27.6629	5	5	4	20.6	20.6	14.2	26.132	0	10.492	193200000	9	860	Q64373	Bcl2l1
NA	NA	NA	NA	NA	NA	NA	NA	NA	25.0647	25.4496	25.6342	24.5767	25.4893	26.3175	25.2108	25.6533	25.3539	5	5	5	9.6	9.6	9.6	80.088	0	13.114	34335000	8	861	A2AI08	Tprn
26.935	26.7214	26.8429	27.0614	26.6114	27.0571	26.9108	26.6093	26.4767	26.8984	26.6188	26.4208	26.7257	26.7069	26.6798	26.4108	26.1401	26.6598	34	1	1	30.2	2.5	2.5	106.12	0.0012225	2.5812	57645000	4	862	A2AI14	Grin1
25.8409	25.8493	26.1737	26.2815	25.4907	26.1921	25.9483	26.0578	25.804	25.2535	26.2793	25.6093	25.5849	26.2813	26.2146	26.1568	25.6513	26.0904	32	1	1	30.2	2.8	2.8	101.96	0.0012199	2.5356	47098000	5	863	A2AI16	Grin1
25.2947	25.1494	25.1146	25.3738	25.1286	25.4343	24.7734	25.2488	24.9847	25.6623	24.4411	24.9474	25.4844	25.2808	25.5008	24.6554	25.2412	25.5761	36	2	2	30.3	1.7	1.7	103.85	0	5.4429	34263000	5	864	A2AI20	Grin1
32.0951	32.031	31.9459	32.2683	32.0862	32.0403	32.1789	32.0862	31.9035	32.2013	31.9862	31.9233	32.036	32.1178	32.0777	32.1157	32.032	32.0557	38	38	2	30.2	30.2	1.6	108.02	0	189.32	4228300000	123	865	A2AI21	Grin1
30.0535	29.9511	30.0539	29.9592	30.0935	29.9815	29.9511	30.0025	29.9851	30.0825	29.9145	30.0725	29.9447	29.9878	30.1071	29.9268	30.0634	30.2419	30	30	30	30.2	30.2	30.2	122.61	0	157.85	1033900000	83	866	Q80U87	Usp8
29.7933	29.9445	29.8985	29.9537	29.8129	30.075	29.9855	29.7893	29.8539	29.8764	29.9689	30.087	29.5477	30.0965	30.0445	30.0083	29.8465	29.9619	11	11	11	10.8	10.8	10.8	138.82	0	21.594	878180000	31	867	P18826	Phka1
27.983	28.3764	28.1537	28.212	28.259	28.1629	27.9624	28.2913	28.159	27.8377	28.5454	28.3402	27.9068	28.4754	28.1624	28.2428	28.2954	27.9847	6	6	6	24.8	24.8	24.8	32.066	0	7.4279	241760000	15	868	Q9D711	Pir
30.5753	30.4716	30.4427	30.5676	30.6214	30.3685	30.5321	30.5015	30.4843	30.6642	30.3652	30.4451	30.7166	30.3329	30.5095	30.4827	30.4503	30.5123	34	33	1	17.7	17.1	0.8	261.48	0	323.31	1496100000	97	870	O55017	Cacna1b
25.9186	25.9121	25.8928	26.0942	25.9007	25.9971	26.0379	26.09	25.9217	NA	NA	NA	NA	NA	NA	NA	NA	NA	3	3	3	2.4	2.4	2.4	201.44	0.0022222	2.1275	59598000	6	872	A2AIV2	Kiaa1429
25.7997	25.5931	26.0588	25.889	25.5301	26.0165	25.9254	25.9228	25.9986	25.935	25.6484	25.8667	25.9756	25.7225	25.6353	26.0166	25.908	25.6731	4	4	4	5.6	5.6	5.6	75.149	0	3.7316	53142000	8	873	A2AJ15	Man1b1
26.2552	26.1582	26.0774	26.138	26.1409	25.8955	26.1631	25.9011	26.0129	25.9487	26.3409	25.9337	26.3409	25.93	26.0132	26.3966	26.0319	25.9721	3	3	3	13	13	13	35.719	0	4.5428	68614000	10	874	Q64322	Npdc1
27.5667	27.5625	27.6112	27.5574	27.6803	27.6364	27.599	27.6783	27.584	27.8582	27.401	27.7236	27.5128	27.8395	27.7238	27.2954	27.4219	27.6546	11	11	11	5.3	5.3	5.3	270.51	0	21.507	185900000	26	875	P41234	Abca2
28.2396	28.2403	28.212	28.1105	28.2978	28.2644	28.2755	28.0315	28.3048	28.1604	28.1641	28.3888	28.3397	28.1628	28.1739	28.144	28.2565	28.302	19	15	15	34.3	31.5	31.5	61.447	0	133.31	300550000	37	876	A2AJ72	Fubp3
26.0914	26.0835	26.0939	26.015	26.1231	26.0891	26.2175	26.025	25.838	25.897	26.1301	25.6403	26.9185	25.9345	26.5643	25.9001	25.365	26.07	3	3	3	1.2	1.2	1.2	547.19	0.0023641	2.0824	69851000	3	877	A2AJ76	Hmcn2
23.9682	23.7358	23.6764	23.621	23.9116	23.747	23.4069	23.6394	23.8049	23.5429	24.425	24.0131	23.1707	24.0089	23.9619	23.1695	23.6334	23.8278	3	3	3	4	4	4	150.49	0	45.17	13750000	4	878	A2AJ88	Pnpla7
29.0346	28.8937	28.8299	28.8865	28.7727	28.9561	28.9074	28.8805	28.8316	28.6563	28.9398	28.6936	28.7342	29.1051	28.6107	29.0503	28.9031	28.787	9	9	9	20.3	20.3	20.3	60.293	0	82.219	460120000	28	879	Q99NF2	Nsmf
30.8475	30.7761	30.7467	30.7737	30.8882	30.7641	30.8529	30.7951	30.8032	30.8183	30.6956	30.7869	30.9062	30.8115	30.7362	30.8474	30.8701	30.784	38	38	37	39.8	39.8	39.8	107.18	0	171.33	1837900000	99	880	A2AJA9	Gm996
NA	NA	NA	NA	NA	NA	NA	NA	NA	23.5006	23.8214	23.8909	23.5578	23.8004	23.4922	23.5865	23.3413	23.5822	1	1	1	5.7	5.7	5.7	31.129	0	4.3571	10257000	3	881	Q80UU2	Rpp38
29.9826	29.7992	29.8184	29.7479	29.9099	29.7816	29.7315	29.8187	29.9374	29.8524	29.9605	29.7169	29.9391	29.8272	29.8983	29.685	29.6458	29.8583	15	11	4	29.3	21.6	5.7	60.484	0	323.31	895160000	30	882	O70311	Nmt2
29.254	29.198	29.1851	29.1238	29.075	29.2164	29.1669	29.1782	29.1296	28.996	29.3028	29.2747	29.1288	29.3983	28.9943	29.0986	29.3165	28.9721	10	10	10	23.8	23.8	23.8	61.18	0	323.31	559140000	54	884	Q3UV70	Pdp1
26.0666	25.8969	26.0945	25.9656	26.2419	25.9496	26.0596	25.9394	25.9213	26.498	25.8487	25.6486	25.9978	26.0426	26.1521	26.1688	25.7505	26.1806	2	2	2	2.5	2.5	2.5	92.114	0.0013542	2.334	66858000	5	885	A2AJT4	Pnisr
25.2597	25.049	25.1624	24.912	25.4212	25.1133	24.7644	25.1707	25.3597	24.9341	25.4119	25.5588	24.9244	24.7702	25.0991	25.5181	25.1133	25.0483	4	4	4	16.3	16.3	16.3	42.133	0	25.932	38264000	7	886	A2AJW5	Fam217b
26.025	25.9276	25.9797	25.8488	26.0775	25.9075	25.9737	26.0533	25.9853	25.7974	26.157	26.1019	25.9357	25.9533	26.1731	26.2429	25.8807	25.9248	2	2	2	3.3	3.3	3.3	104.77	0	17.086	60233000	6	887	Q8C5N3	Cwc22
29.4058	29.445	29.314	29.4425	29.4861	29.3444	29.4012	29.4766	29.3696	29.4813	29.523	29.3203	29.407	29.3378	29.4537	29.3813	29.42	29.3073	10	10	10	24.1	24.1	24.1	53.664	0	97.29	668850000	29	888	Q61234	Snta1
25.8947	26.1394	26.0379	25.9504	26.0725	26.2101	26.0548	25.6173	25.7393	NA	NA	NA	NA	NA	NA	NA	NA	NA	20	1	1	47.8	4	4	32.77	0.0091151	1.4525	52631000	1	890	A2AKU9	Atp5c1
24.6827	24.4164	24.4047	24.5386	24.4217	24.3449	24.2366	24.3631	24.1672	24.4302	24.6511	24.5056	24.3869	24.6511	24.149	24.442	24.5608	24.2077	10	1	1	25.7	4.1	4.1	35.489	0.0046458	1.8411	19682000	3	891	A2AKW0	Slc25a51
33.5448	33.6434	33.6491	33.751	33.5194	33.6495	33.7738	33.5953	33.6924	33.6273	33.5606	33.6371	33.6592	33.4363	33.6251	33.6931	33.6224	33.6595	32	32	4	61.7	61.7	4.2	39.652	0	323.31	12742000000	145	892	Q8BG05	Hnrnpa3
26.6173	26.5413	26.3299	26.2415	26.2245	26.3998	26.3705	26.3249	26.1659	26.2828	26.5441	26.1968	25.8746	26.4601	26.6174	26.2781	26.5521	26.396	7	7	7	16.9	16.9	16.9	71.683	0	6.6284	90394000	15	893	Q8C0I1	Agps
28.8095	29.0071	28.9069	29.0674	28.8913	28.9664	29.0168	28.9903	29.0528	28.9915	29.0322	29.0149	28.7533	29.2177	28.903	28.7355	28.96	29.1189	13	13	10	26.6	26.6	19.4	83.041	0	234.92	474820000	48	894	Q8BSY0	Asph
26.3034	26.0704	26.1138	26.1614	26.1753	25.9811	26.0673	26.0525	26.0581	26.3699	25.9623	25.9684	26.2807	25.8028	26.3707	26.0883	25.8064	26.2043	3	3	3	14.5	14.5	14.5	22.282	0	15.516	73207000	8	895	Q62276	Med22
26.7005	26.8823	26.8361	26.7947	26.7588	26.8314	26.8975	27.1402	26.8194	27.2067	26.7878	26.7134	26.9393	26.8969	26.9521	26.6505	26.9825	26.8223	6	6	6	8.7	8.7	8.7	99.782	0	11.276	108430000	12	897	A2ALK6	Epb4.1l4b
33.7748	33.7879	33.7879	33.8586	33.7755	33.835	33.7997	33.835	33.697	33.8132	33.7004	33.8322	33.8241	33.8988	33.7956	33.7475	33.8214	33.7419	56	38	3	41.3	29.8	1.9	128.74	0	323.31	14043000000	225	899	A2ALL9	Atp2b3
NA	NA	NA	NA	NA	NA	NA	NA	NA	22.4412	22.5542	22.6492	22.8244	22.7701	22.3947	22.7864	22.4064	22.4937	1	1	1	1.6	1.6	1.6	120.63	0.00062765	2.9684	7060600	2	900	Q3V0C5	Usp48
31.0317	30.8336	30.9384	30.95	30.8707	30.9839	30.9178	30.9164	30.7811	31.0115	30.9418	30.9414	30.8516	30.818	30.8179	30.8068	30.9314	30.9374	27	27	7	45.7	45.7	15.2	73.432	0	323.31	1942400000	103	901	A2ALS5	Rap1gap
26.2972	25.8941	26.1296	26.1788	26.009	26.0558	26.2054	26.1253	26.0681	25.964	26.2008	26.1284	26.1913	26.1614	25.6645	26.4632	26.1502	25.8822	25	5	5	59.3	9.4	9.4	43.394	0	24.301	72582000	13	902	A2ALS7	Rap1gap
31.3509	31.2994	31.3385	31.4097	31.4051	31.3236	31.3721	31.4112	31.393	31.3709	31.3059	31.328	31.5505	31.2468	31.3495	31.4504	31.2634	31.4339	29	29	27	59	59	57.8	50.642	0	306.68	2660900000	115	903	A2ALU4-2	Shroom2
36.1488	36.1011	36.1095	36.1222	36.2114	36.1868	36.0807	36.226	36.1222	36.0411	36.1887	36.2146	36.1154	36.1887	36.126	36.0719	36.2152	36.126	33	33	24	77	77	66.8	39.955	0	323.31	71404000000	502	904	Q62420	Sh3gl2
24.779	25.1741	25.0955	25.0101	24.8126	25.1643	24.9621	25.091	25.233	NA	NA	NA	NA	NA	NA	NA	NA	NA	3	3	3	5.6	5.6	5.6	83.826	0.00032383	3.5529	28909000	4	905	A2ALW2	Zkscan16
NA	NA	NA	NA	NA	NA	NA	NA	NA	21.8495	21.9632	21.8479	22.0289	21.6155	22.1013	21.7996	21.7719	21.671	1	1	1	2.6	2.6	2.6	63.375	0.0010821	2.7506	4021100	1	906	A2AM29	Mllt3
30.4361	30.7703	30.9427	30.5352	30.7665	31.1251	30.6331	30.7428	30.8143	30.39	31.0415	30.8063	30.4299	30.9436	30.8931	30.8146	30.6624	30.8512	7	7	7	12	12	12	73.044	0	46.567	1732200000	22	907	A2AMH5	Slc44a1
24.1188	24.0078	23.8203	24.4033	23.9218	23.845	24.4035	23.7935	23.8597	NA	NA	NA	NA	NA	NA	NA	NA	NA	2	2	2	6.6	6.6	6.6	43.232	0	3.674	15069000	2	908	Q03249	Galt
22.4804	22.3652	22.8508	22.9058	22.7597	22.7226	22.6536	22.6952	22.5391	22.3171	22.7808	23.1958	21.2324	22.9495	23.0009	22.7405	23.0871	22.2026	2	2	2	10.9	10.9	10.9	27.545	0.0033621	1.946	6128800	4	909	Q9D0I8	Mrto4
27.9472	27.9611	27.9064	27.8899	28.0233	27.9643	27.9517	27.9208	27.928	27.8205	27.9102	27.8187	28.0747	28.097	27.9489	27.966	27.9561	27.9109	9	9	9	11.1	11.1	11.1	117.96	0	45.937	237600000	25	910	Q91VX2	Ubap2
31.0635	31.0971	31.0014	31.1609	31.0457	31.1329	31.2011	31.1329	31.0421	31.1327	31.0631	31.1589	31.1141	31.1831	31.0987	31.0049	31.1012	31.1036	55	55	55	12.1	12.1	12.1	572.28	0	323.31	2141300000	159	911	A2AN08	Ubr4
25.5567	25.5302	25.4506	25.4416	25.4814	25.3919	25.416	25.5438	25.6568	25.6687	25.2138	25.4114	25.5966	25.5376	25.38	25.8047	25.4356	25.584	5	5	5	2.7	2.7	2.7	305.79	0	40.998	48998000	8	913	Q9WTS4	Tenm1
27.5908	27.5938	27.4765	27.6443	27.6928	27.272	27.5855	27.711	27.4371	28.3131	27.366	27.5602	27.3855	27.0885	27.5347	27.4829	27.4527	27.6468	5	5	5	43.3	43.3	43.3	17.464	0	135.22	191960000	18	914	Q9D772	Fam219a
24.3635	24.2017	24.094	24.2193	24.1038	23.9827	24.2017	24.304	24.2428	24.0479	24.2409	23.7929	24.3924	24.3495	24.3205	24.384	24.2455	23.9676	3	3	3	0.9	0.9	0.9	630.33	0.0016347	2.1684	18897000	5	916	A2ANY6	Mdn1
30.8551	30.8327	30.8458	30.7048	30.8571	30.7252	30.7571	30.9304	30.8707	30.7347	30.9236	30.8083	30.8269	30.9002	30.8089	30.7448	30.8695	30.8017	33	33	7	30.1	30.1	6.4	136.32	0	262.83	1843800000	90	917	A2AP18-2	Plch2
30.4153	30.3997	30.4366	30.4568	30.4235	30.358	30.504	30.6198	30.602	30.3864	30.5119	30.5068	30.5506	30.5152	30.4764	30.5981	30.4413	30.3836	4	4	4	26.2	26.2	26.2	25.463	0	68.781	1339300000	19	919	Q8BIF0	Cd99l2
NA	NA	NA	NA	NA	NA	NA	NA	NA	22.2597	22.0065	22.3554	22.1212	21.4032	21.9639	22.0757	21.9014	22.1965	2	2	2	4	4	4	113.35	0	26.428	3849100	3	920	Q80V86	Ints8
27.7179	27.6081	27.7234	27.7657	27.7505	27.6578	27.7849	27.7924	27.5756	27.5776	27.511	27.7419	27.696	27.6483	27.7026	27.8039	27.8276	27.604	10	9	9	3	2.8	2.8	513.57	0	26.433	196260000	26	921	A2API5	Lrp1b
26.3593	26.1354	26.3511	25.9613	26.3248	26.1283	26.1957	26.015	26.2513	26.7823	25.4519	26.2492	26.3648	25.7597	26.7072	26.0878	26.0348	26.6384	4	4	4	5	5	5	85.616	0.00032227	3.4718	82747000	7	922	P15379	Cd44
25.7062	25.993	26.4391	26.6409	26.0227	26.5768	26.6582	26.6991	26.3775	26.1364	25.8596	26.3141	26.1323	26.7175	26.5781	25.9917	26.7128	26.7767	3	3	3	7.7	7.7	7.7	77.034	0.000323	3.5061	79529000	10	923	Q9QY53	Nphp1
24.4827	24.0609	24.6326	24.7594	24.614	24.037	24.4139	24.815	24.4968	24.9036	24.6936	24.2665	24.0511	24.2128	24.8709	24.645	24.4997	24.3804	2	2	2	4.4	4.4	4.4	83.589	0	16.199	23694000	7	924	A2APT9	Klhdc7a
30.7262	30.7361	30.8967	30.7564	30.8712	31.0133	30.7801	30.9523	30.9302	30.7879	30.8102	31.0047	30.5965	30.8102	31.0604	30.5358	30.9037	31.0479	34	34	3	29.1	29.1	2.4	123.98	0	98.77	1778800000	116	925	A2APV2-3	Fmnl2
29.1368	29.0361	29.0892	29.1623	29.1573	29.0514	29.1709	29.1003	29.0932	29.0752	29.223	29.1196	29.1139	29.0048	29.2603	29.0927	29.0701	29.0477	23	11	11	9.6	5.8	5.8	228.8	0	26.687	564230000	36	926	A2APX8	Scn1a
27.5385	27.6967	27.4366	27.3304	27.3894	27.3797	27.6551	27.3468	27.3797	27.5599	27.5355	27.4722	27.4031	27.5999	27.5227	27.4678	27.5558	27.3638	6	6	6	19	19	19	38.404	0	5.8631	181660000	16	927	A2APY7	Ndufaf5
28.5808	28.6019	28.6237	28.6858	28.5869	28.5341	28.5948	28.6381	28.5663	28.6129	28.549	28.586	28.6043	28.5913	28.7162	28.4554	28.4483	28.7654	13	13	13	19.7	19.7	19.7	80.796	0	21.507	390710000	37	928	A2AQ19	Rtf1
32.2795	32.2729	32.2398	32.2917	32.329	32.212	32.2885	32.2381	32.2843	32.2813	32.2132	32.1812	32.3749	32.1996	32.3032	32.1544	32.2973	32.3637	62	62	2	29.3	29.3	1.4	213.03	0	323.31	4959100000	223	929	A2AQ25	Skt
31.5921	31.6356	31.6737	31.5695	31.577	31.7046	31.5086	31.6822	31.6875	31.5607	31.482	31.7671	31.5012	31.7904	31.71	31.3491	31.7459	31.6972	19	19	13	34.3	34.3	26.1	71.343	0	234.86	3062900000	112	930	Q80TY0	Fnbp1
24.1602	24.2495	24.2411	24.4178	24.1406	24.2408	24.3095	24.2062	24.3212	24.1807	24.5756	24.3464	24.1143	24.5494	23.8545	24.6202	24.3138	24.0758	1	1	1	3.6	3.6	3.6	37.366	0	9.7467	16254000	6	931	D6RH67	Tmem62
26.8737	26.6853	26.3192	26.5227	26.764	26.5577	26.5154	26.5875	26.759	26.7938	26.7146	26.7013	27.1551	26.5396	26.3144	26.6815	26.2576	26.4438	5	5	5	14.3	14.3	14.3	47.121	0	105.07	100870000	15	932	A2AQ87	Shf
NA	NA	NA	NA	NA	NA	NA	NA	NA	24.0826	24.0211	23.8719	23.9918	23.9487	23.8725	23.9485	24.0964	23.9003	3	3	3	2.6	2.6	2.6	170.29	0	5.0752	17430000	5	933	Q8CFQ3	Aqr
27.4028	27.4954	27.4564	27.6632	27.3972	27.56	27.5032	27.5278	27.429	27.6283	27.2898	27.3469	27.5694	27.674	27.521	27.4838	27.4881	27.6505	8	8	7	10.6	10.6	9.5	124.46	0	212.22	161980000	18	934	A2AQC3	Atp9a
22.755	22.5705	22.2271	22.7645	22.6493	22.5015	22.7966	22.4533	22.3728	NA	NA	NA	NA	NA	NA	NA	NA	NA	2	2	2	2.6	2.6	2.6	119.64	0	7.6684	3663400	2	935	Q6A098	Secisbp2l
27.7684	27.6723	27.6823	27.8552	27.6679	27.6958	27.8579	27.7012	27.4818	27.6901	27.9515	27.7562	27.7352	27.8241	27.7471	27.4465	27.6273	27.6605	4	4	4	9.5	9.5	9.5	63.379	0	34.01	202980000	20	936	Q8BXN9	Tmem87a
29.2116	29.0074	28.9861	29.2025	29.1367	29.1972	29.1517	29.3331	29.0282	29.1272	29.339	29.2227	29.0103	29.3045	29.1424	29.0075	29.2693	28.9113	14	14	14	22.7	22.7	22.7	80.386	0	45.066	523540000	41	937	A2AQN4	Acss2
19.556	19.5559	19.5559	19.5559	19.5559	19.5559	19.5559	19.5559	19.5559	NA	NA	NA	NA	NA	NA	NA	NA	NA	3	2	2	2	1.5	1.5	221.49	0.002369	2.1205	784710	2	938	A2AQP0	Myh7b
26.0588	26.0044	26.191	26.137	25.6283	26.2131	26.1855	25.9791	26.1531	26.8301	25.5727	26.2774	26.2195	25.9341	26.1191	25.4025	26.1033	26.2386	3	3	3	4.9	4.9	4.9	88.324	0	4.709	57886000	8	940	A2AR02	Ppig
NA	NA	NA	NA	NA	NA	NA	NA	NA	23.9058	23.7599	22.3428	23.2842	23.8324	24.0431	23.8321	23.7595	23.8763	1	1	1	3.5	3.5	3.5	58.582	0	23.878	13240000	4	942	Q6P5H6	Frmd5
26.8483	26.972	26.712	26.9993	26.8202	26.9777	26.8168	26.6615	26.7414	26.4278	26.4235	26.9228	26.7666	27.0282	27.0103	27.1085	27.0531	26.9395	11	11	7	9.7	9.7	6.5	159.92	0	93.381	115830000	23	944	A2ARP1	Ppip5k1
37.6178	37.4889	37.5126	37.5394	37.618	37.4597	37.5393	37.5127	37.5925	37.6199	37.5685	37.4854	37.568	37.4855	37.539	37.5397	37.5094	37.6481	180	180	178	60.5	60.5	60	300.14	0	323.31	192900000000	1174	945	Q9QYR6	Map1a
27.4365	27.7668	27.5181	28.0325	27.6908	27.6798	27.8942	27.6844	27.6883	27.8456	27.7039	27.7418	27.9022	27.4672	27.3548	28.032	27.589	27.455	8	8	8	32.8	32.8	32.8	41.067	0	23.801	213620000	18	946	A2ARS0	Ankrd63
24.5277	24.2228	24.0989	24.3136	24.3482	24.0881	24.1954	24.0644	24.2916	23.9806	24.2461	24.0808	24.2152	24.4396	24.3	24.2685	24.2035	24.3113	9	1	1	31.2	6.9	6.9	46.481	0	108.77	16637000	4	948	A2AS33	Macrod2
34.1542	34.2816	34.1611	34.359	34.1756	34.3739	34.4849	34.2633	34.15	34.1198	34.2425	34.2739	34.1962	34.463	34.1787	34.3242	34.3346	34.2236	53	53	50	42	42	40.7	128.78	0	323.31	19021000000	334	950	P28660	Nckap1
24.5269	24.3864	24.0428	24.3463	24.3756	24.4059	24.9634	24.2319	24.3119	24.5621	24.6287	24.2066	24.1621	24.4411	24.4567	24.6309	24.1786	24.4981	17	3	2	6.8	2	1.6	220.88	0	13.606	20865000	6	951	A2ASI5	Scn3a
27.0992	27.0042	26.8193	26.9403	26.9657	26.7436	26.9858	26.8584	27.0657	NA	NA	NA	NA	NA	NA	NA	NA	NA	9	8	8	0.3	0.3	0.3	3906.4	0	4.1557	98059000	12	952	A2ASS6	Ttn
28.3322	28.7139	28.9387	29.2506	28.8176	29.0718	28.8183	29.5047	28.7108	28.8175	29.2109	28.9238	28.5785	28.9352	28.408	29.1789	28.9054	29.1625	6	6	6	5	5	5	173.64	0	16.672	409690000	13	953	E9Q8Q6	Ccdc141
30.4879	30.3188	30.2528	30.2162	30.4839	30.2626	30.1624	30.3193	30.554	30.4677	30.05	30.2367	30.3982	30.3463	30.4263	30.2647	30.375	30.4389	13	12	12	28.6	27	27	54.592	0	146.28	1296800000	37	954	A2ASZ8-4	Slc25a25
29.3175	29.2867	29.3559	29.2757	29.3682	29.3563	29.1923	29.3172	29.3217	29.2019	29.2666	29.3605	29.133	29.591	29.322	29.213	29.3229	29.3319	17	17	17	14.7	14.7	14.7	147.55	0	249.36	648460000	44	955	A2AT37	Upf2
30.2805	30.1199	30.1463	30.1422	30.1061	30.0207	30.0275	30.0665	30.1048	30.0145	30.1982	30.2205	29.9023	30.1864	30.0884	30.05	30.1871	30.0721	10	10	10	20	20	20	47.038	0	40.732	1062100000	38	956	Q99JX3	Gorasp2
27.4269	27.5359	27.4303	27.5756	27.432	27.4758	27.6255	27.384	27.5028	27.6242	27.545	27.4093	27.4457	27.545	27.2484	27.3915	27.5686	27.3979	10	9	9	15.7	14.7	14.7	97.961	0	29.398	180350000	21	957	A2ATK9	Fam171a1
32.1929	32.1747	32.2363	32.1916	32.2194	32.149	32.2483	32.1771	32.2076	32.2505	32.2129	32.2072	32.3206	32.0788	32.2754	32.1906	32.1368	32.1502	28	28	28	41.8	41.8	41.8	63.294	0	323.31	4671800000	126	958	Q8C854	Myef2
28.4884	28.4486	28.5091	28.379	28.5676	28.3753	28.4262	28.4828	28.3393	28.6875	28.3845	28.3683	28.7189	28.2839	28.3004	28.6259	28.3809	28.4726	9	9	9	18.8	18.8	18.8	46.075	0	49.886	389900000	24	959	Q7M6Z0	Rtn4rl2
20.8288	20.7705	20.8287	20.8949	21.134	20.9533	21.0349	20.9926	20.8949	NA	NA	NA	NA	NA	NA	NA	NA	NA	1	1	1	1.6	1.6	1.6	102.79	0.0016413	2.2208	2149400	2	960	A2ATU0	Dhtkd1
28.062	27.8624	28.0506	28.1441	27.9959	27.9996	27.9714	28.0361	27.8617	27.7893	27.8599	28.0386	27.9447	28.2474	28.054	27.8909	28.0676	27.8572	6	6	6	36.4	36.4	36.4	14.683	0	17.128	265330000	18	961	A2AU52	Commd7
23.91	23.6941	23.8058	24.0643	23.7654	24.0005	23.8398	23.7497	23.7921	24.3389	23.0542	23.5861	24.1136	23.968	23.9689	23.6412	23.8716	24.1352	2	2	2	10.6	10.6	10.6	36.504	0	18.086	13056000	5	962	A2AUC6	Bbs5
31.7743	31.7494	31.7494	31.7675	31.7827	31.738	31.7494	31.9101	31.8289	31.9322	31.7026	31.8354	31.6942	31.7481	31.7127	31.8649	31.687	31.7749	18	18	2	84.7	84.7	9.2	25.067	0	323.31	3433100000	89	963	A2AUD5	Tpd52l2
27.2181	27.0962	26.9853	26.8728	27.137	26.8226	26.7519	26.7152	26.9129	27.1987	26.9742	26.8328	27.1754	26.8964	26.8873	26.9296	26.8248	27.0607	2	2	2	6.6	6.6	6.6	41.119	0.00047529	3.1401	121580000	5	964	Q8VCH5	Rabepk
34.6449	34.5372	34.4826	34.6254	34.599	34.5293	34.6044	34.5725	34.5053	34.6592	34.5439	34.4954	34.684	34.4356	34.6053	34.5564	34.5444	34.6612	69	67	0	70.2	67.7	0	98.314	0	323.31	23756000000	329	965	A2AUK5	Epb4.1l1
23.2248	23.4623	23.6561	23.9702	23.0624	23.5511	23.9219	23.3759	23.5699	NA	NA	NA	NA	NA	NA	NA	NA	NA	56	1	0	69.3	3.3	0	81.89	0.00032284	3.5043	6236100	1	966	A2AUK7	Epb4.1l1
23.5831	23.6364	23.5654	22.8987	23.5536	23.7034	22.9114	23.5435	23.5652	23.8433	23.4659	23.5556	23.0358	23.5442	23.4833	23.26	23.6218	23.4527	1	1	1	4.3	4.3	4.3	39.218	0.0073885	1.5905	10494000	3	969	Q60866	Pter
30.3318	30.1658	30.1783	30.3268	30.395	30.1711	30.3146	30.2127	30.1991	30.2544	30.3418	30.2106	30.3604	30.0629	30.2592	30.264	30.1407	30.3359	29	26	26	30.1	27.4	27.4	131.72	0	172.59	1232200000	68	970	Q3UHC7	Dab2ip
27.0406	27.0606	26.9192	27.0863	27.335	27.0761	26.741	27.3582	27.4128	26.7061	26.9466	26.9876	27.5788	27.1192	27.0725	27.2732	27.1867	27.6053	5	5	5	14.8	14.8	14.8	50.601	0	9.5442	153300000	9	971	A2AV25	Fibcd1
32.1216	31.9629	32.1322	32.0499	32.0644	31.9457	31.9943	32.0743	32.0644	32.1628	31.8628	32.0285	32.2421	31.837	32.0727	31.9725	31.9987	32.1679	70	70	70	55.4	55.4	55.4	172.88	0	323.31	4264100000	232	972	Q99PL5	Rrbp1
24.9985	24.8056	24.9026	24.7307	25.0626	24.8982	25.1318	24.8982	25.0252	NA	NA	NA	NA	NA	NA	NA	NA	NA	2	2	2	2.6	2.6	2.6	131.29	0	8.2987	27467000	4	973	P0C090	Rc3h2
26.0885	26.1857	26.0332	26.1806	26.0607	26.1504	26.073	26.2453	25.7871	26.3265	26.0399	26.0015	25.9539	26.0841	26.0872	26.0396	25.9783	26.2024	4	4	4	11.7	11.7	11.7	44.338	0	5.2608	65245000	12	974	Q8R3H9	Ttc4
NA	NA	NA	NA	NA	NA	NA	NA	NA	22.9007	23.7503	24.2481	23.3257	23.8172	23.0306	23.5813	23.4417	23.095	4	4	4	4.1	4.1	4.1	136.77	0	5.1143	15984000	8	975	Q3UVR3	Ttbk2
25.6815	25.8858	25.992	25.8251	25.605	25.7364	25.7659	25.855	25.7703	NA	NA	NA	NA	NA	NA	NA	NA	NA	4	4	4	4.9	4.9	4.9	119.81	0.00047695	3.1763	45764000	6	976	Q76KF0	Sema6d
30.9475	30.8593	30.9133	30.9644	30.9096	30.9	30.9513	30.9582	30.8648	31.1276	30.8544	30.8573	30.952	30.8494	30.9346	30.7875	30.9298	30.9644	36	36	32	34.2	34.2	32.6	120.8	0	323.31	1992300000	105	977	A2AWA9	Rabgap1
28.6167	28.4089	28.6734	28.6073	28.2527	28.3263	28.6172	28.4483	28.4256	28.5078	28.395	28.4363	28.3347	28.7483	28.3054	28.4245	28.5914	28.5759	11	11	11	11.1	11.1	11.1	136.77	0	41.241	348250000	32	978	Q64455	Ptprj
33.436	33.4764	33.5035	33.473	33.5117	33.442	33.5263	33.4508	33.531	33.4857	33.354	33.5044	33.5934	33.5324	33.3803	33.451	33.5004	33.4536	27	27	1	55.4	55.4	4.2	44.907	0	323.31	11209000000	171	979	A2AWI7	Sh3glb2
25.2138	24.8343	25.5219	25.1437	24.6068	25.3373	25.2699	24.8907	25.1188	NA	NA	NA	NA	NA	NA	NA	NA	NA	26	1	1	53.2	2.7	2.7	41.81	0	12.495	27871000	2	980	A2AWI9	Sh3glb2
23.993	23.7661	23.7741	23.7784	23.6613	24.0181	23.91	23.6293	23.6004	NA	NA	NA	NA	NA	NA	NA	NA	NA	3	3	3	2.6	2.6	2.6	139.99	0	5.9738	13457000	7	981	A2AWP8	Arhgef10l
29.3023	29.694	29.6792	29.3824	29.5817	29.5569	29.6682	29.4121	29.6085	29.3772	29.9662	29.6788	29.5407	29.563	29.4731	29.3786	29.5533	29.6226	15	15	15	23.9	23.9	23.9	88.386	0	77.79	723310000	54	982	A2AWT7	Ubtf
25.0909	24.8648	24.6372	24.9929	24.9145	24.9668	24.8799	25.0476	24.4183	24.8344	24.5461	24.4948	24.5133	24.9849	25.1099	25.1774	25.4163	25.1229	6	4	4	7.1	4.6	4.6	111.86	0.0016524	2.3092	27374000	8	983	Q61772	Epha7
27.9992	27.9517	28.0349	28.0671	28.0612	28.0846	28.1591	28.2081	27.932	28.0988	28.0822	28.1402	28.2001	28.1809	28.032	28.0461	28.096	27.8924	9	9	8	26.5	26.5	23.3	49.374	0	11.973	268230000	18	984	A2BDX3	Mocs3
26.7603	26.4871	26.6596	26.7482	26.5661	26.5335	26.6919	26.5888	26.6155	26.6664	26.1798	26.9552	27.0811	26.3588	26.7657	26.2707	26.3644	26.7422	9	9	9	16.8	16.8	16.8	89.413	0	88.856	107460000	22	985	A2BE28	Las1l
27.9813	28.0704	27.9556	28.1662	28.087	27.9212	27.9061	27.9825	28.0482	28.1907	28.0413	27.8254	28.0078	27.8335	28.2112	28.0395	27.8384	27.9769	8	8	6	15.6	15.6	13.7	63.506	0	11.118	269270000	15	987	P97863	Nfib
27.0798	27.1349	27.1763	27.0751	27.1133	27.2995	27.1623	27.0973	26.8166	27.2661	27.0776	26.8442	27.2004	27.1079	27.4589	26.7471	27.0617	27.1548	5	5	5	46.2	46.2	46.2	17.233	0	16.288	141430000	14	988	A2BGI8	Ppih
25.9384	25.7376	25.5495	25.8079	25.8947	25.7833	25.6549	25.7645	25.6432	26.0992	25.7708	25.7222	25.7431	25.5543	25.8677	25.6463	25.6933	25.7358	3	3	3	30.6	30.6	30.6	9.3679	0	17.877	54799000	8	989	A2BGN7	Manbal
28.6442	28.4259	28.5954	28.6532	28.7291	28.5156	28.4683	28.6173	28.4894	28.6506	28.4606	28.5316	28.7726	28.484	28.6085	28.4033	28.5091	28.6495	19	19	17	14.5	14.5	13.4	242.09	0	323.31	377610000	51	990	A2BH40	Arid1a
31.3869	31.2175	30.8947	31.3678	31.2702	31.257	31.3674	31.2783	31.0581	31.2561	31.3463	31.1293	31.278	31.174	31.183	31.3831	31.2341	31.1914	53	42	1	27.3	22.4	0.7	270.65	0	323.31	2401300000	128	991	F6QYT9	Kalrn
29.6647	29.7593	29.7937	29.7631	29.9608	29.7498	29.6638	29.9204	29.843	29.8064	29.7571	29.7623	29.8463	29.8977	29.9169	29.6424	29.731	29.9392	10	9	9	9.5	8.3	8.3	82.29	0	44.685	912380000	26	996	Q69ZS6	Sv2c
29.6133	29.6217	29.5438	29.5967	29.654	29.5736	29.6645	29.5778	29.7948	29.5082	29.6274	29.4607	29.8264	29.8189	29.7325	29.4161	29.7041	29.5163	21	21	20	17.2	17.2	16.7	161.94	0	323.31	786570000	48	997	A2RSJ4	Uhrf1bp1l
24.9734	24.9047	24.7766	25.0061	24.9321	24.7336	24.7112	25.0626	24.9494	NA	NA	NA	NA	NA	NA	NA	NA	NA	4	4	4	3.9	3.9	3.9	144.63	0	4.881	23783000	5	998	A2RSQ0	Dennd5b
25.4544	25.0702	25.1836	25.0626	25.4595	24.9896	25.2398	25.2261	25.3863	NA	NA	NA	NA	NA	NA	NA	NA	NA	2	2	2	8.9	8.9	8.9	36.632	0	3.9423	35475000	5	999	A2RSX7	Tyw5
29.0676	29.2457	29.1353	29.151	29.0371	28.9817	28.9862	28.9288	29.0663	29.137	29.2132	28.9677	29.401	29.0333	29.157	29.2492	28.9145	29.0498	12	12	2	46.3	46.3	5.3	38.416	0	174.53	497500000	44	1000	A2RSX9	Arfip1
NA	NA	NA	NA	NA	NA	NA	NA	NA	24.1692	24.308	24.0633	23.9765	23.9168	23.469	24.2102	24.1627	24.1762	3	3	3	6.9	6.9	6.9	74.522	0	5.282	21987000	3	1001	A2RSY6-2	Trmt1l
30.6053	30.523	30.3262	30.5439	30.4543	30.45	30.6497	30.534	30.279	30.2912	30.5901	30.5177	30.397	30.6664	30.3163	30.4362	30.6082	30.3124	11	11	11	33.6	33.6	33.6	51.878	0	60.38	1381400000	47	1002	A2RT62	Fbxl16
27.4472	27.6484	27.5098	27.5773	27.506	27.369	27.4413	27.5048	27.6384	27.564	27.5105	27.2501	27.7026	27.6524	27.5989	27.4392	27.578	27.4287	7	7	7	14.4	14.4	14.4	78.787	0	36.975	181040000	20	1003	A2TJV2	Palm3
30.4829	30.3743	30.2864	30.4282	30.4362	30.3118	30.2445	30.3318	30.4118	30.3587	30.1607	30.3719	30.367	30.4279	30.4176	30.3242	30.351	30.3839	27	17	16	38.2	23.5	22.1	72.242	0	141.53	1333300000	64	1004	Q6PHQ9	Pabpc4
24.1172	23.8295	23.9975	23.849	23.9031	23.8173	23.7856	23.7854	23.8238	23.8876	23.8858	23.8355	23.8655	23.8767	23.7518	24.0372	23.9672	23.977	2	2	2	7.9	7.9	7.9	40.678	0.0013562	2.353	16213000	5	1005	A3KFX0	Nt5c1a
26.7916	27.0163	26.6839	26.8676	26.5265	26.9154	27.1548	26.7973	26.869	26.1674	27.3516	26.625	26.882	26.9779	26.364	27.4127	26.7999	26.7185	6	6	6	10	10	10	92.849	0	11.161	121780000	18	1006	Q6ZQ88	Kdm1a
27.8354	27.8559	27.7266	27.884	27.6323	27.6165	27.6571	27.7315	27.5773	27.5035	27.7595	27.7528	27.6878	27.9308	27.7732	27.6235	27.9698	27.6271	11	11	11	14.1	14.1	14.1	127.89	0	67.487	205440000	25	1007	A3KGB4	Tbc1d8b
30.7982	30.9679	30.8467	30.4994	30.8072	30.7367	30.7647	30.8258	30.9132	31.1724	30.587	30.5786	31.0394	30.4299	30.9274	30.6134	30.7694	31.0429	5	5	5	53.1	53.1	53.1	9.7258	0	323.31	1894900000	15	1008	A3KGL9	Hmgn2
26.0893	25.7197	25.9309	26.1483	25.7707	26.0432	26.124	26.0904	25.8624	25.9884	25.9046	26.2255	25.6308	26.4296	25.6106	25.7725	26.0747	25.9755	5	5	5	14.3	14.3	14.3	41.747	0	9.5081	60219000	12	1009	Q9D8V0	Hm13
29.8912	29.814	29.5662	29.3963	29.9355	29.5656	29.5871	29.5491	29.8623	29.3639	30.2464	29.4397	29.9037	29.0007	29.9451	30.623	29.4004	29.0784	325	3	0	84.1	1.3	0	282.89	0	48.567	834900000	17	1010	A3KGU5	Sptan1
39.214	39.3726	39.3726	39.2141	39.2141	39.2141	39.2141	39.2141	39.3727	39.2925	39.2148	39.2929	39.2927	39.2148	39.2146	39.2148	39.2149	39.2928	330	330	0	84.1	84.1	0	285.15	0	323.31	616020000000	3135	1011	A3KGU7	Sptan1
26.1811	26.401	26.5104	26.3023	26.3595	26.4294	26.3014	26.4812	26.3257	26.274	26.2391	26.1226	26.168	26.1019	26.5687	26.4569	26.4215	26.6302	4	4	4	8.6	8.6	8.6	52.223	0	6.4187	80668000	12	1012	A3KMP2	Ttc38
21.8939	22.3594	22.1235	22.1591	22.227	21.8935	22.0817	22.1413	21.8935	NA	NA	NA	NA	NA	NA	NA	NA	NA	1	1	1	15.7	15.7	15.7	17.598	0.0016357	2.1728	4143100	1	1013	A4FUP9-2	Glt1d1
32.5028	32.5695	32.4708	32.4984	32.5984	32.5032	32.619	32.5613	32.5546	32.6261	32.5084	32.4548	32.6792	32.352	32.5731	32.5859	32.4714	32.6612	66	66	60	39.1	39.1	36.4	161.77	0	323.31	5850600000	231	1014	A4GZ26	Iqsec2
27.6819	27.5341	27.5713	27.3681	27.4108	27.5942	27.6399	27.3471	27.5482	27.3982	27.9043	27.5116	26.281	27.3439	27.3892	28.379	27.8476	27.4178	2	2	2	38.9	38.9	38.9	14.532	0	37.192	190130000	22	1015	A5A4Y9	Ppp1r11
25.7998	25.9181	25.5169	25.7363	25.7176	25.6535	25.7751	25.439	25.9389	25.755	25.8115	25.5629	25.7727	25.5975	25.8382	25.8354	25.729	25.8005	1	1	1	3.2	3.2	3.2	28.199	0.0066942	1.6269	57511000	4	1016	Q8BH10	Orai2
25.9245	25.9241	25.7958	25.8695	25.6722	26.0391	25.6293	25.6505	25.5572	NA	NA	NA	NA	NA	NA	NA	NA	NA	5	5	5	4.7	4.7	4.7	139.07	0	6.9882	46612000	12	1017	A6H5Y3	Mtr
30.1553	30.0689	30.0388	30.1317	30.0694	30.0668	30.0949	30.0876	30.0681	29.9773	30.2666	30.073	29.8345	30.2885	30.1335	30.0387	30.0061	30.0259	19	19	18	24.8	24.8	23.8	94.128	0	164.54	1032200000	63	1018	A6H5Z3	Exoc6b
27.1473	27.5174	27.3131	27.5893	27.4256	27.5773	27.4418	27.533	27.4508	28.0076	27.4601	27.9842	27.1508	28.0655	27.5603	27.0859	27.5927	27.2773	8	8	8	13.6	13.6	13.6	80.851	0	12.2	123660000	22	1019	A6H611	Mipep
22.3335	22.1695	22.3867	22.3865	22.4463	21.9895	22.4464	22.2557	22.1693	22.2168	22.1356	22.6318	22.2029	22.4876	21.9481	22.6029	22.3735	22.0531	1	1	1	0.6	0.6	0.6	184.08	0.0069721	1.61	4264900	2	1020	A6H619	Phrf1
30.2413	30.364	30.2708	30.3616	30.3262	30.2329	30.156	30.3013	30.3559	30.1035	30.2563	30.3791	30.1272	30.4404	30.2935	30.2988	30.4412	30.3229	13	13	12	26.7	26.7	26.4	50.548	0	60.881	1227800000	43	1021	A6H630	Armt1
26.7605	26.8391	26.6665	26.7484	26.7194	26.9135	27.0396	26.7611	26.6964	26.8653	26.6871	26.8682	26.9298	26.6092	26.9477	26.578	26.7802	26.7995	9	6	6	14	10.3	10.3	92.403	0	62.188	105780000	13	1022	A6H6A9	Rabgap1l
30.7571	30.6346	30.6996	30.7322	30.8004	30.7138	30.7109	30.752	30.7251	30.8074	30.6942	30.7627	30.725	30.6399	30.7631	30.635	30.8069	30.7508	17	14	13	46.2	39.7	36.2	42.753	0	35.932	1715800000	55	1023	A6H6A9-3	Rabgap1l
23.8495	23.6854	23.5772	23.6919	23.6998	23.7249	23.9282	23.6998	23.9909	23.4669	23.1113	24.2161	24.2373	23.5873	23.8904	23.5116	23.5115	23.8706	2	2	2	2.7	2.7	2.7	105.21	0.0012201	2.5368	13012000	5	1024	A6H6E2	Mmrn2
25.5394	25.7171	25.7573	25.7212	25.8279	25.6661	25.4575	25.7813	25.7344	25.3506	25.4141	25.3742	25.9547	25.5108	25.615	25.9874	25.6374	26.3033	5	5	5	4.5	4.5	4.5	211.46	0	7.4578	56331000	10	1025	A6H8H2	Dennd4c
26.4461	26.5087	26.2624	26.3621	26.4442	26.2772	26.4024	26.3502	26.5203	26.4462	26.5735	26.4339	26.2349	26.4072	26.1113	26.5757	26.587	26.4477	4	4	4	4.7	4.7	4.7	102.33	0	81.254	86828000	14	1026	A6H8H5	Kcnb2
28.3731	28.1304	28.0818	28.4196	28.1196	28.2114	28.0711	28.2343	28.2441	28.3037	28.3376	28.2021	28.1771	27.7032	27.905	28.0596	28.2427	28.326	13	13	13	15.4	15.4	15.4	106.08	0	209.14	310970000	37	1027	Q60673	Ptprn
27.5229	27.4282	27.5204	27.4499	27.4158	27.2838	27.3556	27.3831	27.5134	27.6427	27.2755	27.2461	27.6663	27.2495	27.4377	27.4326	27.4793	27.501	8	8	8	9.5	9.5	9.5	118.97	0	53.434	163950000	25	1028	Q80U16	Fam65b
27.7202	27.6735	27.6967	27.7255	27.7701	27.5087	27.4363	27.6841	27.7471	28.0214	27.1809	27.7523	27.7155	27.5625	27.6615	27.6862	27.6816	27.8198	4	4	4	27.5	27.5	27.5	12.045	0	4.1238	197770000	13	1029	A6PWX1	Cacfd1
26.9712	27.1499	27.2167	27.2428	27.0418	27.2341	27.0365	27.1067	27.2228	26.9322	27.2567	26.9932	27.0535	27.1345	27.3294	27.037	27.1257	27.1139	4	4	4	20.7	20.7	20.7	34.299	0	5.4575	140750000	11	1030	Q9CWU6	Uqcc1
23.5377	23.4584	23.3597	23.2594	23.5374	23.4839	23.5562	22.9924	23.4374	NA	NA	NA	NA	NA	NA	NA	NA	NA	1	1	1	0.8	0.8	0.8	155.27	0.0023627	2.0733	7948900	2	1032	A6X8Z5	Arhgap31
25.607	25.9164	25.5071	25.5825	25.9668	25.8013	25.8016	25.6707	25.8941	NA	NA	NA	NA	NA	NA	NA	NA	NA	2	2	2	4.7	4.7	4.7	84.186	0	32.161	49937000	4	1033	A6X919	Dpy19l1
26.775	26.6956	26.6839	26.6423	26.6907	26.7226	26.6083	26.7921	26.6753	NA	NA	NA	NA	NA	NA	NA	NA	NA	4	1	1	15.1	4.7	4.7	28.911	0	32.26	91198000	3	1034	A6X940	Fermt2
25.8014	25.9725	25.8618	25.9523	25.7599	25.9005	26.0484	25.704	25.7384	25.8512	25.9567	25.5918	25.8773	25.5687	25.6015	25.9007	25.5796	25.8132	25	1	1	20.5	1.2	1.2	120.46	0	12.958	49776000	7	1035	A7E1Z5	Slc4a4
25.1279	24.9607	25.3994	25.6206	25.1702	25.7072	25.5476	25.299	25.1024	25.7054	24.9525	25.6052	25.5902	25.1829	25.3337	25.4612	25.1415	24.875	3	3	3	6.9	6.9	6.9	63.617	0	4.1782	39301000	5	1036	Q8VIJ8	Nprl3
30.0834	29.9776	29.9208	30.1469	30.0819	30.0915	30.2481	30.0696	30.054	30.1545	30.1663	29.9879	30.2045	29.9704	30.1766	30.1176	29.9757	30.1295	21	21	21	25.9	25.9	25.9	102.23	0	178.64	1055900000	50	1037	A7YQ68	Prickle2
24.5015	24.5642	24.2364	24.1157	24.1898	24.2533	23.9441	24.3716	24.5276	NA	NA	NA	NA	NA	NA	NA	NA	NA	74	1	0	68.2	1.7	0	97.596	0.0013526	2.3258	19350000	3	1038	A7YY80	Epb4.1l3
34.3865	34.2799	37.42	34.5432	33.8829	34.0578	33.8124	34.2381	37.0674	36.937	34.7885	33.8982	34.0033	33.6953	34.4371	35.8842	35.2642	34.0762	16	16	16	95.2	95.2	95.2	15.748	0	323.31	41786000000	282	1039	A8DUK4	Hbbt1
NA	NA	NA	NA	NA	NA	NA	NA	NA	25.2927	25.5275	25.0949	25.0864	25.6891	25.469	24.9228	25.6067	25.1805	3	3	3	4.9	4.9	4.9	81.215	0.00047574	3.1506	39805000	6	1041	A8Y5H7	Sec14l1
26.577	26.2098	26.2037	26.5366	26.5174	26.3566	26.2877	26.5101	26.4583	26.4401	26.3938	26.6685	26.5152	26.4603	26.5199	26.2022	26.3805	26.4064	6	6	6	10.1	10.1	10.1	107.98	0	185.45	84684000	17	1042	Q9EST3	Eif4enif1
31.8848	31.7794	31.9013	31.8959	31.9285	31.7734	31.811	31.9467	31.9718	32.0084	31.7919	31.9384	31.98	31.7714	31.9132	31.7339	31.8143	32.0131	32	32	1	45.7	45.7	1.5	90.091	0	323.31	3859800000	124	1043	A8Y5P4	Map7d1
25.7946	25.5575	25.3961	25.5978	25.3735	25.4062	25.479	25.669	25.3635	NA	NA	NA	NA	NA	NA	NA	NA	NA	5	5	5	13.7	13.7	13.7	53.517	0	7.9346	41165000	8	1044	Q8CFI5	Pars2
31.8723	31.7687	31.8417	31.9989	31.7531	31.8729	31.9329	31.8143	31.8053	31.8521	31.9603	31.8752	31.874	31.9146	31.8832	31.8092	31.9587	31.7231	20	20	18	27.7	27.7	24.1	69.1	0	275.53	3656400000	73	1045	Q9D1T0	Lingo1
27.0026	27.166	27.3782	27.0871	27.1419	27.3623	27.3891	27.2673	27.2258	27.2911	27.2632	26.9948	27.4773	27.3151	27.0976	27.3078	27.2427	27.056	7	6	6	12.5	11.1	11.1	97.347	0	143.1	164270000	14	1046	B0F2B4	Nlgn4l
26.1318	25.4004	25.5351	25.9568	25.8632	25.7346	25.7679	25.7248	25.7891	25.8126	25.7355	25.6452	25.7216	26.0966	25.7397	26.0882	25.8018	25.4513	5	5	4	5	5	4.4	132.01	0	23.176	55973000	8	1047	Q80Y50	Camta2
23.2965	23.1301	23.2443	23.2148	23.13	23.1168	23.0945	23.2912	23.1898	NA	NA	NA	NA	NA	NA	NA	NA	NA	1	1	1	2.7	2.7	2.7	81.473	0.0010819	2.7501	8595600	1	1048	Q8BIV7	Slc45a1
21.3517	21.1738	21.1738	21.3925	21.3146	21.0843	21.4548	21.3925	21.2843	NA	NA	NA	NA	NA	NA	NA	NA	NA	1	1	1	10	10	10	13.756	0.0069751	1.6171	2736700	1	1049	B0QZM2	Ube2j2
36.0385	35.9571	35.9414	36.0917	35.9847	35.5958	35.3865	35.7589	35.5545	35.8757	35.7566	35.9033	35.7058	35.3437	35.6974	36.3136	35.9927	35.4687	13	13	7	72.4	72.4	47.4	12.691	0	323.31	64573000000	362	1050	P63044	Vamp2
NA	NA	NA	NA	NA	NA	NA	NA	NA	22.2461	22.5047	22.0282	22.4687	22.2764	22.2301	22.4391	21.9291	22.6496	1	1	1	4.8	4.8	4.8	40.744	0	7.2012	3757400	1	1051	Q5SS80	Dhrs13
30.9854	30.9153	30.8104	30.9829	30.8951	30.8267	31.0115	30.8951	30.8734	30.7546	30.8778	30.82	31.0372	30.8778	31.0517	30.8552	30.9121	30.9146	23	15	0	27.8	19	0	100.45	0	228.54	1873300000	57	1052	B0QZW1	Gria3
26.6784	26.8288	26.7239	26.7731	26.3534	26.7389	26.865	26.9122	26.5983	26.3218	27.2652	26.7163	26.4436	27.0641	26.7556	26.7979	26.8794	26.3943	7	7	7	13	13	13	76.578	0	36.474	106980000	16	1053	Q8C0L9	Gpcpd1
23.6592	23.8219	23.6933	24.0451	23.514	23.6344	23.6203	24.104	23.7186	23.8934	23.2498	23.381	23.7479	23.8536	23.9554	24.3357	23.4637	23.9354	1	1	1	24	24	24	5.8787	0	3.8089	12691000	2	1054	B0R0D2	Phospho2
29.3682	29.0439	29.0797	29.2709	29.355	29.1025	29.1214	29.2135	28.9981	29.3275	29.0231	28.9969	29.2652	29.1182	29.2064	28.8756	29.1933	29.2634	2	1	1	96.3	55.6	55.6	2.9763	0	14.526	568900000	7	1055	B0R0E3	Scai
25.058	24.7962	24.3221	24.1789	24.9755	24.6368	24.6767	23.983	25.0654	24.5545	24.8601	24.6558	24.625	24.4427	24.565	24.9465	24.5514	24.4594	7	1	1	41.1	6.7	6.7	22.409	0.0029373	2.0108	26916000	4	1056	B0R0Y8	Sh3kbp1
31.0812	31.0401	30.9631	31.0136	30.933	31.0225	31.0998	30.8937	30.998	30.9846	30.9222	30.957	31.0578	31.1207	30.8835	30.9639	31.0785	30.9951	51	45	1	35.2	30.2	1.2	211.9	0	323.31	2090500000	142	1057	B0V2N1	Ptprs
27.2236	26.9115	26.8471	26.9691	27.0804	27.1005	26.8202	26.9792	27.0495	26.9522	27.4025	27.217	26.4993	26.9445	27.2087	27.0902	27.1455	26.7773	5	5	5	11.2	11.2	11.2	50.235	0	116.21	127920000	14	1059	B1APX2	5031439G07Rik
26.3735	26.2847	26.2733	26.0052	26.3526	26.1239	26.0736	26.212	26.2798	26.2182	26.3594	26.1675	26.4977	25.9426	26.1718	26.4244	26.217	26.1718	1	1	1	7.9	7.9	7.9	27.01	0	74.372	78838000	6	1060	Q9Z2R6	Unc119
31.3368	31.2459	31.2544	31.2598	31.3117	31.3812	31.3295	31.3962	31.2344	31.1956	31.445	31.2026	31.2135	31.3728	31.3114	31.4952	31.2078	31.2646	11	11	11	68.1	68.1	68.1	20.472	0	323.31	2403000000	71	1061	Q9D7X3	Dusp3
26.1544	25.8042	25.5055	25.2537	25.868	25.8026	26.0049	25.2481	25.6389	NA	NA	NA	NA	NA	NA	NA	NA	NA	105	3	1	76.6	2.6	1	129.75	0.0016396	2.2043	50868000	4	1062	B1AQX7	Srcin1
34.8009	34.7528	34.6652	34.7752	34.8259	34.688	34.8783	34.8015	34.7381	34.8351	34.7337	34.6999	34.854	34.7478	34.7518	34.8837	34.721	34.7597	107	107	0	76.5	76.5	0	130.61	0	323.31	27911000000	515	1063	B1AQX9	Srcin1
29.6665	29.5306	29.6225	29.5676	29.7358	29.6387	29.4781	29.5928	29.5662	29.5338	29.554	29.5121	29.5694	29.4137	29.6306	29.6651	29.4685	29.8424	24	24	11	18.1	18.1	9.3	161.83	0	194.67	775530000	79	1064	Q69ZH9	Arhgap23
33.6438	33.6016	33.7888	33.7742	33.6572	33.7473	33.7665	33.7842	33.6944	33.5308	33.7391	33.7566	33.6851	33.8151	33.7378	33.634	33.7437	33.7558	30	22	22	59.7	46.5	46.5	55.874	0	323.31	12285000000	155	1065	B1AQZ0	Septin8
30.6064	30.4465	30.5325	30.5762	30.5494	30.4774	30.4286	30.5331	30.5	30.4839	30.3882	30.4676	30.5658	30.397	30.6136	30.4451	30.5047	30.5698	20	20	19	35.4	35.4	33.8	80.169	0	109.13	1433200000	65	1066	P28741	Kif3a
24.4793	24.3072	24.5176	24.7225	24.578	24.1375	24.5997	24.3777	24.5173	24.8095	24.3703	24.3159	24.3564	24.6092	24.514	24.6554	24.34	24.387	1	1	1	9.5	9.5	9.5	15.676	0.0096207	1.423	23197000	3	1067	B1AR13	Cisd3
27.9156	28.1838	28.1013	28.2393	27.9438	27.9384	28.2067	28.1654	28.0419	28.2939	28.0037	27.8513	28.1345	28.0365	28.1651	27.9287	28.1086	28.1594	20	14	12	12	8.9	7.7	232.74	0	75.397	276670000	24	1068	B1AR17	Chd3
29.3641	29.4044	29.2829	29.3412	29.3684	29.3653	29.3085	29.3265	29.2144	29.24	29.6994	29.1856	29.2425	29.4696	29.3029	29.4361	29.3505	29.2498	12	12	12	17.5	17.5	17.5	102.77	0	309.98	608420000	48	1069	B1AR74	Bcas3
24.1152	23.9294	24.2043	23.9754	23.8901	24.0361	23.8321	23.8816	24.061	24.1093	24.3781	23.7194	23.6426	23.9812	24.044	24.0582	24.1529	23.9359	1	1	1	1.7	1.7	1.7	81.262	0.0063037	1.6947	15238000	4	1070	Q08481	Pecam1
28.1693	28.1782	28.1698	28.1332	28.278	28.2984	28.1819	28.3939	28.1185	28.6765	28.1446	28.1216	28.1476	28.2574	28.2342	28.0523	28.3707	28.2492	19	19	19	5.5	5.5	5.5	487.32	0	36.885	298770000	32	1071	B1ART1	Vps13d
31.6763	31.6276	31.5077	31.7773	31.6588	31.6329	31.6928	31.6601	31.675	31.6465	31.6184	31.5074	31.8115	31.673	31.7045	31.685	31.659	31.6714	31	29	29	35.9	34.9	34.9	105.87	0	323.31	3173400000	106	1072	Q6PFD5	Dlgap3
26.7997	26.8654	26.5705	26.8084	26.6389	26.6414	26.6952	26.6132	26.6776	26.5581	26.8935	26.7182	26.6119	26.9377	26.5218	27.0365	26.7377	26.6203	6	6	6	9.4	9.4	9.4	104.05	0	23.727	99639000	16	1073	B1AS29	Grik3
25.4474	25.3848	25.5302	25.3552	25.6087	25.4293	25.6513	25.5118	25.4449	25.4935	25.6309	25.3865	25.5772	25.1954	25.3368	25.7024	25.5184	25.4809	5	5	3	9.3	9.3	5.9	40.421	0	5.3561	47322000	7	1074	Q9D032	Ssbp3
26.2695	26.8462	26.5513	26.2561	26.9841	26.7548	26.3285	26.4912	26.6198	26.8759	26.3471	26.6952	26.8349	26.703	26.6204	26.1311	26.4163	26.3604	9	9	9	11.6	11.6	11.6	117.84	0	81.244	91926000	21	1075	B1AS67	Plekhg5
26.8917	26.5588	26.6032	26.6867	26.6561	26.6506	26.4973	26.5183	26.4035	26.7984	26.6353	26.6189	26.4677	26.5825	26.6634	26.5139	26.5587	26.7131	8	8	7	8.5	8.5	6.9	133.37	0	8.4303	91821000	15	1076	P52332	Jak1
26.2191	25.9989	25.9454	26.2548	25.9323	26.1003	25.9548	26.2004	25.9789	26.1	25.9067	25.7076	26.2422	25.855	26.169	25.7933	26.0567	26.2351	5	5	5	11.6	11.6	11.6	79.78	0	18.211	68749000	16	1077	B1ASU0	Il1rapl1
24.1752	24.1708	24.3247	24.6393	24.3794	24.265	24.2387	24.7241	24.1064	23.9456	24.4079	24.731	24.1891	23.9304	24.3548	24.1817	24.4485	24.4611	3	3	3	6.2	6.2	6.2	79.633	0	12.046	22937000	8	1078	O55047-2	Tlk2
30.9359	30.9948	30.9599	31.0437	30.8533	31.0069	30.9478	30.8331	30.8668	30.9247	31.0313	30.9609	30.816	31.0704	30.8703	31.0708	30.9161	30.8984	21	21	21	34.9	34.9	34.9	61.227	0	237.27	1858900000	77	1079	Q64516	Gk
25.5168	25.2758	25.5309	25.4107	25.5772	24.9418	25.2465	25.4913	25.1455	NA	NA	NA	NA	NA	NA	NA	NA	NA	5	5	5	6.7	6.7	6.7	113.07	0.0054755	1.7578	61698000	6	1080	P97386	Lig3
28.854	28.9704	28.7081	28.8468	28.9174	28.8738	28.9358	28.8129	28.9092	28.5192	28.9218	28.9111	28.7454	28.9599	28.878	29.0437	29.1993	28.5778	10	8	8	38.2	32.3	32.3	39.431	0	230.1	428110000	51	1081	Q9D0M1	Prpsap1
31.0387	31.1266	31.1942	31.138	31.0305	31.1362	31.1575	30.9341	31.029	31.0062	31.1961	31.0304	31.0506	31.0203	31.0964	31.2087	31.1376	31.0013	14	14	14	61.3	61.3	61.3	25.238	0	126.14	2193100000	34	1082	Q60631	Grb2
26.4052	26.3299	26.0592	26.3408	26.1494	26.0589	26.2869	26.113	26.3179	26.066	26.3541	26.3369	26.1793	26.514	25.9457	26.3021	26.2631	26.1118	6	6	6	7.9	7.9	7.9	133.84	0	11.488	70399000	12	1084	Q8K296	Mtmr3
30.5119	30.5089	30.4209	30.432	30.3695	30.5747	30.3905	30.4438	30.6455	30.2918	30.5808	30.5149	30.3433	30.6853	30.4439	30.2437	30.6128	30.5908	15	15	14	29.1	29.1	26	53.97	0	107.16	1328900000	54	1086	P47740	Aldh3a2
31.9315	31.902	31.891	31.9276	31.9567	31.8933	31.9361	31.9195	31.9039	32.2322	31.7721	31.8154	31.8677	31.9338	32.0441	31.6935	31.9774	32.0103	20	20	20	48.3	48.3	48.3	47.261	0	302.42	3854400000	79	1087	B1ATI9	Gas7
25.4272	25.4583	25.304	25.7197	25.5754	25.4179	25.4035	25.7741	25.4843	25.4586	25.403	25.4602	25.4967	25.362	25.2654	25.5881	25.4315	25.4004	6	6	6	12.6	12.6	12.6	92.718	0	19.034	44177000	10	1088	Q80Y81	Elac2
31.9826	31.8416	31.9197	31.8308	31.9697	31.8155	31.8288	31.9455	31.9477	31.8522	31.8649	31.9066	31.9465	31.8426	31.8753	31.8179	31.8753	31.9378	30	30	30	40.6	40.6	40.6	86.014	0	190.88	3811700000	125	1089	Q99LI8	Hgs
31.5821	31.6279	31.6141	31.8482	31.6086	31.6486	31.703	31.6683	31.5359	31.7446	31.4435	31.5502	31.7485	31.6106	31.7018	31.7486	31.6201	31.6786	22	22	22	39.1	39.1	39.1	66.765	0	323.31	3246900000	111	1090	Q9Z0X1	Aifm1
26.1143	25.9194	25.8742	26.1389	25.7598	25.9192	25.8437	25.8555	25.7097	25.9955	25.8892	25.8418	25.9504	25.9639	25.8483	25.8727	25.9538	25.7699	3	3	3	6.8	6.8	6.8	59.854	0	16.314	56623000	12	1091	Q9CWP6	Mospd2
28.7819	28.5348	28.4487	28.6034	28.5033	28.5065	28.5566	28.548	28.6775	28.782	28.5535	28.4568	28.6712	28.3987	28.6029	28.6077	28.5596	28.4794	12	12	12	22.9	22.9	22.9	83.953	0	119.52	360980000	32	1092	Q99MD9	Nasp
26.2683	26.0288	26.0783	26.1272	26.1783	26.03	26.1458	25.8729	25.9501	26.2544	26.0339	26.0495	26.2831	25.7476	26.2976	26.1706	25.9194	26.209	6	4	3	12	10	7.5	58.552	0	29.451	67307000	6	1093	Q02780	Nfia
27.5499	27.1519	27.0617	27.161	27.3682	27.198	27.0858	27.0979	27.3894	27.5223	26.9163	27.1945	27.3181	27.1011	27.3871	27.1116	27.3627	27.4697	3	3	3	11.1	11.1	11.1	37.157	0	5.2702	146130000	5	1094	B1AUE5	Pex10
27.1254	27.295	27.2062	27.6149	27.1525	27.331	27.3737	27.3411	27.2293	27.2953	27.2674	27.2935	27.2806	27.3641	27.1203	27.3648	27.3898	27.2922	9	9	9	16.6	16.6	16.6	49.801	0	54.82	162730000	23	1096	Q3UKV0	Eif2b3
29.2554	29.0614	28.999	29.2463	29.0186	28.9836	29.0982	29.1844	29.1942	29.0129	29.0365	29.1105	29.2809	29.1665	29.108	29.0056	29.188	29.0864	7	7	4	38.7	38.7	22.1	26.519	0	71.905	556940000	30	1098	Q9QY36	Naa10
25.9502	25.7043	25.6603	25.8222	25.856	25.5288	25.7534	25.7068	25.9136	25.7421	25.5776	25.4917	25.5831	25.9555	26.041	25.7211	26.0819	25.3345	7	6	6	12.3	11.4	11.4	108.05	0	22.54	59143000	17	1099	Q05AA6	Drp2
27.2248	26.9352	26.9377	27.2709	27.1426	27.0569	27.0562	27.1899	27.0534	26.8633	26.7671	26.8676	27.4272	26.9456	26.7874	27.4474	26.9373	26.9579	4	4	4	32.4	32.4	32.4	23.935	0	101.56	155180000	9	1101	B1AV75	2610301B20Rik
NA	NA	NA	NA	NA	NA	NA	NA	NA	22.7965	23.3991	22.5284	22.8321	23.0098	22.4399	23.118	22.9939	23.3195	2	2	2	3.4	3.4	3.4	79.773	0.0013659	2.4473	10348000	3	1102	Q9QUS6	Mid2
27.578	27.5704	27.4987	27.505	27.6101	27.6127	27.6207	27.6788	27.3073	27.7372	27.7983	27.4605	27.065	27.7272	27.7094	27.7096	27.5856	27.2679	10	10	10	20.6	20.6	20.6	59.573	0	25.421	199730000	24	1103	Q8C0P5	Coro2a
28.2773	28.2324	28.2947	28.3735	28.4093	28.2773	28.2217	28.3132	28.3119	28.5515	28.1366	28.2995	28.354	28.1426	28.3141	28.162	28.2351	28.3903	13	13	13	33.6	33.6	33.6	61.928	0	102.88	327540000	40	1104	Q3UQ19	Phactr2
29.5147	29.3807	29.3271	29.5157	29.5508	29.3001	29.4425	29.4583	29.4288	29.7181	29.2749	29.4094	29.4248	29.2987	29.481	29.3147	29.3862	29.458	13	9	9	28.5	23.4	23.4	55.397	0	91.911	714530000	37	1105	P26049	Gabra3
27.0409	26.8438	26.8544	27.1637	26.9366	26.8647	27.0268	26.8509	26.8595	NA	NA	NA	NA	NA	NA	NA	NA	NA	5	5	5	13.5	13.5	13.5	34.278	0	8.5627	108560000	11	1106	B1AVZ0	Uprt
23.8797	24.0453	23.3536	23.4721	23.6058	23.6866	23.1437	23.2728	23.813	NA	NA	NA	NA	NA	NA	NA	NA	NA	3	3	3	6.8	6.8	6.8	69.558	0	3.9581	10933000	3	1107	Q9Z2C5	Mtm1
30.739	30.8593	30.7493	30.7905	30.7939	30.8807	30.6853	30.7832	30.7939	30.831	30.8016	30.7265	30.7893	30.7288	30.7639	30.8529	30.7888	30.7854	23	23	0	39.8	39.8	0	75.011	0	135.49	1683600000	69	1108	B1AWC8	Pde4b
34.3763	34.3197	34.4475	34.5574	34.3857	34.4979	34.6133	34.681	34.2892	34.5204	34.4171	34.3151	34.6674	34.2735	34.4575	34.5406	34.3159	34.5318	17	17	3	44.7	44.7	18.3	25.604	0	120	23134000000	78	1109	O08585	Clta
26.3664	26.6829	27.0744	26.8434	26.8279	26.9142	26.9724	27.0025	26.9731	NA	NA	NA	NA	NA	NA	NA	NA	NA	16	2	2	40.3	11.6	11.6	23.478	0	144.03	105420000	6	1110	B1AWE0	Clta
20.9535	21.1341	21.0349	20.9926	21.4547	21.2843	21.2144	21.3146	20.9533	NA	NA	NA	NA	NA	NA	NA	NA	NA	1	1	1	1.1	1.1	1.1	134.24	0.0098831	1.4105	2238600	1	1111	Q8CG48	Smc2
32.8568	32.6956	32.6826	32.8495	32.7855	32.7155	32.7645	32.776	32.6576	32.9207	32.6456	32.6318	32.7931	32.7605	32.8091	32.6133	32.7382	32.8267	47	47	31	18.6	18.6	13.7	227.94	0	323.31	6968600000	181	1112	B1AWN6	Scn2a1
25.3396	25.3022	25.0431	25.3118	24.8858	25.0556	25.1342	24.9774	24.8199	NA	NA	NA	NA	NA	NA	NA	NA	NA	3	3	3	11.3	11.3	11.3	28.308	0.0053476	1.782	29189000	4	1113	Q9CQE1	Nipsnap3b
32.6522	32.6888	32.7796	32.6753	32.6753	32.7527	32.6238	32.7739	32.6633	32.7384	32.6217	32.7389	32.5458	32.7664	32.7979	32.6487	32.7454	32.7325	37	37	30	55.4	55.4	47.3	71.745	0	323.31	6525500000	178	1114	B1AX58	Pls3
29.5987	29.7007	29.1478	29.5438	29.605	29.5583	29.4159	29.5902	29.8592	29.6669	29.3904	29.4462	29.9075	29.6849	29.2888	29.5763	29.5987	29.6218	9	9	8	36.8	36.8	35	29.814	0	40.792	726760000	35	1115	Q9DBS2	Tprg1l
23.0546	22.4312	22.4828	21.9431	22.9311	22.5044	22.3881	22.1151	23.1217	22.8822	22.4475	22.5131	22.6672	22.5625	22.6068	22.678	22.4895	22.4482	2	2	2	11.4	11.4	11.4	22.113	0.00047581	3.1516	6209900	5	1116	B1AXD8	Akirin2
29.9248	29.9276	29.8554	29.875	29.9533	29.8038	29.7828	29.8849	29.8459	30.0043	29.832	29.8534	29.9898	29.8021	29.7997	29.8195	29.8149	29.8604	26	26	26	27.4	27.4	27.4	132.35	0	166.64	953810000	71	1117	B1AXH1	Nhsl2
25.9701	25.9478	25.7694	25.7157	26.0294	25.8096	25.6107	25.8885	25.8776	25.9224	25.8536	25.6282	25.8586	25.7111	25.6421	25.7348	25.7681	25.9861	7	7	7	10	10	10	120.31	0	8.3651	66250000	13	1118	Q62036	Cep131
NA	NA	NA	NA	NA	NA	NA	NA	NA	26.1621	25.9608	25.8597	25.6235	25.3335	25.8019	26.4141	25.7493	25.7974	2	2	2	5.1	5.1	5.1	60.761	0.0061622	1.6994	52007000	2	1119	Q3U3N6	Enthd2
23.9062	23.8795	23.701	24.0325	23.9059	23.5652	23.4076	23.8863	23.646	NA	NA	NA	NA	NA	NA	NA	NA	NA	2	2	2	2.6	2.6	2.6	109.82	0.00032211	3.4671	11586000	2	1120	Q924X6	Lrp8
26.3989	26.5817	26.3727	26.5748	26.4746	26.6381	26.6678	26.6527	26.4873	26.3801	26.5078	26.454	26.5816	26.567	26.5168	26.6972	26.6038	26.6222	11	4	4	17.3	5.4	5.4	83.693	0	5.2544	95517000	7	1121	P18654	Rps6ka3
28.1447	28.0447	28.0881	28.2502	28.1094	28.1322	28.1728	28.3662	27.9448	28.0505	28.0803	27.8058	28.3924	28.2097	28.023	28.3259	28.0553	28.2255	8	8	8	25.3	25.3	25.3	32.506	0	20.874	296860000	22	1122	B1AXV0	Frrs1l
31.6058	31.6014	31.4471	31.5459	31.5851	31.5835	31.6858	31.5386	31.4992	31.5513	31.6887	31.5813	31.7014	31.5374	31.4501	31.6491	31.6302	31.3534	20	20	8	50.3	50.3	21.1	42.531	0	205.31	2837300000	92	1123	B1AXZ4	Elavl2
25.3194	24.9914	24.7436	25.105	25.1788	25.1946	25.0207	25.1788	25.2441	25.0862	25.3256	25.339	25.0265	25.2817	24.8552	24.9792	24.9737	24.9941	6	6	6	5.9	5.9	5.9	123.81	0	9.7942	33719000	10	1124	B1AY10	Nfx1
28.1103	28.2592	28.3237	28.3407	28.2251	28.5263	28.366	28.4744	28.2097	28.2484	28.3948	28.2918	28.1132	28.4502	28.2071	28.4582	28.164	28.3317	22	22	22	11.5	11.5	11.5	294	0	34.24	319880000	45	1125	B1AY13	Usp24
25.3833	25.608	25.8095	25.9621	25.5315	25.7963	25.8905	26.2112	25.5282	26.2874	24.8207	25.5734	26.0802	25.6833	26.2843	24.8979	25.69	26.219	5	5	5	9.1	9.1	9.1	59.616	0	5.477	54850000	8	1126	Q9DC11	Plxdc2
27.1329	27.2371	27.4574	27.0467	27.3647	27.2779	27.0818	27.3007	27.3334	27.3875	27.2924	27.2611	27.4139	26.9823	27.2979	27.3124	27.2034	27.3461	12	12	12	14.3	14.3	14.3	137.38	0	21.323	163760000	19	1127	Q3UMF0	Cobll1
27.6616	27.6511	27.5917	27.6385	27.677	27.7015	27.6624	27.696	27.6402	27.7993	27.3588	27.4826	27.9084	27.3743	27.7221	27.7538	27.5613	27.9844	6	6	6	7.8	7.8	7.8	97.356	0	27.354	205440000	20	1128	B1AZA5	Tmem245
27.6379	27.6271	27.5434	27.5494	27.6726	27.5812	27.5614	27.506	27.6162	27.6275	27.7869	27.6949	27.6205	27.7634	27.5015	27.4351	27.5482	27.6362	10	10	10	13.9	13.9	13.9	144.61	0	124.21	182400000	29	1129	Q80YE4	Aatk
27.7703	27.7907	27.6837	27.6461	27.7498	27.6824	27.6959	27.7064	27.6345	27.9257	27.3	27.6546	27.5903	27.7671	27.7011	27.7652	27.7132	27.8304	15	15	10	11.2	11.2	7.8	182.77	0	18.875	232850000	26	1130	B1AZI6	Thoc2
23.6788	23.3271	23.2265	23.3658	23.3769	23.2058	23.8156	23.6007	23.4917	23.5731	23.4835	23.1335	23.5079	23.3127	23.4479	23.4671	23.4394	23.5365	32	2	2	44.1	2.4	2.4	108.04	0.00062686	2.954	11093000	2	1131	B1AZP2	Dlgap4
31.6194	31.4387	31.5916	31.5522	31.614	31.4806	31.6529	31.5171	31.6061	31.658	31.5188	31.4787	31.5392	31.5188	31.5057	31.5976	31.5061	31.6056	33	32	3	46	45.1	4.2	107.55	0	323.31	2955700000	155	1132	B1AZP2-2	Dlgap4
31.8892	31.9936	32.015	31.7393	31.8839	31.9388	31.5719	31.7289	31.9232	31.4077	31.961	31.8711	32.0928	31.8551	31.8046	31.8798	31.747	32.0258	60	60	60	17.7	17.7	17.7	469.78	0	323.31	3657800000	165	1133	E9PZ16	Hspg2
29.4632	29.4698	29.7474	29.4101	29.2018	29.2692	29.4388	29.4004	29.3579	29.2193	29.4004	29.5157	29.1969	29.3689	29.349	29.3665	29.6202	29.5904	19	19	19	11.1	11.1	11.1	212.92	0	37.425	681240000	46	1134	Q6PDN3	Mylk
23.5111	23.6748	23.3313	23.6869	23.6239	23.7487	23.7014	23.3466	23.4092	23.5664	23.7718	23.5351	23.5851	23.3998	23.4323	23.5635	23.5096	23.3512	2	2	2	6.9	6.9	6.9	33.34	0.0022219	2.1263	12225000	3	1135	Q9D773	Mrpl2
25.8756	25.7219	25.7446	25.7397	25.9241	25.7841	25.7564	25.7444	25.5768	25.8893	25.8788	25.7871	25.7174	25.7217	25.9025	25.9465	25.81	25.7932	6	5	5	5.1	4.6	4.6	157.01	0	17.631	56875000	9	1138	B2KF50	Uhrf1bp1
23.6462	22.9669	23.3128	23.2574	23.2775	23.1843	23.0865	23.5179	23.2467	23.2799	22.8363	23.3548	23.1478	23.4731	23.4575	22.8021	24.2232	22.5576	2	2	2	3.1	3.1	3.1	84.089	0.00589	1.7237	9734200	4	1140	P35710	Sox5
25.6623	25.6333	25.6288	25.5094	25.4906	25.5566	25.744	25.4045	25.4925	25.4334	25.5015	25.3603	25.5871	25.4761	25.7462	26.0521	25.5801	25.3186	10	8	8	16.2	13.8	13.8	95.895	0	228.2	48488000	19	1141	Q8BR07	Bicd1
27.8446	27.7225	27.7824	27.6768	28.0124	27.6975	27.4347	27.8677	27.9618	27.8591	27.9013	27.8405	27.5979	27.9803	27.8524	27.5579	27.7476	27.8944	4	4	4	21.6	21.6	21.6	19.58	0	96.566	208410000	8	1142	B2KGA7	Zbtb8os
24.1285	24.4177	24.5485	24.5296	24.6629	24.6261	24.7016	24.5553	24.5087	24.3637	24.8147	24.6841	24.487	24.5502	24.7668	25.0257	24.2505	24.2852	1	1	1	9.2	9.2	9.2	24.945	0	109.97	21393000	7	1143	Q8VEE0	Rpe
34.7901	34.8419	34.7658	34.7907	34.766	34.7826	34.8173	34.7296	34.8014	34.7305	34.5269	34.7966	34.9391	34.8236	34.7598	34.7705	34.7425	34.8544	35	35	34	70.2	70.2	70.2	48.562	0	323.31	27694000000	272	1144	B2M1R6	Hnrnpk
30.29	30.2424	30.1732	30.1783	30.1873	30.1783	30.3475	30.2108	30.0913	30.022	30.2677	30.0107	30.4441	30.0641	29.9496	30.7794	30.2584	29.9859	12	5	4	30.9	16.3	12.4	38.221	0	28.586	1119400000	24	1145	Q61990	Pcbp2
28.3315	28.2253	28.1964	27.7954	28.4065	28.2167	28.4011	28.2848	28.2097	NA	NA	NA	NA	NA	NA	NA	NA	NA	1	1	1	15.7	15.7	15.7	15.661	0	111.7	294860000	8	1146	Q9D1L0	Chchd2
29.6315	29.5959	29.6054	29.6636	29.5843	29.435	29.6566	29.5157	29.627	29.8161	29.419	29.4674	29.7123	29.6039	29.5543	29.5384	29.7169	29.6253	17	17	1	21.5	21.5	1.1	117.76	0	160.86	776180000	48	1147	B2RQ57	Abl2
29.5438	29.4113	29.4572	29.5293	29.5099	29.5318	29.5522	29.5163	29.4427	29.4461	29.4841	29.5578	29.4357	29.4649	29.411	29.6432	29.542	29.3974	20	20	1	15.4	15.4	1.3	170.92	0	185.1	756340000	67	1148	B2RQ71	Dip2c
31.2191	31.2028	31.1532	31.1929	31.214	31.0192	31.2711	31.1032	31.261	31.24	31.2699	31.1032	31.3925	31.0912	31.1139	31.3319	31.1112	31.1165	37	30	29	29.9	25.4	24.6	154.94	0	323.31	2178600000	103	1149	B2RQ80	Tnik
28.4246	28.5541	28.413	28.4064	28.4183	28.5685	28.6186	28.5271	28.5055	28.3913	28.5487	28.5445	28.4786	28.6725	28.3239	28.4814	28.529	28.5919	17	17	17	11.6	11.6	11.6	243.24	0	63.566	331190000	50	1150	B2RQC6	Cad
27.0512	26.8676	26.8477	26.9123	26.9957	26.9724	26.9618	27.0198	26.9388	27.0521	26.4048	26.9491	26.9506	27.1122	27.0847	26.9386	26.9132	27.0983	20	1	1	15.1	1.9	1.9	146.7	0	31.419	124020000	11	1151	B2RQC7	Dip2b
23.6932	23.9636	24.0106	24.1085	23.5295	24.0476	23.9532	23.8581	23.9156	23.4609	24.0198	23.8566	24.0921	23.7694	23.9172	23.912	23.9241	23.8657	3	3	3	7.4	7.4	7.4	51.086	0	19.248	14320000	7	1152	Q8BZJ8	A830018L16Rik
27.4879	27.7603	27.7204	27.5485	27.9871	27.7293	27.5761	27.9463	27.7822	27.8598	27.7025	27.7683	27.7624	27.644	27.8264	27.6234	27.6551	27.8032	13	13	13	8.6	8.6	8.6	225.54	0	65.85	212640000	28	1153	B2RQG2	Phf3
28.8367	28.8634	28.9407	28.9945	28.845	28.8655	28.8917	28.8267	28.9679	29.0116	28.6356	29.1383	28.9251	28.8871	29.005	28.6377	28.9304	28.7283	27	27	27	16	16	16	218.71	0	111.67	468710000	52	1154	Q8VBX6	Mpdz
29.1816	29.1054	29.0101	28.9393	29.3024	29.1102	29.0691	29.0684	29.1629	29.0248	29.1881	29.0562	29.1942	28.9096	29.0481	29.3985	29.1588	29.2368	14	14	14	21.3	21.3	21.3	76.391	0	36.407	534530000	44	1155	D3Z7V4	Sgsm1
24.4628	24.6237	24.4348	24.1898	24.6211	24.2327	24.153	24.1818	24.5532	NA	NA	NA	NA	NA	NA	NA	NA	NA	20	1	1	36	2.8	2.8	77.731	0	24.049	18750000	2	1156	B2RQS1	Strn3
30.1376	30.1129	30.1686	30.144	30.241	30.129	30.1211	30.2042	30.1049	30.2099	30.221	30.1486	30.0469	30.1514	30.1761	30.1117	30.1922	30.1982	36	33	12	24.2	22.1	9.6	188.91	0	94.157	1110100000	90	1157	Q9Z0R6	Itsn2
NA	NA	NA	NA	NA	NA	NA	NA	NA	26.8927	26.284	26.3144	26.4481	26.5024	25.1399	26.751	27.6	27.0056	2	2	2	3.3	3.3	3.3	119	0.0098913	1.4129	113820000	2	1158	B2RRE4	Znf518b
26.3323	26.0861	26.3113	26.321	26.2371	26.3093	26.4373	26.2329	26.2792	26.2679	26.1011	26.1943	26.2537	26.5077	26.3936	26.1378	26.1184	26.4427	9	9	9	10.8	10.8	10.8	153.74	0	46.04	79728000	17	1159	Q689Z5	Sbno1
32.257	32.3483	32.1494	32.4938	32.3723	32.576	32.3994	32.2691	32.1995	32.2972	32.1605	32.2961	32.2304	32.4744	32.3869	32.4036	32.3504	32.14	23	12	12	52	28.2	28.2	40.361	0	323.31	4845700000	65	1160	B2RSH2	Gnai1
24.3323	24.5472	24.6356	24.8207	24.3285	24.7061	24.5702	24.9431	24.1645	23.8933	24.8935	24.6833	24.4127	24.5887	24.6373	24.5834	24.9267	24.503	4	4	4	4.3	4.3	4.3	148.23	0	5.2435	24918000	8	1161	Q6AW69	Cgnl1
30.0296	29.9536	30.1598	30.0952	30.1184	30.0362	30.0509	30.1351	30.0525	30.2584	29.9703	30.0116	30.1259	29.9931	30.1786	29.9288	30.0741	30.1324	52	52	52	36.2	36.2	36.2	194.44	0	248.4	1068400000	152	1162	Q8CHG3	Gcc2
26.1636	26.1141	26.1858	26.2658	26.2042	26.155	26.0696	26.3881	26.1902	26.3484	25.9441	26.2215	26.1153	26.242	26.3488	25.974	26.2164	26.3068	2	2	2	5.6	5.6	5.6	58.412	0	34.953	72235000	7	1163	B2RT44	Lonrf2
25.8035	25.6634	25.8742	25.8896	25.7118	25.7894	25.7648	25.8187	25.7152	25.7181	25.792	25.929	25.7082	25.7248	25.7667	25.5	25.8415	25.4825	22	1	1	19.6	1.2	1.2	139.06	0.0012262	2.6252	57545000	5	1165	B2RUE8	Map4k4
30.1379	30.013	30.0546	30.0514	30.1436	29.9741	30.0408	30.0902	30.0676	30.2369	29.8026	30.048	30.2753	29.8116	30.1022	30.0599	29.9849	30.1699	49	49	32	21.4	21.4	13.8	311.09	0	285.23	1098600000	113	1166	Q61315	Apc
28.6749	28.8081	28.9666	28.8432	28.9693	28.8888	28.7379	28.9253	28.9034	28.8632	28.7198	28.8692	28.9631	28.7724	28.9351	28.8014	28.8091	29.059	20	19	19	17.6	16.4	16.4	157.25	0	62.805	459330000	53	1167	Q80TH2	Erbb2ip
30.1362	30.1177	30.2348	30.0209	30.1016	30.0577	30.2449	30.16	30.2665	30.0968	30.3426	30.1043	30.0313	30.1817	30.0344	30.4444	30.151	29.9945	17	17	16	22.6	22.6	21.1	92.908	0	123.16	1104500000	53	1168	B2RUJ5	Apba1
24.9134	24.9035	25.388	25.1856	24.4403	24.9642	24.984	25.2695	25.1821	25.3023	24.7031	25.167	25.3216	24.7378	25.1004	24.8888	25.2558	24.9316	9	6	6	6.7	4.8	4.8	180.24	0	9.4563	33612000	11	1169	Q5NCJ1	Rapgef6
27.2021	27.6784	27.493	27.6216	27.7174	27.6501	27.3866	27.3586	27.5092	27.6912	27.2282	27.6848	27.4777	27.3534	27.7242	27.3484	27.4579	27.8034	14	10	10	17.9	13	13	91.982	0	323.31	194760000	20	1170	B2RUR8	Otud7b
29.0882	29.0458	29.1211	29.215	29.1887	28.8616	29.069	29.1382	29.1851	29.1627	29.0915	29.1547	29.025	29.0522	29.0782	29.2578	29.1469	29.0823	14	14	14	35.8	35.8	35.8	52.45	0	79.243	574570000	43	1171	B2RW11	Ankrd34a
26.9936	26.7263	26.7402	26.9598	26.8033	26.754	26.8719	26.6914	26.8313	26.7067	26.7866	26.5609	26.8559	26.8428	26.9046	26.75	26.777	26.938	3	3	2	13	13	7	33.455	0	12.346	110660000	13	1172	B2RWC4	Lrrc73
23.9127	23.5507	23.8083	23.8164	24.0691	23.6843	23.3754	23.6636	23.6125	23.9526	23.5	23.5242	23.6658	23.5639	23.9061	23.6968	23.8669	23.9351	2	2	2	3.2	3.2	3.2	138.31	0	45.783	14533000	6	1173	B2RX88	Cspp1
28.0312	28.2304	27.9359	28.1579	27.8975	28.1389	28.2775	28.057	28.0788	27.9001	28.3751	27.9526	28.0011	28.1173	28.2518	28.3258	28.0135	27.8889	10	10	10	11.2	11.2	11.2	128.39	0	50.452	252450000	24	1174	B2RXC1	Trappc11
NA	NA	NA	NA	NA	NA	NA	NA	NA	23.0791	22.9861	23.0172	23.1189	23.2945	23.2767	23.3129	23.0095	23.2553	7	5	4	9.9	8.7	6.6	102.67	0	3.9295	12131000	4	1175	B2RXC2	Itpkb
29.0028	29.1245	29.2304	29.1318	29.2567	29.1798	29.227	29.3136	29.1884	29.3268	29.2916	29.1841	29.1456	29.104	29.0693	29.2563	29.1388	29.1059	35	17	17	27.2	16	16	140.13	0	26.253	570090000	43	1177	B2RXW8	Ppfia1
24.4818	24.4429	24.5366	24.6079	24.6174	24.3492	24.6233	24.7321	24.5449	24.814	24.3317	24.6416	24.6519	24.4433	24.525	24.5534	24.4954	24.8239	3	3	3	2.9	2.9	2.9	136.69	0.0012169	2.4937	25328000	5	1178	P51954	Nek1
NA	NA	NA	NA	NA	NA	NA	NA	NA	20.7438	20.5334	21.2519	22.0072	20.6815	20.9401	20.2002	21.1302	21.5112	28	1	1	49.5	2.1	2.1	72.403	0.00093385	2.8597	1885500	1	1179	B2RXQ9	Sorbs2
27.2613	27.1313	27.1121	27.1003	27.1128	27.0906	27.0245	27.1524	27.0895	27.0565	27.0556	27.134	27.1233	27.1618	27.1845	27.1909	27.0734	26.9449	9	9	9	7.1	7.1	7.1	157.77	0	122.88	139550000	38	1180	F8VQ70	Scaper
29.2652	29.3077	29.3401	29.2188	29.351	29.2904	29.2982	29.3208	29.3627	29.3219	29.2664	29.3766	29.216	29.3682	29.3097	29.3212	29.3332	29.2471	22	22	22	16	16	16	206.23	0	154.09	601810000	54	1181	B2RXS4	Plxnb2
32.5196	32.6366	32.6239	32.6721	32.565	32.6509	32.6394	32.6061	32.5329	32.5781	32.7657	32.6104	32.4778	32.6623	32.5173	32.6214	32.6405	32.4752	53	42	42	50.9	44.8	44.8	114.56	0	323.31	6007800000	200	1182	B2RXT3	Ogdhl
30.3653	30.2803	30.2737	30.1189	30.373	30.2449	30.2505	30.2509	30.3535	30.3255	30.2148	30.2016	30.3463	30.1731	30.3625	30.1614	30.2676	30.4253	19	19	19	26.5	26.5	26.5	99.551	0	323.31	1230700000	69	1184	B2RY56	Rbm25
28.8806	28.9612	28.9599	29.0144	28.9745	29.1814	29.101	28.9648	29.1041	28.9403	28.7704	29.0953	29.2347	28.9633	28.9117	28.8568	29.0067	29.2747	15	7	7	13.7	7.7	7.7	129.06	0	21.217	538060000	15	1185	B2RY58	Hcn4
32.6758	32.736	33.0935	32.6364	32.4056	32.4728	32.5844	32.5144	32.7725	32.4809	32.7526	32.8844	32.4442	32.6243	32.5513	32.5432	32.7804	32.7947	98	98	88	48.8	48.8	46.1	281.22	0	323.31	6374800000	301	1187	Q8BTM8	Flna
28.4471	28.4131	28.5513	28.4207	28.4868	28.4368	28.3563	28.3856	28.4548	28.4571	28.3547	28.623	28.3489	28.2888	28.6958	28.2985	28.4885	28.3604	8	8	8	11.2	11.2	11.2	88.053	0	105.59	346300000	22	1189	P42227	Stat3
30.6473	30.5595	30.5473	30.61	30.6195	30.5966	30.5068	30.5512	30.542	30.6862	30.539	30.5334	30.6414	30.4758	30.5257	30.4929	30.5966	30.7086	38	38	1	21.3	21.3	0.7	216.98	0	310.89	1534300000	104	1191	B7ZCJ1	Arhgap21
29.3676	29.5087	29.5087	29.5509	29.5446	29.6316	29.4071	29.5459	29.6371	29.3301	29.5942	29.4773	29.4382	29.6845	29.7437	29.3432	29.4993	29.5104	19	19	19	44.8	44.8	44.8	52.227	0	166.08	709520000	50	1192	P70290	Mpp1
25.8445	26.0623	26.1011	26.0725	25.9161	26.2638	26.4168	26.1907	25.9848	NA	NA	NA	NA	NA	NA	NA	NA	NA	2	2	2	3.1	3.1	3.1	95.329	0.0026529	2.0458	55362000	3	1193	B7ZCR6	Znf512b
32.9316	32.8659	32.8273	32.8455	32.8817	32.7966	32.8297	32.762	32.9781	32.9001	32.8516	32.8119	32.867	32.9007	32.785	32.7518	32.9014	32.8364	25	25	19	57.2	57.2	45.9	52.287	0	163.83	7276300000	108	1194	Q8CBW3	Abi1
25.8392	25.8329	25.6352	25.8213	25.9161	26.0883	25.9568	26.0089	25.8974	25.9265	25.851	25.9357	25.7789	25.937	26.1042	25.5579	25.745	26.3046	3	3	3	10.9	10.9	10.9	30.084	0.0023669	2.1007	55792000	7	1195	Q8BGB8	Coq4
27.3759	27.3025	27.3529	27.33	27.5451	27.3868	27.373	27.4602	27.633	27.3516	27.4006	27.6842	27.3721	27.2354	27.4743	27.4747	27.2627	27.296	13	13	12	14.6	14.6	14.6	120.94	0	28.091	164610000	26	1196	Q9Z2V6	Hdac5
24.3899	24.3651	23.9441	23.5162	24.2327	23.6718	24.0774	23.1811	24.3995	NA	NA	NA	NA	NA	NA	NA	NA	NA	3	3	3	11.9	11.9	11.9	56.677	0	24.925	14036000	9	1197	B7ZMP1	Xpnpep3
27.7366	27.4859	27.4164	27.301	27.4384	27.4545	27.6007	27.3522	27.368	27.5354	27.3269	27.588	27.0665	27.6199	27.5731	27.7167	27.6119	27.3078	13	12	12	7.3	6.9	6.9	303.06	0	139.01	171780000	36	1199	Q9WTS6	Tenm3
32.8691	32.722	32.9392	32.7499	32.8268	32.737	32.7659	32.7791	32.8444	32.6329	32.8419	32.9469	32.6819	32.8514	32.7967	32.5789	32.945	32.9705	13	13	11	42.7	42.7	40	42.679	0	323.31	7080700000	84	1200	Q78ZA7	Nap1l4
28.5399	28.5357	28.7575	28.2101	28.3732	28.0893	28.4897	28.264	28.3468	28.1113	28.7022	28.6029	28.4611	27.7573	28.1552	28.9393	28.258	28.5655	31	2	0	69.4	3.9	0	32.637	0	6.3278	331640000	9	1201	B7ZNL3	Tpm1
25.9911	26.4871	26.8034	25.9986	26.1221	26.6045	26.4004	26.4689	26.6162	26.438	25.9669	26.1081	26.4915	26.6877	26.4301	26.4602	26.4344	26.5972	8	7	7	16	14.7	14.7	57.427	0	7.211	89571000	13	1202	B7ZNU9	Sntb2
27.6084	27.8445	28.0517	27.8872	27.5893	27.7656	28.0206	27.7637	27.8584	27.4884	27.9768	27.9558	27.488	27.958	27.5866	27.9392	27.5115	27.9548	48	1	0	47.3	1.6	0	132.35	0	7.6021	151200000	6	1203	Q3UTJ2	Sorbs2
27.2573	27.5243	27.3425	27.2566	27.2721	27.5169	27.3712	27.2186	27.4641	26.9404	27.942	27.4449	27.1069	27.5051	26.7736	28.0149	27.5275	26.6344	3	3	3	9.9	9.9	9.9	26.69	0.00047521	3.137	162280000	9	1204	B8JJ66	2310061I04Rik
25.538	25.3359	25.2773	25.3241	25.4498	25.4872	25.5706	25.5618	25.5447	24.49	26.2378	25.6208	25.2094	25.6493	24.9542	25.8579	25.919	24.9947	3	3	3	2.1	2.1	2.1	129.08	0	3.8562	39017000	9	1205	Q8VHH7	Adcy3
32.2944	32.2625	32.2302	32.184	32.3239	32.2496	32.3679	32.2475	32.3058	32.2964	32.2887	32.2114	32.3755	32.2298	32.2538	32.3697	32.2763	32.3759	59	54	1	44	41.3	2.1	143.33	0	323.31	4895700000	181	1206	B8QI34	Ppfia2
31.716	31.6889	31.6624	31.7147	31.6971	31.6474	31.7353	31.6626	31.678	31.8354	31.6652	31.6749	31.7459	31.6941	31.7328	31.4846	31.6044	31.8241	54	54	54	36.5	36.5	36.5	188.85	0	323.31	3282800000	166	1207	B9EHJ3	Tjp1
27.1975	27.2277	27.1283	27.2286	27.3903	27.2191	27.2409	27.456	27.1882	27.235	27.1106	27.3147	27.3447	27.2373	27.3934	27.0948	27.1376	27.4274	6	6	6	13.7	13.7	13.7	59.586	0	5.9629	156830000	13	1208	B9EHT4	Clip3
29.1684	29.1994	29.2735	29.3499	29.2273	29.2107	29.2412	29.267	29.2134	29.281	29.277	29.2582	29.2651	29.2039	29.1581	29.1118	29.3194	29.2912	20	20	20	19.2	19.2	19.2	127.74	0	78.737	606210000	54	1209	B9EJ80	Pdzd8
29.8773	29.9119	29.9272	30.1474	29.975	29.9773	30.0822	29.9623	29.8136	30.0868	30.1488	29.747	29.8317	30.0841	29.9649	29.967	29.9073	29.9131	26	26	25	36.2	36.2	34.9	101.27	0	323.31	925910000	77	1210	B9EJ86	Osbpl8
32.4252	32.3621	32.4283	32.513	32.4789	32.4063	32.4714	32.4971	32.3994	32.5637	32.3724	32.3634	32.5277	32.3962	32.4689	32.3297	32.4425	32.4339	45	45	45	67.5	67.5	67.5	67.548	0	323.31	5660200000	191	1211	B9EJA2-2	Cttnbp2
31.3315	31.2417	31.1649	31.3018	31.1891	31.2005	31.2852	31.0817	31.1612	31.1693	31.278	31.1344	31.1736	31.3266	31.1506	31.1997	31.1414	31.1845	55	55	3	35	35	1.5	214.41	0	323.31	2319100000	196	1212	Q64487	Ptprd
25.8095	25.6867	25.7252	25.5242	25.6779	25.5534	25.5467	25.5572	25.5865	25.1673	25.7097	25.9332	25.7199	25.1128	25.7538	25.8231	25.5848	25.8007	3	3	3	12.4	12.4	12.4	41.525	0	72.23	50800000	6	1213	B9EJI9	Tmem229a
22.8701	22.7549	22.7549	22.3962	22.8047	22.4263	22.9028	23.0332	22.952	NA	NA	NA	NA	NA	NA	NA	NA	NA	1	1	1	2.9	2.9	2.9	93.85	0.002942	2.0244	7445100	2	1214	B9EJR8	Dnaaf5
27.7038	27.6481	27.7655	27.7434	27.71	27.5494	27.6882	27.6278	27.7281	27.505	27.7442	27.8715	27.7913	27.5919	27.8143	27.4803	27.5517	27.8624	20	20	20	20.2	20.2	20.2	121.8	0	83.721	204960000	37	1215	B9EKI3	Tmf1
25.0257	25.1342	24.7338	24.9684	24.9871	24.7494	24.7857	25.0061	24.3797	NA	NA	NA	NA	NA	NA	NA	NA	NA	3	3	3	3.7	3.7	3.7	109.09	0	4.2854	29923000	6	1216	Q3TTA7	Cblb
29.2298	29.3176	29.1769	29.1967	29.12	29.1446	29.2759	29.1788	29.2997	29.1345	29.4745	29.1525	29.1181	29.228	29.1441	29.4784	29.0081	29.283	13	13	13	9.7	9.7	9.7	189.08	0	43.417	563970000	42	1217	Q80TL7	Mon2
34.7973	34.6961	34.8325	34.841	34.8058	34.6621	34.7445	34.7903	34.8058	34.9045	34.5709	34.6924	34.8756	34.755	34.7901	34.7719	34.764	34.8299	38	38	38	16	16	16	254.4	0	323.31	27569000000	286	1218	B9EKR1	Ptprz1
27.086	27.0284	27.0694	27.2057	26.9108	27.0327	27.0904	26.9169	27.0477	26.9616	26.8987	26.9908	27.1793	26.8761	27.026	27.2038	27.0709	27.0415	4	4	3	21.7	21.7	17.8	20.146	0.00047334	3.0586	146480000	7	1219	C0HK80	NA
27.8382	27.959	27.9133	28.0285	27.7792	27.9767	28.0377	28.0051	27.8427	28.0833	27.9192	27.611	27.8458	28.0585	28.1149	27.5958	28.0423	28.1607	8	8	8	18.9	18.9	18.9	51.954	0	14.664	248920000	14	1220	C0HKD9	NA
27.4421	27.6075	27.5384	27.8377	27.565	27.576	27.6573	27.6479	27.641	27.1521	27.4199	27.6265	27.572	27.5475	27.7277	27.7278	27.5459	27.7374	14	9	9	28.1	22.3	22.3	73.148	0	72.943	188770000	27	1221	Q8CC27	Cacnb2
28.6984	28.5796	28.5649	28.5842	28.6083	28.6504	28.4384	28.6618	28.5789	28.3835	28.7042	28.5768	28.4617	28.7674	28.7364	28.2956	28.5308	28.7649	77	2	0	66.4	3.8	0	101.42	0	113.01	379240000	14	1237	D0VYV6	Epb4.1l3
29.6608	29.5422	29.6122	29.7253	29.5985	29.6426	29.623	29.7369	29.7053	29.7264	29.6634	29.5292	29.6544	29.5586	29.6966	29.5121	29.666	29.7417	16	16	16	27.8	27.8	27.8	73.581	0	323.31	769630000	47	1238	D3YTL8	Spire1
26.5822	26.8351	26.5536	26.3595	26.7285	26.7429	26.6352	26.5944	27.0676	26.7932	26.8965	26.7493	26.5654	26.6661	26.6415	26.8222	26.465	26.7034	4	4	4	7.9	7.9	7.9	45.024	0	5.9665	92717000	8	1239	Q924Z4	Cers2
27.491	27.308	27.2159	27.2969	27.4393	27.4059	27.4148	27.2	27.4535	27.5028	27.2053	27.368	27.4508	27.4131	27.3536	27.2266	27.2471	27.2838	7	7	7	25.6	25.6	25.6	34.89	0	42.447	161910000	16	1240	D3YTP3	Mtx3
29.3363	29.3192	29.4249	29.3102	29.3566	29.3315	29.3004	29.4084	29.4509	29.2915	29.2946	29.4509	29.2944	29.4468	29.5305	29.2306	29.5072	29.2818	3	3	3	27.7	27.7	27.7	15.076	0.00048216	3.4286	698650000	19	1241	Q9QXA5	Lsm4
31.9362	31.8061	31.7782	31.9011	31.8816	31.8331	31.8565	31.8957	31.8082	31.7681	31.8573	31.6662	31.9157	31.7424	31.9578	32.0194	31.8699	31.8182	18	16	4	35.2	32.9	9.8	46.27	0	199.47	3727100000	73	1242	D3YTQ3	Hnrnpdl
22.2704	22.9252	22.5912	22.5594	22.3477	22.7097	22.9593	22.536	22.4664	NA	NA	NA	NA	NA	NA	NA	NA	NA	2	2	2	2.6	2.6	2.6	93.514	0.0012294	2.6555	5929500	2	1243	D3YTQ6	Pigg
25.4668	25.5782	25.2787	25.481	25.5021	25.3999	25.5093	25.4464	25.5699	25.3687	25.4598	25.3328	25.5457	25.3185	25.6291	25.7055	25.388	25.5737	6	6	6	3.3	3.3	3.3	243.14	0	5.1046	45760000	10	1244	Q9Z1K7	Apc2
28.1052	27.9359	27.8673	27.879	27.9805	27.9462	27.858	28.0865	28.0215	28.2135	27.5144	27.8778	28.1631	27.7916	28.1691	27.824	27.9303	28.212	7	7	6	27.7	27.7	23.5	32.168	0	87.334	260710000	16	1245	Q9Z2D8	Mbd3
27.2085	27.211	27.2247	27.2831	27.1558	27.411	28.3144	27.281	27.1911	27.513	27.6215	27.5031	27.2537	27.1295	27.2575	27.2957	27.3055	27.3501	3	3	3	14	14	14	20.626	0.00032206	3.4578	162600000	11	1246	Q9R0P6	Sec11a
30.4755	30.3996	30.2939	30.3925	30.4746	30.3173	30.4216	30.3965	30.3729	30.4163	30.2808	30.3091	30.4943	30.3896	30.3106	30.4125	30.3773	30.3689	28	28	28	15.1	15.1	15.1	209.22	0	99.018	1328200000	80	1247	Q68FD9	Kiaa1549
26.8451	26.8674	26.922	27.0662	26.9385	27.2625	26.9173	27.1384	26.8522	26.9791	26.7513	26.8274	26.9483	26.937	27.0939	26.9865	26.9521	26.8458	5	5	5	8.5	8.5	8.5	96.965	0	18.224	123410000	16	1248	Q9DBS9	Osbpl3
25.5294	25.1539	25.3554	25.86	25.4281	25.4807	25.1241	25.6258	25.4579	NA	NA	NA	NA	NA	NA	NA	NA	NA	1	1	1	1.5	1.5	1.5	102.31	0.0069701	1.6087	42209000	2	1249	Q6KAQ7	Zzz3
31.7954	31.861	32.0301	32.0423	31.9685	31.7712	31.5323	32.0213	31.6394	32.0812	31.5952	31.5929	31.939	31.4127	31.7036	32.6517	31.9521	31.5221	9	8	8	68.6	65.3	65.3	12.89	0	323.31	3862500000	92	1250	Q62442	Vamp1
27.9964	27.9973	27.9943	27.9707	27.7618	27.8171	27.8889	28.0035	27.8822	27.9343	27.5536	28.2057	27.7565	27.7799	28.0782	27.6534	28.0465	28.0909	6	6	6	14.5	14.5	14.5	62.734	0	141.42	262180000	20	1251	Q3U0K8	Ogfod1
30.6952	30.6992	30.6384	30.6799	30.64	30.5839	30.7394	30.608	30.7148	30.611	30.6943	30.5662	30.7668	30.5787	30.6572	30.8598	30.6093	30.6588	26	26	26	18.9	18.9	18.9	171.08	0	323.31	1627600000	89	1252	Q80TS3	Lphn3
25.5032	25.5993	25.533	25.2082	25.7382	25.3963	25.6554	25.6236	25.659	25.5618	25.6519	25.5447	25.5815	25.3955	25.3513	25.7947	25.5898	25.6186	2	2	2	5.7	5.7	5.7	40.196	0	4.2483	51048000	6	1254	D3YTZ9	Ric3
30.6628	30.8992	30.8711	30.709	30.9495	30.8411	30.7544	30.7656	30.9898	30.6732	30.9954	30.8655	30.9381	30.6079	30.7034	31.1245	30.6277	30.7965	16	16	16	44.7	44.7	44.7	34.376	0	159.96	1813200000	64	1255	Q8K2T1	Nmral1
29.3635	29.2961	29.447	29.4102	29.3033	29.2968	29.39	29.3549	29.3418	29.2494	29.4902	29.4119	29.3645	29.2553	29.4821	29.3788	29.2065	29.4072	12	12	12	17.9	17.9	17.9	62.907	0	25.305	669560000	34	1256	Q8VCM8	Ncln
30.6135	30.6223	30.7582	30.6386	30.6563	30.6037	30.5259	30.681	30.7133	30.6754	30.5363	30.6771	30.6357	30.5192	30.8024	30.465	30.7031	30.7471	33	33	33	36.4	36.4	36.4	118.19	0	216.24	1605700000	89	1257	Q3UH68	Limch1
24.4516	23.5513	24.4957	24.147	24.4293	24.2706	23.9537	24.5393	24.1818	NA	NA	NA	NA	NA	NA	NA	NA	NA	2	2	2	6	6	6	44.607	0.0082095	1.5384	18896000	2	1258	Q8C025	Chpt1
28.8569	28.5664	28.6211	28.5294	28.7654	28.4989	28.4151	28.4622	28.6766	28.6021	28.6274	28.6493	28.8121	28.5439	28.6289	28.5739	28.4277	28.4686	17	17	15	26.6	26.6	24.1	100.16	0	190.84	360850000	40	1259	E9QP59	Lemd3
25.4086	25.1842	25.5717	25.3295	25.2602	25.365	25.3793	25.5352	25.2169	25.217	25.262	25.7641	24.9323	25.6804	25.5994	25.1977	25.6741	25.4526	1	1	1	8.4	8.4	8.4	17.551	0.0063019	1.6924	48121000	4	1261	Q91VS7	Mgst1
31.5074	31.4554	31.4571	31.4509	31.5419	31.4774	31.5653	31.5144	31.5066	31.5462	31.6168	31.4985	31.5744	31.4989	31.427	31.4836	31.5248	31.4467	62	62	1	27.7	27.7	0.8	237.06	0	277.13	2876300000	174	1262	D3YU89	Cit
27.1501	27.2221	27.1892	27.1214	27.1769	27.1411	27.1809	27.2625	27.2141	27.3079	26.9196	27.2894	27.3243	27.1517	27.4434	26.9517	27.019	27.3172	5	5	5	30.5	30.5	30.5	31.408	0	63.216	141950000	18	1263	D3YUE4	Fam151b
26.6327	26.3038	26.4237	26.3437	26.4245	26.4323	26.5556	26.4414	26.3344	26.6018	26.6102	26.3704	26.3675	26.3664	26.5009	26.3887	26.5265	26.472	5	5	5	11.1	11.1	11.1	72.263	0	38.512	88270000	13	1264	Q8CB44	Gramd4
27.9965	27.9804	28.002	28.0602	28.0552	27.7758	27.8921	28.0449	28.1369	27.9325	28.1055	28.2883	27.768	27.9262	27.9103	28.0466	27.955	27.893	13	11	11	16.8	14.6	14.6	102.54	0	27.069	262320000	24	1265	Q8K4J6	Mkl1
33.7268	33.79	33.7753	33.7855	33.6669	33.7756	33.7198	33.7594	33.7274	33.6652	33.8415	33.8772	33.6488	33.8651	33.5951	33.7579	33.8357	33.7001	29	29	29	68.1	68.1	68.1	50.834	0	290.4	13463000000	120	1266	Q91YT0	Ndufv1
27.148	27.2019	27.1465	27.3047	27.1208	27.3822	27.0919	27.2513	27.1332	27.2044	27.3876	27.3501	26.9138	27.2342	27.2485	26.8577	27.3101	26.8891	12	12	12	10.3	10.3	10.3	161.14	0	11.019	148330000	27	1267	Q0P5W1	Vps8
27.4841	27.5113	27.5413	27.4993	27.6013	27.5996	27.628	27.5007	27.4648	27.7221	27.5492	27.3678	27.0737	27.7074	27.906	27.6852	27.3142	27.4206	12	12	12	25.3	25.3	25.3	65.853	0	58.59	189210000	21	1268	Q9WVG6	Carm1
26.9768	26.7755	26.718	27.1733	26.8599	26.9522	26.9021	26.7153	26.8525	26.9219	27.0434	26.8978	26.9519	26.8592	26.6748	27.0217	26.9549	26.8575	7	7	7	21.8	21.8	21.8	45.137	0	80.041	120650000	15	1269	Q6PDC0	Rundc3b
NA	NA	NA	NA	NA	NA	NA	NA	NA	24.7181	24.8416	24.8394	24.8858	24.7011	24.5874	24.839	24.7712	24.821	2	2	2	10.4	10.4	10.4	33.424	0	62.351	34083000	6	1270	Q8BG50	Tmem169
29.7025	29.6901	29.6807	29.7022	29.7781	29.7272	29.8748	29.7922	29.6918	29.54	29.8178	29.8147	29.8096	29.8389	29.7027	29.8506	29.922	29.7239	33	32	31	26.9	26.9	25.7	144.59	0	155.7	848380000	75	1271	E9PW37	Rasal2
27.6994	27.4887	27.6242	27.9828	27.6862	27.5205	27.563	27.5925	27.6886	27.815	27.7098	27.6562	27.6317	27.7139	27.7177	27.5088	27.4756	27.4978	10	10	10	11.2	11.2	11.2	154.91	0	69.546	188400000	23	1272	Q8BZH4	Pogz
30.4485	30.3793	30.3908	30.407	30.3833	30.4738	30.4751	30.6112	30.3922	30.617	30.4071	30.3773	30.3942	30.4228	30.3042	30.4043	30.4613	30.5169	25	23	23	36.8	35.9	35.9	80.774	0	265.19	1348000000	67	1274	Q9R1R2	Trim3
27.0876	27.0795	27.0278	27.0123	27.1328	27.1889	27.2296	26.9766	27.0893	26.7613	27.2634	26.9741	27.0305	27.4262	27.149	26.8563	27.1341	27.0543	7	7	7	31.4	31.4	31.4	37.982	0	57.973	122660000	15	1275	Q80V91	Dtx3
25.2525	25.0399	25.008	25.2025	24.8833	25.0627	25.0771	25.058	24.8739	25.2045	25.1757	25.1584	24.8537	25.3878	25.1116	24.8265	24.97	25.0001	1	1	1	5.6	5.6	5.6	34.79	0	17.681	31089000	9	1276	P52875	Tmem165
33.4164	33.1197	33.3208	33.4579	33.2254	33.1093	33.2473	33.2861	33.3354	33.4734	33.1377	33.1539	33.3872	33.34	33.35	33.057	33.2713	33.3659	42	42	42	76.9	76.9	76.9	79.396	0	323.31	10059000000	230	1277	D3YVF0	Akap5
26.3985	26.4421	26.5171	26.5561	26.4291	26.5288	26.3981	26.5477	26.3485	NA	NA	NA	NA	NA	NA	NA	NA	NA	4	4	2	20.9	20.9	12.1	20.186	0	27.154	82687000	7	1278	Q8C5P7	Tdrp
27.0951	27.2594	27.1048	26.8615	27.1311	27.1587	27.2275	26.8075	27.1502	27.0753	26.9557	27.144	26.921	27.0734	27.2492	27.1537	27.0881	27.0162	4	4	4	39.2	39.2	39.2	14.281	0	4.8764	130490000	15	1279	O55102	Bloc1s1
26.6876	27.1248	27.1337	27.2061	26.9054	27.1372	26.5742	26.9829	27.1297	NA	NA	NA	NA	NA	NA	NA	NA	NA	12	7	4	55	34.9	25.2	25.709	0	70.443	123160000	20	1280	Q80W21	Gstm7
28.469	28.3945	28.4817	28.3323	28.4016	28.5475	28.1834	28.3445	28.3424	28.1942	28.486	28.3293	28.2156	28.4263	28.5447	28.4803	28.4649	28.2163	2	2	2	13.1	13.1	13.1	9.1651	0	3.814	338620000	7	1281	D3YVS7	Cystm1
25.0772	25.1904	25.0344	25.2605	25.0605	25.3	25.4065	25.335	24.888	NA	NA	NA	NA	NA	NA	NA	NA	NA	2	2	2	5.7	5.7	5.7	42.442	0.0069761	1.6175	33673000	5	1282	P62069	Usp46
29.1184	29.1696	29.0566	28.9526	29.3003	29.2271	29.0225	29.1324	29.3799	29.0055	28.9033	29.2322	28.8559	29.1472	29.4282	28.952	29.2691	29.3281	9	9	9	30.1	30.1	30.1	33.176	0	11.834	591890000	27	1283	D3YVV3	Ankrd29
24.2422	24.0366	24.1323	24.0761	24.2753	23.98	23.9741	24.2545	24.1346	24.2208	23.9553	24.1841	24.2562	24.1444	24.353	24.0853	24.2912	24.1893	2	2	2	1.8	1.8	1.8	135.76	0.0087496	1.5015	19824000	4	1284	E9Q1U2	Synpo2
25.0128	25.2352	25.0323	24.8147	25.0295	25.2281	24.9003	25.1239	25.2697	NA	NA	NA	NA	NA	NA	NA	NA	NA	5	5	5	12.3	12.3	12.3	79.904	0	29.51	31298000	6	1285	D3YVW2	Golim4
25.5907	25.8732	25.5424	25.5988	26.0369	25.7912	25.6953	25.6633	25.9479	25.7775	26.0941	25.353	26.0824	25.6244	25.7144	26.3174	25.593	25.3481	2	2	2	61.4	61.4	61.4	5.1089	0	72.754	48984000	5	1286	D3YVZ9	Mrps21
27.6505	27.6698	27.5888	27.7294	27.5945	27.7677	27.736	27.7367	27.5278	27.7283	27.576	27.6364	27.3894	27.6035	27.7475	27.8475	27.7518	27.6443	11	11	11	11.1	11.1	11.1	109.08	0	80.246	196340000	30	1287	Q8BWQ6	9030624J02Rik
27.8104	27.7764	27.8499	27.7326	27.8555	27.8459	27.9509	27.8041	27.8013	28.1142	27.7102	27.7093	27.9291	27.6752	27.812	27.9377	27.8494	27.9168	8	8	1	11	11	2	65.937	0	9.4156	243270000	16	1288	D3YW42	Ccdc9
27.0871	27.0672	27.0473	27.2904	27.1344	27.1129	27.1206	27.0273	27.0169	27.2545	26.8573	27.0829	27.228	26.9257	27.0873	27.1097	27.0437	27.2687	2	2	2	7.3	7.3	7.3	64.972	0	16.068	136060000	15	1289	Q8CAE9	Podxl2
NA	NA	NA	NA	NA	NA	NA	NA	NA	23.5636	23.8519	23.6943	23.8489	23.6737	23.773	23.8629	23.7395	23.7092	2	2	2	12.4	12.4	12.4	23.542	0.0012289	2.651	12895000	5	1290	Q9CWT3	Snx10
27.2413	27.4833	27.5171	27.5167	27.4643	27.4457	27.5034	27.4999	27.6122	27.5915	27.4639	27.6672	27.6679	27.3063	27.3617	27.6645	27.4474	27.3639	5	5	4	3.9	3.9	3	144.73	0	51.391	178760000	13	1291	Q99P47	Cntnap4
29.0067	28.9825	29.1882	28.9841	29.1125	28.8233	28.788	28.7665	28.7569	28.6652	29.0143	28.9331	29.2292	28.6134	29.0914	29.3068	28.7309	28.9175	2	2	2	6.2	6.2	6.2	18.049	0.0019285	2.1502	496040000	3	1292	D3YWI4	Mpv17
25.157	25.1567	25.2018	25.1345	25.429	25.3055	25.2952	25.3331	25.2421	25.368	25.387	25.3389	25.2499	25.3278	25.2175	25.186	25.2434	25.2224	3	3	3	6.1	6.1	6.1	78.875	0	5.6926	35250000	4	1293	Q91YK0	Lrrc49
30.5794	30.5734	30.5884	30.5549	30.6908	30.5463	30.454	30.6518	30.6052	30.7302	30.626	30.6274	30.593	30.4073	30.7117	30.5488	30.5167	30.5849	23	22	2	32.4	31.4	3.8	82.839	0	174.63	1546900000	77	1294	D3YWN7	Map7
30.1683	30.0459	29.9614	30.0343	30.0787	29.9743	30.0046	29.9779	30.1387	30.022	30.1428	29.9479	30.1904	29.9923	30.0881	30.2538	29.9116	30.0107	17	17	16	22.7	22.7	21.3	118.21	0	107.79	997920000	73	1295	D3YWQ0	Dgki
24.9202	25.0189	25.0276	25.1599	25.091	25.0887	25.1781	24.9575	25.0806	NA	NA	NA	NA	NA	NA	NA	NA	NA	2	2	2	11.1	11.1	11.1	16.805	0.0093602	1.4327	28646000	2	1296	Q8R2K1	Fuom
29.7407	29.8142	29.642	29.7618	29.6584	29.7604	29.8738	29.6334	29.8511	29.3592	29.994	29.748	29.7763	29.5307	29.7784	29.9675	29.6684	29.7179	10	10	10	37.6	37.6	37.6	36.869	0	323.31	796540000	53	1297	D3Z3N4	Hnrnph3
30.2146	30.2139	30.3147	30.2482	30.2532	30.2177	30.2247	30.2611	30.27	30.3905	30.1729	30.1448	30.3221	30.1729	30.2995	30.2108	30.2499	30.2888	32	32	32	17.7	17.7	17.7	241.05	0	275.87	1215800000	91	1299	D3YWX2	Ylpm1
28.2115	28.1432	28.1963	28.4208	27.9574	27.899	28.1795	27.89	28.0805	28.7522	27.9957	28.2387	28.2491	28.7096	28.0016	27.9434	28.0293	27.7011	11	11	10	11.8	11.8	11.1	122.06	0	15.958	239390000	27	1300	Q925T6	Grip1
28.2352	28.3216	28.1892	28.2435	28.1783	28.3225	28.0702	28.1088	28.3252	27.9902	28.2629	28.1875	28.2077	28.2733	28.2016	28.4902	28.1331	27.9328	12	12	12	36.5	36.5	36.5	49.348	0	114.44	308730000	35	1301	Q9JIY5	Htra2
25.5999	26.0004	25.6425	25.7956	25.6901	25.7393	25.9415	25.6635	25.5084	NA	NA	NA	NA	NA	NA	NA	NA	NA	27	2	2	35.2	3.9	3.9	106.8	0	7.0587	44491000	5	1302	Q7SIG6	Asap2
28.6158	28.1898	28.2689	28.4535	28.3315	28.1772	28.3647	28.2556	28.021	28.3177	28.2785	28.2705	28.2664	28.2971	28.2632	28.3607	28.4196	28.3468	13	13	13	20.8	20.8	20.8	83.431	0	20.18	340140000	31	1303	Q7TNM2	Trim46
24.1326	23.7785	23.4723	23.3759	23.646	23.7696	23.7858	23.2663	23.6358	NA	NA	NA	NA	NA	NA	NA	NA	NA	1	1	1	1.5	1.5	1.5	76.762	0	3.7577	11129000	3	1304	Q8R3L5	Slco3a1
25.4599	25.3121	25.2135	25.3308	25.2642	25.2715	25.3062	25.3118	25.1365	NA	NA	NA	NA	NA	NA	NA	NA	NA	3	3	1	17.9	17.9	8.7	22.912	0	4.0292	36277000	4	1306	P52483	Ube2e3
29.1787	29.0782	29.122	29.2058	29.148	29.1706	29.2089	29.1972	29.1585	29.2498	28.9397	29.1163	29.2025	29.1409	29.0621	29.018	29.2131	29.3253	26	26	25	33.7	33.7	33.7	96.315	0	103.32	567590000	68	1308	D3YXK0	Jakmip2
32.4242	32.326	32.3955	32.4269	32.5231	32.2643	32.3855	32.4744	32.4441	32.5357	32.3109	32.3635	32.5937	32.3062	32.5451	32.0292	32.4081	32.5792	42	42	30	38.5	38.5	26.6	105.1	0	323.31	5551000000	141	1309	D3YXK2	Safb
NA	NA	NA	23.5196	24.156	23.66	NA	23.6949	24.9067	23.9109	24.4178	24.0871	24.0997	23.9235	23.9751	24.0572	23.9366	23.8884	3	3	3	3.7	3.7	3.7	103.19	0	5.4984	13424000	4	1311	Q66L42	Map3k10
31.981	31.9898	31.9878	31.9412	32.0739	32.0481	32.0195	32.0417	32.0218	31.9915	32.0579	31.9848	32.1234	32.0125	31.9355	32.0741	31.9274	32.0087	41	41	28	57.2	57.2	38.4	68.419	0	283.5	4081600000	140	1312	Q91YS4	Klc2
26.4887	26.8179	26.8508	26.8109	27.033	26.6309	26.5468	26.9133	26.3875	26.9823	27.188	26.9091	26.4418	26.9977	26.4479	26.6137	26.9016	25.7519	5	5	2	26.3	26.3	5.4	22.278	0	98.704	109430000	20	1313	Q9D6N5	Drap1
25.6313	25.7594	26.0179	26.0057	25.8915	25.8385	25.867	25.9674	25.8841	25.7588	25.7835	26.2539	25.3717	25.8817	25.6315	25.5313	26.3432	25.5901	2	2	2	2.7	2.7	2.7	124.41	0.0009311	2.817	59358000	5	1314	P42337	Pik3ca
25.9704	25.9448	26.0738	26.22	25.8288	26.0217	25.9848	25.8341	26.0752	26.3791	25.6239	26.0889	26.0356	25.9501	26.0353	25.3822	26.0144	26.276	7	7	7	5.4	5.4	5.4	187.19	0	7.2832	60073000	10	1317	Q8BSQ9	Pbrm1
25.2428	25.3595	25.1225	25.1608	25.2607	25.4088	25.2408	25.3775	25.1549	25.4739	24.9787	25.1165	25.4594	24.9384	25.1704	25.3879	25.4442	25.5503	1	1	1	13.3	13.3	13.3	9.6426	0.001635	2.1688	40691000	8	1319	D3Z3Z8	Polr2i
25.7675	25.5483	25.7943	25.6847	25.8368	25.6866	25.7527	25.814	25.7194	NA	NA	NA	NA	NA	NA	NA	NA	NA	2	2	2	19.3	19.3	19.3	22.238	0	4.92	48846000	4	1321	Q921K9	Bcl7b
23.6568	23.7313	23.6001	23.7069	23.47	23.6442	23.7268	23.4849	23.244	23.4737	23.7319	23.8695	23.305	23.7777	23.2826	23.3343	23.5015	23.3861	5	5	5	12.1	12.1	12.1	56.63	0	64.888	11437000	6	1322	Q9Z2D3	Dfna5
30.2722	30.1351	30.1176	30.0712	30.2808	30.0712	30.1305	29.9527	30.0196	30.1699	29.9446	29.8854	30.1779	30.409	30.1297	30.173	29.9229	30.0783	13	13	13	52.1	52.1	52.1	33.387	0	72.26	1024700000	42	1323	O35678	Mgll
23.4329	23.3821	24.2602	23.6425	23.6621	23.3972	23.6589	23.5946	24.1832	23.8251	23.6382	23.6805	24.2306	23.4424	23.5428	23.7751	23.6318	23.4661	3	3	3	9.3	9.3	9.3	59.216	0	13.193	13900000	5	1324	Q7TNS7	Asic4
27.2415	27.3223	27.2574	27.1178	27.3971	27.164	27.4426	27.2736	27.2476	27.138	27.2422	27.2775	27.2607	27.4958	27.0989	27.2446	27.518	27.1468	9	9	9	19	19	19	59.715	0	14.811	153580000	16	1325	Q922P9	Glyr1
24.6105	24.918	25.0606	25.193	25.1594	25.1175	25.308	25.1575	25.0131	25.5779	25.4792	24.977	25.1078	24.3559	24.8168	25.323	24.6506	25.4584	2	2	2	10.7	10.7	10.7	33.569	0	72.905	33437000	7	1326	Q9JHE7	Tssc4
25.7408	26.1433	25.957	26.1622	25.9885	25.9511	26.0219	26.0593	25.9982	26.1048	25.9387	26.0087	25.9347	26.0084	26.0912	25.8147	25.9722	26.1986	5	5	1	15.1	15.1	6.9	47.214	0	61.59	66416000	12	1327	D3YYW8	Rbm42
28.6098	28.3701	28.1085	27.918	28.5194	28.1235	28.2897	27.9639	28.6727	28.0953	28.4695	28.1303	28.7843	27.8266	27.9683	28.7289	28.2831	28.2239	6	6	6	45	45	45	13.118	0	106.57	324190000	17	1328	Q9D882	2010107G23Rik
26.9581	26.5512	26.7913	26.574	26.726	26.6189	26.7522	26.6326	26.6463	26.8246	26.709	26.8667	27.0102	26.6542	26.6102	26.7023	26.6301	26.9629	7	7	7	10.4	10.4	10.4	97.387	0	8.4426	113150000	12	1329	D3YYY8	Arhgef26
25.8124	25.0963	25.5509	25.1274	25.6453	25.3162	25.3396	25.5303	25.5448	25.4028	25.4733	25.4641	25.7508	25.4938	25.4161	25.5781	25.604	25.8441	4	4	4	9.6	9.6	9.6	60.263	0	19.503	53638000	7	1330	O35144	Terf2
25.8049	25.6776	25.6825	25.7666	25.6403	25.4026	25.8647	25.7168	25.6012	25.1721	25.8246	25.7832	25.4317	25.8265	25.4711	26.0407	25.9533	25.6804	2	2	2	13.4	13.4	13.4	23.474	0	10.171	50688000	10	1331	Q9CY66	Gar1
24.7837	24.7497	24.5788	24.8341	24.5304	24.6999	24.6403	24.7694	24.6182	NA	NA	NA	NA	NA	NA	NA	NA	NA	1	1	1	3	3	3	49.126	0.0013597	2.3879	21435000	3	1332	Q9CWR2	Smyd3
35.1304	35.1307	35.0636	35.1665	35.1402	35.1095	35.14	35.1202	35.1095	35.1739	35.1047	35.0748	35.1759	35.0751	35.1419	35.125	35.1252	35.2119	116	116	107	52	52	49.2	212.33	0	323.31	35408000000	635	1333	D3YZ62	Myo5a
28.3609	28.3563	28.39	28.5002	28.4372	28.3225	28.4028	28.3117	28.4277	28.1466	28.4697	28.531	28.3043	28.4058	28.3332	28.4379	28.4698	28.4618	16	16	16	25.3	25.3	25.3	101.49	0	30.121	347460000	51	1334	Q6PF93	Pik3c3
24.3306	24.2765	24.1862	24.1818	24.4065	24.4814	24.5571	24.1357	24.4625	NA	NA	NA	NA	NA	NA	NA	NA	NA	2	2	2	20.2	20.2	20.2	22.335	0	48.327	20335000	6	1335	D3YZC4	1110004E09Rik
26.1633	26.0989	26.0779	26.0517	26.2064	26.063	26.0407	26.1178	26.079	25.6622	26.1949	26.2976	25.9326	26.1337	26.2129	26.2296	26.1882	25.9356	7	7	7	8.5	8.5	8.5	102.61	0	6.5717	76695000	12	1336	Q8R3B7	Brd8
29.6121	29.5659	29.4296	29.4708	29.4782	29.5735	29.5836	29.3735	29.6834	29.2444	29.6373	29.6629	29.507	29.4843	29.5234	29.6791	29.5354	29.6142	9	9	3	71.3	71.3	29.5	13.244	0	60.463	755130000	33	1337	Q8R0P4	Aamdc
28.477	28.6636	28.3681	28.5398	28.5541	28.6128	28.7466	28.5949	28.3337	28.3008	28.8207	28.4469	28.6221	28.4121	28.3471	29.0532	28.3953	28.5654	9	9	9	19.3	19.3	19.3	58.3	0	20.614	375420000	19	1338	D3YZI9	Pgbd5
28.987	29.0314	28.9136	29.0628	28.9673	29.0059	29.1089	28.976	28.9013	28.7944	28.8297	29.0296	29.0521	29.0958	29.0051	28.8733	29.0997	29.012	18	18	18	24.2	24.2	24.2	85.995	0	56.35	509350000	59	1339	Q3ULF4	Spg7
31.0249	31.0492	31.1985	31.0328	31.2417	31.0581	30.9277	31.1534	31.1969	30.8915	31.2035	31.183	31.0467	30.9975	31.118	30.9813	31.149	31.1396	19	19	19	37.3	37.3	37.3	52.938	0	323.31	2201200000	65	1340	D3YZP9	Ccdc6
25.7745	26.0779	25.7695	26.2205	25.6019	26.3142	26.2118	26.0385	25.9903	26.0311	25.7656	26.3397	26.1285	25.8736	25.8212	25.7559	26.0085	26.1853	3	3	3	27	27	27	22.08	0	4.5129	50753000	7	1341	Q61337	Bad
32.459	32.4196	32.3431	32.5057	32.4686	32.3121	32.5284	32.4323	32.4084	32.5124	32.2781	32.3679	32.6193	32.3441	32.4247	32.3683	32.411	32.4132	71	71	71	41.4	41.4	41.4	225.35	0	323.31	5550500000	267	1342	D3YZU4	Shank1
26.7335	26.5668	26.4517	26.4978	26.5393	26.3843	26.475	26.6166	26.5402	26.901	26.3074	26.3628	26.7709	26.3894	26.9128	26.45	26.4524	26.5081	5	5	5	32.3	32.3	32.3	26.109	0	12.109	91980000	15	1343	D3YZU6	Haghl
26.5025	26.4883	26.5987	26.6924	26.5336	26.6886	26.5962	26.615	26.6199	26.5067	27.0843	26.4197	26.2593	26.6144	26.6632	26.7718	26.6271	26.3537	4	4	4	10	10	10	82.142	0	20.247	93419000	9	1344	Q63959	Kcnc3
27.4982	27.2997	27.2638	27.4668	27.3959	27.3787	27.4617	27.3062	27.343	27.6068	27.0294	27.3095	27.493	27.2766	27.4529	27.499	27.3474	27.411	14	9	9	15.3	10.9	10.9	121.43	0	38.31	163320000	22	1345	Q91Z69	Srgap1
26.8682	27.1216	27.5509	27.3246	27.1832	27.4015	27.2945	27.3391	27.2192	27.2976	27.3542	27.2077	27.151	26.7531	27.2559	27.4348	27.1018	27.0919	4	4	4	18.8	18.8	18.8	25.2	0	9.079	156850000	6	1346	D3YZZ5	Tmed7
27.4019	27.1861	27.3541	27.4582	27.4961	27.3648	27.2848	27.3707	27.3038	27.4602	27.5056	27.2072	27.4035	27.0907	27.5061	27.2591	27.4483	27.3072	14	14	14	13	13	13	151.86	0	62.011	176340000	21	1347	Q6EDY6	Lrrc16a
29.6366	29.7698	29.7177	29.7505	29.6124	29.6948	29.6327	29.6202	29.632	29.7902	29.8239	29.5509	29.4871	29.6304	29.6849	29.7142	29.6817	29.7012	19	19	17	28.3	28.3	25.9	77.951	0	89.704	805180000	48	1348	P41216	Acsl1
30.8288	30.7793	30.8586	30.8894	30.9085	30.8646	30.9504	30.8473	30.9654	30.634	30.9549	30.755	30.8144	30.8582	30.9121	30.969	31.0048	30.8394	24	24	24	24.6	24.6	24.6	127.65	0	323.31	1880700000	73	1350	Q8K400	Stxbp5
30.4256	30.5543	30.5189	30.7171	30.5282	30.6488	30.5687	30.6342	30.5692	30.6698	30.4149	30.6153	30.4687	30.5757	30.5937	30.5013	30.5921	30.9082	14	14	14	63.9	63.9	63.9	35.88	0	95.704	1501000000	80	1352	O88545	Cops6
27.4796	27.4012	27.2483	27.4712	27.4373	27.4202	27.3578	27.2937	27.3561	27.5645	27.8509	27.5147	27.0204	27.4666	27.2864	26.9785	27.48	27.3948	13	13	13	23.3	23.3	23.3	79.658	0	55.187	155510000	36	1354	D3Z0G6	Rgs12
33.1827	33.2593	33.1278	33.1685	33.238	33.2916	33.1865	33.1997	33.306	33.1649	33.1848	33.2219	33.3446	33.1649	33.3217	33.062	33.2616	33.2639	26	26	1	71.9	71.9	3.6	22.452	0	323.31	9750000000	112	1356	D3Z0L4	Chchd3
26.3977	26.4683	26.5627	26.4478	26.5823	26.4466	26.5475	26.4361	26.6122	26.4631	26.7299	26.4339	26.3278	26.5915	26.154	26.2309	26.591	26.6104	3	3	3	15.3	15.3	15.3	31.172	0	5.1479	98927000	10	1357	Q80X71	Tmem106b
27.8225	27.7725	28.0815	27.7458	27.9184	27.8354	27.796	27.8595	27.8656	27.7312	27.9477	27.7934	27.9707	27.8302	27.8905	27.8732	27.8359	27.9216	12	12	12	13.9	13.9	13.9	95.493	0	13.314	247000000	27	1358	D3Z0M9	Ddx23
27.1266	26.7469	26.647	26.7932	26.9061	26.6089	26.5674	26.6097	26.8362	26.7527	26.6598	26.7671	26.7747	26.8254	26.7279	26.6161	26.8196	26.8107	4	1	1	11.2	2.9	2.9	34.663	0.0013538	2.3335	100580000	10	1359	D3Z0Q9	Slc9a6
32.369	32.1152	32.2679	32.3333	32.3017	32.2613	32.3692	32.3042	32.1911	32.5471	32.1459	32.2425	32.436	32.1802	32.328	32.2548	32.2084	32.3993	13	13	9	13.9	13.9	11.5	102.09	0	96.01	4840500000	48	1360	D3Z0V7	Tsc22d1
28.8026	28.9031	28.9276	28.6841	28.9886	28.8895	28.7047	28.8994	29.0671	28.9388	28.6565	28.838	29.042	28.7315	28.9893	28.7265	28.8871	29.0283	28	28	28	22	22	22	150.07	0	101.26	514170000	73	1361	Q6PDH0	Phldb1
30.5955	30.4113	30.5219	30.67	30.5086	30.475	30.4335	30.6123	30.4611	30.6132	30.4625	30.4975	30.4858	30.5103	30.5081	30.4527	30.572	30.585	12	12	11	32.9	32.9	31.2	52.93	0	113.14	1494000000	41	1362	D3Z118	Ica1
27.2912	27.6085	27.539	27.5635	27.3954	27.4046	27.5587	27.3533	27.181	NA	NA	NA	NA	NA	NA	NA	NA	NA	1	1	1	35.1	35.1	35.1	6.1966	0.0091164	1.453	172540000	1	1363	Q3U898	Myeov2
27.3282	27.3307	27.118	27.3025	27.2868	27.4033	27.4678	27.5338	27.3142	27.6967	27.2178	27.1946	27.489	27.1613	27.4593	27.1458	27.3123	27.3222	6	6	5	8.7	8.7	7.6	87.827	0	136.38	171660000	16	1364	D3Z183	Mfsd6
24.9671	25.2183	25.351	25.0509	25.0953	25.2898	25.2749	25.3108	25.2731	25.3357	25.1449	25.1265	25.1921	25.0317	25.285	25.1794	25.012	24.9641	5	3	3	8.5	5.2	5.2	78.765	0.0013612	2.3978	34887000	4	1366	Q9JLQ2	Git2
25.6853	25.6507	25.8333	25.6621	25.8827	25.6761	26.0097	25.7497	25.9324	NA	NA	NA	NA	NA	NA	NA	NA	NA	4	4	4	15.1	15.1	15.1	37.916	0	5.4569	53544000	6	1367	D3Z1M4	Cabp1
27.4768	27.0237	27.3194	27.1687	27.1203	27.1771	27.1125	26.958	27.3306	27.4311	27.1029	27.1754	27.0742	27.1191	27.2441	27.02	27.136	27.3795	4	4	4	21.8	21.8	21.8	29.371	0	37.561	148140000	10	1368	Q9D6K7	Ttc33
26.7346	26.5172	26.6871	26.8204	26.7203	26.5743	26.5598	26.6974	26.7864	26.8744	26.6062	26.5824	26.6993	26.5357	26.5995	26.6935	26.6451	26.5499	6	6	6	10.9	10.9	10.9	81.75	0	69.691	98476000	16	1369	Q9Z0U0	Xpr1
23.6464	24.2076	24.0182	24.2569	23.8047	24.2178	24.2146	23.9831	23.8982	NA	NA	NA	NA	NA	NA	NA	NA	NA	2	2	2	13	13	13	32.941	0	21.168	14563000	4	1370	Q64362	Aktip
29.5508	29.5974	29.4389	29.4734	29.5466	29.4705	29.5295	29.4734	29.5286	29.4009	29.6109	29.5566	29.434	29.619	29.5043	29.6737	29.5569	29.3619	12	12	12	33.2	33.2	33.2	33.942	0	21.72	750090000	34	1371	Q9D710	Tmx2
25.1857	24.8963	25.0844	24.8403	25.0842	25.0579	24.9848	25.1997	25.0724	NA	NA	NA	NA	NA	NA	NA	NA	NA	1	1	1	12.3	12.3	12.3	14.279	0.0040739	1.8777	31360000	5	1372	D3Z2K2	Mrps14
27.768	27.6256	27.7356	27.6743	27.8451	27.7761	27.807	27.8097	27.8716	27.9547	27.6896	27.751	27.8273	27.724	27.6297	27.679	27.6646	27.8462	7	7	7	10.2	10.2	10.2	73.049	0	12.74	222950000	12	1374	Q9WUU8	Tnip1
33.3349	33.1813	33.2808	33.2535	33.3651	33.1785	33.231	33.2977	33.2977	33.3751	33.0957	33.2396	33.3313	33.2096	33.3894	33.1084	33.2478	33.3697	94	94	3	59.3	59.3	1.8	160.01	0	323.31	10077000000	341	1375	D3Z2Z1	Clip1
28.218	28.242	28.2745	28.4219	28.4125	28.2426	28.4146	28.5643	28.0863	28.6672	28.162	28.3531	28.2003	28.3325	28.167	28.3979	28.2729	28.0289	4	4	4	19.6	19.6	19.6	27.847	0	8.7694	313850000	14	1376	Q9CQF4	1700021F05Rik
27.0115	27.124	27.2261	27.113	27.1273	27.1108	27.109	27.2418	27.1294	27.1727	26.9576	27.2408	26.97	27.0427	27.1313	27.0576	27.1786	27.5343	15	15	13	20	20	17.6	93.39	0	48.695	134750000	35	1377	Q921C5	Bicd2
24.3368	24.2554	24.4753	24.6004	23.6164	24.7508	24.7688	24.1789	24.0537	24.2985	24.5114	23.563	24.1808	24.5679	24.8832	24.1486	23.4238	24.7438	1	1	1	24.4	24.4	24.4	9.6059	0	4.8818	11088000	2	1378	D3Z392	Rnf7
33.5149	33.2412	33.0882	33.3176	33.2634	33.187	33.4346	33.2381	33.3219	33.2435	33.5153	33.1066	33.5133	33.2973	33.1055	33.5669	33.2206	33.0719	16	12	12	39.2	29.4	29.4	37.984	0	323.31	9845500000	106	1379	Q99PJ0	Ntm
31.8054	31.7993	31.86	31.8874	31.9362	31.7817	31.8701	31.9501	31.9085	31.7932	31.7898	31.94	31.8028	31.888	31.8296	31.8008	31.904	31.7687	10	10	10	62.1	62.1	62.1	23.119	0	272.37	3542700000	57	1380	Q9DCL8	Ppp1r2
NA	NA	NA	NA	NA	NA	NA	NA	NA	23.7286	24.1707	23.4741	23.695	23.0232	22.8487	25.0413	23.4531	23.3998	2	2	2	7	7	7	51.813	0	5.8536	12317000	5	1381	Q8CB67	Lrp11
28.1516	28.0154	27.9245	28.1039	28.1236	28.0111	27.9935	28.1105	27.9783	28.2958	27.9476	28.028	28.0748	28.0094	28.1476	27.8795	28.0944	28.0626	15	15	15	7.5	7.5	7.5	292.12	0	17.835	265200000	34	1382	Q8C170	Myo9a
23.8802	24.4186	24.2477	24.5276	23.9874	24.1267	24.1244	24.6215	23.9799	24.4308	23.0964	24.3846	24.8503	24.5452	24.438	24.0977	24.103	24.0193	33	1	1	44	1.7	1.7	91.622	0	64.213	19568000	6	1383	D3Z3B8	Dlg1
NA	NA	NA	NA	NA	NA	NA	NA	NA	23.9258	23.8869	23.8589	23.6693	23.9858	23.7938	23.8048	24.0096	23.9243	1	1	1	1.2	1.2	1.2	152.25	0.0056083	1.7396	16609000	1	1384	Q8BVE8	Whsc1
NA	NA	NA	NA	NA	NA	NA	NA	NA	21.0273	21.4708	21.3629	20.5337	21.2518	20.6819	21.173	21.0258	21.0781	1	1	1	3.9	3.9	3.9	46.986	0.0013663	2.451	2893500	2	1386	Q61457	Ccne1
29.4292	29.3688	29.6071	29.1221	29.0948	29.1002	29.132	29.2233	29.0849	NA	NA	NA	NA	NA	NA	NA	NA	NA	6	6	6	7.7	7.7	7.7	100.29	0	18.017	649980000	8	1387	Q921U8	Smtn
27.3611	27.5646	27.4629	27.5717	27.3898	27.6083	27.7102	27.3439	27.3955	27.435	27.6429	27.4112	27.3337	27.5021	27.8085	27.4777	27.3741	27.3407	8	8	8	24	24	24	45.437	0	90.755	181340000	11	1388	Q9WUQ2	Preb
30.7713	31.1095	31.0102	31.108	31.0457	30.9864	31.1454	31.248	31.0156	31.0093	31.1946	30.9595	31.1904	31.1518	30.9776	31.0417	31.0855	30.7964	17	15	15	41.3	37.8	37.8	54.571	0	288.37	2160800000	40	1389	P54285	Cacnb3
24.4517	23.9084	24.047	24.4078	24.0529	23.9683	24.1161	24.224	24.0834	24.3365	23.996	24.0711	24.5734	24.1378	24.0523	24.0664	24.0508	24.0438	1	1	1	2.6	2.6	2.6	46.879	0.0082025	1.5322	17798000	2	1390	P56581	Tdg
27.7777	27.9405	27.9113	27.6797	27.7891	27.8959	27.9963	27.7751	27.8146	27.4266	27.8251	27.907	27.8446	28.1348	27.7435	27.7569	27.8307	27.9061	4	4	4	33.1	33.1	33.1	16.32	0	135.19	222910000	23	1391	Q9CQY6	Uqcc2
27.9173	28.1109	28.0046	28.0893	28.0636	28.1215	28.0818	28.1562	28.0413	28.1484	27.4392	28.272	27.9913	28.3427	28.1172	28.0768	28.0918	28.034	4	4	4	24.3	24.3	24.3	20.041	0	4.1566	286330000	15	1393	D3Z6H3	Dctn6
27.3058	27.0644	27.067	27.3183	27.2608	27.023	27.2631	27.2472	27.023	27.1659	27.0891	27.2189	27.1685	27.0138	27.1373	27.2057	27.1944	27.1031	8	8	8	18.7	18.7	18.7	87.986	0	128.7	142170000	18	1394	Q3ZK22	Vezt
24.4134	24.2673	23.962	24.2859	24.1252	24.1559	24.6016	24.4598	24.5241	NA	NA	NA	NA	NA	NA	NA	NA	NA	2	2	2	5.5	5.5	5.5	25.363	0.001227	2.6289	21360000	3	1395	Q62176	Rbm38
29.6708	29.5013	29.6121	29.6364	29.5359	29.5241	29.6044	29.6705	29.5596	29.7643	29.5325	29.4828	29.5885	29.6191	29.7295	29.4333	29.5851	29.6837	5	5	5	22.1	22.1	22.1	16.037	0	8.1738	775350000	20	1396	D3Z4S3	Ptrhd1
30.1797	29.9554	30.1373	30.1984	30.239	30.0789	30.0675	30.1117	29.9811	30.2641	29.7812	30.1788	30.2359	29.9488	30.1868	29.9791	30.1619	30.1577	13	13	13	37.6	37.6	37.6	37.35	0	223.2	1125200000	39	1397	Q9R020	Zranb2
29.3725	29.3524	29.3559	29.2564	29.4605	29.3147	29.3826	29.1921	29.3816	29.3055	29.335	29.3819	29.4563	29.2764	29.2902	29.3063	29.3383	29.3507	26	25	24	33	31.9	29.8	97.234	0	68.221	649690000	61	1398	D3Z4U5	Jakmip1
23.5828	24.0821	23.3063	23.8484	23.1305	23.1103	23.5695	23.6718	23.7119	23.5672	23.7807	23.2694	24.0049	23.8963	23.8143	23.9032	23.7067	22.9533	1	1	1	6.6	6.6	6.6	27.303	0	4.3877	8226000	3	1399	Q9QXJ4	Arl10
NA	NA	NA	NA	NA	NA	NA	NA	NA	22.9458	22.3088	22.6098	22.5986	22.6394	22.8555	22.7699	22.6696	22.995	2	2	2	6.7	6.7	6.7	34.9	0.00093691	2.8941	7025900	2	1400	P11862	Gas2
26.8191	26.401	26.7522	26.0692	26.9699	26.637	26.4574	26.2658	26.7335	26.4124	26.7745	26.8319	26.647	26.3593	26.7218	26.5302	26.5429	26.7245	1	1	1	7.1	7.1	7.1	17.81	0.001218	2.52	108110000	6	1401	Q91WM6	Eva1a
29.4572	29.3312	29.2221	29.3226	29.3503	29.1106	29.1604	29.2252	29.3503	29.0281	30.0127	28.9817	29.5324	28.6293	29.1002	30.2258	29.1992	28.67	10	10	2	33	33	8.7	37.244	0	20.253	608710000	24	1403	D3Z5F7	Gm20521
26.2812	26.1523	26.271	26.3026	26.4227	26.2967	26.3725	26.3411	26.4112	26.1914	26.4414	26.211	26.1647	26.359	26.3934	26.4122	26.4581	26.3073	7	7	7	25.6	25.6	25.6	44.229	0	254.07	85319000	23	1407	Q61103	Dpf2
31.5485	31.4934	31.4536	31.5475	31.5989	31.467	31.5123	31.5257	31.5285	31.5262	31.4134	31.5045	31.5995	31.4197	31.5977	31.5095	31.5377	31.6307	37	37	34	49.7	49.7	46.5	85.154	0	186.87	2965700000	116	1408	Q5RJI5	Brsk1
NA	NA	NA	NA	NA	NA	NA	NA	NA	23.649	23.6791	23.652	23.4596	23.7128	23.7408	23.5615	23.826	23.6637	2	2	2	3.9	3.9	3.9	54.177	0.004784	1.8178	13822000	3	1411	Q3TQB2	Foxred1
25.6639	25.6789	25.4154	25.4458	25.5979	25.7403	25.7023	25.5442	25.7782	25.612	25.5481	25.3235	25.1038	25.8961	26.6456	25.1609	24.9774	26.0355	5	5	5	6.1	6.1	6.1	105.87	0	24.64	47380000	8	1412	Q99JH7	Clstn3
26.3162	26.1964	26.2036	26.2061	26.2131	26.1934	26.195	26.3431	26.0228	25.8246	26.4903	26.2631	25.7293	26.621	26.2086	26.2157	26.3151	26.1062	2	2	2	15.2	15.2	15.2	22.462	0	12.024	67783000	7	1414	D3Z641	Tspan5
29.9984	29.9942	29.9481	30.0194	29.932	30.0887	30.1116	29.9358	30.0384	30.014	30.2135	30.04	29.8383	30.1264	29.9763	30.1124	30.0714	29.8414	9	9	9	44	44	44	20.495	0	12.762	1014200000	27	1415	Q9QZ88	Vps29
NA	NA	NA	NA	NA	NA	NA	NA	NA	24.0582	23.5981	24.0101	23.8059	24.0136	23.9498	23.9383	23.8168	24.0106	71	2	2	43.9	2.4	2.4	172.62	0	12.587	17658000	4	1416	Q8CHC4	Synj1
26.2573	26.232	26.2693	26.0623	26.3406	26.1383	26.2622	26.2224	26.2267	26.2171	26.2478	26.305	26.1192	26.1244	26.1032	26.4062	26.1258	26.2614	3	3	3	34.5	34.5	34.5	17.996	0	12.339	72845000	14	1417	Q9DCT6	Bap18
27.4665	27.0303	27.0792	26.4844	27.1892	26.6232	27.1291	26.3638	27.1477	26.9742	27.0652	26.8337	26.9897	26.9497	27.042	26.8433	26.9597	26.8543	21	2	2	62.8	8.3	8.3	30.364	0.00048008	3.3083	127630000	5	1418	D3Z6G3	Mapre3
33.9232	33.6074	33.7407	33.8272	33.8096	33.6151	33.8846	33.7869	33.7265	33.8897	33.7059	33.6187	34.0515	33.4007	33.7655	34.1417	33.5796	33.806	40	8	2	82.2	27.9	9.7	28.723	0	93.892	14524000000	43	1419	D3Z6I8	Tpm3
23.1113	23.3832	23.8165	23.5561	23.2148	23.5009	24.0142	23.7856	23.4203	NA	NA	NA	NA	NA	NA	NA	NA	NA	1	1	1	8.8	8.8	8.8	14.267	0	11.45	12686000	2	1420	Q3UJ81	Cnep1r1
29.7769	29.9585	29.8184	29.8758	29.8655	29.909	29.8835	29.884	29.8054	29.9023	29.7362	29.8159	29.8356	29.8657	29.9277	29.7581	29.8709	29.9047	23	23	23	19.3	19.3	19.3	135.67	0	129.63	962100000	60	1421	P70392	Rasgrf2
26.6938	26.4808	26.4592	26.7736	26.6441	26.5297	26.7983	26.5779	26.615	26.8082	26.4453	26.6251	26.8725	26.5863	26.7451	26.4324	26.642	26.5104	9	9	9	13.7	13.7	13.7	76.429	0	58.716	97164000	22	1422	Q8BM55	Tmem214
26.2672	26.5742	26.3358	26.3396	26.5893	26.4507	26.42	26.7525	26.4327	NA	NA	NA	NA	NA	NA	NA	NA	NA	4	4	4	12.4	12.4	12.4	46.067	0	136.29	79276000	5	1423	P0C673	Igsf11
26.5326	26.6207	26.5655	26.4842	26.5179	26.53	26.4232	26.4936	26.5078	26.2547	26.5467	26.6025	26.593	26.5479	26.4116	26.7569	26.5842	26.5436	3	3	3	10.8	10.8	10.8	47.36	0	19.437	85563000	6	1424	Q06180	Ptpn2
23.7974	23.9743	24.0538	24.0362	23.9884	23.939	23.9189	23.9702	24.2178	NA	NA	NA	NA	NA	NA	NA	NA	NA	1	1	1	13.1	13.1	13.1	13.081	0.00093589	2.8792	15126000	3	1425	F6UII7	Pvrl3
25.6999	25.6419	25.7469	25.6899	25.8024	25.78	25.6308	25.6727	25.8215	25.9852	25.421	25.7746	25.6649	25.8164	25.6144	25.6414	25.641	25.601	6	6	6	46	46	46	20.461	0	12.806	54099000	13	1426	D3Z7J7	Dohh
25.2775	25.8392	25.8028	25.2549	25.3801	25.4358	25.3277	25.4184	25.5346	26.0705	25.2771	25.859	25.6158	25.8324	25.4029	25.1109	25.5616	25.5303	5	4	4	12.8	10	10	56.005	0	5.0448	40652000	8	1427	Q91W40	Klc3
26.9301	26.2153	26.2657	26.4998	26.0969	26.2698	26.1729	26.5339	26.123	26.4978	26.2476	26.1524	26.2862	26.4152	26.226	26.3888	26.2039	26.293	1	1	1	16	16	16	11.676	0	8.949	71717000	6	1428	D3Z723	Nfyb
26.805	27.0446	26.9588	27.0101	26.848	26.9965	26.8637	27.0479	26.929	NA	NA	NA	NA	NA	NA	NA	NA	NA	6	6	6	30	30	30	27.66	0	115.78	107870000	12	1429	Q0P688	Eif4e2
27.9141	27.7038	27.4898	27.6224	27.8018	27.4805	27.6591	27.5874	27.6918	27.8039	27.5578	27.7275	27.6942	27.675	27.7217	27.4699	27.7888	27.5506	5	5	3	13.8	13.8	7.9	55.656	0	7.6312	206420000	13	1430	D3Z742	Mb21d2
27.243	27.1909	27.0006	26.8913	27.2805	26.9955	27.073	26.8786	27.2007	26.8191	27.3866	27.1561	27.1264	27.0732	27.0652	27.1133	27.2619	26.8875	7	7	1	15.4	15.4	2.7	62.352	0	50.895	139200000	15	1431	D3Z780	Eif2b4
25.542	25.5038	24.9754	24.6096	25.3959	24.9045	25.0477	24.5672	25.536	NA	NA	NA	NA	NA	NA	NA	NA	NA	61	1	1	41.6	1.2	1.2	146.61	0.0082048	1.5354	32399000	2	1432	D3Z781	Etl4
32.4485	32.3355	32.5342	32.2972	32.4363	32.2831	32.1749	32.3712	32.3769	32.4387	32.2222	32.3137	32.3416	32.3085	32.539	32.1311	32.3415	32.4728	3	3	2	23.2	23.2	23.2	10.871	0	6.8168	5225000000	12	1433	P61957	Sumo2
28.5625	28.686	28.7799	28.5395	28.6377	28.6465	28.6309	28.3947	28.658	28.6385	28.8717	28.8738	28.428	28.6171	28.7068	28.185	28.6994	28.4261	8	8	8	44.2	44.2	44.2	24.301	0	41.869	376890000	18	1434	Q9Z2Q5	Mrpl40
31.4341	31.4198	31.3214	31.2758	31.4391	31.3163	31.2813	31.2818	31.3805	31.1238	31.3127	31.337	31.6494	31.0404	31.4418	31.5458	31.1965	31.4418	16	9	1	14	9.1	2	169.52	0	26.513	2519600000	22	1435	F8WI56	Dip2a
23.6963	23.8929	23.61	23.748	23.3632	23.7988	23.8681	23.6458	23.5057	23.7958	23.864	23.6243	23.6899	23.8028	23.5415	23.7761	23.6665	23.6733	3	3	3	9	9	9	35.889	0	4.4989	13165000	6	1436	D3Z7H4	Gsg1l
34.4773	34.4346	34.3982	34.3942	34.3984	34.4099	34.5	34.3731	34.3731	34.4323	34.4128	34.3833	34.4629	34.4901	34.3887	34.4456	34.4	34.4173	36	36	7	54	54	11.7	73.963	0	323.31	21663000000	256	1438	D3Z7P3	Gls
25.8241	25.9313	25.8829	25.8665	25.8581	25.8794	26.0728	25.8013	25.6778	NA	NA	NA	NA	NA	NA	NA	NA	NA	33	4	4	54.1	6.8	6.8	65.994	0	16.89	55327000	8	1439	D3Z7P3-2	Gls
NA	NA	NA	NA	NA	NA	NA	NA	NA	24.6444	24.018	24.5635	24.4106	24.4357	24.6493	23.7084	24.4329	24.561	2	2	2	29	29	29	7.818	0	14.902	24289000	2	1440	D3Z7Q2	Smim20
24.6388	24.8297	24.6015	24.5993	24.5333	24.4914	24.7301	24.581	24.6767	25.3269	24.9021	24.2705	24.256	24.405	24.4378	24.9577	24.5639	24.2408	2	2	2	3.3	3.3	3.3	122.9	0.0013626	2.4161	27850000	5	1442	Q3TBD2	Hmha1
29.8157	29.7348	29.8111	29.629	29.7901	29.6887	29.7661	29.7333	29.8555	29.8594	29.6121	29.5999	29.7472	29.6121	29.8262	29.8492	29.6695	29.9601	6	6	6	37.5	37.5	37.5	18.098	0	28.592	833400000	32	1444	Q9D7P6	Iscu
26.3438	26.6385	26.5502	26.3791	26.4965	26.5646	26.6352	26.8092	26.6082	26.6373	26.6246	26.3983	26.4886	26.4612	26.6127	26.5678	26.4036	26.862	4	4	1	10.6	10.6	2.5	61.389	0	12.489	101310000	11	1445	D3Z7X0	Acad12
28.6194	28.6672	28.6357	28.6832	28.6443	28.776	28.7183	28.7071	28.5462	28.8148	28.5793	28.6085	28.5393	28.6988	28.7024	28.5802	28.6788	28.8157	21	21	21	11.7	11.7	11.7	254.44	0	212.42	408770000	53	1446	G3X922	Dnajc13
29.5494	29.4308	29.4326	29.5275	29.6536	29.4396	29.4405	29.6622	29.4877	29.8828	29.0746	29.5309	29.3694	29.3413	29.7097	29.3957	29.5633	29.728	4	4	4	24	24	24	16.453	0	10.369	708960000	44	1447	D5MCW4	Cuta
26.1217	26.1053	26.0752	26.2363	26.0266	26.0177	26.1187	26.0369	25.977	26.113	26.0816	26.2958	25.9412	26.2326	26.2799	26.0507	26.235	26.142	2	2	2	7.7	7.7	7.7	36.79	0	4.1468	65166000	5	1448	Q9DB25	Alg5
24.7	25.2133	24.8794	24.9476	24.9404	24.86	25.1029	24.93	24.9713	24.4516	25.3794	25.4033	24.5821	25.2962	24.8618	24.9666	25.1173	24.4532	2	2	2	14.9	14.9	14.9	18.245	0.00032326	3.512	28209000	5	1449	Q0VE29	Samd12
25.0216	24.5611	24.9947	24.9002	24.8817	24.9981	24.6734	25.1476	25.0429	NA	NA	NA	NA	NA	NA	NA	NA	NA	14	1	1	23	2.4	2.4	70.284	0.0023655	2.093	26684000	7	1450	D6RDB5	Arhgap23
25.7418	25.1082	25.2078	25.3292	25.4044	24.9619	24.886	25.2978	25.2367	NA	NA	NA	NA	NA	NA	NA	NA	NA	1	1	1	3.4	3.4	3.4	32.429	0.0084746	1.5187	33803000	3	1451	Q8K1A5	Tmem41b
27.2706	27.3844	27.3399	27.2195	27.1709	27.7404	27.4299	27.2509	27.2384	27.6819	27.0591	27.5969	27.2545	27.1227	27.5257	27.1504	27.2157	27.4801	3	3	2	6.9	6.9	5.5	63.676	0	29.264	145860000	12	1453	Q8R0X7	Sgpl1
26.7923	26.7705	27.4694	28.1079	26.8714	27.5967	27.538	27.9119	26.5968	26.8723	27.7058	27.074	27.1528	27.0816	27.0705	27.5127	27.2836	27.1909	5	5	5	16.6	16.6	16.6	28.709	0	11.475	140970000	8	1454	Q9Z210	Pex11b
27.6709	27.5075	27.7258	27.5368	27.7198	27.8503	27.51	27.8632	27.5346	27.301	27.7615	27.8324	27.1805	27.924	27.9214	27.4556	27.7305	27.8341	3	3	3	9.1	9.1	9.1	26.751	0	5.2018	195930000	12	1455	O09117-2	Sypl1
27.4077	27.3913	27.4232	27.4475	27.4678	27.3485	27.4527	27.2573	27.517	27.2242	27.6725	27.3129	27.308	27.8055	27.4691	27.3649	27.4839	27.3457	5	5	5	24.7	24.7	24.7	30.209	0	12.681	164390000	24	1456	Q6PAM0	Prkab2
NA	NA	NA	NA	NA	NA	NA	NA	NA	20.6119	21.2161	20.6109	20.3505	21.026	20.4545	20.3501	20.7425	20.8045	1	1	1	1.6	1.6	1.6	92.693	0.0082037	1.5346	1311800	1	1457	Q8K3R3	Plcd4
24.089	24.4173	24.2793	24.186	24.2464	24.6791	24.4173	24.2213	24.4033	NA	NA	NA	NA	NA	NA	NA	NA	NA	3	3	3	3.1	3.1	3.1	123.97	0.0012234	2.5874	18968000	3	1458	Q9Z280	Pld1
NA	NA	NA	NA	NA	NA	NA	NA	NA	20.8053	20.8041	20.6816	20.6112	20.6108	20.6111	20.8677	20.6106	20.5336	1	1	1	1.8	1.8	1.8	62.415	0.00047649	3.1619	1464900	1	1459	Q8BXL9	Iffo1
24.7394	24.9354	24.8256	24.8741	24.7355	24.9526	24.8791	24.9204	24.81	24.7599	24.5937	24.7731	24.7097	25.1523	24.8649	24.9079	25.1666	24.9802	1	1	1	3.3	3.3	3.3	49.771	0.0027958	2.0277	25942000	5	1460	P82343	Renbp
21.6745	21.9183	22.0639	22.0151	21.5276	22.0815	22.2868	21.6952	21.8204	NA	NA	NA	NA	NA	NA	NA	NA	NA	1	1	1	13.2	13.2	13.2	16.254	0.0012247	2.6026	3636900	1	1461	D6RI20	Hdhd2
25.9144	26.2858	26.2101	26.1078	25.8522	26.2373	25.672	25.1324	25.6526	25.9239	26.0633	25.9888	25.7642	26.077	25.9956	25.855	26.125	25.9116	3	3	3	9	9	9	68.249	0	19.543	58350000	7	1463	Q91X20	Ash2l
29.7945	29.6773	29.6898	29.8491	29.7677	29.7187	29.7535	29.7465	29.7878	29.8297	29.5737	29.8198	29.9975	29.6026	29.7008	29.8136	29.6222	29.7684	14	14	14	15.4	15.4	15.4	89.679	0	89.611	901360000	53	1464	Q05BC3	Eml1
27.5034	26.5896	26.6071	26.631	26.9403	26.8434	26.5909	26.5738	26.652	NA	NA	NA	NA	NA	NA	NA	NA	NA	3	3	2	30	30	22.5	13.565	0.0079399	1.561	72473000	7	1466	Q9D6Y4	Mef2bnb
28.4378	28.4468	28.3649	28.506	28.5173	28.4215	28.5225	28.4948	28.4	28.4323	28.3716	28.2281	28.707	28.3059	28.3638	28.6626	28.4248	28.6433	21	17	17	15.4	14	14	175	0	64.074	367130000	36	1467	Q0VF51	Rims2
23.982	23.9701	23.8636	23.7996	24.0719	23.9009	24.1418	23.7267	23.989	23.8857	23.7812	23.9935	24.077	23.7965	24.1325	23.9218	24.0797	24.0638	3	3	1	20.2	20.2	8.9	38.427	0	8.8152	16990000	3	1468	P41778-2	Pbx1
28.0927	28.0857	28.1013	28.0599	28.2597	27.9889	28.1113	27.9727	28.1107	27.9734	28.5982	27.9098	28.6607	27.5433	27.616	28.9535	27.8297	27.8234	14	14	13	34.4	34.4	31.4	54.483	0	19.377	247790000	29	1469	Q5SP85	Ccdc85a
24.5758	24.9515	24.8043	24.323	24.6566	24.9492	24.8342	24.5619	24.9492	24.4976	24.9062	24.8155	24.3813	25.1301	24.8531	24.7942	25.0827	24.8877	2	2	2	33.8	33.8	33.8	7.5127	0.00032483	3.6162	26009000	5	1470	H3BKQ5	Ggact
29.64	29.4949	29.4185	29.6409	29.5769	29.5253	29.5979	29.5805	29.4817	29.3024	29.9188	29.411	29.5677	29.5552	29.3955	30.0559	29.615	29.1428	8	8	8	40.4	40.4	40.4	26.032	0	45.786	701680000	25	1473	Q6PEB6	Mob4
34.3951	34.2417	34.1658	34.242	34.2482	34.175	34.2603	34.1796	34.1543	34.2744	34.176	34.1621	34.3213	34.231	34.2515	34.219	34.1955	34.2	57	57	0	60.5	60.5	0	101.86	0	323.31	19060000000	304	1474	Q61301-3	Ctnna2
NA	NA	NA	NA	NA	NA	NA	NA	NA	26.4948	27.5727	27.2016	26.4887	26.9678	26.7138	27.6309	26.833	26.4517	16	1	1	56.4	5.6	5.6	39.089	0	11.214	92973000	5	1475	E0CXD4	Pcdh1
26.654	26.804	27.0402	26.569	26.8514	26.8776	26.7419	26.8997	27.0269	NA	27.5047	NA	27.3873	26.9266	26.3715	27.3333	26.3938	26.6	2	2	2	9.7	9.7	9.7	30.381	0	190.87	96066000	10	1476	Q64310	Surf4
25.9542	25.7939	25.8577	25.6802	25.7202	25.7428	25.7307	25.5521	25.6177	25.6538	25.5792	25.5398	25.9434	25.5474	25.8024	25.8108	25.7048	26.1067	4	4	4	6	6	6	105.52	0	4.2263	53687000	9	1477	E0CXE3	Cntn6
22.9927	23.0334	22.3478	22.591	23.4374	23.5423	22.9665	23.325	23.1435	NA	NA	NA	NA	NA	NA	NA	NA	NA	2	2	2	2.8	2.8	2.8	134.03	0.0010766	2.6739	10522000	2	1478	Q5SUQ9	Ctc1
33.06	33.0674	33.0107	33.0419	32.931	33.1544	33.0416	32.9575	32.9283	33.1287	32.9394	32.9429	32.9819	33.0818	33.051	33.0027	33.0724	33.0263	23	23	21	57.9	57.9	52.7	37.572	0	135.07	8556600000	82	1479	P13707	Gpd1
27.3102	26.9832	26.9329	26.916	27.1536	26.8106	26.971	26.9552	26.9229	27.1579	26.971	26.6689	27.305	26.7855	27.1154	26.9856	26.8649	26.952	2	2	2	35.6	35.6	35.6	10.96	0	39.997	130500000	11	1481	E0CZ61	Umad1
NA	NA	NA	NA	NA	NA	NA	NA	NA	23.8571	24.1558	24.0806	24.1928	24.2984	23.8958	24.3692	24.1133	23.9869	4	3	3	3.6	2.8	2.8	112.26	0.0033616	1.9436	19470000	3	1482	G3XA20	Grip2
29.3934	29.4444	29.4127	29.5151	29.465	29.3445	29.4343	29.5478	29.4729	29.5098	29.155	29.2834	29.7012	29.4655	29.4643	29.4244	29.4725	29.6146	14	14	14	36.1	36.1	36.1	55.339	0	93.275	737390000	30	1483	E0CXZ1	Fsd1l
24.6014	24.2213	24.2781	24.3826	24.1877	24.1504	24.3714	24.4038	24.3117	24.5685	23.7753	24.2512	24.2764	24.2046	24.4589	23.9637	24.1909	24.83	1	1	1	7.3	7.3	7.3	16.625	0.0007826	2.9343	22087000	2	1484	E0CXZ5	Samhd1
26.3211	26.4829	26.1758	26.5787	26.254	26.3627	26.4325	26.3758	26.1336	26.2654	26.426	26.1702	26.1908	26.4275	26.0344	26.6236	26.3296	26.4529	2	2	2	9.1	9.1	9.1	28.572	0	65.359	84942000	9	1486	Q9CQX5	Cldnd1
23.8534	23.8203	23.7698	23.8496	23.845	23.6511	23.5513	24.143	23.809	NA	NA	NA	NA	NA	NA	NA	NA	NA	1	1	1	14.1	14.1	14.1	14.015	0	7.312	13665000	2	1487	E0CY96	Tsen15
24.9047	25.0479	24.9511	24.7932	24.7959	24.7396	24.7171	24.9485	25.0344	24.7598	25.2025	24.5335	25.3472	24.6645	24.4915	25.1211	25.2799	24.4175	6	4	4	13.2	9.9	9.9	55.278	0	24.034	28034000	10	1489	P50096	Impdh1
25.7965	25.791	25.7183	25.4315	25.7089	25.6127	25.7219	25.5406	25.8138	25.6552	25.7147	25.5976	25.8238	25.4926	25.8288	25.6923	25.7452	25.7295	6	6	6	17.4	17.4	17.4	44.176	0	14.564	49251000	9	1490	Q9ER69	Wtap
27.254	27.1201	27.1018	27.2249	26.9935	27.0626	27.3276	27.2186	27.0787	27.8497	26.449	26.9231	27.4283	27.0273	27.2696	26.8647	27.2204	27.527	7	7	7	8.9	8.9	8.9	70.543	0	12.426	141200000	15	1491	Q8C6G8	Wdr26
29.0435	29.0867	29.0892	29.2015	29.3337	29.1681	29.2823	29.2054	29.3008	29.3915	29.0838	29.1967	29.3475	28.8481	29.1928	29.3534	28.9999	29.1148	9	9	9	43.9	43.9	43.9	20.188	0	9.9385	652070000	21	1492	E0CYP1	Ccdc127
24.3308	24.0218	24.2133	24.1981	24.272	24.2131	24.0218	24.2394	23.845	24.4092	24.8018	23.8513	23.8074	24.132	23.9492	24.2626	24.1159	23.8878	1	1	1	15	15	15	23.641	0	6.0287	20060000	4	1493	F7B6A4	Kctd17
30.4637	30.4455	30.5001	30.4318	30.496	30.451	30.3826	30.4646	30.6633	30.5179	30.4679	30.3791	30.5788	30.4315	30.4864	30.2569	30.5296	30.6433	39	39	33	24.4	24.4	22	222.05	0	323.31	1426200000	115	1494	E9QJQ9	Wnk2
33.2745	33.319	33.3466	33.2606	33.456	33.4156	33.3066	33.3909	33.4068	33.3648	33.368	33.4145	33.4092	33.3863	33.2588	33.3379	33.3649	33.3058	16	16	16	70.9	70.9	70.9	24.634	0	301.38	10197000000	152	1496	P23506	Pcmt1
28.1311	27.8727	27.9813	27.984	28.0857	27.8899	27.8556	27.9216	27.9314	27.7058	28.0468	27.7449	28.3307	27.7665	27.7263	28.5391	27.9658	27.8046	4	4	4	3.2	3.2	3.2	133.41	0.0026533	2.0463	253490000	4	1497	Q3UR50	Vwa5b2
NA	NA	NA	NA	NA	NA	NA	NA	NA	22.7035	21.9296	22.4541	22.8489	22.3426	22.5663	22.293	22.1768	22.804	3	3	1	7.7	7.7	3.6	64.921	0	18.182	6962000	4	1498	E0CZ16	Klhl3
28.7327	28.796	28.5779	28.5403	28.6845	28.6833	28.6226	28.8891	28.5114	NA	NA	NA	NA	NA	NA	NA	NA	NA	6	3	2	23.7	7.1	5.4	24.949	0	7.2682	354840000	8	1499	E0CZ50	Ndrg4
32.3895	32.4279	32.3742	32.4878	32.3056	32.4451	32.5279	32.3853	32.2937	32.5361	32.1462	32.4649	32.3373	32.369	32.3738	32.2945	32.522	32.5008	38	38	5	51	51	10.1	83.86	0	155.9	5557600000	134	1500	E0CZ72	Kif2a
27.4344	27.6293	27.5391	27.554	27.4933	27.3927	27.2985	27.4944	27.4028	27.3595	27.5322	27.4142	27.5215	27.4037	27.379	27.2515	27.5268	27.4677	4	4	4	9	9	9	58.999	0	50.8	169840000	9	1501	Q61146	Ocln
32.7684	32.7183	32.6017	32.4652	32.7786	32.6096	32.6328	32.5502	32.7858	32.6231	32.8383	32.5354	32.6503	32.6399	32.5165	33.1622	32.6342	32.5246	29	18	18	54.9	35.2	35.2	59.173	0	174.26	6177500000	129	1502	P48453	Ppp3cb
30.8604	30.888	31.0357	31.1348	30.9819	31.0227	30.9551	31.0261	30.8161	30.9242	30.9119	31.0179	30.8707	31.0433	31.0268	30.8403	30.993	30.9772	13	13	13	31.1	31.1	31.1	60.273	0	110.39	1972500000	56	1503	Q8VBW6	Nae1
22.9225	22.5894	22.9107	22.9105	22.9528	22.7119	22.4568	22.7339	22.8697	22.8112	22.997	22.7613	22.4777	23.0904	22.8542	22.5524	22.5388	22.6524	4	1	1	7.5	2.4	2.4	78.889	0	5.2844	7860000	3	1505	E2S038	Foxp1
29.5431	29.5228	29.4046	29.7592	29.5263	29.3665	29.5647	29.4609	29.3134	29.3845	29.2845	29.4656	29.6604	29.6214	29.467	29.4583	29.5636	29.4596	19	19	19	19	19	19	134.11	0	67.249	733680000	47	1506	E3VRY9	Kcnma1
NA	NA	NA	NA	NA	NA	NA	NA	NA	25.118	24.7281	24.7998	24.8774	24.9066	25.0012	24.6055	24.9461	24.9932	4	4	4	10.1	10.1	10.1	57.064	0	323.31	35118000	9	1507	E4W7Y4	Agbl4
23.9527	23.8845	24.0102	24.1146	23.9905	23.9495	24.2208	24.1412	23.8055	24.4133	23.5889	24.1535	24.6882	23.8007	24.2144	23.661	23.6878	23.8257	2	2	2	1.1	1.1	1.1	290.74	0	4.4244	16935000	4	1508	Q0KK59	Unc79
30.2611	30.2454	30.494	30.3724	30.4015	30.4194	30.4166	30.4635	30.298	30.4832	30.199	30.5284	30.3279	30.293	30.4161	30.2573	30.3596	30.537	25	25	25	23.2	23.2	23.2	150.66	0	323.31	1311900000	112	1509	E9PU87	Sik3
21.455	21.7977	21.6513	21.7976	21.4911	21.7715	21.7205	21.5912	21.6242	NA	NA	NA	NA	NA	NA	NA	NA	NA	1	1	1	0.6	0.6	0.6	254.61	0.0056075	1.7384	4118100	2	1510	Q571H0	Urb1
25.2701	25.2227	25.4244	25.5053	25.3551	25.3038	25.4088	25.394	25.3308	NA	NA	NA	NA	NA	NA	NA	NA	NA	4	4	4	2.8	2.8	2.8	169.1	0.0013605	2.3935	34643000	5	1511	Q5BLK4	Zcchc6
25.8017	25.966	25.71	25.6887	25.8363	25.5176	25.8762	25.8947	25.8961	25.6555	25.3549	25.9777	26.001	26.1081	25.7555	25.7057	25.7307	25.2155	58	2	2	44.5	2.3	2.3	122.65	0	16.066	56323000	5	1512	E9PUA3	Iqsec1
25.5732	24.7945	25.1146	25.476	24.8018	25.4651	25.3008	25.3807	25.4651	NA	25.1879	25.8586	25.0521	NA	25.1216	25.6257	25.0384	25.4132	5	5	5	14.7	14.7	14.7	61.23	0	8.2404	36996000	8	1514	Q2YDW2	Msto1
29.3654	29.4	29.323	29.4526	29.3796	29.3932	29.3131	29.4287	29.357	29.5234	29.262	29.4187	29.2873	29.2905	29.4467	29.476	29.4103	29.4288	22	22	22	18.9	18.9	18.9	185.09	0	250.2	687260000	55	1515	Q6NSW3	Sphkap
30.3433	30.1717	29.9972	30.0327	30.0881	30.2367	30.34	29.9834	30.2839	30.1924	30.2928	30.2287	30.373	30.3132	30.152	30.1479	30.1629	30.0234	31	3	3	66.2	6.6	6.6	42.299	0	274.84	1144700000	17	1516	E9PUC5	Psd3
28.623	28.5908	28.711	28.743	28.5769	28.6191	28.7025	28.6614	28.4219	28.3493	29.1683	28.8608	28.3079	28.9583	28.4408	28.489	28.8288	28.3312	56	3	2	75	5.9	2.9	79.532	0	15.916	366820000	13	1517	E9PUD2	Dnm1l
NA	NA	NA	NA	NA	NA	NA	NA	NA	23.4766	23.6357	23.4053	23.8012	23.7676	23.5723	23.5369	23.5661	23.5723	3	3	3	5.6	5.6	5.6	91.748	0	4.55	11173000	4	1518	E9PUD6	Zscan18
26.7513	26.8628	26.7877	26.6163	26.6361	26.6217	26.6593	26.7333	26.6725	26.7136	26.8086	26.4349	26.9042	26.5732	26.8838	26.8598	26.7534	26.6645	7	7	7	17.8	17.8	17.8	54.163	0	114.18	102490000	18	1519	Q8BSI6	R3hcc1
26.3419	26.2627	26.1257	26.123	26.2957	26.1776	26.2118	26.2404	26.3351	26.3291	26.0975	26.2203	26.0183	26.4145	26.2569	26.0421	26.3531	26.3061	10	10	10	16.1	16.1	16.1	109.25	0	40.502	78296000	16	1520	Q61210-5	Arhgef1
29.7049	29.5703	29.4935	29.6721	29.6437	29.4444	29.5895	29.5173	29.5709	29.8184	29.5659	29.5454	29.6349	29.4859	29.4181	29.668	29.4883	29.5015	17	17	17	32.7	32.7	32.7	69.885	0	292.55	797050000	56	1521	Q8K012	Fnbp1l
34.5422	34.3974	34.2819	34.36	34.5427	34.2676	34.3828	34.4409	34.4952	34.6056	34.493	34.2018	34.5753	34.1056	34.5842	34.3932	34.2024	34.5842	15	15	15	59.8	59.8	59.8	35.923	0	323.31	21966000000	143	1522	E9PUL5	Prrt2
29.0165	29.045	29.045	29.1278	29.0721	29.1775	29.2366	29.1855	29.0695	29.1152	28.9987	29.2707	29.3269	29.0685	29.1362	29.1041	29.0966	29.2615	5	5	5	10.3	10.3	10.3	62.193	0	18.368	546320000	19	1523	E9PUL6	Slc24a4
29.0693	29.1498	28.9511	29.015	28.9626	29.1127	29.2014	28.9163	29.1028	29.0013	29.1144	28.9654	29.0592	29.0842	28.8215	29.2905	29.1673	28.9106	19	15	15	11.9	9.7	9.7	184.01	0	183.28	526480000	41	1524	E9PUM9	Nrxn2
24.7027	24.9966	25.1082	25.1339	24.4984	24.7667	25.1	24.8817	24.5421	NA	NA	NA	NA	NA	NA	NA	NA	NA	6	5	4	7.4	5.9	4.3	97.055	0	3.7802	23735000	5	1525	Q60629	Epha5
29.8125	29.6246	29.7005	29.5906	29.8375	29.5722	29.5477	29.5843	29.7651	29.7981	29.5107	29.722	29.7804	29.6833	29.7418	29.423	29.6744	29.8296	27	27	23	35.3	35.3	28.8	116.28	0	323.31	808790000	77	1526	E9PUQ5	Golga2
30.58	30.4923	30.4907	30.4616	30.6463	30.5664	30.7703	30.5424	30.4754	30.4529	30.5603	30.4449	30.6982	30.749	30.6888	30.6959	30.5064	30.624	16	13	13	17.3	14	14	135.21	0	20.83	1453100000	29	1528	E9PUQ8	Dgkd
24.7932	24.4938	24.858	24.7749	25.1364	25.0304	25.3169	25.0629	24.798	25.0865	24.7471	24.8956	24.8494	24.9325	24.9591	24.764	24.8859	24.9988	8	5	5	5.8	4.3	4.3	269.67	0	27.699	25369000	7	1529	E9PUR0	Ankhd1
27.9866	27.9411	27.9231	27.989	28.103	27.9432	27.9762	27.9624	28.0512	27.9237	28.1313	27.9866	28.0138	27.9215	27.9983	28.1365	28.002	27.9302	11	11	11	20.9	20.9	20.9	86.052	0	112.48	265020000	27	1530	P06537	Nr3c1
26.9003	26.6266	26.6557	26.7618	27.0679	26.4929	26.5253	26.6263	26.4904	26.0882	27.4245	27.022	26.8577	26.1721	26.3214	27.0319	26.5903	26.3091	11	2	2	28.4	5.3	5.3	46.597	0	95.411	100870000	6	1531	Q62083	Pick1
28.3062	28.2708	28.3189	28.1511	28.3076	28.187	28.1554	28.214	28.3763	28.308	28.4317	28.2657	28.2554	28.0327	28.085	28.149	28.2105	28.4442	53	16	16	50.6	18	18	117.17	0	323.31	332640000	39	1532	E9PV14	Epb4.1l1
27.385	27.4966	29.2205	27.2361	27.2479	27.2057	27.2798	27.2794	29.0649	28.6706	27.6586	27.5629	27.3714	27.5613	27.4174	28.5642	27.5588	27.2186	7	7	7	11.9	11.9	11.9	87.428	0	11.33	196510000	18	1533	E9PV24	Fga
30.4444	30.4664	30.4434	30.4197	30.5401	30.3898	30.4369	30.5332	30.476	30.574	30.2126	30.5175	30.514	30.4097	30.5491	30.4322	30.3767	30.6041	21	21	21	24.8	24.8	24.8	110.69	0	143.94	1475400000	60	1534	E9PV26	Prr36
30.02	29.9956	30.0059	30.0315	30.0268	29.9443	29.9956	29.9875	29.9225	29.8031	30.017	30.0782	30.0609	30.0958	30.0687	29.8128	29.9888	29.9091	28	28	28	22.2	22.2	22.2	139.34	0	323.01	1018200000	80	1535	O08808	Diaph1
35.1419	35.0211	35.0038	34.8646	35.0133	34.9953	35.0762	35.0133	35.1715	35.1546	35.1275	34.9645	35.4011	34.5521	35.0377	34.9468	34.8895	35.0964	13	13	13	63.5	63.5	63.5	8.7887	0	90.66	33795000000	59	1536	E9PV44	Atpif1
26.0783	26.5765	27.0578	26.23	26.7178	27.1627	26.1821	26.5562	27.3885	26.7158	26.5095	27.273	25.7862	26.9724	26.9991	26.2133	26.5104	27.5976	7	7	6	19.1	19.1	15.1	47.222	0	9.9031	122240000	14	1537	Q64345	Ifit3
24.236	24.0256	24.2383	24.2221	24.5461	24.2382	24.2223	24.2923	24.4336	24.4125	23.9386	24.3171	24.3017	24.3231	24.4375	23.9159	24.1065	24.6178	3	3	3	3.4	3.4	3.4	158.46	0	4.3599	18136000	3	1539	Q61026	Ncoa2
26.9972	27.0071	27.204	27.24	27.1946	27.3247	27.2177	27.3355	26.9607	27.3262	26.8843	27.0582	27.2632	26.9557	27.1899	27.1727	27.2551	27.1392	6	6	6	6	6	6	106.79	0	4.8878	154930000	13	1540	E9PV86	Mctp1
30.3392	30.3664	30.2587	30.4155	30.3112	30.3933	30.3583	30.3891	30.2827	30.399	30.4678	30.3937	30.3297	30.4575	30.3966	30.2168	30.293	30.3366	52	52	52	22	22	22	293.02	0	242.5	1299400000	145	1541	E9PVA8	Gcn1l1
23.4817	23.3498	23.3643	23.4531	23.6028	23.4074	23.3692	23.4814	23.3691	23.3192	23.0423	23.1993	23.8879	23.3875	23.7397	23.4395	23.4044	23.9316	4	2	2	6.9	3.4	3.4	85.879	0.0016411	2.2188	11350000	4	1542	Q60611	Satb1
28.5224	28.7163	28.6675	28.7304	28.6141	28.6196	28.7851	28.7601	28.5949	28.6633	28.7714	28.6268	28.7186	28.6963	28.6578	28.6434	28.7914	28.6762	9	8	8	21.5	19.8	19.8	52.995	0	23.287	389630000	27	1545	O35495	Cdk14
24.8523	25.0063	24.8617	25.0998	24.7068	25.1188	25.0497	25.017	24.8005	NA	NA	NA	NA	NA	NA	NA	NA	NA	1	1	1	2.6	2.6	2.6	50.192	0.0013587	2.3779	29053000	3	1547	Q9JIM1	Slc29a1
26.2439	26.1755	26.1897	26.1278	26.0574	26.354	26.049	26.1149	26.2926	26.3517	26.2196	25.8305	26.2773	26.2609	26.2752	26.5239	26.0929	26.0764	7	7	7	9.7	9.7	9.7	104.53	0	52.311	69497000	16	1548	Q6P1Y8	Inpp4b
29.9507	29.94	29.776	29.8132	29.809	29.9199	29.9524	29.809	29.8033	29.365	30.047	29.935	30.1753	29.7246	29.7513	30.1671	29.8019	29.7068	10	10	10	54.9	54.9	54.9	20.443	0	70.952	940210000	31	1549	E9PVN6	Gm20498
26.3529	26.4493	26.3689	26.2979	26.3443	26.3699	26.1496	26.4088	26.3014	26.4325	26.3883	26.1468	26.2877	26.3158	26.322	25.994	26.3735	26.4601	3	3	3	15.5	15.5	15.5	32.951	0	4.2446	80782000	8	1550	Q9JMD3	Stard10
25.4652	25.0091	25.4275	25.817	25.5281	25.159	25.4241	25.2888	25.3662	25.4003	25.1257	25.4404	25.7213	24.8953	25.4463	25.6022	25.5029	25.0668	3	3	3	18	18	18	26.849	0	17.792	47291000	6	1551	E9Q106	Spats2l
27.0173	27.2428	27.0803	27.0702	27.1913	26.9564	27.2627	27.3169	26.8985	26.8443	27.1939	27.1591	26.9257	27.1759	27.1045	26.9603	27.2706	27.1277	13	2	2	64.4	14.4	14.4	19.676	0	236.45	136080000	9	1552	E9PVS5	Immt
29.3746	29.3424	29.317	29.4181	29.3565	29.243	29.504	29.28	29.3416	29.5222	29.1664	29.2635	29.3748	29.2972	29.5265	29.2228	29.1368	29.5908	18	15	14	25.5	20	18.1	90.758	0	51.408	650000000	44	1553	E9PVU7	Pde4d
25.3011	25.4568	25.6482	25.9363	25.6421	25.4772	25.5917	25.5072	25.6044	25.7371	25.7611	25.4268	25.5025	25.5758	25.5647	25.5815	25.4793	25.6893	3	3	3	22.7	22.7	22.7	17.234	0	8.5513	44581000	10	1554	O89106	Fhit
34.4113	34.3989	34.3834	34.3992	34.4306	34.3927	34.4239	34.4056	34.4118	34.504	34.3303	34.4002	34.4277	34.3754	34.486	34.3037	34.3826	34.4394	235	234	1	35.3	35.2	0.1	831.87	0	323.31	21521000000	914	1555	E9PVY8	Macf1
30.9039	30.762	30.8266	30.7975	30.8739	30.7474	30.7469	30.821	30.8646	30.9083	30.67	30.8569	30.8704	30.7322	30.9449	30.6742	30.8051	30.9182	90	90	90	34.4	34.4	34.4	370.15	0	323.31	1847100000	231	1556	E9PVZ8	Golgb1
29.2939	29.2507	29.0901	29.2408	29.3795	29.1584	29.2624	29.0704	29.321	29.1073	29.1982	29.3402	29.2886	29.0838	29.1772	29.624	29.1314	29.0431	14	14	14	18.6	18.6	18.6	74.13	0	122.44	585060000	50	1558	Q66L44	Dos
30.231	30.1879	30.1809	30.0924	30.2582	30.1678	30.1178	30.2104	30.3659	30.4726	29.6794	30.1584	30.3576	30.189	30.3933	29.902	30.2015	30.4923	5	5	5	28.9	28.9	28.9	26.585	0	163.58	1241600000	54	1559	Q9CY57	Chtop
26.9168	26.9242	27.0563	27.0198	26.8901	26.9148	27.0872	27.1788	26.9646	27.0364	26.7351	27.0905	26.9895	26.904	26.8479	26.8409	27.0864	27.1326	15	15	15	18.9	18.9	18.9	132.97	0	30.694	125350000	26	1560	E9PW83	Fam184a
27.7459	27.892	27.8377	27.7741	27.8829	27.7545	27.6973	27.5406	27.8261	28.1635	27.7315	27.902	27.9654	27.6018	27.8071	27.7372	27.4358	27.8289	6	6	1	21.4	21.4	6.2	38.914	0	128.33	214370000	10	1561	Q8BK63	Csnk1a1
28.5958	28.4546	28.3289	28.4764	28.4775	28.2932	28.2612	28.3733	28.492	28.3681	28.2563	28.3603	28.426	28.6304	28.5097	28.4865	28.515	28.527	11	11	11	7.3	7.3	7.3	183.53	0	29.153	340130000	24	1562	Q69ZU6	Thsd7a
NA	NA	NA	NA	NA	NA	NA	NA	NA	21.5799	21.5442	21.4361	21.1736	21.2896	21.2166	21.2159	21.4705	21.2522	1	1	1	3.1	3.1	3.1	37.506	0	4.5452	2810800	1	1563	Q61458	Ccnh
33.401	32.9675	32.8208	33.5194	32.6692	32.8364	33.5413	32.9031	32.7422	33.2921	32.918	32.9816	33.2976	32.9732	32.703	33.3676	33.0371	32.9046	35	30	1	60.8	57.5	1.3	73.884	0	323.31	8240400000	216	1564	E9PWE8	Dpysl3
26.7774	27.0227	26.6189	26.8522	26.8296	26.8221	26.8503	26.657	26.9493	26.8198	26.7557	26.6432	26.8681	26.9388	26.7972	26.883	26.8504	26.8137	12	12	11	10.5	10.5	9.9	154.51	0	39.94	114320000	22	1565	O35099	Map3k5
29.9395	30.2144	30.2316	30.1199	30.113	30.1211	29.9348	30.0537	30.1086	29.9649	30.0479	30.1561	30.0995	30.0952	30.2171	29.9855	30.1133	30.169	15	15	15	38.5	38.5	38.5	52.576	0	54.898	1116000000	47	1567	Q9D379	Ephx1
27.4021	27.2335	27.2218	27.1578	27.3625	27.0436	27.0953	27.2671	27.2698	27.2408	27.2286	27.2503	27.3173	27.33	27.3957	27.2385	27.2392	27.2224	8	8	8	9.9	9.9	9.9	99.611	0	30.449	145910000	21	1569	Q99PI5	Lpin2
27.1163	27.1472	27.1559	26.9753	27.2987	27.1669	27.078	27.1479	27.2051	27.0132	27.2716	27.1362	27.151	27.0382	27.2949	26.8666	27.3621	27.0195	11	10	10	18.8	17.6	17.6	76.629	0	22.333	135800000	25	1570	E9PWR7	Evi5
27.4078	27.5361	27.5933	27.5806	27.6957	27.7815	27.6336	27.6817	27.7981	27.3463	27.3124	27.8758	27.5298	27.9117	27.6756	27.5651	27.9287	27.6384	13	6	4	22.1	10.5	8	81.594	0	17.153	192540000	14	1571	P18653	Rps6ka1
24.3684	24.1964	24.46	24.2942	24.1627	24.5568	24.3964	24.1898	24.4254	NA	NA	NA	NA	NA	NA	NA	NA	NA	2	2	2	5.7	5.7	5.7	52.304	0.00048092	3.3527	15884000	5	1572	E9PWV7	Gtpbp3
27.708	27.3954	27.5594	27.6682	27.5345	27.6632	27.5934	27.5762	27.6354	27.8106	27.4676	27.5951	27.5838	27.5863	27.3738	27.7227	27.7281	27.454	12	12	12	10.3	10.3	10.3	161.75	0	22.66	188580000	24	1573	E9PWW9	Rsf1
26.3143	26.0261	25.967	25.7451	26.042	25.9863	25.8316	25.5451	26.2985	NA	NA	NA	NA	NA	NA	NA	NA	NA	36	1	1	41.3	3	3	97.223	0	14.921	64630000	5	1574	E9PWX1	Dpp6
24.1801	25.4071	25.038	25.3183	25.4529	25.487	25.4351	25.2599	25.426	24.5989	24.9727	25.1671	25.4899	25.0824	25.412	25.3274	25.3401	25.3006	4	4	4	16.1	16.1	16.1	44.93	0	12.372	35674000	10	1575	O88986	Gcat
30.7416	30.8656	30.8135	30.7903	30.7334	30.749	30.7624	30.6281	30.7833	30.8029	30.7513	30.6765	30.7823	30.7253	30.5982	30.9678	30.8013	30.5802	17	17	17	33.1	33.1	33.1	57.598	0	269.44	1725800000	68	1576	Q8C0C7	Farsa
28.2709	28.2862	28.1979	28.3316	28.3345	28.2737	28.3253	28.0921	28.3292	28.181	28.5683	28.2725	28.4763	28.1587	28.268	28.1016	28.2516	28.0932	14	12	9	22.7	20.6	16.6	80.797	0	25.963	307320000	32	1577	Q8K4B0	Mta1
28.95	28.9725	28.8707	28.9746	28.9547	28.8742	29.0008	28.9253	28.9746	28.946	28.9185	28.8123	28.9116	29.0572	28.8996	29.0385	28.9562	28.8981	14	14	14	16.7	16.7	16.7	113.14	0	171.39	474980000	34	1578	Q925I8	Pcdh10
32.3294	32.4589	32.4194	32.4621	32.503	32.5124	32.4952	32.4758	32.5011	32.4287	32.4717	32.4788	32.5071	32.5167	32.4728	32.336	32.4324	32.5249	104	97	96	42.8	41.2	40.7	288.82	0	323.31	5526800000	308	1579	E9PX29	Sptbn4
27.5326	27.4645	27.4402	27.3463	27.5237	27.485	27.5242	27.418	27.4652	27.1452	27.0049	27.5394	27.7181	27.6349	27.5467	27.4226	27.5977	27.6108	7	7	7	10.3	10.3	10.3	95.044	0	32.175	183550000	14	1580	Q8BPM2	Map4k5
29.1783	29.1364	28.9367	29.0918	28.6509	29.0497	28.9551	28.8188	29.0717	28.9508	28.5262	28.951	28.9776	29.0261	28.9932	28.7651	29.1561	29.1738	4	4	4	6.1	6.1	6.1	102.97	0	8.829	459870000	8	1581	E9PX50	Slc8a3
30.1829	30.1882	30.0867	30.1112	30.1529	30.1629	30.1368	30.1909	30.1886	30.2164	30.0249	30.1493	30.3026	30.1117	30.1959	30.0201	30.1681	30.1819	29	27	4	35.6	34.5	5.6	111.16	0	144.97	1130400000	82	1582	E9PX52	Asap2
26.8554	26.8824	26.9272	26.8866	26.9258	26.8782	26.9116	26.8265	26.7792	26.9109	26.8478	26.8138	27.054	26.8172	26.9416	26.9061	26.8889	27.0111	7	7	7	12.6	12.6	12.6	79.671	0	9.986	114940000	15	1583	E9Q585	Slc4a1ap
27.6993	27.8821	28.2882	27.987	27.5367	27.7748	27.7497	27.3514	27.9777	27.834	27.6833	28.2013	27.7415	27.9271	27.8515	27.1725	28.0826	27.5784	16	16	16	8	8	8	340.21	0	44.201	179880000	27	1584	Q60847	Col12a1
23.3387	23.6921	23.7186	23.6399	23.301	23.657	23.6095	23.8278	23.204	24.0654	23.0201	23.4748	23.7821	23.1831	23.8962	23.5447	23.5554	23.8758	2	2	2	12.7	12.7	12.7	12.228	0.0065686	1.6485	14056000	3	1585	Q8CEI1	Bola3
31.1983	31.1821	31.0886	31.2225	31.2095	31.1431	31.1779	31.2154	31.1665	31.2366	31.1672	31.1233	31.2295	31.15	31.1193	31.137	31.1354	31.2595	36	36	35	43.4	43.4	42.4	112.22	0	323.31	2308400000	127	1587	E9PXB7	Nedd4l
27.6448	27.53	27.5786	27.7207	27.6905	27.5191	27.5797	27.6482	27.6701	NA	NA	NA	NA	NA	NA	NA	NA	NA	1	1	1	16.7	16.7	16.7	9.2296	0.0037884	1.9016	187710000	2	1588	E9PXB9	Timm22
23.3254	22.8776	22.627	21.6512	22.5814	22.3013	22.3478	21.8668	22.9394	NA	NA	NA	NA	NA	NA	NA	NA	NA	18	1	1	42.3	2.2	2.2	55.815	0.0065621	1.6425	6021200	4	1589	E9PXC0	Srp54c
27.8828	27.6111	27.4575	27.455	27.553	27.2187	27.5218	27.0865	27.5915	27.5946	27.5454	27.364	27.5146	27.5105	27.4945	27.4558	27.6153	27.3728	11	11	11	13.5	13.5	13.5	132.39	0	29.931	180060000	32	1590	E9PXE2	Mcf2l
28.0472	28.0827	27.9748	28.0572	28.0232	27.9211	28.1069	27.9008	28.1611	28.1977	27.93	27.9591	28.056	28.2183	27.7722	28.1743	28.0534	27.8491	13	13	13	17.5	17.5	17.5	126.15	0	100.22	261900000	34	1591	E9PXF0	Pcdh17
26.1084	26.1999	26.1519	26.0651	26.3082	26.1315	26.0506	25.9072	26.2406	27.0744	25.4566	26.2217	NA	25.8251	26.0674	26.0171	26.6263	26.5847	8	8	8	5	5	5	210.46	0	5.6282	57635000	10	1592	E9PXF8	Sbf2
28.2784	28.1265	28.0658	28.3388	28.2152	28.142	28.0332	28.1271	28.094	28.3695	28.005	28.0127	28.1646	28.1961	28.1573	28.3148	28.2439	27.9731	7	7	7	13.2	13.2	13.2	87.667	0	16.894	282980000	18	1593	Q6PFX7	Nyap1
24.126	24.0614	23.876	23.801	24.1888	23.9718	24.0614	24.0741	24.1973	23.9319	24.1954	23.9145	24.1591	24.1328	23.9255	24.0884	24.128	23.9092	1	1	1	1.8	1.8	1.8	59.615	0.0092359	1.4406	17864000	5	1594	Q6P539	Fam222b
29.7775	29.8198	29.8187	29.7971	29.7444	29.7874	29.8885	29.7236	29.7531	29.6112	29.8744	29.8785	29.7742	29.7214	29.9346	29.6382	29.8754	29.7808	9	9	9	23.5	23.5	23.5	46.415	0	72.172	888240000	32	1596	Q91W90	Txndc5
NA	NA	NA	NA	NA	NA	NA	NA	NA	26.8553	28.4336	28.1392	26.904	28.1793	27.5365	27.6544	27.8908	26.936	1	1	1	6.8	6.8	6.8	18.388	0.0010804	2.7349	173500000	7	1597	E9PXY3	Tmed5
30.0846	29.9034	30.0202	30.0183	29.9898	29.8629	29.9946	30.0288	30.0288	30.1045	29.2911	29.8817	30.307	29.8533	30.3758	30.0161	30.0183	30.2613	3	3	3	1.1	1.1	1.1	342.47	0.00092836	2.7609	1037000000	18	1598	E9Q3P4	Cenpf
30.8524	30.7632	30.6727	30.9521	30.5956	30.8395	30.8669	30.6994	30.7699	30.6676	30.6888	30.7042	30.8556	30.8724	30.9548	30.7087	30.8882	30.7359	15	15	15	45.2	45.2	45.2	43.37	0	55.592	1684100000	50	1599	E9PY16	Adap1
27.7897	27.5844	27.6155	27.6712	27.6687	27.6305	27.6167	27.6357	27.7379	27.8857	27.4175	27.7408	27.7455	27.4753	27.8974	27.3178	27.7121	27.7765	17	17	16	10.5	10.5	10	269.8	0	42.855	193010000	33	1602	Q9WU42	Ncor2
30.4053	30.4321	30.5341	30.627	30.5118	30.4309	30.4681	30.5118	30.5056	30.5189	30.4044	30.4793	30.5629	30.4961	30.5665	30.3917	30.4411	30.5276	24	24	24	36.9	36.9	36.9	85.621	0	299.61	1490300000	76	1603	H3BK44	Ctage5
28.4519	28.2171	28.3174	28.1744	28.1659	28.2605	28.1687	28.3364	28.1945	28.2145	28.1819	28.47	28.0105	28.291	28.1297	28.1703	28.4362	28.162	8	8	1	35.7	35.7	0.5	182.61	0	42.963	314120000	33	1604	E9PYB0	Ahnak2
26.1577	25.9374	26.3134	26.3449	26.248	26.3078	26.3563	26.2905	26.2571	26.3093	26.1762	26.3206	26.0603	26.2774	26.2623	25.9651	26.2995	26.3754	4	4	4	15.1	15.1	15.1	37.271	0	41.732	76353000	11	1605	E9PYD1	Fam98c
27.6341	27.7336	27.6718	27.9809	27.6496	27.7351	28.0045	27.9562	27.5396	27.9269	27.7865	27.8731	27.7575	27.6808	27.6178	27.9954	27.774	27.6239	14	14	14	18.2	18.2	18.2	115.43	0	69.395	220020000	36	1606	E9PYG6	Rasa1
26.1494	26.4758	26.2092	26.3103	26.0493	26.3661	26.293	26.2411	26.1033	26.4721	25.8579	26.2966	26.5334	26.2646	26.3358	26.1171	26.0803	26.2146	6	6	6	11.2	11.2	11.2	75.892	0.0003231	3.5073	73144000	12	1607	Q60710	Samhd1
31.2411	31.4633	31.6811	31.43	31.5747	31.616	31.5527	31.5939	31.5588	31.0629	31.6152	31.7659	31.3303	31.7317	31.7322	31.2781	31.635	31.6765	29	29	29	10	10	10	366.89	0	193.93	2903700000	91	1608	E9PYH0	Vcan
27.35	27.8124	27.5303	27.3784	27.6005	27.7026	27.5274	27.8692	27.6825	27.886	27.2315	27.6155	27.8811	27.0987	27.7473	27.6322	27.4609	27.9251	7	7	7	14.6	14.6	14.6	55.496	0	22.521	195460000	15	1609	Q8BWU8	Etnppl
30.4181	30.3216	30.3727	30.4936	30.5126	30.3446	30.3857	30.4508	30.3783	30.4068	30.4793	30.3559	30.5035	30.2748	30.4477	30.3895	30.4608	30.3945	38	38	37	33	33	32.5	164.74	0	193.08	1374400000	106	1610	E9PYI7	Lmo7
29.9395	29.9236	29.8475	29.9251	29.9279	29.9496	29.9314	29.9266	29.8361	29.9648	29.8245	29.6563	30.1271	29.9912	30.0645	29.9466	29.929	29.944	23	23	23	18.4	18.4	18.4	148.03	0	261.65	964090000	74	1611	Q6ZPQ6	Pitpnm2
24.9799	25.3437	25.3136	25.5414	25.2526	25.2229	25.0472	25.3336	25.0158	26.141	25.4968	25.1278	25.1107	25.2298	25.1125	25.0002	25.1438	24.9284	4	4	4	2.8	2.8	2.8	211.87	0	11.98	35724000	9	1612	E9PYL2	Prr12
24.591	24.4624	24.6017	24.6016	24.5543	24.5269	24.6599	24.6481	24.6284	24.4995	24.7736	24.4523	24.6269	24.4891	24.7353	24.7002	24.4516	24.6675	1	1	1	6.1	6.1	6.1	32.698	0	5.3241	23191000	6	1613	Q9R0B7	Znf346
26.5234	26.4299	26.1805	26.4413	26.5669	26.5009	26.3033	26.5075	26.4252	26.4309	26.5111	26.3234	26.625	26.3068	26.5852	26.2914	26.4436	26.3867	1	1	1	5.9	5.9	5.9	26.504	0.001216	2.4881	94065000	6	1614	E9PYP8	Crybb1
27.6406	27.922	27.9625	27.813	27.848	27.7681	27.5483	27.9864	27.8856	27.4733	28.298	27.687	27.7902	27.9774	28.0331	27.6496	27.8982	27.7953	7	7	7	10.7	10.7	10.7	81.631	0	34.958	223170000	24	1615	Q9ES07	Slc15a2
25.1014	25.1841	25.3597	25.2728	24.8974	25.1132	25.1566	25.1509	25.2552	24.8489	25.385	25.0122	25.1231	25.3867	25.0424	25.7439	25.2238	25.0058	4	4	4	7.8	7.8	7.8	77.7	0.00016258	3.6342	33448000	8	1616	F8VQK6	Fbxl18
30.0344	30.1571	30.0513	30.1038	30.0946	30.034	30.1658	30.0935	30.1859	30.0691	30.2699	30.0983	30.0793	30.0636	30.0052	30.0994	30.1064	30.1604	37	37	37	27.4	27.4	27.4	172.47	0	241.76	1053400000	100	1617	E9PYT0	Arhgap5
29.4212	29.4943	29.5239	29.4331	29.5035	29.5298	29.3507	29.5119	29.4442	29.486	29.6374	29.4693	29.3671	29.466	29.3426	29.3618	29.5455	29.4821	13	12	12	27.5	26.2	26.2	60.574	0	95.661	714900000	44	1618	Q91YH5	Atl3
31.8789	32.0998	32.1478	31.8526	32.2301	32.1727	32.0905	32.1598	32.1598	31.8939	31.9949	32.2921	32.0347	32.0791	32.2964	31.7549	31.9313	32.4778	15	15	15	29.4	29.4	29.4	60.672	0	94.747	4136000000	79	1619	E9PZ00	Psap
25.0888	25.1302	25.2141	24.9095	25.2033	24.9662	25.1791	25.0233	25.374	24.7944	25.2465	25.1838	25.1177	25.1792	25.2913	25.0743	25.0807	25.2391	3	3	3	5.8	5.8	5.8	80.787	0	4.3105	34207000	4	1620	E9PZ11	Zfp651
26.1064	25.9805	25.8562	26.1182	25.9395	25.8876	25.8394	26.0592	25.9702	25.8553	25.7386	26.0201	26.1971	25.8795	26.1969	25.7526	25.9889	26.1795	2	2	2	6.2	6.2	6.2	43.99	0	23.6	59267000	7	1621	Q91W59	Rbms1
33.7953	33.8196	33.9702	33.8428	33.9122	33.7896	33.8542	33.9445	33.9445	33.9336	33.7937	33.967	33.8593	33.8131	33.8828	33.7313	33.8987	33.9964	69	69	33	65.3	65.3	35.6	97.795	0	323.31	14980000000	292	1622	E9PZ43	Map4
23.8051	23.9145	23.9311	23.902	24.0842	23.8681	24.5014	24.0247	23.9439	NA	NA	NA	NA	NA	NA	NA	NA	NA	1	1	1	6.2	6.2	6.2	23.842	0.0026564	2.06	12331000	3	1623	Q91V17	Znrf1
35.7118	35.6238	35.6814	35.7526	35.6924	35.7416	35.712	35.6816	35.6482	35.5735	35.9545	35.7396	35.7384	35.6348	35.5875	35.7402	35.5544	35.7128	23	23	0	87.6	87.6	0	30.2	0	107.57	50343000000	165	1624	E9PZF0	Gm20390
NA	NA	NA	NA	NA	NA	NA	NA	NA	22.4833	22.9065	22.7371	22.5664	22.9512	22.7021	23.0372	22.8232	22.6911	2	2	2	1	1	1	250.55	0.00047908	3.2538	5900500	2	1625	E9PZJ8	Ascc3
25.3911	25.4399	25.4999	25.4278	25.3462	25.2577	25.3092	25.6174	25.5727	25.5106	25.1448	25.493	25.2247	25.281	25.725	25.3917	25.4566	25.4093	6	6	6	4.1	4.1	4.1	210.8	0	7.6915	43565000	10	1626	E9PZM4	Chd2
26.3754	26.4136	26.488	26.473	26.4865	26.4264	26.4106	26.6639	26.5073	26.5646	26.4901	26.3736	26.4242	26.313	26.5208	26.5698	26.3826	26.5745	6	6	6	5.5	5.5	5.5	162.1	0	6.9468	88268000	14	1627	E9PZM7	Scaf11
32.0048	31.7097	31.66	31.8688	31.9271	31.6283	31.7559	31.8519	31.7933	31.8656	32.0256	31.5391	31.9528	31.7223	31.7062	32.0134	31.7377	31.6337	16	16	16	36.5	36.5	36.5	52.317	0	139.53	3440300000	80	1628	F7BX42	Nptxr
26.2047	26.8234	26.7034	26.8079	27.0213	27.0383	26.5972	27.0741	26.9045	NA	NA	NA	NA	NA	NA	NA	NA	NA	5	5	5	14.6	14.6	14.6	51.336	0	9.8991	90119000	6	1629	Q9QXQ1	Pde7b
27.3769	27.1202	27.1157	27.2595	27.1486	27.1642	27.5306	27.0597	27.2778	27.5432	26.8684	26.9252	27.5427	27.1174	27.7044	26.9244	27.0043	27.6512	14	14	14	3.9	3.9	3.9	532.65	0	37.654	164500000	21	1631	E9PZP8	Herc1
25.8407	25.7688	25.6293	25.8827	25.6505	25.8811	25.8491	25.844	25.8236	NA	NA	NA	NA	NA	NA	NA	NA	NA	1	1	1	11.7	11.7	11.7	12.399	0.0054802	1.7631	46242000	1	1633	Q61387	Cox7a2l
27.334	27.1712	27.3632	27.4191	27.3948	27.2178	27.2518	27.452	27.2451	27.2172	27.3349	27.1875	27.483	27.2016	27.3409	27.4372	27.3769	27.3194	7	7	7	14.3	14.3	14.3	59.71	0	7.1307	166850000	13	1634	Q8C5L3	Cnot2
31.6101	31.4332	32.2879	31.6007	31.5225	31.5772	31.512	31.5122	31.8597	31.7421	31.6423	31.7567	31.5339	31.6488	31.6801	31.3937	31.5695	31.6637	37	37	8	36.7	36.7	9.9	107.8	0	323.31	3075700000	110	1635	E9Q035	Gm20425
26.3367	25.9731	25.8148	25.6742	26.0884	25.8229	26.0094	25.9304	26.1737	26.0938	25.8392	25.4986	26.2469	25.642	26.3975	26.3169	25.924	26.2558	5	5	5	8.3	8.3	8.3	79.763	0	13.436	80261000	9	1636	Q8BWW4	Larp4
28.3128	27.5443	28.5565	28.0703	26.9538	28.7741	28.1288	28.1128	27.8323	NA	NA	NA	NA	NA	NA	NA	NA	NA	5	4	4	3	2.6	2.6	206.01	0	6.0702	177970000	4	1637	Q6DIC6	Tro
26.1477	26.2398	26.5041	26.2928	26.1459	26.0271	26.0826	26.3277	26.2683	26.0264	26.5774	25.8759	26.6348	25.9396	26.3611	26.6638	26.3408	25.9067	12	6	6	9.6	4.7	4.7	186.18	0	19.59	69554000	9	1638	Q9QXL1	Kif21b
25.0483	24.9682	25.1812	25.1336	25.1843	25.3494	24.8976	25.0959	25.0315	24.7969	25.0349	24.9004	25.3596	25.2384	25.1824	24.8221	25.0706	25.1596	53	1	1	57.2	1.2	1.2	91.741	0.0013546	2.3439	34983000	5	1639	E9Q0A7	Oxr1
20.8952	20.5798	20.3248	20.5103	20.7704	20.3248	20.3248	20.3248	20.3248	NA	NA	NA	NA	NA	NA	NA	NA	NA	1	1	1	8.1	8.1	8.1	25.756	0.00047566	3.1488	1749300	1	1640	E9Q0B3	NA
33.0509	33.0476	33.0399	33.0655	33.1163	33.1101	33.0682	33.0102	33.0578	33.0314	33.0371	33.0571	33.1619	33.0014	33.154	32.9272	32.9936	33.118	56	56	3	38.7	38.7	2	186.53	0	323.31	8486100000	249	1641	Q9QXL2	Kif21a
28.6749	28.6261	28.6336	28.7532	28.6079	28.5333	28.513	28.6309	28.4474	28.5692	29.1955	28.5792	28.6138	28.6448	28.4552	28.6966	28.622	28.5377	8	8	8	31	31	31	38.034	0	28.256	339140000	26	1642	Q3V1U8	Elmod1
32.7106	32.7375	32.7209	32.7406	32.7	32.6758	32.7956	32.751	32.7243	32.8293	32.7628	32.7957	32.7141	32.6695	32.7079	32.6537	32.7416	32.8286	64	64	5	37.4	37.4	2.7	194.89	0	323.31	6837200000	240	1643	E9Q0N0	Itsn1
27.6358	27.3783	27.3387	27.5389	27.5445	27.2983	27.3924	27.5136	27.2983	27.5685	27.3813	27.4337	27.6228	27.3204	27.4988	27.3636	27.5349	27.5163	5	2	2	14.3	6.4	6.4	46.254	0.00048263	3.437	181540000	7	1644	E9Q0P8	Araf
27.0284	26.9946	27.1146	27.0092	26.7834	26.9748	27.0261	27.1377	26.6409	26.8209	27.1382	26.9485	26.9726	26.8479	26.908	26.7769	27.0101	27.2718	3	3	3	12	12	12	33.589	0.00078309	2.9416	111060000	5	1646	E9Q137	Tex264
23.9991	23.7878	23.7159	23.7841	23.9811	23.8129	23.6599	23.8519	24.0063	23.6996	24.0681	23.9376	23.6397	23.7815	23.7335	24.0643	23.803	23.8455	2	2	2	4.4	4.4	4.4	70.999	0.00078198	2.9177	13226000	5	1647	Q8VBW1	Slc6a8
25.4759	25.5363	25.8521	25.1188	25.4827	25.3551	25.1957	25.2517	25.4739	NA	NA	NA	NA	NA	NA	NA	NA	NA	53	1	1	40.9	1.4	1.4	144.77	0	5.4056	33911000	3	1648	E9Q175	Myo6
27.54	27.4062	27.4522	27.492	27.3525	27.4931	27.3939	27.6002	27.2475	27.0853	27.9432	27.3045	27.1415	27.5873	27.3929	27.2086	27.5915	27.1087	10	10	10	33.8	33.8	33.8	53.076	0	75.921	192590000	21	1649	Q8C5Q4	Grsf1
NA	NA	NA	NA	NA	NA	NA	NA	NA	22.7388	23.1568	22.8317	23.1126	22.8809	22.7269	23.132	22.872	23.0611	1	1	1	9.6	9.6	9.6	24.284	0	63.505	5098100	1	1650	E9Q199	Nabp2
NA	NA	NA	NA	NA	NA	NA	NA	NA	24.0952	23.9948	24.2986	24.0077	24.4875	24.3499	23.8993	24.3423	24.256	2	2	2	5.6	5.6	5.6	50.1	0.00093313	2.8544	22414000	5	1651	Q62219	Tgfb1i1
35.8872	35.8501	35.8326	35.9054	35.9054	35.8877	35.9051	35.8877	35.8329	35.7847	35.7646	35.967	35.861	35.9322	35.9147	35.7649	35.9489	35.8988	48	48	1	75.5	75.5	2.7	50.648	0	323.31	60026000000	456	1653	E9Q1G8	Septin7
30.165	30.2991	30.2439	30.3427	30.0125	30.3607	30.2326	30.122	30.221	30.1785	30.2883	30.1699	30.1333	30.4514	30.0042	30.3575	30.2393	30.0895	21	21	21	55.3	55.3	55.3	58.408	0	265.19	1209300000	67	1654	Q99MN9	Pccb
NA	NA	NA	NA	NA	NA	NA	NA	NA	24.3481	23.9755	24.7817	24.5706	24.4403	24.4187	23.9753	24.0416	24.5412	5	5	5	7.5	7.5	7.5	97.145	0	5.6664	22291000	10	1655	Q3ZT31	Snx25
NA	NA	NA	NA	NA	NA	NA	NA	NA	28.5212	28.2425	28.195	28.4573	28.1782	28.4772	28.1504	28.3683	28.3195	48	2	0	60.5	1.4	0	72.925	0.0091254	1.4611	373680000	5	1656	E9Q1K3	Add1
24.4014	24.2713	24.4295	24.6988	24.4224	24.4534	24.53	24.9893	24.3979	24.4131	24.3736	24.3165	24.4704	24.487	24.5895	24.3699	24.9203	24.3965	3	3	3	8.6	8.6	8.6	47.542	0.00032191	3.4482	21912000	7	1657	E9Q1L7	Dnajc28
25.7864	25.6673	25.8042	26.0238	25.7719	25.7562	25.6869	25.7671	25.847	NA	NA	NA	NA	NA	NA	NA	NA	NA	3	3	3	1.6	1.6	1.6	296.72	0.0046431	1.8318	43165000	3	1658	E9Q1M1	Pdzd2
26.6189	26.7032	26.6811	26.6105	26.6402	26.6465	26.5913	26.4562	26.6904	26.738	26.5888	26.7462	26.4586	26.596	26.7336	26.6284	26.6988	26.7133	7	7	7	23.5	23.5	23.5	59.291	0	14.445	96571000	16	1659	E9Q1P8	Irf2bp2
30.1123	30.0655	30.1114	29.9838	30.0367	30.0687	30.0808	30.0456	30.0787	30.0813	29.9541	30.1201	30.0014	30.2023	30.048	29.9904	30.1214	30.0778	18	18	15	25.4	25.4	21.6	86.161	0	242.87	1069400000	53	1660	Q01405	Sec23a
22.3897	22.1913	22.3587	22.3894	22.5412	22.5994	22.4412	22.3894	22.3094	22.2477	22.6272	22.1056	22.5046	22.3587	22.476	22.6271	22.3427	22.3269	9	1	1	39.7	4.6	4.6	34.637	0	14.071	5655200	2	1661	E9Q1V2	Cpne5
28.1038	28.028	28.0943	28.1064	28.1614	28.1453	28.2082	28.3531	28.0549	28.038	28.2	28.1282	28.115	28.1382	28.2407	28.0303	28.2223	28.1218	15	15	15	18.5	18.5	18.5	100.64	0	22.009	268640000	26	1662	E9Q1W7	Tbck
NA	NA	NA	NA	NA	NA	NA	NA	NA	24.0739	23.6893	23.944	23.9311	23.7551	23.8273	23.6789	23.6836	24.0718	4	4	4	3.8	3.8	3.8	140.21	0	6.8628	20030000	5	1664	E9Q467	Abcc4
29.6165	29.7128	29.6881	29.5836	29.6679	29.6694	29.6416	29.579	29.6115	29.3158	29.5484	29.749	29.6362	29.8041	29.4989	29.7297	29.8172	29.6014	15	15	15	39.5	39.5	39.5	54.866	0	223.21	793990000	63	1665	P54822	Adsl
24.3436	24.0091	24.015	23.9234	24.3433	24.2483	24.0289	24.3214	24.3893	24.2995	24.2577	24.1549	24.2946	24.2332	24.252	24.2968	24.0845	24.1977	6	6	6	5.1	5.1	5.1	144.65	0.0056091	1.7407	20695000	7	1667	G3UVU7	Wdr17
26.6901	26.5257	26.6165	26.4702	26.5485	26.5733	26.5774	26.5436	26.5757	26.5661	26.9085	26.5524	26.4676	26.7289	26.7079	26.5212	26.6463	26.3867	4	4	4	9.5	9.5	9.5	61.916	0	18.623	89973000	17	1668	Q5SU73	Coil
27.194	27.3283	27.4451	27.2856	27.1986	27.2904	27.4229	27.2596	27.5621	27.5397	27.2755	27.0354	27.7905	26.6767	27.4547	27.4131	27.1539	27.7049	10	9	9	4.9	4.5	4.5	264.04	0	14.735	158040000	21	1669	E9Q2B2	Ncor1
32.5531	32.5884	32.7203	32.5806	32.7924	32.6224	32.4978	32.8431	32.735	32.7007	32.5903	32.6192	32.7347	32.5506	32.7886	32.5483	32.6808	32.7791	30	30	4	66.2	66.2	13	49.452	0	285.42	6629600000	131	1670	P0C7L0	Wipf3
29.7225	29.9466	29.8383	29.9551	29.8292	29.9223	29.9466	29.968	29.767	29.8796	29.9257	29.9564	29.8472	29.933	29.8168	29.9478	29.9439	29.8388	38	38	38	11.5	11.5	11.5	484.12	0	230.07	925900000	95	1671	E9Q2E4	Gm15800
26.6163	26.9533	26.6962	26.5865	27.1244	26.9347	27.0083	26.9453	26.8604	26.6778	27.0026	26.7844	26.7069	26.8165	26.6131	27.3556	26.985	26.4544	6	6	6	10.4	10.4	10.4	87.906	0	25.488	120500000	14	1672	Q8K4W8	Clcn3
26.784	27.2313	26.4361	25.8811	26.6434	25.7223	26.3128	25.6371	25.8695	NA	NA	NA	NA	NA	NA	NA	NA	NA	9	9	9	7.5	7.5	7.5	167.42	0	23.132	67197000	15	1674	Q80TR4	Slit1
26.462	26.3499	26.4428	26.5404	26.4687	26.4102	26.2493	26.4831	26.4843	26.7843	26.3195	26.5864	26.4279	26.5149	26.7257	26.1492	26.5031	26.5162	6	1	1	22.2	6.5	6.5	37.567	0	37.536	83592000	5	1675	Q8BK63-2	Csnk1a1
28.4965	28.4037	28.4528	28.3078	28.5675	28.3208	28.3613	28.4674	28.5533	28.7879	28.3124	28.5194	28.3775	28.3099	28.6389	28.2474	28.4039	28.5097	8	8	8	34.4	34.4	34.4	22.12	0	10.373	346660000	19	1676	Q9D920	Loh12cr1
27.2694	27.2263	26.9428	27.2012	26.9118	26.953	27.064	26.9208	26.8604	27.3246	26.5481	27.2273	26.8036	27.1006	27.323	26.683	27.2241	26.9994	37	1	1	58.1	3.1	3.1	59.897	0	41.463	125020000	7	1677	E9Q2W9	Actn4
27.4112	27.1581	27.2064	27.0082	27.3419	27.19	27.1761	27.1524	27.1058	27.1535	27.3972	26.9826	27.2414	27.337	27.4588	26.9544	27.2286	27.1771	11	11	11	25.7	25.7	25.7	47.972	0	14.278	149050000	17	1678	O88522	Ikbkg
24.3935	23.9788	24.0422	24.2073	24.0389	23.867	24.3451	24.1272	23.9106	24.4032	24.276	24.1121	23.9811	23.8361	23.8776	24.2197	24.0803	23.925	1	1	1	1.5	1.5	1.5	77.369	0	7.7287	15420000	3	1680	O35181	Nrg3
28.843	28.7541	28.8003	28.8992	28.8288	28.7794	28.7978	28.9529	28.7278	28.8975	28.7402	28.977	28.8272	28.7199	28.8204	28.6004	28.7213	28.8513	17	17	17	19.4	19.4	19.4	152.01	0	180.58	455650000	52	1683	E9Q3G8	Nup153
31.6876	31.935	32.0787	31.6883	31.875	31.9645	31.7926	31.9577	32.0572	32.0058	31.7069	32.1101	31.7255	31.9152	32.0663	31.6118	31.918	32.0685	54	54	2	41.9	41.9	2.6	145.8	0	272.33	3607600000	185	1685	E9Q3L1	Myo6
31.8246	31.8515	31.7554	31.9779	31.8536	31.9739	32.0123	31.996	31.7595	31.9398	31.8484	31.8669	31.8608	32.0487	31.8158	31.9378	31.9316	31.871	62	62	62	28.9	28.9	28.9	237.04	0	323.31	3694400000	201	1686	E9Q3L2	Pi4ka
24.4796	24.5026	24.4506	24.5453	24.6707	24.5326	24.6008	24.6203	24.5669	25.3113	24.2676	24.4838	24.8222	24.1757	24.8767	24.0913	24.6218	24.6575	4	3	2	11.3	8.6	6	52.265	0	4.8604	26206000	2	1687	Q62432	Smad2
34.1888	34.2582	34.2854	34.2358	34.2585	34.2904	34.3188	34.2523	34.2523	34.2374	34.2339	34.2867	34.2471	34.2422	34.3174	34.2343	34.1725	34.286	81	81	5	59.9	59.9	3.6	139.76	0	323.31	19253000000	486	1688	E9Q3M3	Dctn1
33.6448	33.5807	33.6234	33.6544	33.6544	33.5117	33.5422	33.5578	33.6497	33.612	33.4997	33.6759	33.6337	33.5795	33.5968	33.5235	33.6172	33.6018	63	63	19	67.1	67.1	24.1	125.91	0	323.31	12595000000	243	1689	E9Q3M9	2010300C02Rik
26.0338	25.5034	25.6263	25.792	25.5991	25.7398	25.4611	25.4645	25.6275	25.4635	25.6583	25.6192	25.6268	25.805	25.4111	25.8099	25.8078	25.389	1	1	1	4.7	4.7	4.7	67.091	0	42.381	49670000	6	1690	Q09143	Slc7a1
33.1273	32.9034	32.8079	33.1428	32.9969	32.8409	32.9684	32.8773	32.9234	32.9154	32.8363	32.9001	33.0161	33.0452	32.8211	33.123	32.964	32.9026	29	29	29	51.2	51.2	51.2	63.668	0	270.67	7701300000	142	1691	E9Q3Q6	Alcam
22.8473	21.9964	22.2702	22.3593	22.2867	22.3728	22.6691	22.4263	22.4084	NA	NA	NA	NA	NA	NA	NA	NA	NA	2	1	1	51.8	37.7	37.7	11.433	0	5.4599	4893400	2	1693	E9Q3T0	Gm10073
28.3664	28.8989	28.9418	28.5493	28.9565	29.1587	28.7214	28.9377	29.0073	28.5611	28.9293	29.0255	28.7589	28.7837	28.9951	28.6672	28.9591	29.0777	5	5	4	9.5	9.5	7.6	70.557	0	72.843	459460000	23	1694	P28571-1	Slc6a9
29.1074	28.8854	28.9118	28.9848	29.0549	28.9034	28.9943	29.0985	28.9606	29.2609	28.6612	29.0137	29.1286	28.9154	29.0399	28.9223	28.9709	29.1438	30	30	30	29.3	29.3	29.3	142.54	0	90.691	519530000	63	1696	E9Q3Y7	C530008M17Rik
33.2306	33.3466	33.2452	33.375	33.4151	33.3427	33.4198	33.424	33.265	33.3487	33.4208	33.3032	33.2704	33.4389	33.4039	33.183	33.3875	33.3514	129	129	95	29.9	29.9	22.7	564.81	0	323.31	10462000000	480	1697	E9Q401	Ryr2
25.6547	25.8902	25.7535	25.7197	25.7517	26.0773	26.0911	25.9924	25.7349	25.5762	25.7624	25.9276	25.8441	26.0978	25.7895	25.7844	26.0634	25.9187	7	7	7	3.7	3.7	3.7	265.77	0	8.1481	54675000	15	1698	E9Q411	Nbas
27.1794	26.7961	26.8159	26.8556	27.0779	26.8211	26.969	26.8395	27.1697	26.668	26.9555	27.0553	27.11	26.983	27.0118	26.5787	27.1672	27.1456	5	5	5	13.6	13.6	13.6	51.226	0	10.044	118690000	13	1699	Q9QZR0	Rnf25
32.3723	32.2866	32.4521	32.3176	32.4939	32.3109	32.4154	32.3406	32.4136	32.5497	32.7178	32.2551	32.5002	32.502	32.3515	32.9682	31.996	32.2315	35	5	0	66.2	12.5	0	32.495	0	44.375	4438500000	71	1700	E9Q452	Tpm1
25.5147	25.4044	25.4699	25.6173	25.4539	25.3726	25.4659	25.4025	25.3702	25.8384	25.0808	25.428	25.6346	25.3705	25.4225	25.2453	25.4462	25.606	3	3	3	3.9	3.9	3.9	93.841	0.0012184	2.5251	47071000	6	1701	Q6P2K6	Smek1
26.9915	26.9888	27.2013	26.9618	27.075	27.2542	27.1626	27.2395	26.9873	27.3793	26.7032	27.0286	27.3431	26.8146	27.296	26.813	27.0603	27.5695	6	6	6	21.9	21.9	21.9	30.593	0	43.674	154590000	19	1702	Q9CQ56	Use1
27.7649	27.8669	27.7449	27.8964	27.9376	27.8964	27.6606	27.9196	27.9314	27.2232	27.9519	27.8115	28.0688	27.9259	27.673	27.9851	28.0844	27.7736	7	7	7	22.6	22.6	22.6	37.367	0	57.069	234510000	18	1703	Q8VEL9	Rem2
31.0444	30.9917	31.0047	31.1068	30.952	31.0366	30.9283	30.9761	30.9775	30.7366	31.1264	30.9847	30.8997	31.0202	31.0888	31.0205	31.0831	30.8863	21	21	0	39	39	0	73.649	0	323.31	1952400000	59	1705	E9Q4K0	Ablim2
23.0491	22.8191	23.107	22.9204	22.9948	22.8605	23.107	23.1534	23.0781	23.0903	23.2103	23.625	23.0217	22.6823	23.133	22.5211	22.7752	23.0476	3	3	3	5.9	5.9	5.9	83.347	0	33.809	7937900	5	1706	P54310	Lipe
27.412	27.4549	27.4014	27.4067	27.4425	27.3683	27.445	27.5947	27.4034	27.6908	27.0795	27.2534	27.5314	27.3395	27.6425	27.53	27.2588	27.7604	13	12	11	8.3	7.5	7	237.79	0	176.95	177600000	30	1707	E9Q4N7	Arid1b
30.7481	30.6988	30.6297	30.7105	30.7916	30.6739	30.75	30.6911	30.8233	30.8243	30.6883	30.7922	30.7736	30.6997	30.7943	30.5361	30.7606	30.7152	15	15	15	29.4	29.4	29.4	59.698	0	286.42	1639200000	52	1708	E9Q4Q2	Sf1
26.75	26.4868	26.5368	26.4782	26.6992	26.6349	26.6059	26.7332	26.6507	26.513	26.7346	26.2792	26.8474	26.6774	26.6752	26.8772	26.556	26.7527	6	6	4	7.3	7.3	4.6	93.014	0	4.2222	103510000	13	1709	E9Q7S6	Pde8b
29.4797	29.5068	29.4166	29.3358	29.5146	29.4996	29.3489	29.4966	29.5484	29.6137	29.3061	29.4762	29.5383	29.4234	29.5477	29.1886	29.449	29.5404	28	28	27	26	26	26	124.87	0	84.753	704950000	63	1710	O70566	Diaph2
28.8456	28.8334	28.8238	28.8745	28.8624	28.9087	28.8295	28.8729	28.7949	28.7186	28.8857	28.7962	28.8303	29.0003	28.9612	28.7203	28.9286	28.8037	21	21	21	28.9	28.9	28.9	85.024	0	76.927	439330000	54	1711	Q8C008	Dzank1
28.8006	28.8665	28.872	28.8147	28.9316	28.7432	28.7848	28.8592	28.8797	28.8753	28.6717	28.8551	28.9012	28.7461	29.0155	28.6324	28.8879	29.0002	33	33	33	18.1	18.1	18.1	226.45	0	110.18	482380000	74	1712	E9Q512	Trip11
18.9232	18.9232	18.9232	18.9232	18.9232	18.9232	18.9232	18.9232	18.9232	NA	NA	NA	NA	NA	NA	NA	NA	NA	1	1	1	0.5	0.5	0.5	255.34	0.0093549	1.4307	492280	1	1713	Q52KB6	C2cd3
27.7654	27.1151	28.3193	27.7385	26.4779	27.9354	27.7019	27.7795	27.9754	27.7258	27.4495	27.4253	27.7554	27.0711	27.8019	27.9846	27.4731	27.4669	14	14	14	5.6	5.6	5.6	332.91	0	16.53	158360000	18	1714	E9Q557	Dsp
30.1131	30.1435	30.0096	30.2145	29.9693	30.2145	30.273	30.1203	29.9985	30.2383	30.0582	30.0253	30.0099	30.1129	30.0606	30.0998	30.2791	30.0364	20	20	20	21	21	21	128.56	0	55.991	1081400000	53	1715	P46735	Myo1b
23.4021	23.1368	23.2861	23.3141	23.6182	23.0071	23.2005	23.5009	23.6817	NA	NA	NA	NA	NA	NA	NA	NA	NA	77	1	1	60.7	3.3	3.3	136.85	0.0023665	2.0983	9856900	2	1716	E9Q586	Dctn1
28.8563	28.707	28.7638	28.841	28.8396	28.8501	28.7137	28.8271	28.6449	28.4687	28.8686	28.884	28.7666	28.8806	28.9229	28.7413	28.7838	28.628	10	10	10	20.4	20.4	20.4	71.011	0	120.45	411570000	28	1718	P69566	Ranbp9
24.36	24.6438	24.7577	24.7068	24.4625	24.4542	24.4392	24.4347	24.4415	NA	NA	NA	NA	NA	NA	NA	NA	NA	3	3	3	13.7	13.7	13.7	32.803	0.001643	2.2389	23078000	4	1719	E9Q5D9	Igfbp7
28.393	28.2891	28.237	28.2237	28.3142	28.1883	28.273	28.186	28.3804	28.2338	28.4075	28.316	28.2668	28.1637	28.181	28.5167	28.3259	28.205	8	8	6	15.4	15.4	11.1	55.064	0	55.117	305760000	22	1720	Q63943	Mef2d
25.8504	25.9433	25.8836	25.8499	25.9676	25.8154	25.8617	26.0105	26.0883	25.7017	25.8308	25.6234	26.0708	26.0385	25.6165	26.057	26.1657	25.9276	7	7	7	8.2	8.2	8.2	126.03	0	33.024	63819000	14	1721	Q80TF3	Pcdh19
26.3506	26.2399	26.711	26.4964	26.2627	26.3258	26.4446	26.2666	26.4797	NA	NA	NA	NA	NA	NA	NA	NA	NA	6	2	2	4.3	1.7	1.7	182.67	0.0058832	1.7101	82034000	3	1722	E9Q5E2	BC005561
32.4276	32.4921	32.4346	32.305	32.7415	32.6096	32.7069	32.4661	32.6347	31.9991	32.8097	32.3863	33.1765	32.0534	32.5345	33.2205	32.2566	32.5634	34	2	0	62.1	4.9	0	33.28	0	64.729	5727800000	10	1723	E9Q5J9	Tpm3
NA	NA	NA	NA	NA	NA	NA	NA	NA	25.6821	25.7483	25.6681	25.8762	25.7099	25.776	25.4712	25.4314	25.925	5	5	5	8	8	8	85.648	0	7.6373	53907000	8	1724	E9Q5K9	Ythdc1
24.5332	24.8284	24.416	24.7645	24.9384	25.0862	24.5056	24.5085	24.7621	NA	24.4104	25.2754	NA	24.4327	24.8054	24.8325	24.4072	24.9041	5	5	5	9.2	9.2	9.2	94.974	0	46.382	30613000	8	1725	E9Q5M4	Zfr2
32.7037	32.7102	32.8944	32.5825	32.606	32.5469	32.57	32.7789	32.7341	32.7379	32.5438	32.8751	32.6141	32.6055	32.6884	32.4287	32.6679	32.9557	144	144	144	53	53	53	604.25	0	323.31	6678100000	488	1726	E9Q616	Ahnak
24.8385	24.5889	24.6403	24.5276	24.9272	24.6342	24.3682	24.7929	24.6265	NA	NA	NA	NA	NA	NA	NA	NA	NA	5	5	5	5.2	5.2	5.2	126.82	0	5.1688	23573000	5	1727	E9Q634	Myo1e
28.0733	28.0525	28.1587	28.1677	28.0879	28.1282	28.0281	28.1269	28.0617	28.2269	28.0607	28.223	28.1961	28.0376	27.9705	27.8644	28.0806	28.0477	16	16	16	15.9	15.9	15.9	114.14	0	50.863	284140000	36	1728	Q6NZN0	Rbm26
30.6936	30.6402	30.633	30.7375	30.615	30.6366	30.5891	30.6366	30.6695	30.3335	30.7831	30.741	30.6202	30.7264	30.5818	31.0354	30.7764	30.4826	22	21	21	19.6	18.9	18.9	130.56	0	297.02	1566000000	65	1729	E9Q683	Cacna2d2
28.5028	28.4542	28.5089	28.3961	28.593	28.395	28.4003	28.4025	28.6085	28.2926	28.6737	28.2785	28.6244	28.3166	28.2729	28.9903	28.3732	28.3863	9	9	5	23.3	23.3	15.5	53.102	0	34.229	347710000	32	1731	Q3UIX4	Srsf11
24.7905	24.6414	24.8875	24.8653	24.8892	24.8404	24.8484	24.9436	24.8632	24.6295	24.6171	24.3731	24.9219	24.8643	25.3184	24.8243	25.0799	25.1799	5	5	5	3	3	3	236.88	0	18.341	26996000	13	1732	Q91V24	Abca7
29.6022	29.5112	29.4064	29.4041	29.558	29.341	29.4701	29.4721	29.4965	29.5508	29.38	29.4587	29.6428	29.3623	29.4843	29.3736	29.4364	29.5223	21	21	21	19.9	19.9	19.9	144.35	0	162.92	730610000	47	1733	E9Q6H8	Plekha5
29.8941	29.8529	29.9141	29.7663	30.0809	29.8507	29.7242	30.0511	29.9848	29.9913	29.7303	29.897	30.0825	29.8627	29.9722	29.7229	30.0341	30.2844	16	16	15	7.3	7.3	6.7	327.45	0	46.891	942150000	27	1734	E9Q6J5	Bod1l
28.7078	28.6003	28.6081	28.7949	28.6668	28.6891	28.6067	28.6772	28.6668	28.6061	28.5871	28.4675	28.8194	28.5227	28.6301	28.7568	28.6706	28.7436	11	11	1	23.4	23.4	2.5	67.097	0	33.049	409250000	34	1735	E9Q6J8	Dmwd
24.6474	24.5091	24.6739	24.3473	24.7448	24.5389	24.366	24.7627	24.6906	24.9676	24.9187	24.5766	24.3404	25.0171	24.6458	24.3546	24.4531	24.6148	2	2	1	1.1	1.1	0.6	262.03	0.0037912	1.9064	17840000	7	1737	O88427	Cacna1h
30.7687	30.8067	30.7883	30.6715	30.7589	30.7695	30.7032	30.7835	30.8253	30.7789	30.7312	30.8323	30.6774	30.816	30.8528	30.4991	30.7629	30.8563	60	60	48	23.4	23.4	19.8	392.7	0	323.31	1767400000	135	1738	E9Q6R7	Utrn
30.8295	30.8387	30.9694	30.9198	30.9992	30.8088	30.8647	30.9484	30.8534	31.0746	30.8804	30.9742	30.8692	30.6159	31.0241	30.9434	30.7995	30.9655	4	4	4	29.9	29.9	29.9	15.238	0	19.442	1899200000	23	1739	Q3UWL8	Pfdn4
27.8972	27.8978	27.8288	27.979	27.9873	27.8666	27.9903	28.0022	27.9323	27.8121	28.0439	27.8814	27.9321	27.8431	28.0396	28.074	27.8753	28.1037	14	14	14	16.4	16.4	16.4	146.32	0	56.185	241880000	29	1740	E9Q6Y8	Usp31
24.1097	24.225	24.3864	24.6013	24.3067	24.439	24.3897	24.4208	24.1627	NA	NA	NA	NA	NA	NA	NA	NA	NA	2	2	2	0.9	0.9	0.9	208.76	0.0098955	1.4169	19481000	2	1741	E9Q777	Akap11
26.4899	26.5667	26.3709	26.555	26.3384	26.4543	26.5292	26.337	26.4155	NA	NA	NA	NA	NA	NA	NA	NA	NA	5	5	5	12.9	12.9	12.9	60.885	0	8.8339	74269000	9	1742	Q60715-2	P4ha1
22.0373	22.2271	21.9183	22.1413	21.7455	21.843	22.2121	21.6512	21.9963	NA	NA	NA	NA	NA	NA	NA	NA	NA	2	2	2	1	1	1	195.99	0.0091126	1.4504	3709200	2	1743	E9Q7E2	Arid2
31.3704	31.3945	31.4331	31.347	31.4742	31.3413	31.2677	31.4397	31.4653	31.4854	31.2229	31.4747	31.4967	31.1739	31.4092	31.2785	31.4059	31.5686	82	82	55	39.5	39.5	24.5	235.63	0	323.31	2800500000	223	1744	E9Q7G0	Numa1
26.7974	27.357	27.258	27.7074	27.1179	27.3245	27.5655	27.1944	27.1899	26.9141	27.8554	27.1722	27.448	27.4393	26.8245	27.671	27.0216	27.2391	9	9	9	12.4	12.4	12.4	81.699	0	10.179	149920000	16	1745	Q3UQ84	Tars2
27.7013	27.6784	27.794	27.9352	27.5868	27.8561	28.0266	27.7682	27.5347	27.8449	27.3541	27.7894	27.6026	27.6653	27.7193	27.595	27.7307	27.9444	9	5	5	10.4	7.3	7.3	78.196	0	90.364	217720000	12	1746	E9Q7M2	Tsc22d2
NA	NA	NA	NA	NA	NA	NA	NA	NA	23.527	23.9539	23.9208	23.6419	24.0466	23.801	23.8948	23.8904	23.7819	2	2	2	3.1	3.1	3.1	86.108	0	6.1044	16814000	5	1747	Q8R2Q4	Gfm2
25.0342	24.9986	24.6983	25.1691	24.9919	24.8792	25.2207	25.1016	24.8854	25.1024	24.4671	24.8765	25.3523	24.8483	25.271	24.4773	25.2868	25.1831	4	4	4	3	3	3	242.89	0.00093081	2.8155	35324000	5	1748	E9Q7P2	Cacna1i
28.2555	28.4432	28.1397	27.9982	28.1508	28.4306	28.368	28.1354	28.3981	NA	NA	NA	NA	NA	NA	NA	NA	NA	4	4	4	3.5	3.5	3.5	163.58	0	3.8331	285770000	5	1749	Q05860	Fmn1
30.1952	30.3044	30.5536	30.6442	30.4761	30.363	30.3406	30.679	30.2316	29.9757	30.9324	30.787	30.0129	30.3664	30.0986	30.5393	30.6145	30.2496	40	2	0	83.9	11.7	0	28.734	0	41.589	1158400000	17	1750	E9Q7Q3	Tpm3
34.9756	35.0915	34.9841	34.9843	35.0316	35.0316	35.0672	34.9666	34.9567	34.9411	35.1481	34.9735	34.9813	35.0515	34.9816	35.0726	34.9936	34.9726	71	71	2	50.9	50.9	1.7	146.39	0	323.31	32890000000	390	1752	F7BQW7	Synj1
25.5974	25.06	25.0897	25.2768	25.1787	24.9845	25.415	25.2492	25.2374	24.8377	26.2004	25.0972	25.3023	25.6874	24.717	25.9598	25.3874	24.56	5	5	5	9.9	9.9	9.9	81.36	0	4.6137	33406000	6	1753	E9Q7T7	Chadl
29.4985	29.4475	29.5264	29.381	29.6516	29.4221	29.4396	29.5092	29.4151	29.732	29.3497	29.382	29.6834	29.418	29.5467	29.2751	29.5049	29.6603	76	2	2	80.3	1.9	1.9	75.6	0	3.8182	789550000	8	1755	E9Q800	Immt
32.9518	32.9247	32.7757	32.8551	32.8161	32.829	32.9247	32.8366	32.8114	32.9558	32.7849	32.867	32.8125	32.9733	32.8946	32.7801	32.9063	32.7973	50	34	1	41.7	31.7	2	129.26	0	323.31	7544100000	161	1756	E9Q828	Atp2b4
29.4052	29.4582	29.5107	29.5819	29.4143	29.6096	29.6126	29.448	29.3722	29.6325	29.259	29.4318	29.5073	29.6692	29.4786	29.4211	29.478	29.4833	35	24	24	28.7	22.7	22.7	148.55	0	140.91	716780000	52	1757	Q8BYR5-2	Cadps2
31.2273	31.1853	31.1377	31.1272	31.2327	31.162	31.0457	30.9921	31.223	31.0902	31.3341	30.9466	31.1991	31.3052	31.048	31.3404	31.231	31.0273	10	10	10	24.6	24.6	24.6	38.458	0	234.11	2337600000	48	1758	O35609	Scamp3
NA	NA	NA	NA	NA	NA	NA	NA	NA	21.7465	21.0776	20.9839	21.5448	21.1731	21.29	21.4359	21.2158	21.5447	1	1	1	1.3	1.3	1.3	101.51	0.008206	1.5369	2938900	2	1760	E9Q8I7	Nfxl1
29.1028	29.1516	29.0912	29.2038	29.1666	29.1495	29.259	29.1621	29.093	29.2407	29.1756	29.0522	29.258	29.0591	29.2572	29.1257	29.1288	29.1082	28	28	25	13.1	13.1	11.9	339.09	0	297.16	571420000	79	1761	E9Q8I9	Fry
29.1868	29.0224	29.0252	29.0761	29.1676	28.9409	28.818	28.9917	29.0578	29.029	28.9748	28.987	29.1008	28.9324	29.0583	29.0097	29.087	29.021	17	17	17	21.7	21.7	21.7	140.97	0	113.61	536110000	51	1762	Q6ZPZ3	Zc3h4
25.036	25.0274	25.1777	25.1314	25.1934	25.1274	25.1383	25.2534	24.7981	25.3621	24.8341	24.8606	25.2723	25.126	24.8614	25.2826	24.9209	25.1137	3	3	2	9.9	9.9	7.5	47.952	0	6.1819	44391000	9	1763	Q8R3P7	Cluap1
25.2287	25.2902	25.0063	25.3615	25.1224	25.3118	25.678	25.2877	25.1099	NA	NA	NA	NA	NA	NA	NA	NA	NA	67	1	1	49.7	1.2	1.2	140.74	0	4.8509	37461000	3	1764	Q8BRT1	Clasp2
33.1855	33.2607	33.209	33.3884	33.1623	33.3051	33.3927	33.2281	33.3333	33.2294	33.268	33.386	33.2273	33.2444	33.2232	33.2832	33.2529	33.314	33	33	8	26	26	5.8	123.08	0	323.31	9677700000	151	1765	E9Q8N8	Slc4a4
29.7989	29.7182	29.4935	29.4543	29.6809	29.4418	29.4491	29.4895	29.727	29.4954	29.5628	29.6065	29.785	29.4017	29.5635	29.5811	29.5652	29.7187	12	12	12	35.6	35.6	35.6	38.958	0	51.479	815820000	34	1766	E9Q8P8	Fam131b
30.2164	30.0372	30.1506	30.0312	30.2108	30.0508	29.9741	30.1046	30.1962	30.1922	30.1696	30.1446	30.1346	30.1183	30.2105	29.9548	30.0679	30.1575	28	28	26	12.9	12.9	12.3	305.23	0	280.17	1090900000	73	1767	E9Q8T1	Tacc2
27.2841	27.2348	27.3258	27.222	27.4095	27.2432	27.1763	27.3361	27.3279	27.5555	26.696	27.1586	27.269	27.4553	27.3403	27.0793	27.3677	27.4915	10	10	10	6.7	6.7	6.7	209.3	0	25.395	154710000	22	1768	E9Q8V6	Dennd4a
23.4255	23.2656	23.3775	23.5754	23.485	23.1971	23.4253	23.3665	23.5084	23.3025	23.3652	23.574	23.2556	23.3888	23.5746	23.5563	23.4452	23.276	1	1	1	2.2	2.2	2.2	80.614	0.002651	2.0409	10374000	4	1769	Q80YS6	Afap1
34.0754	34.0397	34.0575	34.1549	34.0048	34.1496	34.1429	34.1125	34.0099	34.129	34.0895	34.021	34.0192	34.117	34.0053	34.2636	34.0012	34.0952	33	33	2	60.1	60.1	3.5	66.076	0	323.31	16875000000	223	1770	E9Q912	Rap1gds1
23.169	23.3195	23.5467	24.3102	22.9453	23.0944	23.9887	23.6511	22.0815	NA	NA	NA	NA	NA	NA	NA	NA	NA	1	1	1	38.6	38.6	38.6	9.9543	0	36.776	8340500	1	1771	E9Q942	Smim13
25.5577	25.4774	25.4581	25.5451	25.5497	25.4693	25.547	25.1758	25.5434	NA	NA	NA	NA	NA	NA	NA	NA	NA	3	3	3	7.3	7.3	7.3	63.049	0	28.212	38988000	6	1772	G3UW35	Nol4
24.9123	24.9316	24.94	25.1725	24.8677	25.0731	24.9808	24.9843	24.8891	25.0899	24.6976	24.8667	24.7164	25.156	25.0184	25.0458	24.8074	24.778	9	4	4	8.7	4.8	4.8	122.43	0	36.535	30935000	9	1773	O35071	Kif1c
NA	NA	NA	NA	NA	NA	NA	NA	NA	23.4939	23.5196	23.1999	23.4865	23.179	23.4375	23.5307	22.9063	23.5041	29	2	1	43.7	3.8	1.6	83.741	0.0016425	2.2347	9347900	2	1774	E9Q9C1	Ablim1
31.5788	31.5688	31.5755	31.5394	31.6235	31.5472	31.5928	31.6142	31.5669	31.651	31.5929	31.597	31.5237	31.5317	31.5665	31.5141	31.5706	31.6147	64	64	1	38.5	38.5	0.7	206.5	0	323.31	3099500000	206	1775	Q9QZQ1	Mllt4
30.4941	30.3928	30.5631	30.7127	30.3159	30.5182	30.5811	30.4288	30.4659	30.5599	30.4163	30.511	30.4387	30.5192	30.386	30.7251	30.4536	30.4275	4	4	3	40	40	37.3	15.265	0	76.475	1411300000	79	1776	E9Q9C5	Atp6v0c
24.3792	24.5484	24.4832	24.2565	24.4312	24.6273	24.1634	24.3843	24.4552	24.8818	24.5094	24.1235	24.7136	24.4039	24.1944	24.4231	24.2269	24.4402	1	1	1	10.1	10.1	10.1	15.634	0.00078272	2.9363	18466000	4	1777	E9Q9D5-3	Rabl2
28.2746	28.206	28.127	28.3145	28.4986	28.4186	28.3055	28.3111	28.1858	28.2665	28.2809	28.2983	28.4311	28.1178	28.324	28.3251	28.2866	28.3423	8	8	6	9.8	9.8	7.5	114.58	0	32.98	310810000	20	1778	Q80TM6	R3hdm2
26.0738	25.5003	25.7319	26.189	25.7598	25.7916	25.6186	26.0995	25.6111	25.5318	25.4441	25.9163	25.7533	25.5919	25.9329	25.3446	26.0076	25.9128	3	3	3	5.3	5.3	5.3	102.26	0	4.8217	53290000	6	1779	Q9JK45	Kcnq5
32.0753	32.0756	32.0086	32.0054	32.0529	32.0393	32.0857	31.9819	32.0957	31.9863	32.1288	32.1064	32.0554	32.1958	32.0321	32.0629	32.117	31.9555	34	28	2	40.5	33.7	1.8	100.82	0	323.31	3952400000	151	1780	E9Q9H0	Dlg1
26.9284	26.8004	26.6669	26.7031	26.8707	26.6297	26.6407	26.7716	26.8108	NA	NA	NA	NA	NA	NA	NA	NA	NA	4	4	4	7.6	7.6	7.6	71.721	0	23.871	103830000	8	1781	P54103	Dnajc2
23.7969	23.6462	23.5622	23.5025	23.7297	23.8265	23.6194	23.733	23.8988	23.3243	24.259	23.4861	23.6604	24.0346	23.2677	24.143	23.7661	22.9161	7	4	4	7.8	4.9	4.9	128.43	0	3.7555	12478000	5	1782	Q6ZQB6	Ppip5k2
25.7035	26.0836	25.9529	26.1718	26.2714	26.1748	26.0997	26.1138	26.0798	26.0525	25.9683	26.1126	26.1488	26.0923	26.2183	25.9545	26.025	26.0406	6	6	6	3.8	3.8	3.8	254.32	0	13.535	69889000	12	1783	E9Q9K8	Akap6
28.0493	27.8438	28.0861	28.2308	27.9561	28.0724	28.0145	28.0458	27.9354	28.1384	28.0529	27.8663	28.0358	28.144	28.1128	27.863	28.074	27.9193	10	10	10	16.6	16.6	16.6	79.757	0	16.716	263250000	21	1784	Q5RKR3	Islr2
26.237	26.2518	26.0697	26.2063	25.8919	26.3068	26.4576	25.9893	26.2201	26.096	26.2199	26.2414	26.0731	26.3225	25.4499	25.884	26.6408	26.9906	4	4	4	4.4	4.4	4.4	124.39	0	8.3588	84717000	7	1785	E9Q9Q2	R3hdm1
24.2284	24.0443	24.278	24.2841	24.1431	24.2429	24.1469	24.1602	24.0675	24.0254	24.0941	24.2492	23.8938	24.313	24.2099	24.0726	24.3055	24.164	3	3	3	5.8	5.8	5.8	87.937	0	4.4613	18410000	5	1786	E9Q9Q6	Cdh18
31.724	31.6632	31.8894	31.5225	31.5701	31.4667	31.5431	31.5683	31.5803	31.6855	31.5772	31.7361	31.6127	31.4873	31.5164	31.5776	31.5813	31.7874	39	39	0	46.5	46.5	0	89.272	0	323.31	3212500000	129	1787	E9QA15	Cald1
28.1315	27.981	28.1448	27.995	28.0548	27.9105	27.8993	28.1089	28.1609	28.007	28.0504	28.0539	28.1199	28.0218	27.9246	27.7834	28.0425	28.2722	35	3	1	59.7	4.1	1.9	61.836	0	3.8969	278470000	12	1788	E9QA16	Cald1
25.4785	24.9842	24.7872	25.0459	25.1593	24.9023	24.9759	24.8861	25.2252	25.0547	25.2504	24.8517	24.8498	25.1145	24.9179	25.2363	25.1255	25.1335	4	4	3	9.9	9.9	6.8	48.29	0.0013661	2.449	36815000	5	1789	E9QAB6	Ptar1
30.1121	30.2144	30.0779	30.1597	30.074	30.2163	30.1675	30.0675	29.9005	29.969	30.1349	30.0262	30.0912	30.1871	29.9246	30.0993	30.3726	30.2336	12	11	0	25.5	24.2	0	58.971	0	323.31	1075000000	57	1790	E9QAC6	Pick1
NA	NA	NA	NA	NA	NA	NA	NA	NA	23.997	23.8004	23.852	23.9591	23.7643	23.9955	23.6838	23.781	23.8838	3	3	3	2.2	2.2	2.2	207.05	0.0010787	2.7128	17700000	4	1791	E9QAE3	Btaf1
28.1943	28.5019	28.5044	28.4845	28.5998	28.491	28.3754	28.5076	28.5534	28.2854	28.1719	28.5882	28.4604	28.0418	28.4611	28.4283	28.6605	28.5429	23	23	15	17.2	17.2	11.1	200.8	0	113.78	406990000	39	1792	Q0VGY8	Tanc1
21.7718	21.3926	21.4548	21.5276	21.5577	21.4547	21.4912	21.5276	21.6512	NA	NA	NA	NA	NA	NA	NA	NA	NA	1	1	1	1.6	1.6	1.6	134.76	0	4.1454	2703700	1	1794	Q9EQS9	Igdcc4
29.5815	29.4529	29.3672	29.4279	29.5879	29.5715	29.5177	29.4936	29.5003	29.5158	29.3706	29.5163	29.4949	29.5616	29.5775	29.3751	29.5492	29.4827	20	20	20	25.8	25.8	25.8	92.07	0	62.893	735200000	54	1795	Q6ZQ82	Arhgap26
32.0781	31.979	31.9586	32.0787	31.9681	32.0856	32.1123	32.0542	31.9812	31.9643	32.1777	31.9679	31.9802	32.1554	31.9007	32.0442	32.0842	32.0404	19	19	12	59.8	59.8	48	47.989	0	96.562	4091700000	108	1796	E9QAQ5	Gsk3b
30.6198	30.5575	30.5233	30.5098	30.5353	30.4093	30.4216	30.5388	30.5048	30.4278	30.5036	30.5499	30.5716	30.4936	30.5997	30.3215	30.5933	30.6238	29	29	21	19.9	19.9	14.9	217.75	0	223.12	1462200000	71	1797	Q6PDQ2	Chd4
27.8486	27.9981	27.8053	27.942	27.6736	28.0179	27.7475	27.7992	27.8765	27.64	28.0637	27.9193	27.7773	28.0967	27.8678	28.0391	28.0539	27.653	7	7	7	16.3	16.3	16.3	47.622	0	7.0311	229060000	23	1798	Q7TNC9	Inpp5a
26.8197	26.8339	26.7026	26.9381	26.9354	26.5454	26.8771	26.9274	26.8298	26.7328	26.9761	26.862	26.8191	26.5747	26.8898	26.6933	26.7146	27.0679	5	5	5	4.3	4.3	4.3	180.38	0	29.27	115680000	11	1799	P61460	Depdc5
29.8788	29.675	29.6828	29.6635	29.8221	29.6219	29.5706	29.632	29.8615	29.7494	29.7766	29.809	29.7379	29.5086	29.7384	29.8124	29.6639	29.6743	29	29	28	17.4	17.4	17	256.47	0	129.6	855290000	61	1800	E9QAT4-2	Sec16a
30.8535	30.8821	30.8802	30.8038	30.8416	30.9792	31.0755	30.8873	30.973	30.8904	30.9974	30.8355	31.0151	30.9201	30.8854	30.9306	30.7809	30.8133	27	27	27	36.6	36.6	36.6	102.37	0	160.03	1885200000	94	1802	E9QB02	Mars
27.8507	27.8987	27.8422	27.981	27.813	27.8221	27.8216	27.8372	27.8909	27.7847	27.9857	27.943	27.6608	27.94	27.7336	27.763	27.9613	27.7203	3	3	3	22.5	22.5	22.5	18.698	0	41.051	210990000	12	1803	E9QJS0	Mrps10
NA	NA	NA	NA	NA	NA	NA	NA	NA	24.4649	23.1948	23.8138	24.6275	23.7085	24.0186	24.102	23.8424	24.5383	2	2	2	4.9	4.9	4.9	53.245	0.0012276	2.641	23716000	4	1804	Q3UMQ8	Naf1
25.3569	25.342	25.2241	25.2054	25.352	25.2616	25.2056	25.3625	25.4974	25.2872	25.2462	25.3033	25.3576	25.3416	25.3386	25.2713	25.356	25.4404	1	1	1	6.6	6.6	6.6	21.949	0	4.7943	40962000	4	1805	E9QJT3	Sft2d3
26.7368	26.1983	26.1776	26.2682	26.5675	26.2478	26.2401	26.3409	26.4475	26.3139	25.817	26.4427	25.8512	26.4574	26.4404	26.0047	26.121	26.4867	13	12	12	16.2	15.5	15.5	125.3	0	18.796	88410000	17	1807	Q8CG79	Tp53bp2
25.4952	25.6321	25.4328	25.4521	25.4011	25.5908	25.4697	25.5233	25.4506	25.2778	25.6922	25.5632	25.375	25.2775	25.5344	25.2772	25.4701	25.7939	6	6	6	8.7	8.7	8.7	77.92	0	8.3058	47530000	14	1808	Q8K2Z2	Prpf39
26.7143	26.6893	26.8359	26.973	26.5464	26.7371	27.0922	26.6567	26.8044	27.0523	26.8965	26.8438	26.6683	26.8276	26.63	26.7879	26.8054	26.5558	5	5	5	9.3	9.3	9.3	71.855	0	205.45	100780000	16	1809	P18581	Slc7a2
30.1045	29.9998	29.9967	29.9525	30.0247	29.9886	29.8868	29.9814	30.0933	30.0786	30.0376	29.9387	30.0352	29.9963	29.9715	30.0486	29.9886	29.9642	26	26	26	24	24	24	162.92	0	260.55	1023300000	84	1810	E9QK04	Neo1
25.1772	25.0229	25.0393	25.2834	25.1393	25.0998	25.1592	24.8358	24.9692	25.1958	24.9444	24.7396	25.5738	25.0995	25.1512	25.0391	24.8236	25.2101	6	6	6	2.3	2.3	2.3	502	0	165.72	31902000	9	1811	Q8BNA6	Fat3
27.5172	27.184	27.1585	27.2184	27.529	27.0582	27.297	27.1997	27.057	27.2698	27.3033	27.3952	27.3913	26.9433	27.0732	27.55	27.0769	27.2218	5	2	2	7.2	3	3	94.148	0	15.128	146800000	6	1812	Q99K10	Nlgn1
31.5558	31.581	31.5443	31.563	31.6668	31.5387	31.5496	31.626	31.6205	31.4757	31.6236	31.5297	31.6406	31.5301	31.6242	31.6021	31.6175	31.659	29	29	1	36.6	36.6	0.9	96.804	0	237.31	3001000000	136	1813	Q8K4G5	Ablim1
29.1892	29.0802	29.1346	28.9983	29.1724	29.1631	29.1398	29.169	29.1971	29.0525	29.2446	29.3309	29.3382	28.9119	28.9658	29.4225	28.8991	29.1207	14	14	12	16.1	16.1	12.4	90.791	0	34.801	561780000	45	1814	E9QK48	Eml2
30.7844	30.7702	30.6184	30.7272	30.7577	30.6942	30.8044	30.7914	30.6537	30.677	30.6858	30.6755	30.8434	30.9391	30.6741	30.889	30.7779	30.6187	16	16	16	22.3	22.3	22.3	82.198	0	21.452	1643200000	62	1815	Q8CHT1	Ngef
30.5046	30.3001	30.2301	30.2991	30.4348	30.2554	30.229	30.3595	30.5273	30.3396	30.4189	30.3416	30.3057	30.3506	30.3883	30.2429	30.2806	30.4969	16	16	16	46.2	46.2	46.2	45.924	0	202.64	1301100000	55	1816	Q9JKS5	Habp4
23.5895	23.2665	23.5945	23.4422	23.5466	23.2912	23.4949	23.5374	23.3342	NA	NA	NA	NA	NA	NA	NA	NA	NA	2	2	2	2.5	2.5	2.5	128.63	0	4.7973	12367000	4	1817	Q3UHX0	Nol8
31.5668	31.6009	31.626	31.5776	31.6122	31.6013	31.6199	31.5674	31.5492	31.6768	31.4735	31.5426	31.5412	31.6562	31.6487	31.4394	31.7294	31.5958	38	38	38	29.5	29.5	29.5	154.64	0	156.65	3069900000	136	1818	E9QKE4	Rab3gap2
27.9684	27.77	28.0059	28.0158	28.0407	27.7852	27.8151	28.0179	27.9409	27.8569	27.8432	27.9237	27.9466	27.8158	28.067	27.8541	27.9144	28.0922	20	20	3	15.5	15.5	2.4	156.4	0	95.686	250350000	44	1819	E9QKE9	Cux1
24.2148	24.218	23.9392	23.8405	23.6004	23.7008	23.906	23.9576	24.1898	NA	NA	NA	NA	NA	NA	NA	NA	NA	3	3	3	8.5	8.5	8.5	52.938	0	4.1797	17603000	4	1820	E9QKG3	Trmt11
31.3823	31.3536	31.34	31.5305	31.3812	31.4863	31.4992	31.441	31.3305	31.4729	31.3314	31.3355	31.4578	31.4133	31.4581	31.468	31.394	31.4619	60	51	1	39.5	35.4	1.6	169.31	0	323.31	2681700000	172	1821	E9QKH0	Clasp1
32.616	32.5899	32.5143	32.6137	32.5815	32.5721	32.6401	32.5545	32.5778	32.6085	32.5047	32.6067	32.7094	32.4971	32.5914	32.5217	32.5814	32.66	45	45	41	47.6	47.6	44.5	134.94	0	323.31	6143400000	186	1822	E9QKH8	Ctnnd2
26.0045	25.8632	25.9612	25.966	26.0343	25.8595	25.8613	25.8671	25.7317	26.0885	25.628	25.8348	26.1277	25.7071	25.959	25.877	25.6443	26.1782	11	9	9	27.9	25	25	57.478	0	24.08	62750000	12	1823	Q8K3I9	Glcci1
NA	NA	NA	NA	NA	NA	NA	NA	NA	23.4875	23.2545	23.7724	23.3505	23.4534	23.6637	24.166	23.6679	23.4426	3	3	3	3.7	3.7	3.7	129.24	0	12.048	15396000	7	1824	Q9QZW0	Atp11c
29.0483	29.0502	29.1384	29.2064	29.078	29.1315	29.0751	29.0768	29.0883	29.3142	28.8911	29.1658	29.0812	28.9859	29.2939	28.9834	29.202	29.118	13	13	13	14.3	14.3	14.3	116.05	0	62.151	553820000	33	1825	Q91YE6	Ipo9
23.235	22.9621	23.1597	23.2819	23.166	22.9455	22.9953	23.6014	23.2143	23.0679	23.2504	23.1609	23.3862	23.3905	23.039	23.1802	23.3166	23.1201	2	2	2	7.9	7.9	7.9	44.337	0.00047506	3.135	7445500	3	1826	Q8CIC2	Nupl2
28.4233	28.3977	28.292	28.4283	28.4946	28.4404	28.3715	28.3793	28.225	28.3852	28.4986	28.419	28.3872	28.472	28.2945	28.3956	28.5157	28.1261	8	8	8	18.4	18.4	18.4	43.088	0	45.827	327510000	26	1828	Q91YX5	Lpgat1
30.2246	30.1926	30.2215	30.2408	30.3148	30.2422	30.1375	30.2765	30.3384	30.2741	30.1261	30.0455	30.2302	30.192	30.3507	30.164	30.2605	30.3363	25	25	25	24.3	24.3	24.3	138.36	0	323.31	1230200000	72	1829	E9QLA5	Inf2
26.6553	26.65	26.677	26.9012	26.851	26.8014	26.7072	26.7962	26.6519	26.1833	27.1369	26.7295	26.4438	26.7386	26.7594	26.9788	26.7404	26.6692	6	6	6	39.3	39.3	39.3	26.354	0	11.45	98982000	16	1830	Q3UFF7	Lyplal1
30.0898	29.9352	29.9876	30.1058	29.9632	30.1026	30.1171	30.0201	30.0092	30.0619	30.0608	29.9497	30.0611	30.1226	30.0397	29.974	30.018	29.9465	19	19	19	29.3	29.3	29.3	87.547	0	134.15	975140000	75	1831	E9QLH4	Trim9
32.4552	32.689	32.5772	32.621	32.621	32.7501	32.6352	32.6508	32.601	32.6657	32.4415	32.6693	32.5638	32.7408	32.6957	32.4679	32.6974	32.7203	52	41	32	54.5	47.4	40.4	97.189	0	323.31	6335400000	158	1832	Q8BZ98	Dnm3
25.6312	25.7314	25.8183	25.6526	25.9945	25.7813	25.8169	25.9292	25.9232	25.8079	25.9214	25.5876	26.0133	25.9372	25.3708	25.9788	25.9647	25.6598	3	3	3	18.9	18.9	18.9	33.184	0	7.2069	54912000	8	1833	Q66JT5	Tpgs2
27.6825	27.3975	27.2699	27.3139	27.4157	27.4343	27.416	27.1612	27.3872	27.2798	27.5	27.4294	27.2226	27.5807	27.4629	27.1202	27.5383	27.372	3	3	3	7.8	7.8	7.8	70.502	0	12.478	171990000	9	1834	Q14B80	Kcnc2
24.2862	24.3754	24.2567	24.3279	24.5522	24.1589	24.1634	24.7011	24.1931	24.6163	24.8014	24.5702	24.2521	24.6534	24.8088	24.6463	24.4914	24.373	2	2	2	4	4	4	61.771	0.00093038	2.8069	32870000	5	1835	Q8BMC3	Shc2
32.2121	32.4379	32.4745	32.3762	32.3542	32.5267	32.2994	32.4533	32.4992	32.3281	32.4853	32.4996	32.2681	32.4029	32.5288	32.2755	32.4477	32.3772	40	40	40	35.9	35.9	35.9	130.67	0	323.31	5332300000	171	1836	E9QM38	Slc12a2
30.511	30.3483	30.2985	30.3899	30.4958	30.3263	30.3298	30.3657	30.4556	30.4006	30.3191	30.277	30.5298	30.3814	30.5553	30.3306	30.298	30.4131	24	23	0	20.9	20.3	0	136.48	0	323.31	1316300000	61	1837	O70305	Atxn2
31.9438	31.9646	32.0011	32.0433	32.0229	31.9486	31.9869	32.0164	31.9462	32.1378	31.9556	31.9433	32.0337	31.9324	31.9985	31.9196	31.9636	31.972	40	40	3	40.2	40.2	1.8	134.59	0	323.31	4042700000	183	1838	Q148V7	Kiaa1468
28.985	29.1556	29.0314	29.0231	29.1209	29.2059	28.9694	29.0583	28.9912	29.327	28.8315	29.0419	28.9561	29.1243	29.0852	29.0431	28.9366	29.5386	21	20	14	13.2	12.8	8.5	249.57	0	87.281	523800000	44	1839	E9QM99	Dock10
24.2374	23.9348	24.0403	24.2395	24.4831	24.2839	24.3359	24.237	24.3864	24.3021	23.9231	24.3229	24.2484	24.1275	24.4852	24.0603	24.1561	24.4108	3	3	3	10.1	10.1	10.1	48.072	0.0012188	2.5311	14496000	4	1840	Q3TNH5	Fam172a
28.2299	28.1065	28.1085	28.0205	28.1918	28.007	28.0991	28.1717	28.1784	28.2187	28.0499	28.1435	28.3752	28.048	28.0366	28.0326	28.2106	28.199	6	6	6	21.7	21.7	21.7	39.432	0	52.296	284320000	16	1841	Q8CES0	Naa30
31.0717	30.9609	31.093	31.1774	31.1229	31.0483	31.0336	31.1133	30.9951	31.2305	31.0354	30.9879	31.2125	30.91	31.0923	31.0204	30.9779	31.1222	31	31	30	28.7	28.7	28.7	131.86	0	323.31	2034200000	95	1842	Q3UVX5	Grm5
26.1949	26.048	26.1189	26.2512	26.1812	26.2104	26.3159	26.2341	26.0875	26.2917	26.3532	26.254	25.7403	26.0981	26.3116	26.1176	26.1796	26.3901	8	8	8	8.5	8.5	8.5	123.84	0	76.827	62339000	15	1844	Q99PP7	Trim33
25.6996	25.547	25.0546	25.4956	25.3687	25.5107	25.7088	25.2271	25.5274	25.59	25.565	25.2583	25.6889	25.3524	25.3295	25.7412	25.3907	25.492	6	6	6	3.1	3.1	3.1	252.3	0	9.2002	43253000	9	1845	Q80TN7	Nav3
25.6569	25.4726	25.4923	25.6049	25.5747	25.4538	25.5301	25.5196	25.2803	25.713	25.5706	25.5428	25.3996	25.5425	25.6539	25.7919	25.5021	25.1939	34	1	1	32.9	1	1	121.27	0	14.493	45148000	4	1846	H3BKE6	Asap1
26.7563	27.1043	26.8626	26.9325	26.9673	27.1368	26.9247	26.8676	27.0344	26.8676	26.9926	27.0698	26.8324	26.9443	26.9241	26.9556	26.9327	26.839	13	13	13	26.6	26.6	26.6	66.365	0	25.957	125630000	27	1848	Q8BH86	9030617O03Rik
31.1535	31.1356	31.1769	31.3424	31.1542	31.1814	31.2481	31.197	31.1251	31.2681	31.1694	31.0952	31.2338	31.1895	31.1951	31.1066	31.1534	31.2967	32	32	27	43.3	43.3	34.8	86.305	0	180.68	2244800000	111	1849	Q05512	Mark2
22.7968	22.7327	22.7733	22.7325	22.7097	22.5594	22.4086	22.952	22.5236	NA	NA	NA	NA	NA	NA	NA	NA	NA	22	1	1	31.6	2.7	2.7	81.973	0	21.108	6205400	1	1850	E9QMU3	Map7
28.4792	28.4324	28.4143	28.4568	28.3752	28.3922	28.413	28.4724	28.4149	28.5356	28.2394	28.5184	28.4119	28.5679	28.452	28.2452	28.4402	28.2952	18	18	18	23.5	23.5	23.5	115.71	0	89.312	336470000	45	1851	Q8BLK9	Rps6kc1
32.3887	32.4128	32.361	32.519	32.4038	32.3822	32.4876	32.4505	32.3355	32.5093	32.3052	32.441	32.2859	32.554	32.4	32.2163	32.5022	32.4233	56	56	52	52.1	52.1	49	124.42	0	323.31	5443400000	227	1852	Q812A2	Srgap3
NA	NA	NA	NA	NA	NA	NA	NA	NA	26.3314	26.4479	26.2859	26.3432	26.4065	26.3462	26.3614	26.443	26.5644	7	7	7	13.9	13.9	13.9	86.751	0	11.596	83101000	13	1853	Q922K7	Nop2
30.9965	30.9087	30.8947	30.9872	31.0238	30.954	31.1395	30.9555	30.8987	31.0657	30.944	30.9492	31.0345	31.0161	30.9463	30.9582	30.9586	30.963	36	36	3	35.2	35.2	5	127.42	0	323.31	1967100000	127	1854	Q9QWY8	Asap1
29.2117	28.9205	28.8339	29.1854	28.9034	28.5662	29.101	28.7873	28.6643	29.1764	28.664	28.8192	29.2179	28.6477	28.8742	29.0391	28.7414	28.9198	19	19	19	12.5	12.5	12.5	197.09	0	33.272	501050000	54	1855	P02469	Lamb1
30.8454	30.9163	30.8755	30.9427	30.9092	31.0709	30.9473	30.9109	30.9522	30.8138	31.0497	30.9078	30.7933	31.1087	30.9644	30.8823	30.9249	30.8372	30	30	29	25.2	25.2	24.2	148.25	0	323.31	1860800000	103	1857	E9QNF7	Cntnap2
26.1793	26.1181	26.0467	26.2631	26.1318	26.2921	26.3648	26.1221	25.9982	26.5375	26.2284	26.3678	26.0826	27.0042	25.9025	24.8258	26.1114	26.3029	8	8	8	11.1	11.1	11.1	110.82	0	6.8892	64741000	13	1858	Q6PHS6	Snx13
28.646	28.7367	28.4568	28.5001	28.6304	28.6701	28.5879	28.5456	28.7373	28.422	28.4706	28.6596	28.5721	28.549	28.6824	28.37	28.715	28.6878	11	11	1	28.1	28.1	4.1	56.712	0	64.855	387510000	29	1859	E9QNH7	Acbd5
28.2854	28.2253	28.7442	28.4704	27.9358	28.4081	28.5738	28.3991	28.2996	28.6138	28.2492	28.4495	28.3376	28.3999	28.2834	28.3172	28.2105	28.2101	7	6	5	25.9	23	20	30.945	0	33.47	310960000	15	1861	Q9JJ69	Kcnip2
31.2727	31.4163	31.2118	31.3678	31.1906	31.3678	31.405	31.3184	31.2262	31.1578	31.4185	31.1965	31.218	31.4638	31.2302	31.3218	31.3834	31.3394	39	39	39	30	30	30	149.69	0	323.31	2454800000	133	1862	E9QNN1	Dhx9
37.2747	37.225	37.2904	37.3248	37.2905	37.2352	37.2904	37.3248	37.2905	37.3344	37.3357	37.3356	37.3778	37.173	37.3167	37.2429	37.2134	37.2991	20	20	3	51.7	51.7	17.7	26.856	0	323.31	156070000000	771	1863	E9QNP0	Kxd1
23.9221	23.8165	23.8984	24.1018	23.9661	24.2424	24.2906	24.1185	24.2859	NA	NA	NA	NA	NA	NA	NA	NA	NA	225	1	0	45.1	0.4	0	622.26	0	15.33	13389000	5	1864	E9QNP1	Macf1
25.6419	25.582	25.4569	25.5955	25.6396	25.5748	25.4504	25.8064	25.5315	25.8772	25.5883	25.5382	25.3132	25.5445	25.6229	25.4737	25.6291	25.5493	5	4	4	4.7	4	4	155.79	0	11.318	46287000	10	1866	Q60751	Igf1r
28.3904	28.5179	28.4632	28.6783	28.6338	28.6912	28.7474	28.595	28.4649	28.4495	28.6023	28.4648	28.5055	28.714	28.6204	28.6402	28.5882	28.6063	29	29	29	7.5	7.5	7.5	520.68	0	33.773	367620000	52	1867	Q9JLC8	Sacs
26.5925	26.5883	26.3868	26.7236	26.4526	26.4958	26.6341	26.6543	26.5195	26.729	26.1774	26.5347	26.5435	26.5912	26.5659	26.4404	26.5205	26.6244	11	11	10	13.9	13.9	12.8	138.02	0	51.264	94794000	29	1868	Q7TPV2	Dzip3
26.9956	27.1065	27.058	27.2014	27.1881	27.1838	27.2817	27.2199	26.9174	27.5696	26.6594	26.9954	27.1827	27.1847	27.1313	27.6183	26.9487	27.3635	7	7	7	4	4	4	282.5	0	42.913	133210000	19	1869	S4R1Y1	Cul9
26.1161	26.1186	26.0772	25.9379	26.1763	26.2743	26.1374	25.9001	26.2385	26.1005	26.04	26.0938	26.1734	25.9385	26.2144	26.0981	25.9518	26.3273	7	7	7	4.9	4.9	4.9	193.4	0	40.461	73655000	20	1870	Q8BZ05	Arap2
28.0807	28.0174	27.8029	28.1052	28.1272	28.213	28.0113	28.1625	28.0206	28.2452	27.3466	28.1193	28.3777	27.9809	28.3535	28.0513	27.9837	28.2953	12	12	12	2.6	2.6	2.6	782.72	0	12.238	286010000	28	1871	Q6ZWQ0	Syne2
29.2802	29.0977	29.2587	29.4501	29.3438	29.2068	29.1906	29.262	29.1625	29.4024	29.0361	29.4472	29.3122	29.0656	29.3019	29.305	29.0515	29.3604	19	19	19	20.3	20.3	20.3	119.65	0	150.94	604010000	49	1872	Q8K3E5	Ahi1
28.4634	28.598	28.4987	28.4886	28.5301	28.4751	28.2814	28.5461	28.5679	28.0472	28.4877	28.7177	28.1762	28.8033	28.4427	28.7779	28.5884	28.3629	7	7	7	16	16	16	41.595	0	16.853	362410000	22	1873	Q8VHK5	Mlc1
30.8149	30.762	30.7849	30.7216	30.8384	30.7258	30.6785	30.7932	30.8727	30.8464	30.5815	30.728	30.9063	30.7197	30.8011	30.6974	30.815	30.8635	56	56	56	44.5	44.5	44.5	167.29	0	323.31	1792800000	177	1874	E9QP99	Golga3
33.5196	33.7057	33.6876	33.5646	33.6761	33.8106	33.7193	33.615	33.7237	33.6447	33.6498	33.7224	33.6478	33.7395	33.6204	33.7398	33.7233	33.6165	58	58	58	52.8	52.8	52.8	129.68	0	323.31	12684000000	269	1875	Q05920	Pc
27.8491	27.5524	27.4679	27.7861	27.6044	27.3807	27.4531	27.4328	27.4343	27.3298	27.7908	27.702	27.7632	27.5809	27.3525	27.7683	27.446	27.6044	8	8	7	11.2	11.2	10.1	87.084	0	8.2365	167060000	18	1876	Q61410	Prkg2
25.7728	25.841	25.6893	25.4711	25.6954	25.7399	25.6727	25.6259	25.8554	25.5823	25.9016	25.68	25.8349	25.3844	25.8309	25.7006	25.5682	25.6664	8	8	8	9.8	9.8	9.8	150.33	0	21.209	52560000	13	1877	Q6A026	Pds5a
NA	NA	NA	NA	NA	NA	NA	NA	NA	22.7517	22.8482	22.8035	23.2004	23.3991	23.3073	23.405	23.1464	22.8243	2	2	2	1.6	1.6	1.6	309.15	0.00093067	2.8121	6660300	2	1878	E9QPU1	Vwf
NA	NA	NA	NA	NA	NA	NA	NA	NA	26.5206	26.7443	27.0953	26.4601	27.2769	26.5127	26.5393	27.174	26.7004	5	5	5	3.8	3.8	3.8	182.29	0	9.571	106560000	9	1879	E9QPX1	Col18a1
32.0942	32.2468	32.0879	32.1698	32.1376	32.1671	32.2402	32.095	32.2374	32.1041	32.2777	32.2558	32.2991	32.1126	32.1023	32.0545	31.981	32.231	12	12	4	53.1	53.1	17.1	19.803	0	137.82	4574500000	62	1880	E9QPX3	Ndufs4
30.0323	30.0274	30.108	30.04	30.1316	30.0596	29.9862	30.0389	30.0993	30.1952	29.8722	30.0537	30.0928	29.9905	30.0009	29.8833	30.0698	30.1531	67	67	67	21.8	21.8	21.8	434.13	0	298.04	1081700000	134	1881	E9QQ10	Akap9
26.014	26.0052	25.9658	25.8543	25.9655	26.0133	26.0325	25.9221	26.1684	25.6906	26.0933	26.2121	25.8388	25.7107	25.893	26.0612	26.0332	26.0656	4	4	4	7	7	7	93.446	0	7.6247	63961000	13	1882	Q69ZI1	Sh3rf1
27.5201	27.4546	27.3533	27.5166	27.563	27.4247	27.612	27.4167	27.3529	27.4484	27.4643	27.3768	27.1206	27.6297	27.5811	27.643	27.4522	27.4624	10	10	8	18.2	18.2	11.3	94.786	0	26.123	171480000	25	1883	F8WHP5	Ddhd1
30.3324	30.1453	30.1478	30.3266	30.3125	30.0325	30.1478	30.228	30.2021	30.2425	30.2402	30.179	30.2444	30.2082	30.2433	30.1311	30.2408	30.1388	22	22	22	23.1	23.1	23.1	136.74	0	323.31	1214300000	89	1884	F2Z3U3	Raph1
27.6467	27.5359	27.4665	27.6794	27.5105	27.5623	27.7445	27.7084	27.4019	NA	NA	NA	NA	NA	NA	NA	NA	NA	5	5	5	14.4	14.4	14.4	60.134	0	15.954	166640000	8	1885	F2Z469	Matn4
29.0504	29.1489	29.1367	29.3165	29.1597	29.1405	29.2145	29.1405	29.0071	29.2994	29.2189	29.0214	29.1053	29.3374	28.9455	29.1423	29.2428	28.9348	18	18	18	40.4	40.4	40.4	63.758	0	323.31	541390000	55	1886	Q9Z2A0	Pdpk1
22.7648	22.3478	22.1593	22.6003	23.2367	22.612	22.7811	27.092	22.7547	NA	NA	NA	NA	NA	NA	NA	NA	NA	3	3	3	16.2	16.2	16.2	30.002	0	9.9154	13294000	4	1889	Q8BZH8	Svs3b
24.2197	23.9009	24.2535	24.1826	24.0109	24.2637	24.3187	24.0273	23.9315	24.0175	23.9565	23.9366	24.1923	24.1277	24.1961	24.3117	24.1404	23.9057	2	2	2	3.4	3.4	3.4	117.99	0	5.146	14909000	4	1890	Q5SZV5	Kiaa0319
29.3012	29.217	29.2924	29.176	29.1928	29.189	29.2623	29.2518	29.1394	29.2821	29.2066	29.2761	29.1794	29.1422	29.1756	29.2203	29.2627	29.1846	26	15	15	18.5	11.2	11.2	180.25	0	76.552	582260000	54	1891	Q6DIC0	Smarca2
25.7393	25.4681	25.7536	25.4975	25.8425	25.5618	25.3648	25.4569	25.5854	26.0244	24.9633	25.4053	25.5335	25.8285	26.0004	24.9466	25.726	26.1405	202	1	1	50.4	0.4	0.4	504.22	0	10.957	44422000	10	1893	F6Q750	Macf1
23.8007	22.9521	23.0405	23.111	23.4531	23.0204	23.308	23.1522	23.0465	NA	NA	NA	NA	NA	NA	NA	NA	NA	2	2	2	5.3	5.3	5.3	58.312	0	5.7088	7333600	2	1896	O54949	Nlk
32.5202	32.6198	32.5704	32.6797	32.7125	32.5496	32.5206	32.752	32.558	32.9795	32.4322	32.6331	32.9385	32.342	32.796	32.4841	32.5575	32.6898	8	8	8	39.4	39.4	39.4	17.587	0	5.4721	6739700000	22	1897	P47915	Rpl29
24.446	25.9211	26.1984	24.7685	25.693	26.1442	24.7425	25.6381	26.1603	24.361	25.9273	26.1233	24.5837	26.0066	26.2123	24.2263	25.8803	26.4072	3	3	3	8.4	8.4	8.4	48.176	0	5.1525	49231000	6	1898	O09161	Casq2
26.6546	26.6517	26.7113	26.8524	27.0899	26.896	26.9053	27.1325	26.9117	27.0041	26.6292	26.8163	27.0198	26.7114	27.1169	26.7901	26.9572	26.9892	9	9	9	7.5	7.5	7.5	120.91	0	25.885	111310000	14	1899	Q8VHG2	Amot
21.9777	22.6122	22.3014	22.1769	22.2119	22.4664	22.4394	21.9514	22.6267	NA	NA	NA	NA	NA	NA	NA	NA	NA	1	1	1	44.8	44.8	44.8	3.3249	0	11.721	5249800	2	1900	F6QZB1	Zcchc10
31.3396	31.2891	31.1076	31.1547	31.2514	31.213	31.1809	31.1746	31.0817	31.2024	31.1513	31.0564	31.3037	31.3542	31.2595	31.2428	31.1781	31.1776	17	17	16	48.1	48.1	47.8	49.742	0	299.72	2204700000	78	1901	F6RJV6	Lancl2
28.4702	28.3459	28.3062	28.4583	28.3965	28.2827	28.3388	28.4237	28.4143	28.4305	28.2173	28.3574	28.3586	28.3038	28.4592	28.1997	28.4338	28.4892	11	11	11	14.5	14.5	14.5	86.716	0	110.76	347180000	39	1902	Q69ZS8	Kazn
28.9603	28.981	29.0047	29.141	29.0288	29.023	29.1383	29.1399	28.9614	29.0199	29.0205	29.1431	28.9022	29.132	29.138	28.9737	29.0955	29.0244	21	21	21	23.6	23.6	23.6	114.15	0	32.422	531050000	62	1903	F6RPJ9	Ide
40.0671	40.2918	40.2918	40.0673	40.2918	40.2918	40.0672	40.2918	40.2918	40.0366	40.3029	40.3029	40.0374	40.3029	40.3029	40.0381	40.3029	40.3029	36	36	0	76.9	76.9	0	23.086	0	323.31	1226400000000	2196	1904	F6RT34	Mbp
NA	NA	NA	NA	NA	NA	NA	NA	NA	23.8655	24.0068	23.5037	23.7685	23.3344	23.426	23.6568	23.5143	23.5253	1	1	1	4.5	4.5	4.5	33.638	0.0061658	1.707	15036000	1	1905	Q91ZP6	Ndfip2
26.431	26.4863	26.413	26.5298	26.5986	26.3588	26.4362	26.4695	26.3888	26.4672	26.6529	26.5964	26.221	26.8067	26.3387	26.1278	26.6092	26.4014	8	1	1	59.2	14.2	14.2	18.907	0	97.491	90072000	8	1906	F6RWZ9	Camk2d
24.032	24.1453	23.9672	23.7636	24.0416	23.878	23.8122	23.6618	24.136	24.5234	23.7624	23.3778	24.1083	23.5438	24.3189	23.898	23.4199	24.4815	1	1	1	6.4	6.4	6.4	28.567	0	18.199	14471000	4	1909	Q7TMJ8	Pik3ip1
34.752	34.6888	34.5417	34.6802	34.76	34.6429	34.7875	34.6802	34.6161	34.8343	34.8011	34.0559	34.8863	34.5755	34.69	34.8464	34.6688	34.7217	71	71	5	55.3	55.3	4	148.24	0	323.31	26203000000	389	1911	F6SEU4	Syngap1
26.3123	26.49	26.2859	26.3604	26.5358	26.2634	26.5455	26.5572	26.3395	26.5381	26.4036	26.5355	26.2162	26.3846	26.5527	26.27	26.6041	26.7942	7	7	7	35.5	35.5	35.5	28.808	0	59.497	92333000	17	1913	F6SPK0	Ube2j1
27.2887	26.9296	26.9215	26.6898	27.2397	26.6601	26.4539	26.4648	27.1245	27.0714	26.7769	27.0981	26.943	26.9474	26.8329	26.64	26.9021	26.9138	7	7	7	9.9	9.9	9.9	60.575	0	47.138	140690000	15	1914	Q8C0Z1	Itfg3
25.5216	25.8422	25.8665	25.8568	25.7643	25.8091	25.7728	25.693	25.6578	25.6565	25.4168	25.6722	25.9161	25.649	25.6317	25.6737	25.7035	26.0467	5	5	5	10.2	10.2	10.2	88.712	0	25.515	56855000	6	1915	O70496	Clcn7
23.8133	23.8941	23.3894	23.3194	23.836	23.5561	23.7221	23.4323	24.0967	NA	NA	NA	NA	NA	NA	NA	NA	NA	14	2	2	25.6	4	4	83.201	0.000481	3.3545	13413000	3	1916	F6SZ47	Braf
23.0868	22.9996	23.2665	23.13	23.0713	23.1747	22.8699	23.3078	23.2795	NA	NA	NA	NA	NA	NA	NA	NA	NA	1	1	1	1.9	1.9	1.9	55.939	0	10.666	7071900	3	1917	Q6NSR8	Npepl1
22.5363	22.5596	22.3848	22.3846	22.4084	22.0369	22.3349	22.5015	22.2867	NA	NA	NA	NA	NA	NA	NA	NA	NA	2	1	1	9.3	5.3	5.3	26.665	0.0071093	1.6061	5032900	1	1918	F6T8X6	Sec16a
25.7711	25.518	25.3695	25.8153	25.5096	25.6519	25.6522	25.5165	25.3532	25.5447	25.5458	25.3724	25.6666	25.5198	25.6129	25.4697	25.2981	25.528	3	2	2	27.8	17.4	17.4	15.855	0	5.6415	38322000	6	1920	F6TRJ8	Ccdc85a
27.2137	27.1565	27.3229	27.3913	27.3598	27.1661	27.3113	27.2851	27.1407	27.1164	27.5388	27.1318	27.2307	27.4362	26.9499	27.421	27.62	26.8142	5	5	5	13.3	13.3	13.3	45.926	0	48.013	145340000	16	1921	Q8BSF4	Pisd
34.2516	34.5107	34.7766	34.4323	34.727	34.7768	34.4873	34.8119	34.7851	34.5585	34.4605	35.0577	34.2831	34.906	34.4728	34.604	35.0329	34.2098	27	2	0	80.1	20.4	0	21.069	0	56.817	23484000000	40	1922	F6TYB7	Mbp
NA	NA	NA	NA	NA	NA	NA	NA	NA	26.4909	26.1839	26.1452	26.4426	26.1959	26.496	26.0996	26.1459	26.3712	24	2	2	28.6	2.7	2.7	100.09	0.0012217	2.5594	91678000	4	1923	F6U2C2	Atxn2
28.1444	28.0245	27.9686	27.9987	28.2579	27.9841	28.122	28.0969	27.9025	27.9365	28.1828	27.9583	28.1409	27.868	28.1387	28.1471	28.1311	27.9791	2	1	1	3.9	2.3	2.3	62.986	0.00093284	2.8501	248390000	7	1924	F6U3S2	Mfsd6
26.6874	26.9622	26.8066	26.9092	26.7312	26.8456	26.9248	26.7936	26.8033	NA	26.5428	27.3677	26.1777	27.3141	26.9726	26.6221	26.7871	26.5927	5	5	4	8.7	8.7	7.5	85.493	0	23.371	97656000	15	1925	Q61214	Dyrk1a
25.6941	25.7013	25.7227	25.8088	25.7811	25.7611	25.6742	25.6276	25.5927	24.7202	25.8109	25.7875	25.7686	26.0718	25.7952	26.0627	25.7448	26.1675	5	5	5	17.1	17.1	17.1	43.5	0	47.827	62316000	8	1927	Q8JZV7	Amdhd2
26.2236	26.4311	26.563	26.5026	26.5865	26.4547	26.6299	26.7396	26.6423	26.6698	26.3809	26.7984	26.4096	26.6045	26.3738	26.498	26.3924	26.8813	7	7	7	14.3	14.3	14.3	58.866	0	6.9673	102400000	17	1928	F6V035	Ccdc149
30.6555	30.7056	30.6156	30.7598	30.6389	30.73	30.8459	30.6809	30.6035	30.7421	30.6697	30.4982	30.7215	30.573	30.7124	30.8324	30.659	30.5794	27	27	27	35	35	35	105.57	0	244.2	1611500000	91	1929	F6V2U0	Inpp4a
28.7958	28.9817	28.8178	28.9129	28.793	28.9228	29.0059	28.8293	28.7611	28.8751	28.6956	29.0453	28.8375	28.9257	28.7111	28.9885	28.8409	28.818	5	5	1	29.4	29.4	6	22.705	0	25.027	463040000	55	1931	Q9R0Q3	Tmed2
24.2574	25.331	25.3674	24.1961	25.5633	25.5035	24.3556	25.4317	25.5994	NA	NA	NA	NA	NA	NA	NA	NA	NA	34	1	0	89.3	5.9	0	18.487	0	11.505	28744000	1	1933	P04370-5	Mbp
26.2724	26.2733	26.2146	26.522	26.2265	26.36	26.3917	26.2745	26.2559	26.4496	26.0592	26.4506	26.2074	26.0708	26.3675	26.1775	26.3464	26.5304	8	8	8	13.8	13.8	13.8	84.988	0	136.58	73507000	18	1934	Q3UMG5	Lrch2
26.004	25.9274	25.9383	26.0402	25.8896	25.8531	25.9303	25.8475	25.8374	26.0439	25.9821	25.8867	25.8461	25.88	26.0572	26.1243	25.9001	25.704	2	2	2	5.4	5.4	5.4	39.958	0.001224	2.5932	62835000	5	1936	Q8BP22	Fam92a1
24.1529	23.8571	24.1454	24.0544	23.4288	24.3381	24.1787	23.9173	24.4045	24.0717	23.7342	23.9921	23.9015	24.1385	24.0191	23.7541	24.0229	24.363	2	2	2	3.7	3.7	3.7	82.207	0.0016401	2.2109	16669000	4	1937	F6WIU1	Kri1
24.8585	24.8147	25.1956	25.5597	25.16	25.0349	25.1762	25.8448	24.4073	25.6234	24.7771	25.7291	25.1589	25.2835	25.4746	25.0272	25.3991	25.2706	6	6	6	2	2	2	408.21	0	6.2737	38851000	7	1938	Q6ZQ93	Usp34
NA	NA	NA	NA	NA	NA	NA	NA	NA	27.589	27.4695	27.6748	27.1416	27.2881	27.2086	27.3559	27.4332	27.4722	9	6	6	12.5	8.2	8.2	87.051	0	5.0622	186390000	10	1939	Q8K4I3	Arhgef6
25.3468	25.7239	25.5751	25.5917	25.493	25.6571	25.7117	25.4811	25.5323	25.1731	25.8121	25.6865	25.2156	25.6536	25.7331	25.3648	25.6893	25.6855	2	2	2	8.8	8.8	8.8	38.63	0	6.3307	42993000	9	1940	F6WR04	Ctss
28.6549	28.6387	28.5353	28.4977	28.7168	28.6575	28.4305	28.6717	28.7476	28.6206	28.4026	28.7446	28.6352	28.5682	28.8123	28.4917	28.5987	28.6849	16	16	16	22.3	22.3	22.3	93.09	0	27.295	396650000	40	1941	Q8BRN9	Cc2d1b
27.9935	27.9043	28.4131	28.635	28.3327	28.3773	28.4728	28.8185	28.0703	28.2894	28.4127	28.2791	28.5516	28.1873	28.1836	27.9906	28.2401	28.3682	8	2	2	95.1	20.4	20.4	10.796	0	69.162	304560000	8	1942	F6XIX0	Synj1
NA	NA	NA	NA	NA	NA	NA	NA	NA	25.4605	24.6234	24.6848	25.3853	24.5866	24.9424	24.8323	24.6315	25.1551	3	3	3	2.3	2.3	2.3	186.63	0.0022216	2.1261	38439000	3	1943	F6XLV1	E030010N08Rik
25.8473	25.9781	25.3506	25.679	25.4167	25.5271	25.6888	25.8949	25.4509	25.9793	25.5292	25.7067	25.8892	25.646	25.8955	25.3181	25.5249	25.6024	4	4	4	11.8	11.8	11.8	45.996	0	5.2926	52810000	8	1944	Q9JIY0	Plekho1
29.2867	29.3741	29.2639	29.3953	29.4343	29.1569	29.3382	29.3441	29.3086	29.171	29.4209	29.4163	29.2525	29.4874	29.3875	29.3437	29.2554	29.1772	9	9	2	23.1	23.1	5.4	53.963	0	44.525	619700000	41	1947	F6Y616	Paip1
NA	NA	NA	NA	NA	NA	NA	NA	NA	19.5753	20.6108	19.9149	20.2007	20.2003	19.5748	19.5746	19.5745	19.5748	1	1	1	2	2	2	71.9	0.0090027	1.4754	780670	2	1949	Q8BQP8	Rab11fip4
27.3809	27.482	27.563	27.579	27.4773	27.5626	27.527	27.5647	27.578	27.8117	27.471	27.6401	27.7063	27.2177	27.755	27.7591	27.4785	27.52	10	10	10	11.1	11.1	11.1	102.8	0	12.938	165630000	25	1950	Q8R4X3	Rbm12
NA	NA	NA	NA	NA	NA	NA	NA	NA	23.6539	23.2194	23.325	23.9639	23.7308	23.5623	23.9624	23.6733	23.6948	2	2	2	2.1	2.1	2.1	132.68	0.0091215	1.4543	15594000	5	1951	P59997	Kdm2a
25.9998	26.0025	26.0198	26.2057	26.089	26.0399	26.1833	26.2205	26.0775	26.2543	25.9317	25.9442	26.0671	26.0532	26.0601	25.9956	26.1383	26.1728	4	4	4	5.1	5.1	5.1	110.09	0	14.36	67588000	10	1952	Q80SY4	Mib1
35.0057	34.887	34.9886	34.9319	35.1233	34.9794	35.006	35.1354	34.9515	34.9577	34.9908	35.3255	34.9393	35.0299	34.8861	34.8981	35.0101	34.8289	5	5	5	23.1	23.1	23.1	17.37	0	27.019	33575000000	82	1954	Q9CR21	Ndufab1
27.563	26.8986	27.1106	26.9628	27.3267	27.0241	26.6071	26.727	27.2051	27.3107	26.426	27.4712	26.5863	27.583	27.0868	25.496	27.4992	27.2551	30	3	3	45.9	3.2	3.2	82.882	0	102.31	112940000	12	1955	F6ZQA3	Numa1
25.3137	25.5517	25.3481	25.6954	25.5588	25.4717	25.5281	25.3299	25.6411	25.5749	25.6953	25.0787	25.3657	25.8294	25.5639	25.3639	25.4832	25.415	13	1	1	59.1	7.7	7.7	24.262	0	25.509	48572000	3	1956	F6ZQL0	Mtdh
28.59	28.724	28.6751	28.454	28.3512	28.5875	28.814	28.6312	28.7629	28.5104	28.6721	28.5262	28.6316	28.5386	28.4543	28.9307	28.5289	28.5486	6	3	3	13.7	5.7	5.7	54.165	0	323.31	354790000	13	1957	P63080	Gabrb3
29.3796	28.6417	28.2173	29.2515	28.6636	28.4199	29.1574	28.7001	28.3777	29.2114	28.1518	28.2862	29.2865	28.2128	28.9973	28.9527	28.5356	28.9265	33	2	0	77.6	9.7	0	21.239	0.0092463	1.4477	493200000	4	1958	F7A0B0	Mbp
31.639	31.4966	31.6182	31.3868	31.5609	31.5079	31.4245	31.4898	31.5798	31.5303	31.3745	31.5927	31.6957	31.2567	31.6304	31.5452	31.4449	31.5629	32	32	4	32.6	32.6	5.8	125.98	0	323.31	2904500000	85	1960	F7AA26	Pakap
24.8326	24.8955	24.8409	24.6755	24.9734	25.018	25.0673	24.8143	24.9952	24.7637	25.0413	24.6759	24.7126	24.7213	24.8466	24.9194	24.8652	25.0353	50	1	1	41.8	1.8	1.8	128.56	0	13.312	27095000	4	1962	F7AAP4	Atp2b4
26.9639	27.162	27.1457	27.3585	27.4799	26.976	27.1593	27.3906	27.1929	27.6603	27.1461	27.5035	27.2543	27.36	27.6688	27.5528	27.1872	27.439	229	5	0	47.3	1	0	608.23	0	5.2891	194270000	14	1963	F7ACR9	Macf1
NA	NA	NA	NA	NA	NA	NA	NA	NA	22.8651	21.8477	22.7142	22.4073	22.7263	22.6256	21.544	22.7366	22.832	13	1	1	28.6	3.6	3.6	62.1	0.003364	1.958	6323300	2	1964	F7ADT6	Gapvd1
32.0837	32.0039	32.0916	31.9139	32.0656	32.0426	32.0895	32.1172	31.8736	32.1799	32.0629	32.0372	31.9451	32.2741	31.9827	31.9495	32.1495	31.9719	10	10	9	75.8	75.8	75	14.515	0	28.317	4099400000	26	1965	Q6ZWZ6	Rps12
NA	NA	NA	NA	NA	NA	NA	NA	NA	26.7051	27.1729	26.4985	26.8237	26.8087	26.7166	27.1996	26.2831	27.1379	44	1	1	74.2	2.9	2.9	69.412	0	119.54	84740000	6	1968	F7B0R9	2010300C02Rik
25.205	24.9781	25.0106	25.0789	25.2499	24.698	24.9943	25.1261	24.9698	25.3602	24.914	25.0127	25.3753	24.8558	25.2617	25.0776	24.9633	24.9213	1	1	1	3.8	3.8	3.8	38.272	0.0075252	1.5847	37616000	4	1970	Q9QXA7	Trim44
30.3603	30.2998	30.2698	30.2361	30.4139	30.2732	30.2339	30.2343	30.1953	30.264	30.2242	30.0479	30.3973	30.2888	30.2355	30.3801	30.1455	30.3748	17	17	17	17.8	17.8	17.8	119.33	0	260.76	1175900000	44	1972	F7BAB2	Tmem132b
25.0447	24.4536	24.7375	24.5256	24.9234	24.354	24.9965	25.0179	24.5832	24.7852	24.791	24.5714	24.8504	24.7288	24.5001	24.8378	24.6596	24.6851	2	2	2	1.7	1.7	1.7	150.86	0.0063001	1.6902	28320000	4	1974	F7BE84	Ankrd50
33.2957	33.1692	33.1656	33.212	33.2379	33.0449	33.1241	33.0964	33.3394	33.2361	33.2754	33.0764	33.3328	32.9475	33.11	33.1345	33.1513	33.1494	43	43	3	46.6	46.6	8.4	116.52	0	323.31	9569200000	238	1975	F7BJK1	Pcdh1
24.9773	25.0376	24.9058	24.5352	24.8805	25.0743	24.8935	25.0331	25.1859	24.7997	25.9469	25.0939	24.4226	25.4524	25.7167	24.5837	24.5575	24.326	2	2	2	7.5	7.5	7.5	33.07	0	18.436	34273000	9	1978	F7BWT7	Tspan15
31.2203	31.203	31.0875	30.946	31.0965	31.0485	31.0451	31.0508	31.0291	31.1406	31.0645	30.9758	31.0624	31.1467	31.1576	31.108	31.1567	31.0553	11	11	11	23.4	23.4	23.4	51.341	0	223.81	2323700000	39	1979	F7C846	Mtx1
23.2914	23.3676	23.2797	22.5704	23.722	22.7965	23.0866	22.6779	23.7305	NA	NA	NA	NA	NA	NA	NA	NA	NA	1	1	1	20.8	20.8	20.8	13.288	0	3.8032	10222000	6	1982	F7CDY3	Coq2
33.0481	32.9741	33.0485	33.0412	33.2234	33.0638	32.9741	33.045	33.0075	33.0898	32.9711	33.0682	33.1073	33.148	32.946	32.9448	33.0846	32.9808	17	17	17	50.4	50.4	50.4	43.452	0	323.31	8308800000	93	1988	Q8VHW2	Cacng8
23.526	23.3761	23.8497	23.286	23.0144	22.9453	23.2247	23.3534	23.6613	NA	NA	NA	NA	NA	NA	NA	NA	NA	1	1	1	28.4	28.4	28.4	10.329	0	3.8237	10603000	1	1989	Q78HU7	Gypc
26.3102	26.3496	26.1404	26.1638	26.255	25.9714	26.0217	26.1124	26.2094	25.9913	26.4789	25.8636	26.2849	26.1633	26.286	26.4213	26.146	26.1239	7	3	0	30.2	11.8	0	39.01	0.00047855	3.2314	70905000	6	1990	F7D291	Mtss1l
26.004	26.0811	26.1868	26.0399	26.2035	26.1441	26.1007	26.2414	26.1613	25.6975	26.6054	26.0176	25.9878	26.0995	25.9201	26.4797	26.0443	26.1448	1	1	1	26.9	26.9	26.9	8.3361	0	21.102	58990000	7	1991	Q3TZU5	Pkib
33.2152	33.1845	33.1007	33.2088	33.2844	33.1992	33.1723	33.249	33.1692	33.2973	33.1141	33.1515	33.2098	33.126	33.2175	33.1764	33.2114	33.3069	67	67	1	49.6	49.6	1.9	142.85	0	323.31	9480800000	249	1992	F7DCH5	Clasp2
27.671	27.2787	27.3304	27.3795	27.425	27.2606	27.374	27.3693	27.2667	27.4461	27.2527	27.3421	27.2243	27.2603	27.4365	27.3888	27.5305	27.2544	9	9	9	19.4	19.4	19.4	71.283	0	8.4409	170350000	18	1993	Q8C190	Vps9d1
31.5873	31.6116	31.5724	31.5364	31.4578	31.5709	31.5557	31.4909	31.569	31.5062	31.5246	31.662	31.4373	31.6279	31.5675	31.61	31.6003	31.5175	25	25	4	41.2	41.2	6.2	72.271	0	289.97	3056000000	92	1994	F8SLQ1	Pex5l
25.3245	25.4481	25.6255	26.1929	25.4041	25.636	25.4063	25.9532	25.1988	25.5887	25.4458	25.6153	25.5493	25.4806	25.399	25.6883	25.7804	25.2029	10	10	10	9.2	9.2	9.2	173.94	0	20.031	48326000	13	1995	F8VPK0	Ttc37
34.2874	34.2018	34.2276	34.2162	34.3256	34.2327	34.2106	34.2712	34.2469	34.2921	34.2081	34.213	34.2996	34.3012	34.3215	34.0682	34.2538	34.2999	93	93	84	57.6	57.6	51.8	160.61	0	323.31	19249000000	410	1996	F8VPK5	Rock2
25.329	25.3408	25.2444	25.4768	25.2854	25.4202	25.191	25.4652	25.0959	25.1955	25.3388	25.6154	25.2968	25.4926	25.382	24.8601	25.2975	25.224	7	7	7	4.5	4.5	4.5	190.76	0	4.9766	41228000	11	1997	Q61194	Pik3c2a
30.1336	30.1823	30.1576	30.1476	30.2159	30.3021	30.1721	30.2387	30.0942	30.245	30.2251	30.0936	30.238	30.0964	30.2182	30.2872	30.1453	30.1765	36	36	36	25.4	25.4	25.4	174.29	0	323.31	1141200000	80	1998	F8VPN4	Agl
30.4562	30.3628	30.3577	30.4115	30.3647	30.3408	30.393	30.4389	30.4484	30.4216	30.3462	30.4621	30.3881	30.4448	30.2907	30.352	30.3788	30.4445	9	9	9	12.2	12.2	12.2	110.29	0	17.256	1327900000	25	1999	F8VPP8	Zc3h7b
28.9274	28.9127	28.8698	28.9533	28.9559	28.9045	28.9685	28.9033	28.9083	29.0913	28.8007	28.8668	28.9609	28.7798	28.8943	28.9528	28.9282	28.9966	24	23	23	14.6	13.9	13.9	232.91	0	207.03	504460000	57	2000	Q8CIQ7	Dock3
22.7226	22.6885	23.117	23.8004	22.1769	23.383	22.9395	24.2671	21.9181	NA	NA	NA	NA	NA	NA	NA	NA	NA	2	2	2	3.3	3.3	3.3	142.05	0.0039307	1.8893	9084100	2	2001	F8VPQ2	Arid4a
22.9329	23.8759	22.6781	22.952	23.902	25.2697	25.9025	25.1021	25.4086	NA	NA	NA	NA	NA	NA	NA	NA	NA	2	2	2	2.5	2.5	2.5	104.2	0.0082072	1.5376	34137000	2	2002	Q8CFH6	Sik2
31.5469	31.4559	31.5923	31.5984	31.4881	31.5291	31.5502	31.4677	31.5844	31.6479	31.3586	31.5214	31.5338	31.5579	31.4952	31.5142	31.5539	31.5037	27	27	26	28.6	28.6	28.6	118.87	0	323.31	2943200000	105	2003	F8VPU2	Farp1
30.9711	31.0866	31.0686	31.1599	30.9567	31.0927	31.0498	31.0707	30.9359	31.0375	31.1516	31.1077	30.945	31.1463	31.0057	30.9135	31.0013	31.0335	27	27	27	30.3	30.3	30.3	128.47	0	161.6	2049600000	102	2004	Q6A4J8	Usp7
27.209	27.1517	27.224	27.4022	27.4106	27.0945	27.3219	27.2585	27.2597	27.378	27.0773	27.1906	27.4108	26.8675	27.3317	27.2709	27.2306	27.4287	11	11	11	8.4	8.4	8.4	181.73	0	49.689	156210000	23	2005	F8VPZ3	Usp32
26.6839	26.6943	26.958	26.8163	26.8237	26.8457	26.508	26.7973	26.7204	25.9425	27.3019	27.1509	26.4776	27.2233	26.3225	26.9271	27.1304	26.1961	12	12	12	6.2	6.2	6.2	337.82	0	15.907	101560000	19	2006	F8VQ05	Fryl
NA	NA	NA	NA	NA	NA	NA	NA	NA	25.7863	25.7339	25.3888	25.419	25.4931	25.726	25.4005	25.7583	25.6551	4	4	4	8.1	8.1	8.1	64.476	0	21.941	55483000	10	2007	Q8VI36	Pxn
24.8905	25.0296	25.1871	25.1526	25.1302	25.1544	24.9517	25.2889	24.9648	24.9036	25.1461	25.2625	25.0747	25.1461	24.9268	25.2013	25.0921	25.0187	5	5	5	4.1	4.1	4.1	206.72	0	8.8882	36911000	8	2009	Q8VDD9	Phip
30.2772	29.9948	30.1168	30.1522	30.2713	30.1062	30.1026	30.2856	30.2236	30.295	30.1932	30.1039	30.3055	30.0981	30.1876	30.024	30.1128	30.272	27	25	25	42.8	41.9	41.9	83.951	0	323.31	1153000000	69	2010	Q6Y685	Tacc1
30.0335	29.7943	29.7726	29.9779	29.8802	29.819	29.7663	29.732	29.7948	29.7935	29.6377	30.0393	30.0896	29.6161	29.7436	30.1101	29.8445	29.8528	16	16	16	19.7	19.7	19.7	108.96	0	161.37	909720000	57	2011	P97467	Pam
30.3189	30.3743	30.3227	30.38	30.2857	30.3157	30.2271	30.2481	30.3315	30.4331	30.2335	30.3327	30.2081	30.2588	30.4126	30.2523	30.416	30.3121	25	25	24	37.6	37.6	37.6	74.656	0	135.5	1278300000	82	2012	F8VQC1	Srp72
28.0087	28.031	28.1707	28.196	28.064	28.2527	28.3738	28.4111	28.0543	28.3634	27.792	28.12	28.3542	27.5585	28.8236	28.2053	28.2937	28.3349	14	10	0	14.2	11.6	0	127.22	0	38.605	284520000	28	2014	F8VQC9	Slc4a7
26.8277	26.9235	26.868	27.0638	26.8343	26.9348	27.2384	27.0251	26.6765	26.7673	26.9686	27.0833	26.9764	26.9331	26.8128	26.8873	26.8277	26.8564	12	12	12	9.8	9.8	9.8	161.24	0	14.476	121670000	20	2015	Q05909	Ptprg
30.1529	30.1877	29.92	30.0735	30.2088	29.9957	30.247	30.0463	30.0895	30.1354	29.9892	29.9812	30.0957	30.2374	30.054	30.1604	30.2642	30.124	16	16	13	19.6	19.6	15.8	97.964	0	182.71	1139000000	45	2016	Q8VHH5	Agap3
27.6762	27.8102	27.7744	27.8227	27.6743	27.9263	27.9169	27.8031	27.6579	27.9795	27.5101	27.6779	27.5076	28.2189	27.6328	27.5546	27.8833	27.8574	15	15	15	14.1	14.1	14.1	141.49	0	25.863	214130000	33	2017	F8VQF9	Trappc10
32.4628	32.6292	32.8197	32.3066	32.6068	32.6217	32.3226	32.4855	32.6877	32.4036	32.6013	32.6367	32.5976	32.5109	32.6548	32.2474	32.5167	32.7915	55	55	55	33	33	33	177.19	0	323.31	6023500000	216	2019	F8VQJ3	Lamc1
29.7239	29.5714	29.4484	29.7109	29.6373	29.6135	29.6823	29.7213	29.546	29.4287	29.6405	29.6194	29.6086	29.7596	29.5508	29.6854	29.686	29.6094	19	19	19	29.5	29.5	29.5	81.83	0	271.86	767670000	50	2020	F8VQK3	Gucy1a2
28.1096	28.0615	28.0679	28.3392	28.0647	28.1817	28.1562	28.0849	28.0556	28.1083	27.9645	28.1201	28.2496	27.7584	28.2718	28.0795	28.2287	28.3443	18	18	18	20.2	20.2	20.2	135.59	0	309.02	288610000	40	2021	P59808	Sash1
21.0846	21.6744	21.2144	21.4246	20.6521	21.1737	21.1738	21.2485	21.5577	NA	NA	NA	NA	NA	NA	NA	NA	NA	1	1	1	4.5	4.5	4.5	57.464	0.00093153	2.8188	2647600	2	2022	Q9R0A5	Nek3
30.6916	30.8448	30.843	30.852	30.7352	30.7934	30.7973	30.9109	30.7452	30.8338	30.8159	30.8914	30.7156	31.0443	30.7266	30.7713	30.792	30.7576	40	40	40	33.4	33.4	33.4	160.47	0	227.82	1731500000	100	2023	Q9Z0J4	Nos1
29.5021	29.3851	29.3864	28.7508	29.3538	29.3356	29.0579	29.1547	29.4723	29.0597	29.3451	29.4125	29.0415	29.4177	29.2171	29.1838	29.4011	29.1447	3	3	3	2	2	2	211.38	0.0033631	1.9535	681840000	6	2024	Q5DU14	Myo16
25.9283	26.0108	25.9918	25.6213	25.7576	25.876	25.7422	25.9115	25.8028	26.0618	25.7747	25.7473	25.868	25.9373	25.804	25.8145	26.0226	25.784	4	4	4	4.9	4.9	4.9	96.372	0	28.872	62312000	10	2025	P98156	Vldlr
27.798	27.6875	27.8387	27.9218	27.8507	27.7252	27.5841	27.9063	27.8615	27.9883	27.7459	27.8664	28.1369	27.3733	27.8763	27.6768	27.7902	27.7849	48	1	1	63.8	1.6	1.6	69.886	0	7.7846	226600000	5	2026	Q9QYC0-2	Add1
31.4679	31.5271	31.4252	31.4543	31.5223	31.5069	31.3906	31.4473	31.4162	31.5696	31.2611	31.5042	31.4713	31.3391	31.5176	31.2887	31.4974	31.5426	26	16	2	39.7	26.8	1.3	66.771	0	155.49	2751500000	68	2027	F8WGT1	Ahcyl2
25.189	25.4244	25.5249	25.5561	25.7475	25.3966	25.4474	25.5471	25.4567	25.7729	25.2221	25.1119	25.7005	26.1276	25.4698	25.129	24.9744	25.7614	4	4	4	10.5	10.5	10.5	62.981	0	33.524	40614000	7	2028	Q8BRG8	Tmem209
23.896	24.2354	24.2078	23.9853	24.0451	24.2323	24.2059	24.3716	24.2169	24.7635	23.4108	23.896	24.4901	24.4961	24.0146	23.7697	23.9676	24.632	2	2	2	2.4	2.4	2.4	110.28	0.0012244	2.5991	22026000	4	2029	Q497V5	Srbd1
26.7924	26.7535	26.7088	26.7887	26.9803	26.6902	26.7784	26.7379	26.7975	26.9126	26.2708	26.7628	26.689	26.747	26.6934	26.6745	26.9128	26.7458	7	7	7	12.5	12.5	12.5	86.54	0	15.228	113360000	18	2030	Q91ZT5	Fgd4
27.6014	27.7663	27.4765	27.7942	27.5236	27.5652	27.7414	27.7397	27.5931	27.638	27.6497	27.6308	27.6486	27.5406	27.7369	27.4338	27.6237	27.7871	15	12	12	7	6.2	6.2	336	0	122.1	198960000	23	2031	Q6PNC0	Dmxl1
34.982	34.9822	34.7308	35.0465	34.8887	34.8887	35.1026	34.8803	34.7854	34.9803	34.836	34.768	34.9478	34.9307	34.8942	34.9952	34.904	34.965	65	50	5	46.8	39.1	6.7	132.59	0	323.31	29980000000	419	2032	Q9R0K7	Atp2b2
21.6514	21.6243	22.0371	22.227	21.6743	21.8668	22.4796	22.3593	21.6952	NA	NA	NA	NA	NA	NA	NA	NA	NA	1	1	1	6	6	6	40.141	0.00047809	3.2187	3209100	2	2033	Q8K013	Gtpbp10
30.3491	30.6413	30.4751	30.5689	30.4302	30.6319	30.6489	30.6052	30.3909	30.5267	30.4321	30.4098	30.5239	30.5538	30.581	30.658	30.4668	30.4576	28	28	28	24.5	24.5	24.5	138.43	0	112.61	1434400000	83	2034	Q8CIE6	Copa
28.336	28.3697	28.4441	28.4063	28.5328	28.5061	28.4992	28.5061	28.1772	28.2922	28.2516	28.2306	28.3226	28.3873	28.607	28.375	28.4757	28.635	12	12	12	13.1	13.1	13.1	133.73	0	119.95	357680000	26	2035	Q61543	Glg1
29.5629	29.7035	29.7808	29.8791	29.7113	29.7745	29.8962	30.0332	29.6217	29.837	29.7222	29.6296	29.7361	29.8187	29.8039	29.5257	29.846	29.8752	18	18	18	15.2	15.2	15.2	166.17	0	20.707	869920000	32	2036	F8WHN4	Ralgapb
31.005	31.0557	31.0828	31.1013	31.215	30.9602	31.0427	31.1464	31.035	31.2596	31.0195	31.0935	30.984	31.0549	31.1566	31.1964	31.0277	31.0613	11	11	2	59.9	59.9	6.9	26.927	0	226.1	2138800000	66	2037	F8WHQ1	Tpd52
29.92	29.9048	29.9133	30.0811	30.0111	29.8815	30.0442	29.9855	29.9322	29.9214	29.7496	29.9056	29.9595	29.9394	30.0663	29.8584	30.0094	30.1061	27	27	27	29.8	29.8	29.8	117.45	0	255.92	1001800000	76	2038	Q569Z5	Ddx46
25.1193	25.0624	24.8176	24.9286	25.1364	25.0297	24.9175	25.1014	25.1364	24.899	24.2995	24.8839	25.47	24.6192	25.1028	25.5974	24.899	25.2463	3	3	3	3.7	3.7	3.7	115.3	0	18.475	37113000	7	2039	Q76I79	Ssh1
28.6772	28.5874	28.6751	28.6259	28.7051	28.5553	28.472	28.6343	28.6062	28.7265	28.6422	28.6589	28.8041	28.4822	28.5844	28.5893	28.6001	28.7098	24	23	23	15.4	15.1	15.1	243.12	0	149.14	419810000	43	2040	F8WHT3	Prrc2b
26.7979	26.9027	26.9556	26.9692	26.7263	26.8639	26.9808	26.9427	26.7791	27.3144	26.9613	26.6913	26.8445	26.9238	26.9044	26.8424	26.6746	26.788	13	11	11	22.3	19.7	19.7	88.3	0	38.554	123010000	23	2041	P70407	Cdh9
28.8272	28.7227	28.8395	28.8644	28.8312	28.7124	28.6718	28.791	28.8243	28.7594	28.6847	28.8644	28.7558	28.5874	28.7701	28.8896	28.8376	28.7738	11	11	11	37.3	37.3	37.3	50.714	0	140	420640000	41	2042	Q62384	Zpr1
26.921	27.0044	26.6943	26.569	26.6509	26.8593	26.8538	26.3259	26.6187	26.1217	27.0387	26.82	26.4968	26.7711	26.335	26.8424	26.8447	26.5044	4	4	4	43.6	43.6	43.6	17.667	0	121.57	103760000	15	2043	Q9D187	Fam96b
32.8295	32.8599	32.8395	32.8807	32.9096	32.8424	32.8169	32.8325	32.8146	32.9279	32.9528	32.7137	32.887	32.9096	32.7303	32.9388	32.832	32.7925	39	39	36	46.1	46.1	41.9	75.515	0	323.31	7231600000	207	2044	F8WHW6	Pip5k1c
26.0299	25.4887	25.9472	25.9138	25.449	25.921	25.9633	25.9009	25.921	25.6033	25.6578	25.6562	26.2149	25.8219	25.8796	25.8817	25.6161	25.9385	48	1	0	60.7	1.4	0	73.163	0.0092346	1.4401	57495000	4	2045	F8WHZ9	Add1
27.1805	27.0623	26.859	27.0158	27.0859	27.1438	26.9861	27.1361	27.0333	26.9103	27.3654	27.0607	26.9707	27.1484	26.9975	27.0667	27.1828	26.797	8	8	8	16	16	16	50.878	0	36.352	130760000	19	2046	F8WI30	Snx7
27.0067	27.1188	27.0728	27.1488	27.2876	27.0813	27.0452	26.9669	27.1279	27.012	26.9908	26.995	27.2492	27.0887	27.2336	27.075	27.0162	27.2966	5	5	5	16.2	16.2	16.2	56.937	0	18.871	156820000	17	2047	Q922V4	Plrg1
28.6674	28.6034	28.7198	28.7068	28.787	28.7709	28.6457	28.8959	28.5287	29.0178	28.4386	28.5528	28.5376	28.8997	28.9339	28.2886	28.689	28.982	12	8	7	21.6	17.4	15.3	60.644	0	36.201	393260000	17	2048	P05480	Src
25.647	25.2017	25.8797	25.4872	25.5727	25.5931	25.3723	25.4463	25.4611	NA	NA	NA	NA	NA	NA	NA	NA	NA	1	1	1	28	28	28	7.8946	0	46.87	39930000	4	2049	F8WIA3	Gm20604
26.1672	26.4683	26.071	26.3295	26.1271	26.4035	26.4323	26.0867	25.9879	26.4473	25.6537	26.3337	26.229	26.3957	26.3752	26.1642	26.2871	26.179	3	3	3	24.9	24.9	24.9	20.411	0	15.377	81384000	8	2050	P61211	Arl1
34.2869	34.1943	34.2931	34.0264	34.2207	34.0396	34.1642	34.1345	34.0911	34.3033	34.1204	34.2066	34.1865	33.9895	34.1041	34.2523	34.0849	34.2679	35	23	0	64.7	44.8	0	37.412	0	293.18	18430000000	133	2051	F8WID5	Tpm1
27.2438	27.3671	27.1385	27.1357	27.3151	27.2697	27.3749	27.2908	27.1271	27.0363	27.0387	27.1448	27.5468	27.3245	27.2388	27.2718	27.3114	27.2736	12	12	12	14.4	14.4	14.4	115.69	0	77.576	157070000	31	2052	Q91W89	Man2c1
28.6023	28.5655	28.3887	28.5486	28.5183	28.487	28.4952	28.546	28.3989	28.596	28.4038	28.3889	28.6332	28.5449	28.6095	28.5125	28.4599	28.5207	23	23	23	10.5	10.5	10.5	290.08	0	132.42	360120000	58	2053	Q69ZR2	Hectd1
30.6161	30.5266	30.4079	30.4993	30.586	30.3172	30.6064	30.372	30.6084	30.5966	30.2793	30.4079	30.7098	30.5344	30.5495	30.2523	30.4593	30.7447	26	26	26	49.6	49.6	49.6	67.376	0	323.31	1463000000	63	2054	F8WIG2	Begain
22.2122	22.3848	22.3963	22.8957	22.5236	22.3846	22.3729	22.6003	22.4795	NA	NA	NA	NA	NA	NA	NA	NA	NA	39	1	1	52.2	3.6	3.6	79.446	0.0009324	2.8399	5829500	2	2055	F8WIH0	Slmap
NA	NA	NA	NA	NA	NA	NA	NA	NA	24.1547	24.8642	24.4626	24.6162	25.1542	24.6159	24.8846	24.9714	24.8275	9	2	2	8.8	3	3	120.62	0	4.3152	39365000	2	2056	Q9JIS8	Slc12a4
30.5695	30.4627	30.3785	30.4539	30.4648	30.421	30.5107	30.5054	30.4068	30.5402	30.3483	30.4084	30.5567	30.2741	30.5763	30.2273	30.6638	30.4243	12	12	12	45.3	45.3	45.3	33.429	0	40.131	1463200000	34	2057	Q8WTY4	Ciapin1
31.4891	31.6343	31.7335	31.51	31.4817	31.7852	31.4264	31.5299	31.6187	31.425	31.5801	31.8014	31.1458	31.6823	31.821	31.1618	31.6526	31.8501	10	10	10	28.3	28.3	28.3	44.953	0	149.6	3047900000	74	2058	P18242	Ctsd
25.1719	25.3817	25.2809	25.2822	25.0453	25.3602	24.861	25.1656	25.2901	25.42	24.5295	25.3436	25.2568	25.3193	25.6612	24.5893	25.2387	25.7591	37	1	1	55.6	4.9	4.9	55.347	0	304.04	34730000	6	2059	F8WIS9	Camk2a
25.1283	25.4644	25.2307	25.292	25.4183	25.4	25.4128	25.3057	25.4659	25.1784	25.8443	25.3076	25.2186	25.2126	25.1764	25.5559	25.4098	25.0347	48	1	1	66.6	5.2	5.2	75.288	0	4.4881	41043000	3	2060	F8WIT2	Anxa6
27.1571	26.9702	26.5867	27.0291	26.8508	27.2681	27.1246	27.0687	26.8243	26.8706	27.3543	26.92	26.8996	27.2724	26.9305	27.2245	26.8285	27.1037	2	2	2	13.8	13.8	13.8	19.476	0	4.1499	108170000	6	2061	Q9D1K7	1700037H04Rik
22.064	22.0371	21.8937	22.27	21.8668	22.3185	22.0371	21.9963	22.1591	NA	NA	NA	NA	NA	NA	NA	NA	NA	1	1	1	2.6	2.6	2.6	94.219	0.00062893	3.0129	3951900	1	2062	Q3U3W5	Prmt9
29.0215	28.8955	28.8289	28.8701	29.0113	28.9171	29.0022	28.9317	28.9819	28.8234	28.9088	28.7033	29.0655	29.1957	28.899	28.932	29.0319	29.125	17	17	17	22.1	22.1	22.1	109.72	0	129.4	496740000	58	2063	F8WIZ7	Osbpl6
26.9314	26.9416	27.0402	26.9963	26.9111	26.8873	26.8234	26.811	27.0874	26.9288	26.7982	26.8186	27.1243	27.0804	27.0598	26.9374	26.7988	26.9047	7	7	7	11.4	11.4	11.4	69.775	0	11.853	138620000	18	2065	P46662	Nf2
26.2748	26.0243	26.1911	26.4246	26.1267	26.201	26.3436	26.2198	26.2047	26.2702	26.3217	26.1782	26.2309	26.3869	26.395	25.9585	26.2524	26.0843	3	3	3	9.5	9.5	9.5	52.125	0	4.8634	75074000	9	2066	F8WJ51	Ntng1
28.3146	28.3722	28.3052	28.3483	28.3699	28.3786	28.5413	28.4087	28.524	28.4401	28.5994	28.2587	28.4926	28.3153	28.4249	28.5296	28.2252	28.2728	10	10	2	10.6	10.6	1.7	110.03	0	15.264	324460000	22	2067	Q3UMY5	Eml4
26.9274	26.9156	26.8758	27.0214	27.0238	27.18	27.2379	27.066	26.9695	26.9154	26.8134	26.8832	27.2782	26.7974	27.0307	27.1083	27.2182	27.032	6	6	6	5.4	5.4	5.4	142.28	0	7.6883	118030000	10	2068	Q80X82	Sympk
29.7803	29.8464	29.705	29.7554	29.8226	29.8279	29.8629	29.7741	29.8977	29.6923	29.5591	29.8055	30.0514	29.7956	29.7436	30.1424	29.7265	29.7303	11	11	11	34.7	34.7	34.7	33.665	0	54.234	921990000	31	2069	P62996	Tra2b
28.5201	28.734	28.5123	28.3611	28.7928	28.4615	28.7871	28.4669	28.7208	28.6574	28.5665	28.7683	28.8123	28.395	28.3494	29.0515	28.3824	28.4769	5	5	5	41	41	41	16.665	0	26.609	406930000	15	2070	Q8R3Q6	Ccdc58
24.8619	24.7577	24.4446	24.7694	24.57	24.8591	25.0233	24.849	24.7307	NA	NA	NA	NA	NA	NA	NA	NA	NA	5	1	1	5.4	1.9	1.9	116.18	0	35.905	21822000	6	2071	Q62413	Epha6
27.4985	27.5347	27.5103	27.348	27.5161	27.4605	27.3452	27.4442	27.4497	27.5282	27.0901	27.576	27.651	27.4927	27.2	27.3854	27.3576	27.5274	10	10	10	16.9	16.9	16.9	51.278	0	142.94	178340000	24	2072	G3UVU2	Sf3a2
26.1627	26.1852	26.0247	26.1765	26.1939	26.1966	26.1795	26.0806	26.2375	26.4	26.2755	26.3099	26.3965	25.9889	26.1168	25.736	26.1189	26.1041	11	11	11	19.1	19.1	19.1	92.813	0	25.51	71602000	21	2073	G3UW40	Mcc
27.0601	27.2355	27.3642	27.1548	27.027	27.1097	27.141	27.1721	27.252	27.2147	27.2263	27.1001	27.0914	27.1009	27.3956	27.4511	26.8604	27.6444	4	4	4	78.9	78.9	78.9	11.426	0	32.408	103230000	12	2074	G3UW55	A230065H16Rik
26.304	26.0331	26.1335	26.286	26.2969	26.2541	26.4518	26.3371	26.0794	26.5837	26.0416	26.0623	26.6174	26.064	26.4106	26.2581	26.1478	26.3525	6	6	6	11.1	11.1	11.1	66.802	0	69.03	78961000	9	2075	G3UW60	Susd5
27.8367	28.2811	28.3084	28.3518	28.0625	28.4013	28.8034	28.3445	28.1228	28.1766	28.155	28.2841	28.4073	28.3183	28.2159	28.1989	28.2016	28.4373	7	7	7	26.4	26.4	26.4	27.815	0	9.196	296440000	14	2076	Q9D883	U2af1
26.2294	26.6866	26.2935	26.2353	26.494	26.3778	26.2707	26.1969	26.1204	26.1262	26.0958	26.3714	26.5682	26.4172	26.5126	26.26	26.3136	26.4519	2	2	2	15.5	15.5	15.5	21.624	0	12.628	79720000	9	2077	G3UWF0	Fam168b
28.7246	28.7623	28.7584	28.7913	28.7095	28.776	28.7894	28.7374	28.707	28.7453	28.6566	28.8628	28.8429	28.7617	28.6703	28.7324	28.6997	28.8863	19	19	18	17.3	17.3	16.7	177.45	0	323.31	438910000	55	2078	G3UWG2	Tiam1
26.234	26.3463	26.3966	26.3963	26.0907	26.415	26.4657	26.2477	26.2976	26.4231	26.2941	26.1446	26.304	26.498	26.2774	26.1516	26.3175	26.1515	8	8	8	12.2	12.2	12.2	88.66	0	11.519	78375000	15	2079	Q8R1U1	Cog4
30.4242	30.312	30.2082	30.3286	30.2416	30.3675	30.4276	30.2971	30.2416	30.4365	30.3999	30.3141	30.2054	30.233	30.2341	30.3519	30.3197	30.3579	27	24	2	42.5	38.9	3.4	77.777	0	69.652	1238200000	68	2081	G3UWV4	Brsk2
27.8537	27.8701	27.9002	27.8746	27.8376	27.8387	27.8504	27.9155	27.7966	27.8336	27.8443	27.7982	28.1295	27.7901	27.7859	27.8947	27.9528	27.7946	13	13	13	13.9	13.9	13.9	143.86	0	45.878	232090000	20	2082	Q5NBX1	Cobl
21.2145	21.2486	21.3515	20.9533	20.9926	20.6521	20.7705	21.0843	21.2485	NA	NA	NA	NA	NA	NA	NA	NA	NA	2	2	2	9.5	9.5	9.5	45.219	0	9.8637	2915400	4	2083	Q91Z46	Dusp7
26.217	26.2086	26.3611	26.3666	26.2716	26.2667	26.3221	26.3361	26.134	26.1167	26.5259	26.4058	25.89	26.4824	26.2589	26.3728	26.4174	26.184	7	7	7	9.9	9.9	9.9	111.86	0	12.22	73782000	21	2085	Q8BHY8	Snx14
26.4008	25.9558	26.019	26.5848	26.1363	26.1906	26.3229	26.2104	25.8144	25.804	25.9527	26.1446	26.1733	26.177	26.4835	25.9169	26.3085	26.3246	5	5	5	14.6	14.6	14.6	56.104	0	53.546	66030000	19	2087	Q3U308	Ctu2
26.3358	26.4675	26.4781	26.295	26.4882	26.4793	26.5542	26.3208	26.5832	26.6019	26.8821	26.5005	26.313	26.0183	26.3539	26.744	26.3615	26.2317	5	5	5	16	16	16	52.297	0	11.742	90176000	8	2088	P16951	Atf2
25.6956	25.7832	26.0635	25.844	26.0226	25.905	25.7958	26.0484	25.8172	NA	NA	NA	NA	NA	NA	NA	NA	NA	8	4	4	15.2	10.2	10.2	74.398	0	67.472	57451000	11	2089	O70585	Dtnb
30.2725	30.4254	30.3802	30.3777	30.2603	30.4696	30.52	30.3049	30.4242	30.2963	30.5289	30.2427	30.3238	30.4333	30.3673	30.9066	30.4282	30.1048	13	13	5	50.6	50.6	15.7	34.834	0	138.72	1307600000	36	2090	Q9D7G0	Prps1
31.1168	30.9622	31.0205	30.976	30.9627	31.1002	30.9741	30.9674	30.9808	31.1155	30.9762	30.8912	31.1164	30.9705	31.0521	31.0274	30.9338	31.0297	20	20	4	41.3	41.3	7.8	58.86	0	318.47	2065800000	93	2091	G3UXW9	Gps1
25.4957	25.4255	25.5183	25.7115	25.7834	25.574	25.4976	25.7072	25.3633	25.1661	25.6838	25.7047	24.9765	25.3904	25.0446	25.7551	25.4195	25.8762	9	9	9	11.6	11.6	11.6	98.884	0	23.04	47703000	17	2092	Q9R1E6	Enpp2
32.4077	32.4203	32.4571	32.2451	32.4186	32.3548	32.2473	32.5176	32.5516	32.3953	32.4641	32.3572	32.3775	32.2363	32.5651	32.4384	32.2891	32.5455	16	16	14	67.5	67.5	61.4	28.673	0	222.8	5374300000	77	2093	P97371	Psme1
25.4926	25.5978	25.372	25.6181	25.6163	25.459	25.3843	25.4802	25.5737	25.8269	25.1059	25.7381	25.5463	25.436	25.9647	25.2656	25.5233	25.3676	4	4	4	14.7	14.7	14.7	42.554	0	3.8267	51876000	8	2094	P19426	Nelfe
28.1518	28.1221	28.2529	28.3665	28.2018	28.2847	28.2587	28.2911	28.2897	28.7935	28.3576	27.7694	28.4787	27.6728	29.0031	28.3501	27.6885	28.1089	9	2	2	30.8	7.3	7.3	32.296	0	85.168	283730000	6	2095	Q8CCS6	Pabpn1
23.2798	23.1812	23.0146	22.9924	23.111	23.1366	22.9996	22.9027	22.9099	NA	NA	NA	NA	NA	NA	NA	NA	NA	53	1	1	34.8	0.8	0.8	211.81	0	55.267	7660700	3	2096	G3UY75	Ptprd
26.6402	26.8562	26.8795	27.0461	26.6475	26.8516	27.1251	26.8559	26.7282	26.8585	26.9104	26.5024	27.0129	26.8616	27.0551	27.0133	26.7008	27.0042	9	9	9	16.2	16.2	16.2	90.303	0	94.672	99077000	19	2097	Q9Z1S3	Rasgrp1
30.0657	30.0372	30.0502	30.0983	30.1924	30.0376	30.1231	30.0816	30.1235	30.2573	29.9232	30.094	30.3903	29.9604	30.2177	29.9306	29.9014	30.2663	14	14	14	12.8	12.8	12.8	149.19	0	252.38	1097500000	39	2098	Q6Y7W8	Gigyf2
NA	NA	NA	NA	NA	NA	NA	NA	NA	25.0094	24.9603	24.8299	24.8816	24.9673	24.7637	24.955	24.9739	24.8743	8	2	0	38.1	8.7	0	28.523	0.00093124	2.8182	35057000	4	2099	G3UYJ7	Gm20441
30.497	30.5239	30.5225	30.4977	30.5865	30.5056	30.554	30.4841	30.4841	29.7975	31.5946	30.9223	29.9235	31.0893	29.9681	30.5834	30.9668	29.5934	4	4	4	20.3	20.3	20.3	18.007	0	3.7126	1370500000	9	2100	P63280	Ube2i
26.8945	26.5625	26.8206	26.9485	26.6462	26.7231	26.8076	26.8024	26.7095	26.665	27.2957	26.807	26.6939	26.7273	26.4502	27.0125	26.9139	26.4026	2	2	2	15.5	15.5	15.5	13.01	0	5.4658	98575000	10	2101	G3UYP1	Rragb
31.3629	31.2093	31.1298	31.0136	31.3558	31.161	31.0748	31.0843	31.3108	31.2433	31.17	31.1572	31.2572	31.1963	31.2222	30.9937	31.2077	31.2932	9	9	9	62.3	62.3	62.3	7.8409	0	109.19	2574000000	49	2102	P62858	Rps28
23.4043	23.2535	23.1487	23.0385	23.0668	23.1168	23.2535	23.2247	23.3413	22.9682	23.2819	23.1288	23.2444	22.9741	23.0873	23.8415	23.1797	22.7681	1	1	1	1.6	1.6	1.6	101.31	0.0042139	1.859	9464800	4	2103	Q6P9N8	Trak2
28.4632	28.1056	28.4527	28.1518	27.9587	28.2011	28.2979	28.1079	28.4317	28.4041	27.8399	28.5859	28.6375	27.6438	28.8003	28.2793	28.1858	28.709	3	3	3	8.7	8.7	8.7	64.86	0.00092994	2.8032	268930000	5	2105	Q921I2	Klhdc4
27.4613	27.2097	27.4315	27.4141	27.4141	27.3519	27.3925	27.4025	27.3921	28.5473	26.8781	27.633	27.7331	27.8125	27.4534	26.3829	27.4326	27.4871	48	2	2	77	3.2	3.2	61.086	0.0013524	2.3258	137970000	9	2106	G3UZE9	Map2
23.7606	23.8042	23.8744	23.8994	24.0842	23.6763	23.7519	23.7895	23.9428	23.6487	24.0069	23.8893	23.6528	24.1176	23.7142	23.7245	24.0066	23.6584	5	5	5	7.9	7.9	7.9	108.84	0	13.435	13895000	10	2107	O54834	Arhgap6
30.1424	29.9765	30.0491	30.0891	30.1368	29.9992	29.9752	29.9422	30.011	29.9861	30.1455	30.1319	30.0262	30.0437	29.9152	30.0189	30.0583	29.9071	22	1	1	67.9	6.2	6.2	25.652	0	4.1031	1081900000	7	2108	G3UZJ2	Map2
33.177	32.9638	32.8232	33.0565	33.0719	32.8858	33.0388	32.9358	33.0665	32.8408	33.0106	32.7314	33.1255	33.2713	32.9036	33.4222	33.1139	32.663	15	14	14	34.9	33.3	33.3	47.558	0	323.31	8280800000	80	2109	Q8BLQ9	Cadm2
30.6374	30.4664	30.5272	30.4532	30.4748	30.5169	30.3312	30.4795	30.4891	30.5656	30.4709	30.5003	30.3891	30.6386	30.4707	30.2818	30.609	30.4373	2	2	2	9	9	9	18.255	0	20.898	1387000000	11	2110	P97493	Txn2
22.9456	23.4672	23.396	23.6866	23.3141	23.6128	23.3894	23.8828	23.1811	NA	NA	NA	NA	NA	NA	NA	NA	NA	2	2	2	1.9	1.9	1.9	146.68	0.00047296	3.0484	10932000	5	2111	O54754	Aox1
23.0335	22.9727	23.0205	22.9251	23.23	22.8868	23.0146	22.6493	22.9995	NA	NA	NA	NA	NA	NA	NA	NA	NA	1	1	1	3.6	3.6	3.6	80.731	0	31.052	7680600	1	2112	O89090	Sp1
33.9427	33.8317	33.9514	33.8525	33.9838	33.9041	33.6753	33.9631	33.8969	34.0039	33.7653	33.9464	33.9554	33.7608	34.0856	33.6045	33.8633	33.9753	12	12	12	33.3	33.3	33.3	21.447	0	58.059	15740000000	69	2114	G3X8R0	Reep5
28.484	28.2714	28.2342	28.4112	28.4149	28.111	28.347	28.3807	28.3714	28.6124	28.2276	28.2337	28.4179	28.0584	28.4331	28.5618	28.2461	28.179	6	6	6	23.3	23.3	23.3	25.557	0	28.988	324870000	20	2115	Q80VJ2	Sra1
25.8211	25.9008	25.6434	25.7177	26.0572	25.5667	25.9926	25.6368	26.0588	25.7418	25.8067	25.5943	25.678	25.9654	26.2554	25.2732	25.9051	26.0855	4	4	4	8.2	8.2	8.2	86.555	0	19.634	57073000	12	2116	Q3UA37	Qrich1
28.7822	28.7002	28.6831	28.6494	28.7053	28.6182	28.6604	28.6823	28.7901	28.7965	28.6608	28.6844	28.7357	28.5458	28.7295	28.6508	28.633	28.8357	12	12	12	18.2	18.2	18.2	105.69	0	182.36	416310000	31	2118	Q0P678	Zc3h18
26.916	27.1025	27.5606	27.7417	27.0511	27.4141	27.284	27.6897	26.7279	27.1278	27.1159	27.3691	27.1185	27.3266	27.4235	27.2201	27.3442	27.2598	5	5	5	13.7	13.7	13.7	53.844	0	28.726	140720000	14	2119	P16675	Ctsa
26.7552	26.723	27.3607	26.8468	26.8682	26.9714	26.5684	26.5302	27.0106	26.9464	26.3999	26.9622	26.7752	26.4928	27.1566	26.4264	26.7492	27.0699	8	7	7	24.6	21.1	21.1	46.766	0	26.715	114390000	13	2120	G3X8T9	Serpina3n
NA	NA	NA	NA	NA	NA	NA	NA	NA	25.5546	25.2156	25.3244	25.3305	24.9313	25.2581	25.3045	25.1675	25.1915	5	5	5	17.8	17.8	17.8	38.615	0	4.832	47714000	6	2121	G3X8U3	2210016F16Rik
23.8818	24.031	24.0163	24.2125	23.965	24.1056	24.3051	23.8777	24.144	23.5922	24.5723	23.894	23.9162	23.9459	24.4572	24.0247	23.7401	23.6063	3	3	3	5.4	5.4	5.4	79.957	0	5.3544	18936000	6	2122	Q8K2Y0	Rnf219
28.3148	28.5223	28.4764	28.5668	28.2762	28.6224	28.6628	28.5138	28.2798	28.3477	28.4329	28.435	28.2633	28.6159	28.502	28.4456	28.4872	28.4483	12	12	12	16	16	16	94.825	0	16.325	324570000	41	2123	G3X8X7	Vps16
30.8031	30.6985	30.6112	30.6975	30.7279	30.6717	30.6769	30.7742	30.6395	30.8643	30.6342	30.6742	30.8244	30.6524	30.7824	30.5505	30.7561	30.7168	31	31	31	31.7	31.7	31.7	101.09	0	323.31	1727500000	96	2124	G3X8Y3	Naa15
NA	NA	NA	NA	NA	NA	NA	NA	NA	21.2176	21.436	21.2897	21.2523	21.2161	21.131	21.3626	21.2516	20.6111	2	2	2	3.3	3.3	3.3	72.964	0.0049225	1.8024	2532000	2	2125	O88561	Slc27a3
28.5785	28.5163	28.4096	28.5872	28.5088	28.4918	28.6439	28.7111	28.3535	28.573	28.4551	28.5603	28.4753	28.5621	28.6206	28.6843	28.4632	28.343	8	7	7	40.5	36.3	36.3	23.594	0	15.037	371020000	31	2126	G3X915	Lysmd2
27.3157	27.2456	27.3116	27.4568	27.3281	27.2586	27.4149	27.4356	27.196	27.5975	27.1568	27.2766	27.2814	27.3525	27.4038	27.3454	27.3379	27.3747	11	11	2	15	15	4.3	75.363	0	21.086	168640000	27	2127	Q9DBR3	Armc8
NA	NA	NA	NA	NA	NA	NA	NA	NA	25.7963	25.7633	25.8698	26.154	25.94	25.8437	25.8472	25.8453	25.8721	3	3	3	14.7	14.7	14.7	31.471	0	4.7797	69058000	3	2128	G3X926	Rpf2
29.6955	29.7614	29.756	29.8288	29.7514	29.7489	29.8195	29.7668	29.721	29.8835	29.5584	29.7541	29.7835	29.6579	29.7827	29.6051	29.8905	29.7046	18	18	18	19.1	19.1	19.1	110.76	0	29.7	891610000	58	2129	G3X928	Sec23ip
29.2493	29.2543	29.2696	29.3173	29.0906	29.233	29.2795	29.2503	29.2036	29.1665	29.1897	29.302	29.1495	29.2541	29.2785	29.1647	29.3071	29.2572	17	17	17	16.4	16.4	16.4	119.82	0	29.268	605610000	48	2130	Q920B9	Supt16h
25.6345	25.9273	25.8746	25.6221	25.9426	25.6836	25.7906	25.8411	25.5879	25.5915	25.3895	26.0325	26.0304	25.7525	25.6726	25.7435	25.9163	25.7557	7	7	7	10.3	10.3	10.3	98.752	0	21.585	60107000	19	2131	O35711	Ppfibp2
24.5676	25.1101	25.788	25.2245	25.1798	25.2834	24.709	25.3259	25.7261	NA	NA	NA	NA	NA	NA	NA	NA	NA	5	5	5	8.6	8.6	8.6	105.93	0	6.1534	39262000	6	2133	Q61703	Itih2
24.1057	23.3536	24.0042	23.7696	23.3759	23.4136	23.1961	23.1435	23.739	NA	NA	NA	NA	NA	NA	NA	NA	NA	2	2	2	1.8	1.8	1.8	146.9	0.0088732	1.4838	10443000	3	2134	G3X982	Aox3
29.3462	29.5848	29.4517	29.8153	29.3256	29.5598	29.5901	29.4314	29.3702	29.2967	29.3061	29.6988	29.2455	29.8022	29.3635	29.4797	29.7375	29.5135	8	8	8	31.2	31.2	31.2	36.313	0	27.652	682940000	36	2135	Q8BLJ3	Plcxd3
23.4696	23.6944	23.6859	23.5061	23.3311	23.48	23.4116	23.5337	23.4692	23.2694	23.9397	23.8212	23.0813	23.8627	23.6033	23.0874	23.5394	23.6887	1	1	1	5.2	5.2	5.2	27.734	0.0012283	2.6465	12190000	6	2136	Q810N6	Ankrd45
32.812	32.9075	32.9344	32.8572	32.8333	32.953	32.944	32.7676	33.0575	32.8604	33.2471	32.8426	32.8545	32.8558	32.9434	33.0169	32.8184	32.9811	41	17	16	42.7	26	25.7	97.986	0	323.31	7192300000	76	2137	Q3TCR7	Dnm2
31.0009	31.0142	30.9634	31.0101	31.0003	30.9687	31.0739	30.9569	30.9329	31.05	30.9057	30.9216	31.0083	31.0652	30.9601	30.947	31.0436	31.0482	43	43	43	17.1	17.1	17.1	344.69	0	323.31	2078100000	137	2138	P42859	Htt
27.6337	27.8208	27.6705	27.6843	27.7152	27.6809	27.7598	27.6857	27.7526	28.0362	27.171	27.5881	28.0505	27.6236	28.0084	27.5275	27.828	27.4257	5	5	5	31.5	31.5	31.5	21.486	0	11.963	215650000	12	2139	G3X9I1	Fam3c
26.5644	26.3457	26.1674	26.35	26.4288	26.5041	26.2835	26.5784	26.5483	26.7729	26.9761	26.2346	25.7378	26.4682	26.8102	26.8892	26.4754	26.2546	3	3	2	5.1	5.1	3.5	93.899	0	13.489	53996000	5	2141	G3X9I7	Zc3h12b
30.1164	30.0502	30.1553	30.0369	30.2272	30.1171	30.2947	30.1311	30.3314	30.2181	30.1866	30.0632	30.2558	30.1082	30.1773	30.1152	30.1048	30.2872	33	31	31	23.8	22.8	22.8	195.06	0	323.31	1169100000	72	2142	G3X9J0	Sipa1l3
29.2394	29.2215	29.2592	29.2492	29.177	29.2531	29.2579	29.2708	29.2258	29.2792	29.1961	29.2719	29.182	29.2512	29.2374	29.1199	29.3561	29.1195	21	17	17	14.2	11.8	11.8	208.5	0	129.4	588230000	56	2143	G3X9K3	Arfgef1
27.6971	27.6845	27.3939	27.4562	27.5326	27.582	27.6835	27.2394	27.5709	27.3521	27.9634	27.6381	27.3833	27.7319	27.4513	27.7729	27.5975	27.3524	10	10	10	24	24	24	44.699	0	59.419	179160000	32	2144	Q9ER88	Dap3
28.7185	28.6447	28.7483	28.7037	28.5276	28.6786	28.7442	28.5735	28.6729	29.0151	28.1793	28.5936	28.6143	28.8515	28.8815	28.2505	28.5651	29.1298	14	14	14	27.1	27.1	27.1	71.755	0	152.68	391540000	56	2145	G3X9N3	Pnmal2
28.7039	28.5903	28.6554	28.6901	28.556	28.5138	28.7267	28.7189	28.6473	28.4842	28.6902	28.6465	28.515	28.7414	28.6399	28.67	28.6471	28.5837	9	9	9	22.6	22.6	22.6	66.98	0	211.7	386660000	28	2147	Q9DBR2	Fam13c
30.0257	29.9425	30.0885	29.8684	29.95	29.7378	29.7875	29.9227	29.8442	30.0439	29.8106	29.9646	29.8062	29.8106	29.9914	29.8038	30.007	30.0946	10	9	9	37.7	33.1	33.1	27.057	0	135.1	982310000	37	2148	P97372	Psme2
31.0059	30.9969	30.884	30.9363	30.9091	30.8525	30.9807	30.8992	30.9896	31.0311	30.9581	30.898	31.0041	30.9874	30.8866	30.9127	30.8353	30.9582	40	40	40	45.5	45.5	45.5	104.92	0	299.25	1956800000	109	2149	P30999	Ctnnd1
32.2794	32.0906	32.0642	32.2305	32.1722	32.1638	32.2425	32.1895	32.1054	32.3734	32.4241	32.0214	32.3365	32.1082	32.1094	32.1086	32.1015	32.1146	46	46	44	35.4	35.4	34	165.96	0	323.31	4390300000	141	2150	Q01097	Grin2b
24.5103	24.7044	24.5585	24.4041	24.0807	24.5615	24.2074	24.8256	24.0938	24.1684	24.6097	24.1541	24.8957	24.6706	24.2321	24.5962	24.3854	24.2754	1	1	1	2.7	2.7	2.7	65.239	0	41.459	20143000	3	2152	P49117	Nr2c2
24.7338	24.9363	25.1698	25.2834	24.7819	25.0225	25.017	24.9895	25.0345	25.0378	24.6182	25.0815	25.1992	25.0191	24.8334	24.9087	25.0237	25.1361	3	3	3	6.4	6.4	6.4	71.285	0	5.5987	35554000	8	2153	G3X9X1	Kbtbd2
29.8578	29.8071	29.7141	29.9528	29.8009	29.6976	29.8152	29.7868	29.7713	29.4998	29.9725	29.8931	29.5991	30.0267	29.742	29.8405	29.8624	29.6185	15	15	13	28.1	28.1	25	63.244	0	56.821	885640000	40	2154	G3X9Y1	Syt3
28.4904	28.3127	28.3247	28.5073	28.3896	28.403	28.4096	28.4426	28.2795	28.2207	28.6329	28.5063	28.3427	28.547	28.532	28.2888	28.4171	28.2661	13	13	13	15.6	15.6	15.6	124.46	0	18.091	327450000	31	2155	G3X9Y5	Ube4a
25.8872	25.7447	25.5682	25.5136	25.7225	25.568	25.4677	25.5523	25.6894	25.5701	26.1874	25.56	25.7416	25.6196	25.8749	26.057	25.4983	NA	2	2	2	1.5	1.5	1.5	172.72	0.0023623	2.0666	38780000	4	2156	G3X9Z4	Pcf11
28.0109	27.7948	27.9658	27.9325	28.0126	28.0304	27.8084	27.902	27.9338	27.9894	27.9035	27.9041	27.8263	27.9625	28.1293	27.5907	28.0006	28.004	5	3	3	17.5	13.2	13.2	22.087	0.0012195	2.535	246110000	6	2157	P63042	Stmn4
27.3212	26.9441	27.4612	27.2225	27.0722	27.23	27.1033	27.1545	26.9899	27.2217	27.4358	27.3162	27.326	27.4094	27.6352	26.7391	26.796	27.1757	5	5	5	8.3	8.3	8.3	92.993	0	28.426	138280000	8	2158	Q61371	Ift88
31.6566	31.5925	31.6211	31.5671	31.6458	31.5684	31.6314	31.6916	31.6142	31.6356	31.5973	31.4771	31.6768	31.5896	31.6913	31.6682	31.5037	31.6347	34	34	1	40.2	40.2	1.4	102.1	0	323.31	3096900000	140	2159	G3XA17	Eif4g2
24.8251	25.3912	25.4571	25.226	24.8418	25.6342	25.489	25.2929	25.1269	25.4258	25.3001	25.0808	24.8937	25.4119	25.5815	25.1419	25.2961	25.3231	1	1	1	7.8	7.8	7.8	24.65	0	3.7654	27213000	6	2160	H3BL13	Naaa
33.1895	33.2881	33.3124	33.0503	33.217	33.2805	33.2478	33.1787	33.2697	33.1356	33.294	33.3247	33.4071	33.1896	33.2755	33.1786	33.0704	33.2669	13	13	13	26.9	26.9	26.9	49.598	0	95.821	10007000000	66	2162	G3XA53	Omg
30.316	30.1606	30.1317	30.2652	30.2788	30.0441	30.2579	30.1896	30.2008	30.2001	30.1478	30.1248	30.3642	30.1947	30.1673	30.1614	30.1485	30.3018	18	18	18	39.6	39.6	39.6	58.206	0	191.36	1112000000	48	2163	G3XA57	Rab11fip2
28.9278	29.1508	29.1445	29.1394	29.0063	29.0621	29.0071	29.0609	28.9789	28.9826	29.1825	29.0331	29.1794	28.8584	28.8512	29.1918	29.0907	28.8623	13	13	13	20.9	20.9	20.9	85.872	0	205.21	549660000	43	2164	Q8R3B1	Plcd1
26.3298	26.3184	26.2795	26.6405	26.4091	26.4569	26.6161	26.4905	26.3922	NA	NA	NA	NA	NA	NA	NA	NA	NA	4	4	4	27	27	27	14.982	0	65.106	76784000	15	2165	Q9D8B4	Ndufa11
26.0862	26.1125	26.1983	26.5055	26.1211	26.1417	26.2059	26.284	25.9741	26.2529	25.9945	26.1122	26.2483	26.2257	26.0464	25.8754	26.289	26.1269	8	4	4	15.4	9.9	9.9	56.985	0	5.8247	71465000	10	2166	Q99KK9	Hars2
35.918	35.9183	35.7948	36.0234	35.8258	35.9384	36.0446	35.954	35.7556	35.936	35.7942	35.8574	35.9379	35.9229	35.9382	35.8937	35.9398	35.8683	72	72	40	48.8	48.8	25.3	134.75	0	323.31	60916000000	676	2167	G5E829	Atp2b1
28.702	28.1718	28.3169	28.492	27.7218	28.2513	28.6387	28.4124	28.0474	28.89	27.5255	28.3077	28.7248	28.0098	28.1651	28.21	28.287	27.8389	19	14	14	44.6	37.9	37.9	54.267	0	31.555	287770000	23	2168	P15331	Prph
31.4903	31.5914	31.7431	31.6314	31.6086	31.7208	31.6155	31.7039	31.6913	31.5063	31.7999	31.5202	31.791	31.6635	31.6175	31.8439	31.4748	31.6153	8	8	8	52.2	52.2	52.2	15.241	0	198.16	2889100000	51	2169	P56395	Cyb5a
NA	NA	NA	NA	NA	NA	NA	NA	NA	25.0932	25.5157	24.9823	25.2529	25.1018	24.7725	25.2744	24.9518	25.1424	15	3	0	17.3	3.7	0	100.82	0.00047839	3.2247	38430000	4	2170	G5E863	Gria4
30.6167	30.6245	30.6263	30.6526	30.677	30.6301	30.67	30.632	30.6227	30.7105	30.5646	30.7166	30.6844	30.6218	30.7015	30.5147	30.715	30.6724	34	34	34	30.1	30.1	30.1	145.81	0	323.31	1593500000	100	2171	Q99NB9	Sf3b1
28.3296	28.2009	28.2174	28.2689	28.1371	28.1358	28.1487	28.3127	28.1959	28.0639	28.1945	28.2358	28.1104	28.3598	28.1363	27.9744	28.3227	28.2702	17	17	17	12.9	12.9	12.9	224.13	0	158.92	288420000	33	2172	G5E870	Trip12
27.7882	27.9839	27.9021	27.8608	27.9437	27.9494	27.8215	27.8367	27.8466	27.6158	28.1019	28.0718	27.7106	28.2095	27.8005	27.8538	28.2159	27.6136	4	4	4	13.6	13.6	13.6	37.827	0	35.514	216730000	14	2173	Q3TUH1	Tamm41
33.7007	33.6949	33.6803	33.7498	33.687	33.637	33.6831	33.5858	33.6833	33.7102	33.6689	33.737	33.5934	33.6048	33.6081	33.6855	33.7923	33.5938	38	38	4	61.6	61.6	11.4	60.607	0	323.31	13057000000	240	2174	G5E884	Pak1
29.9648	30.1875	30.1522	30.0099	29.9213	30.184	29.9893	30.0123	30.0084	29.9999	30.1432	30.2144	29.6067	30.2219	30.0805	29.8912	30.1637	30.0967	11	11	7	43.4	43.4	29.4	35.848	0	107.99	953910000	27	2175	G5E895	Akr1b10
27.3855	27.3123	27.1854	27.3679	27.2325	27.1403	27.1069	27.1608	27.2378	27.4706	27.2083	27.0618	27.1697	27.2326	27.2222	27.1297	27.1853	27.1677	3	3	3	6.4	6.4	6.4	74.993	0	5.7981	130820000	12	2176	G5E8A7	Samd4b
25.7276	25.6629	25.7617	26.1866	25.7558	25.7078	25.6018	25.7197	25.636	25.8789	25.5613	25.5441	26.0031	25.8958	25.6899	25.3163	25.6733	25.939	4	4	4	6.4	6.4	6.4	104.2	0	6.4191	49643000	9	2177	Q8BRH0	Tmtc3
30.1567	30.1868	30.045	30.0164	30.1779	30.0467	30.0149	29.9083	30.1375	29.9619	29.798	30.1489	29.9918	30.2238	30.1772	30.203	30.1746	29.9833	7	7	5	32.4	32.4	28.1	24.345	0	248.04	1080300000	33	2178	Q9QZB0	Rgs17
26.2137	26.4871	26.6119	26.4893	26.3396	26.4974	26.167	26.6533	26.3588	NA	NA	NA	NA	NA	NA	NA	NA	NA	3	3	3	4.3	4.3	4.3	87.908	0.00032394	3.5571	72735000	5	2179	O70309	Itgb5
29.8326	29.6212	29.6626	29.889	29.5431	29.6329	29.7655	29.766	29.6614	29.6238	29.7702	29.689	29.7146	29.9566	29.521	29.6901	29.7835	29.3841	23	2	2	44.6	5.5	5.5	38.011	0	122.62	781770000	30	2180	G5E8G3	Opcml
NA	NA	NA	NA	NA	NA	NA	NA	NA	27.8566	28.2192	28.3466	28.0325	28.0943	27.8856	27.9275	28.1415	28.0052	49	1	0	49	1	0	98.76	0.00093342	2.8559	279790000	5	2181	G5E8H1	Gria2
26.8654	26.8688	26.701	26.9029	26.9522	26.7418	26.7121	26.9706	26.9814	26.9122	26.9199	26.7384	26.6742	26.7313	26.7078	26.9858	26.9549	26.9602	8	8	8	6.2	6.2	6.2	135.94	0	28.784	122190000	18	2182	Q8K1X1	Wdr11
26.4331	26.4748	26.6948	27.014	26.9298	26.9505	27.1161	27.2069	26.6254	26.7736	26.8392	26.7743	27.0553	26.6632	26.9221	26.8556	26.7871	26.8283	18	1	1	24.7	1.1	1.1	103.19	0.0052076	1.7907	94229000	4	2183	G5E8J9	Scyl2
26.5714	26.8498	26.6209	26.5938	26.6588	27.0485	26.926	26.821	26.8826	26.8311	26.9096	26.4266	26.9252	26.6643	26.7448	27.19	26.6983	27.0389	103	4	3	54.1	3.4	2.2	214.06	0	63.069	88145000	17	2184	G5E8K5	Ank3
25.4994	25.614	25.5278	25.674	25.7087	25.5772	25.6322	25.868	25.7468	NA	NA	NA	NA	NA	NA	NA	NA	NA	2	2	2	4.2	4.2	4.2	51.613	0.0013569	2.3625	48621000	5	2185	G5E8L1	Cdk19
25.7848	25.532	25.4953	25.6816	26.0802	25.5657	25.3792	25.7667	25.59	25.9919	25.4883	25.6899	25.5981	25.58	25.6307	25.358	25.5981	25.6228	7	3	3	28.8	8.8	8.8	31.58	0.0016381	2.1974	44293000	9	2186	Q8CII5	Tia1
28.0858	28.1955	28.1514	28.248	28.1985	28.2966	28.182	28.3549	28.1667	28.196	28.3171	28.208	28.2036	28.2787	28.1233	28.1649	28.248	28.2366	15	15	15	5.9	5.9	5.9	425.32	0	65.9	295540000	38	2187	G5E8Q0	Lyst
32.7661	32.8555	32.7334	32.5179	32.9904	32.8365	33.0595	32.7425	33.0823	32.713	32.8945	32.7135	33.2168	32.5054	32.9023	32.898	32.7058	33.1905	34	10	0	73.9	18.8	0	28.343	0	323.31	7272600000	51	2188	G5E8R0	Tpm1
30.1211	30.0791	30.161	30.1232	30.0654	30.1512	30.0378	30.1196	29.9496	30.1279	29.9406	30.1202	30.1374	30.1689	30.1912	29.834	30.0843	30.0614	19	19	14	28.8	28.8	22.2	94.652	0	115.17	999070000	47	2189	Q922D4	Ppp6r3
29.1008	28.9195	29.2453	29.0375	29.2075	29.2098	28.9701	29.1583	29.1275	28.9839	29.0043	28.9777	29.2522	29.3284	29.1195	29.0419	29.1649	29.0404	12	12	3	33.9	33.9	7.4	54.812	0	161.73	564410000	41	2190	G5E8R8	Ubxn7
26.7961	26.769	26.8619	26.8347	26.8412	26.9028	26.8331	26.9846	26.7966	26.6638	27.2131	26.948	26.8776	26.8453	26.5571	26.8133	27.0176	26.5623	6	6	6	8.4	8.4	8.4	99.104	0	32.24	109490000	14	2191	Q9D4H9	Phf14
28.9759	28.8233	28.9322	28.9542	28.9503	28.8687	28.9348	28.9608	28.9255	28.8123	28.9437	28.9589	28.9403	28.9151	28.9371	28.9312	28.9304	28.9775	13	13	1	8.4	8.4	1	223.93	0	143.39	476300000	39	2192	O88196	Ttc3
27.7958	27.4627	27.2485	27.4776	27.6541	27.6489	27.6334	27.5679	27.5794	27.8556	27.4349	27.4481	27.7132	27.3109	27.6734	27.4169	27.465	27.5915	4	4	4	25	25	25	16.094	0	41.036	176350000	10	2193	Q9D104	Srp19
28.3978	28.3019	28.1609	28.2317	28.3179	28.1886	28.129	28.2204	28.3529	28.2143	28.1909	28.3144	28.1934	28.3244	28.2616	28.265	28.2872	28.3511	14	14	14	13.2	13.2	13.2	161.67	0	188.5	291840000	45	2194	Q9EQJ9	Magi3
31.006	31.1009	31.2041	31.0216	31.1457	31.0871	31.0281	31.0424	31.2284	31.2126	30.7528	31.0841	31.2369	31.1954	31.2936	30.7582	31.1141	31.1839	10	10	10	43.7	43.7	43.7	34.103	0	35.193	2245100000	44	2195	G5E8T9	Hagh
27.8104	27.702	27.8032	27.6746	27.7568	27.6535	27.8963	27.882	27.7557	27.9262	27.5888	27.7931	27.7951	27.5204	27.8865	27.7468	27.7322	27.7574	7	7	7	27.5	27.5	27.5	43.247	0	36.285	216060000	21	2196	Q9JJT9	Phax
28.242	28.4115	28.2685	28.1133	28.4221	28.5624	28.3612	28.2552	28.5894	28.4056	28.3976	28.4343	28.0908	28.3459	28.2267	28.5827	28.4997	28.3237	9	9	1	62.7	62.7	14.4	22.199	0	4.1993	340660000	17	2199	G5E8X1	0610011F06Rik
24.9249	24.5568	24.8561	24.7524	24.7044	24.658	24.6314	24.7988	24.8452	24.7987	24.6976	24.9488	24.7271	24.7488	24.5074	24.6677	24.9571	24.7821	2	2	2	7.1	7.1	7.1	51.356	0	7.9657	27590000	3	2200	Q8BXJ8	Znf385b
35.1028	35.1625	35.031	35.1627	34.9531	35.1627	35.1625	35.1113	34.9632	35.0681	34.7806	35.1195	35.1183	35.1018	35.1693	34.9958	35.131	35.1971	28	28	28	56.3	56.3	56.3	39.632	0	302.84	35721000000	153	2201	Q8VEM8	Slc25a3
33.8246	33.9227	33.8127	33.8368	33.8368	33.8985	33.9562	33.8422	33.8653	33.6951	33.8925	33.8502	33.911	33.9123	33.8223	33.9436	33.816	33.8113	36	36	36	62.9	62.9	62.9	66.821	0	323.31	14203000000	225	2202	G5E924	Hnrnpl
23.2863	23.1009	22.9454	23.3342	23.3959	23.3141	23.5795	23.6233	23.5162	NA	NA	NA	NA	NA	NA	NA	NA	NA	1	1	1	6.6	6.6	6.6	33.808	0	4.3517	9218000	1	2203	Q3V209	Tmub2
26.6714	26.3853	26.4229	26.7748	26.5813	26.448	26.6201	26.4965	26.3999	26.4952	26.3943	26.3712	26.7008	26.631	26.5239	26.7091	26.5405	26.5633	9	9	9	9.5	9.5	9.5	113.88	0	18.763	91268000	16	2204	Q8BIE6	Frmd4a
27.3762	27.5061	27.0531	27.1838	27.4279	27.2018	27.2691	27.0324	27.3334	27.04	27.345	27.3308	27.3389	27.2361	27.1297	27.2205	27.3165	27.3095	5	5	5	19.4	19.4	19.4	39.713	0	145.43	148970000	17	2205	Q8K1E0	Stx5
25.912	25.7827	25.9358	25.8907	25.9748	25.9644	25.6976	26.0471	25.9688	25.7552	26.0488	26.3049	25.6575	25.7146	26.0935	26.0209	25.7419	25.865	2	2	2	9.8	9.8	9.8	32.905	0	5.3685	61034000	6	2206	Q8R088	Golph3l
29.8558	29.8735	29.8062	29.7855	29.7827	29.7147	29.8187	29.7855	29.756	29.6371	29.9101	29.7092	29.8289	29.7666	29.7385	29.8055	29.9287	29.8607	12	12	12	25.6	25.6	25.6	59.152	0	140.93	937220000	48	2207	Q6NVF9	Cpsf6
23.1231	23.5137	23.2912	22.8903	23.7943	23.3783	23.5552	23.4779	23.3724	NA	23.5703	23.762	23.9958	22.6378	23.2377	23.8105	23.1183	NA	1	1	1	2.6	2.6	2.6	47.115	0.0012165	2.4927	8814400	4	2208	Q8BJA3	Hmbox1
27.5334	27.999	28.0237	27.3261	27.7722	27.8523	27.5365	27.7293	27.8379	26.6607	28.0597	28.0125	27.457	27.8544	27.6988	27.8469	27.8408	28.0304	8	8	8	21.2	21.2	21.2	52.664	0	127.5	213800000	26	2209	Q99JR5	Tinagl1
28.0603	27.8965	27.9847	27.8787	28.0303	27.9262	27.7808	27.7746	28.0576	27.7665	27.7837	28.004	28.0654	28.1073	27.9726	27.4848	28.1976	27.884	5	5	5	21.3	21.3	21.3	25.529	0	36.231	227570000	12	2210	Q99MB7	Rnf141
33.1652	33.1443	33.1576	33.2023	33.2418	33.0637	33.1655	33.1927	33.1262	33.1871	33.0723	33.1173	33.3139	33.0499	33.166	33.2147	33.1878	33.1899	55	55	54	54.9	54.9	54	122.95	0	323.31	9092700000	298	2211	Q7TN74	Ppp1r9a
30.7219	30.5377	30.6873	30.783	30.4316	30.7033	30.6088	30.4991	30.4716	30.5964	30.6274	30.674	30.3749	30.7311	30.6597	30.748	30.6419	30.6094	10	10	9	44.7	44.7	41.5	31.319	0	142.81	1393000000	33	2212	Q9R0P3	Esd
28.8431	28.6864	28.6752	28.4835	28.7135	28.6	28.5539	28.588	28.5775	28.7273	28.9101	28.5942	28.6257	28.3426	28.6401	28.887	28.5591	28.4803	7	7	7	10.7	10.7	10.7	63.791	0	11.093	425190000	30	2213	Q8CAL5	Gpc5
28.769	28.6482	28.4409	28.6039	28.5867	28.4186	28.6495	28.4308	28.5311	28.9235	28.4231	28.6128	28.4145	28.4003	28.7662	28.6865	28.594	28.5648	5	5	5	34	34	34	24.789	0	54.859	346310000	18	2214	Q8BHK2	Scn3b
20.8611	20.6756	20.8611	20.9304	21.0639	20.7801	20.2295	21.0028	20.9304	20.1834	21.5224	20.8225	20.4538	21.5789	21.1604	21.2271	21.1932	20.5177	2	2	2	10.2	10.2	10.2	27.807	0	8.0486	2011100	2	2215	P47879	Igfbp4
26.02	26.0053	25.8356	25.7259	25.9199	25.961	25.9138	26.1205	26.0283	26.0129	26.0712	26.1272	25.6769	26.2178	26.2402	25.9347	25.8518	25.86	2	2	2	3.7	3.7	3.7	60.501	0.0013647	2.4432	59703000	5	2216	Q8R2T8	Gtf3c5
31.673	31.5512	31.5159	31.6619	31.6446	31.5556	31.6762	31.5815	31.5087	31.5994	31.634	31.51	31.6677	31.4406	31.5795	31.7189	31.5674	31.5811	42	42	33	25	25	20	193.78	0	261.22	3092400000	133	2217	Q4KUS2	Unc13a
28.5102	28.5794	28.6323	28.606	28.532	28.6744	28.6158	28.6475	28.5332	28.5883	28.7328	28.7248	28.5229	28.6942	28.5046	28.7298	28.4339	28.0756	7	7	7	26.2	26.2	26.2	36.354	0	44.191	379310000	36	2218	Q811I0	Atpaf1
25.778	25.4898	25.124	25.4357	25.729	25.3975	25.2414	25.41	25.4276	24.9611	25.133	25.5422	25.7144	25.6515	25.2833	25.8614	25.5176	25.2396	4	4	4	38.8	38.8	38.8	17.479	0	48.322	45186000	8	2219	Q9CZ00	Dbndd1
23.0959	22.658	22.7593	22.8873	22.9567	22.8936	23.0089	22.5823	22.5365	22.4287	23.074	22.7555	23.0252	22.9121	23.0581	22.8295	22.5011	22.5175	1	1	1	4.9	4.9	4.9	30.07	0	7.9044	7489100	4	2221	H3BK73	Tor2a
29.7375	29.8839	30.0185	29.6373	29.7095	29.7732	29.4794	29.7931	29.8054	29.8847	29.4373	29.6706	29.833	29.5563	30.0653	29.48	29.7968	30.1391	5	5	3	29.2	29.2	19.1	20.538	0	12.339	924810000	17	2222	P49817	Cav1
26.5363	26.5185	26.4959	26.525	26.6408	26.5017	26.6162	26.5818	26.4661	26.6662	26.5689	26.5893	26.5839	26.5918	26.6304	26.5766	26.4714	26.7943	5	5	3	10.5	10.5	6.8	82.558	0	12.108	90006000	8	2223	Q8VI24	Satb2
32.0615	32.0086	31.9165	32.0226	32.0089	32.0206	32.1687	32.0206	31.9753	32.045	31.9522	31.9554	32.1862	31.9836	31.9791	31.9907	32.0088	31.987	47	47	47	46.1	46.1	46.1	111.97	0	323.31	4123500000	159	2224	Q60875	Arhgef2
24.3178	24.1659	23.8407	23.1233	24.1018	23.6358	24.0042	22.8957	24.468	NA	NA	NA	NA	NA	NA	NA	NA	NA	1	1	1	11.7	11.7	11.7	14.676	0.00047718	3.1854	15879000	4	2225	H3BKJ6	Pou6f1
26.3805	26.5482	26.466	26.6316	26.5641	26.4645	26.4061	26.597	26.3495	26.3655	26.6322	26.4391	26.4443	26.562	26.4416	26.4751	26.515	26.5524	4	4	3	9.8	9.8	6.8	55.196	0	30.992	91614000	13	2226	Q80YV2	Zc3hc1
30.0457	30.0335	29.98	29.9946	30.1565	30.0625	30.0997	30.0122	30.0235	30.2498	29.9332	29.9555	30.1216	30.0034	30.1845	29.9661	30.059	30.0685	25	25	24	34.2	34.2	33.2	93.503	0	165.83	1063200000	78	2227	H3BKQ3	Evi5l
29.8236	29.7297	29.9136	29.6852	29.9754	29.7147	29.7631	29.9658	29.9557	29.8797	29.7513	29.8389	29.9966	29.7498	29.9083	29.6952	29.8264	29.9544	24	24	24	24.8	24.8	24.8	135	0	300.46	947690000	56	2229	O08784	Tcof1
22.9852	23.2913	23.5562	23.6128	23.2004	23.7134	23.83	23.3892	23.4323	NA	NA	NA	NA	NA	NA	NA	NA	NA	22	1	1	13.8	1.5	1.5	177.81	0.00062794	2.9806	8261500	1	2230	H3BL83	Mtcl1
23.5757	23.6444	23.3421	23.2934	23.5972	23.3196	23.2845	23.2983	23.6096	23.576	23.334	23.4153	23.3945	23.5186	23.4077	23.3154	23.6367	23.4826	3	2	2	19.2	14.2	14.2	28.618	0	9.8696	11852000	4	2231	Q504M8	Rab26
27.8811	28.255	28.2289	28.2729	27.7422	28.376	28.5523	28.1542	28.2321	27.5818	28.6598	28.0101	27.8244	28.5422	28.3356	28.3835	27.5783	28.5884	2	2	2	7	7	7	32.379	0.0033626	1.95	191880000	6	2232	O08992	Sdcbp
30.8391	30.7853	30.7733	30.7073	30.6994	30.7151	30.5999	30.7554	30.681	30.6691	30.7088	30.881	30.6441	30.7915	30.6922	30.6762	30.8599	30.8482	8	8	2	45.1	45.1	24.1	21.378	0	138.88	1711400000	40	2233	H7BWY8	Tsr2
28.4802	28.3751	28.3253	28.3843	28.45	28.2506	28.473	28.4387	28.3891	28.6679	28.4001	28.0959	28.6206	28.2765	28.5051	28.2747	28.1852	28.4697	12	12	12	9.3	9.3	9.3	169.86	0	194.94	336560000	36	2234	Q8CGM1	Bai2
25.2772	25.2874	25.3207	25.77	25.4291	25.5964	25.755	25.7507	25.0692	25.6706	24.4674	26.0565	25.2954	24.7802	25.8344	25.6333	26.1655	25.8044	4	3	3	1.8	1.4	1.4	269.25	0	5.145	44103000	8	2235	Q8BL99	Dopey1
30.7018	30.5394	30.5789	30.5929	30.7455	30.4889	30.6194	30.4584	30.6625	30.612	30.5647	30.5616	30.6035	30.6754	30.6227	30.4716	30.4998	30.803	22	22	21	23.2	23.2	22.4	162.28	0	250.51	1472700000	88	2236	H7BX15	Adgrl1
31.7579	31.6914	31.6832	31.8381	31.7211	31.6984	31.7788	31.8098	31.7487	31.8318	31.6599	31.7261	31.7732	31.69	31.8325	31.6585	31.7097	31.793	63	61	2	44.5	44.5	1	173.94	0	323.31	3368200000	208	2237	H7BX26	Cep170
30.1276	30.2413	30.0915	30.1015	30.1678	30.0132	30.2652	30.161	30.3003	30.3352	30.1174	29.9061	30.2612	29.8495	30.1774	30.271	30.0838	30.3051	33	33	33	37.5	37.5	37.5	121.68	0	323.31	1137300000	82	2239	H7BX46	Arhgap39
30.9298	30.9436	31.0298	31.0107	31.0124	30.9732	30.8987	31.0712	31.0024	30.9861	30.8887	31.0045	31.041	31.012	31.0873	30.9405	30.9155	31.0275	40	40	1	43.2	43.2	2.5	96.932	0	323.31	1993800000	111	2240	Q3URD3	Slmap
29.6216	29.8867	29.8842	29.8164	29.8955	29.9395	29.8112	29.9124	29.9771	29.9588	29.6252	29.8898	29.9027	30.056	29.94	29.3825	29.992	29.9837	15	15	15	23	23	23	70.839	0	109.6	939710000	51	2242	P47934	Crat
32.7121	32.6449	32.5777	32.5448	32.6922	32.4506	32.5883	32.5079	32.7406	32.7041	32.6124	32.8258	32.7544	32.3921	32.5624	32.4615	32.5498	32.695	27	27	27	61.3	61.3	61.3	27.744	0	208.47	6223200000	140	2243	Q6PDM2	Srsf1
25.5504	25.5212	25.5464	25.5103	25.5904	25.3963	25.608	25.4953	25.601	24.9562	25.8676	25.3159	25.8912	25.3022	25.3837	26.0229	25.4673	25.4822	2	2	2	11	11	11	41.441	0	34.821	47068000	7	2244	Q99NF3	Cep41
29.8918	29.7703	29.8707	29.8231	29.9484	29.8002	29.7909	29.8952	29.817	29.9893	29.7645	29.8494	29.8208	29.8444	29.9119	29.594	29.7914	29.9543	34	34	34	19	19	19	265.65	0	215.7	939880000	97	2245	Q9QX47	Son
[truncated: 4,868 more rows]

## Sheet: Welch's test
Welch's T-test Significant Cx_24mo_Cx_3mo	Welch's T-test Significant Cx_15mo_Cx_3mo	Welch's T-test Significant Cx_24mo_Cx_15mo	-Log Welch's T-test p-value Cx_24mo_Cx_3mo	Welch's T-test q-value Cx_24mo_Cx_3mo	Log2(Cx_24mo/Cx_3mo)	-Log Welch's T-test p-value Cx_15mo_Cx_3mo	Welch's T-test q-value Cx_15mo_Cx_3mo	Log2(Cx_15mo/Cx_3mo)	-Log Welch's T-test p-value Cx_24mo_Cx_15mo	Welch's T-test q-value Cx_24mo_Cx_15mo	Log2(Cx_24mo/Cx_15mo)	id	UniProt accession	Gene name
[truncated: 6,821 more rows]
