# Supplementary material for: Proteomic characterization of aging-driven changes in the mouse brain by co-expression network analysis
Source: Sci Rep. 2023 Oct 24;13:18191. doi: 10.1038/s41598-023-45570-w (PMC10598061; doi:10.1038/s41598-023-45570-w)
Supplement: Supplementary file 4 — Supplementary Table S3. [file 41598_2023_45570_MOESM4_ESM.xlsx]

## Sheet: expression
Hipp_3mo_1	Hipp_15mo_1	Hipp_24mo_1	Hipp_3mo_2	Hipp_15mo_2	Hipp_24mo_2	Hipp_3mo_3	Hipp_15mo_3	Hipp_24mo_3	Hipp_3mo_4	Hipp_15mo_4	Hipp_24mo_4	Hipp_3mo_5	Hipp_15mo_5	Hipp_24mo_5	Hipp_3mo_6	Hipp_15mo_6	Hipp_24mo_6	Peptides	Razor + unique peptides	Unique peptides	Sequence coverage [%]	Unique + razor sequence coverage [%]	Unique sequence coverage [%]	Mol. weight [kDa]	Q-value	Score	Intensity	MS/MS count	id	UniProt accession	Gene name
24.9585	24.862	26.9751	25.3066	24.8963	25.5809	24.8333	25.8626	26.3662	24.5792	25.9073	25.8781	24.7408	25.1938	25.9491	24.4548	26.0926	25.3555	4	4	4	11	11	11	49.943	0	14.666	53955000	12	1	A0A075B5P6	Ighm
24.2355	24.5266	24.6527	24.3183	24.8847	24.3984	24.1965	24.2355	24.6819	24.349	24.3945	24.2859	24.3148	24.5082	24.4482	24.4229	24.4702	24.5281	5	5	5	2.4	2.4	2.4	331.54	0	5.2323	22653000	10	3	A0A087WP63	Srcap
31.9196	32.138	32.045	32.1559	31.8872	31.8828	32.0514	31.9542	31.9056	31.9205	32.1195	32.0968	32.0433	31.8363	31.6771	32.0635	32.1033	32.0922	8	8	8	58.9	58.9	58.9	12.473	0	246.39	4065300000	67	4	P83940	Tceb1
31.0809	31.0367	30.8826	31.1755	31.0793	30.8143	31.3356	31.0038	30.9094	31.0884	30.8973	31.0954	30.9352	30.8938	31.3248	30.9696	30.9696	31.1246	99	42	42	44.1	20.8	20.8	315.42	0	239.37	2197900000	135	5	A0A087WNU5	Ank3
26.9655	27.0009	26.6946	27.0554	27.0332	26.9063	27.1134	26.9458	26.7853	26.9389	26.7498	26.8405	26.8595	26.9485	27.2231	26.8067	26.9772	26.9371	17	3	0	28.3	3.5	0	64.931	0	14.827	116220000	9	6	A0A087WNU6	Lrrfip1
30.608	30.5339	30.4512	30.7203	30.6643	30.4554	30.6979	30.5823	30.5096	30.4456	30.5353	30.6345	30.4994	30.5903	30.6679	30.6402	30.5582	30.6264	15	15	15	30.5	30.5	30.5	58.042	0	247.88	1544900000	48	7	Q8K2K6	Agfg1
26.0303	25.8422	25.9689	25.7541	26.0303	26.3319	26.0024	26.1095	25.8503	25.5384	25.9353	26.3552	25.8549	25.7414	26.4724	25.9026	25.8177	26.152	3	3	3	18.9	18.9	18.9	12.032	0	12.49	53704000	13	8	A0A087WRP7	Ly6c1
29.6344	29.7799	29.9563	29.4552	29.9117	30.0323	29.6058	29.6753	29.7812	29.4413	29.8731	29.7807	29.9055	29.8776	29.5023	29.7112	29.8341	29.8081	16	14	9	34.1	31.6	21.4	54.53	0	182.39	814750000	51	9	Q9Z2H2	Rgs6
26.9881	27.2059	27.0096	27.1088	27.028	26.8724	27.1245	27.0055	26.9314	27.1493	27.1666	27.0208	27.0333	27.1133	26.9135	27.1859	26.9715	26.5968	5	5	5	7	7	7	94.424	0	12.46	137740000	13	10	Q3ZAQ4	Atg9a
34.245	34.0589	33.9842	34.1595	34.1446	33.9839	34.3355	33.9449	34.0259	34.1385	34.1052	33.9685	34.17	34.1814	33.9558	34.2053	34.0697	33.9894	23	23	23	53.1	53.1	53.1	38.086	0	323.31	17827000000	189	11	Q8BLK3	Lsamp
27.3868	27.6977	27.3801	27.6754	27.6462	27.6508	27.6106	27.652	27.4552	27.6526	27.6611	27.7098	27.5997	27.5905	26.7648	27.5245	27.7021	27.8024	5	5	5	23.3	23.3	23.3	27.895	0	47.977	194010000	13	12	Q91X58	Zfand2b
28.234	28.0952	28.7893	28.0472	27.9378	28.7369	28.3639	28.2035	28.5193	28.397	28.3688	28.3137	28.4214	28.3604	27.9814	28.2399	28.1863	28.1789	7	7	6	44.3	44.3	39.1	18.398	0	11.449	316950000	20	13	A0A087WPF8	Abhd14b
30.0614	30.1032	29.8542	30.1649	30.1017	29.8838	30.2325	29.9994	29.8494	29.8234	29.9601	30.0882	29.9433	29.9373	30.4106	29.9746	29.9701	30.1515	19	19	0	32.5	32.5	0	71.302	0	90.747	1075800000	78	15	Q3UZ39-2	Lrrfip1
29.8158	30.0946	29.8158	30.1438	29.9185	29.9677	30.1404	29.9704	29.8595	29.9653	29.8794	30.0086	29.8538	29.8925	30.1941	30.011	29.8348	30.0217	42	27	27	39.9	29.3	29.3	133.71	0	323.31	1001200000	78	17	B8QI36	Ppfia4
29.3413	29.3063	29.4032	29.5573	29.3528	29.2844	29.5542	29.4138	29.3445	29.3357	29.3024	29.4378	29.3478	29.3302	29.5376	29.3649	29.3388	29.3	16	16	11	9.3	9.3	6.8	240.14	0	22.687	672050000	42	18	Q01815	Cacna1c
31.4571	31.4701	31.298	31.3329	31.3391	31.3808	31.3925	31.4177	31.3041	31.5143	31.1922	31.3984	31.4527	31.3648	31.3742	31.3674	31.4587	31.3373	23	18	4	51.1	42.4	8.5	49.387	0	180.78	2567500000	70	19	P62484	Abi2
32.3125	32.2162	32.4873	31.9751	31.9219	32.3077	31.958	32.0813	32.2935	32.2032	32.227	32.0053	32.2123	32.1119	32.0345	32.4304	32.1786	32.1636	20	20	7	32.9	32.9	9.1	69.259	0	323.31	4328100000	109	20	P20917	Mag
25.1228	25.1478	25.0924	24.6553	25.0212	25.0518	24.8653	25.1273	24.9782	25.2079	25.0787	24.9036	24.976	25.0626	24.7874	24.9735	25.0898	25.0596	30	1	1	10.9	0.4	0.4	331.49	0.00047476	3.1201	36618000	8	21	A0A087WPR7	Dst
28.1614	28.2135	28.079	28.5299	28.2862	28.1751	28.7397	28.1889	28.1245	28.1625	28.2296	28.0317	28.5038	28.3391	28.6735	28.1135	28.0643	28.3825	6	6	6	22	22	22	57.541	0	64.608	313860000	27	22	Q6NS82	Fam134a
24.8424	24.7303	24.8495	24.9667	24.9343	24.8122	24.7783	24.771	24.5068	24.9137	24.5996	24.8028	24.7829	24.8062	24.6875	24.8647	24.8138	24.9453	4	4	4	3.8	3.8	3.8	138.97	0	5.0698	30367000	6	23	Q6P549	Inppl1
34.2023	34.3797	34.5229	34.1866	34.3266	34.5226	34.1679	34.3553	34.4288	34.2061	34.42	34.3816	34.2721	34.4365	34.3137	34.2573	34.4258	34.4105	67	67	0	46	46	0	150.36	0	323.31	20480000000	321	24	A0A087WPX3	Nfasc
22.9483	22.9307	22.6924	22.7649	22.7649	22.8274	22.7147	22.7145	22.6503	22.6302	22.4525	22.3029	22.3861	23.0997	22.9061	22.6679	22.62	22.8593	2	1	1	3.6	2.2	2.2	65.53	0.0012162	2.489	8602600	3	25	Q9ERD6	Ralgps2
25.6115	25.3617	25.4976	25.394	25.369	25.5467	25.3767	25.3705	25.5976	25.369	25.4311	25.7585	25.5039	25.3356	25.3648	25.5808	25.3257	25.4171	6	6	5	15.5	15.5	11.6	41.492	0	6.6169	43512000	9	27	P60762	Morf4l1
31.4132	31.4496	31.4423	31.2925	31.4557	31.4037	31.3225	31.3607	31.3468	31.4119	31.4661	31.3362	31.4219	31.4506	31.0868	31.5489	31.4729	31.4069	50	50	37	30.7	30.7	23.1	191.81	0	323.31	2801800000	175	28	Q6TA13	Kif1a
28.0374	27.994	27.9073	28.1165	28.0414	28.2753	28.0777	28.0871	28.1272	28.3277	28.1011	28.2461	27.9241	27.9373	27.881	28.3694	27.9599	28.1984	7	7	7	20.4	20.4	20.4	48.408	0	77.398	257160000	21	29	Q8VCY8-2	Lppr2
24.509	25.0474	24.7756	24.6539	24.3746	25.3006	24.8512	24.8054	25.0574	24.9712	24.9706	24.5963	24.9758	24.8497	24.1759	25.1216	24.9728	24.3842	3	3	3	35	35	35	11.157	0	42.673	24852000	7	31	A0A087WQH8	Slc35a4
27.1646	27.4004	27.3021	27.4474	27.3372	27.1629	27.3399	27.2417	27.3405	27.1825	27.3574	27.1434	27.262	27.4297	27.6367	27.149	27.2724	27.2254	10	10	10	8.7	8.7	8.7	194.3	0	18.142	164460000	20	32	A0A087WQN7	Xrn1
32.1307	32.0694	32.0611	32.1851	32.1216	31.9991	32.3335	32.1461	32.0694	32.1244	32.0058	32.1832	32.1182	32.0377	32.3955	32.0461	32.0105	32.2378	69	69	1	57.2	57.2	1.8	146.43	0	323.31	4723000000	239	33	A0A087WQQ5	Ktn1
29.0607	29.0302	29.229	29.1637	29.0861	29.3581	29.0846	29.2552	29.2612	29.0432	29.3204	29.395	29.4577	28.9591	29.1657	29.1694	28.9379	29.1645	28	28	27	20.6	20.6	19.9	201.38	0	165.94	603480000	66	34	E9Q0S6	Tns1
30.8668	30.7749	30.9402	30.6999	30.8783	30.8136	30.767	30.7528	30.9278	30.8429	30.7044	30.8319	30.8656	30.7213	30.8771	30.8309	30.8006	31.0229	18	18	17	32	32	30.3	48.043	0	30.836	1827800000	43	35	Q9CQC6	Bzw1
NA	NA	NA	NA	NA	NA	NA	NA	NA	24.1801	24.2974	24.1062	24.264	24.2903	24.1513	24.3964	24.4572	24.3549	2	2	2	7.6	7.6	7.6	41.486	0	4.9542	21436000	4	36	Q8BRM2	Gorab
27.2334	27.3989	27.0315	27.3565	27.1831	27.2022	27.3525	27.3827	27.0153	27.2016	27.1466	27.2793	26.9715	27.3062	27.4448	27.0718	27.1309	27.4033	2	2	2	15.3	15.3	15.3	14.841	0	17.634	163390000	12	37	Q8CGA4	Mturn
22.5744	22.5224	23.1997	22.3066	22.3881	23.2268	22.3479	22.7201	23.2341	22.6122	23.0367	22.8302	23.1096	22.6971	22.3799	22.8613	22.7928	22.6393	1	1	1	4.5	4.5	4.5	32.393	0.0073853	1.5894	6738100	3	38	A0A087WR20	Ctsh
26.4927	26.2675	27.0873	26.535	26.2871	27.2834	26.4237	26.6774	27.1161	26.6127	26.8548	27.0276	27.0938	26.4396	26.2991	26.7775	26.6189	26.4115	11	11	11	5.5	5.5	5.5	272.53	0	16.803	113300000	19	39	P11276	Fn1
28.1024	27.965	28.1682	27.7434	27.8595	28.0985	27.9225	27.7376	27.9138	28.0709	28.0605	27.8796	27.9562	27.9612	27.8691	27.8865	28.0133	27.9476	4	4	3	22.6	22.6	16.9	21.825	0	14.36	275600000	13	42	Q6P3D0	Nudt16
25.5513	25.4304	25.8491	25.3035	25.1235	25.8372	25.447	25.4911	25.662	25.5766	25.6149	25.4249	25.6515	25.5704	24.9577	25.6036	25.6407	25.4377	4	4	4	14.2	14.2	14.2	49.937	0	22.497	44602000	16	43	Q8R0N6	Adhfe1
26.4201	26.7061	26.5101	26.503	26.7565	26.6865	26.4482	26.6757	26.4729	26.695	26.6529	26.4754	26.5018	26.5058	26.6371	26.6453	26.6284	26.6392	10	7	7	15.3	11.3	11.3	94.41	0	11.62	91055000	14	45	Q8BXK8	Agap1
26.169	26.0068	26.1092	25.7204	25.7697	26.189	25.6831	25.8848	26.2812	25.9672	25.9739	25.8908	26.0244	26.0847	25.8837	26.143	26.018	25.7303	4	4	4	10.8	10.8	10.8	59.925	0	7.0431	58430000	12	46	P70265	Pfkfb2
23.4401	23.3682	23.2048	23.3484	23.1879	23.4179	23.138	23.1631	23.3484	22.6716	23.7053	23.1922	23.3133	23.4447	23.1039	23.5308	23.568	23.0861	3	1	1	7.2	5	5	41.398	0.00032457	3.5902	9075000	2	47	P57724	Pcbp4
25.107	25.0235	25.0296	25.2681	25.33	25.0091	25.2701	25.3219	25.093	25.1635	25.0304	25.1047	24.9453	25.1991	25.5206	25.0526	25.1575	25.1326	4	4	4	20.7	20.7	20.7	26.495	0	30.844	37900000	7	48	A0A087WRN5	Gm13889
26.0707	26.9218	26.5601	27.1016	26.7222	26.6555	26.9451	26.5694	26.9342	26.5107	27.0993	26.4113	27.0669	26.462	26.4308	27.1067	26.7069	26.4728	20	1	1	45.2	3.7	3.7	49.358	0	9.9713	57090000	7	49	A0A087WRS3	Abi2
31.3358	31.4131	31.3937	31.5207	31.4509	31.0847	31.6347	31.4882	31.1483	31.4316	31.3452	31.4325	31.2627	31.2654	32.067	31.2482	31.1727	31.3214	4	4	4	25.2	25.2	25.2	26.313	0	92.123	2925300000	27	50	Q80XU3	Nucks1
24.2655	23.9226	23.9647	24.1698	24.0329	23.6682	24.2376	23.9418	23.9745	24.0668	23.97	24.0846	23.933	23.8901	24.3401	23.8724	24.0626	23.7632	2	2	2	3.7	3.7	3.7	82.833	0	170.82	17689000	4	52	Q8CIW6	Slc26a6
28.9442	29.0718	29.7066	29.2172	29.0908	30.4828	28.8947	29.7926	30.1263	29.2585	30.2526	29.8402	29.9216	29.0925	29.0767	29.5441	29.2412	29.3527	43	43	43	17.5	17.5	17.5	288.69	0	123.32	803150000	95	53	J3QQ16	Col6a3
31.4393	31.5544	31.3809	31.6048	31.502	31.3325	31.5798	31.4152	31.4334	31.5276	31.3974	31.5635	31.351	31.3999	31.7352	31.3975	31.4143	31.4981	39	39	38	18.7	18.7	18.1	257.23	0	323.31	2929100000	134	54	Q61290	Cacna1e
27.4357	27.3825	27.4407	27.5697	27.534	27.2567	27.5192	27.4654	27.3521	27.5469	27.3036	27.5292	27.3059	27.3082	27.9088	27.3298	27.2354	27.7461	12	12	12	4.7	4.7	4.7	354.34	0	15.15	189850000	22	55	Q62407	Speg
26.7496	26.9046	26.8082	27.2214	26.5556	26.6947	27.2126	27.0262	26.8416	26.8096	26.6902	27.0218	26.6873	26.6586	27.6332	26.6242	26.6316	27.1723	7	6	6	22.7	20.9	20.9	48.159	0	11.302	121190000	11	57	Q3TY65	Ica1l
28.9681	28.9818	29.0655	28.6896	28.9633	29.263	28.8155	28.9505	29.2095	28.766	28.9272	29.0818	28.9442	28.8577	29.3687	28.8373	28.9794	29.2383	20	20	20	32.2	32.2	32.2	87.314	0	192.72	507420000	63	58	Q8C3V4	Stat1
26.4656	26.5272	26.4645	26.8178	26.7363	26.2935	26.7172	26.4605	26.5266	26.236	26.4303	26.4557	26.5153	26.618	27.4108	26.4321	26.3968	26.8004	38	1	1	40.2	1	1	131.87	0.0016379	2.1969	97178000	4	59	A0A087WSS1	2310035C23Rik
24.9018	25.2846	24.8926	25.4487	25.1636	24.9002	25.6027	25.2403	25.0689	25.1468	25.0824	25.289	25.1746	25.3989	25.4703	25.0189	25.0465	24.7582	1	1	1	3.9	3.9	3.9	59.097	0	128.13	39400000	5	60	Q8BX09	Rbbp5
28.5305	28.528	28.7523	28.2644	28.4515	28.6401	28.0534	28.4827	28.7396	28.6451	28.6017	28.1897	28.6284	28.5802	27.9759	28.743	28.7713	28.4391	8	8	8	18.5	18.5	18.5	48.605	0	118.78	338630000	25	61	Q60759	Gcdh
31.8036	31.6906	31.5341	31.9446	31.7599	31.4364	31.98	31.7697	31.6111	31.6912	31.5278	31.796	31.6367	31.6434	32.1442	31.5665	31.6203	31.8296	65	65	47	28.5	28.5	21.3	310.89	0	323.31	3479200000	190	62	Q3TLH4	Prrc2c
30.1712	30.1099	30.1347	29.8606	30.0296	30.0775	29.8472	29.9809	30.0839	30.1742	29.6991	30.0957	29.9649	30.1695	30.0128	29.7691	30.1781	29.9824	2	2	2	2.8	2.8	2.8	97.255	0.0054866	1.7749	1098900000	6	63	Q3UMC0	Spata5
24.4331	24.9962	24.2647	24.1101	24.9962	24.5176	23.9532	25.0027	24.4157	24.1517	24.4203	24.9069	24.299	24.6017	25.118	24.2828	24.3498	24.9954	10	5	5	9.5	5	5	153.12	0	4.277	29338000	8	64	Q02384	Sos2
28.623	28.5523	28.4851	28.5523	28.6834	28.6308	28.549	28.447	28.615	28.7401	28.6536	28.367	28.5594	28.5829	28.3833	28.7099	28.5292	28.5653	22	20	20	11.4	10.7	10.7	306.46	0	184.7	378500000	48	65	Q9WTS5	Tenm2
27.1284	27.1663	27.0852	26.9664	27.1153	27.1582	27.0011	27.1722	27.0061	27.2359	27.0676	27.0967	27.0383	27.1805	27.062	27.1403	27.11	26.883	8	8	8	12.1	12.1	12.1	95.351	0	24.434	138970000	16	66	Q8C0D4	Arhgap12
27.3213	27.0018	26.8735	27.2538	27.3225	26.8837	27.3003	27.1437	26.9712	26.9502	27.139	27.2577	27.161	27.0243	27.3668	26.9208	27.0902	27.314	4	4	4	23.7	23.7	23.7	15.175	0	10.623	131640000	11	67	A0A0A0MQ99	Swi5
29.9645	29.7406	31.9452	30.0612	29.7427	29.9135	29.9159	29.9399	30.8358	30.7679	30.3444	29.9469	29.9506	29.8626	29.9055	30.1451	30.5503	30.2296	12	12	5	35.4	35.4	13.3	45.823	0	323.31	1271300000	52	68	Q00896	Serpina1c
38.9766	39.1063	39.1995	38.9766	38.9766	39.1995	38.9764	38.9766	39.1995	38.9704	39.2064	38.9697	38.9706	39.2063	38.9655	39.1118	39.2064	38.97	44	44	17	70.8	70.8	26.8	49.924	0	323.31	580180000000	2009	69	P68368	Tuba4a
25.4718	25.5696	25.5992	25.4322	25.6931	25.639	25.815	25.7327	25.4844	25.1367	25.1736	25.7419	25.0317	26.0708	26.2422	25.1985	25.3889	26.2261	1	1	1	10	10	10	15.045	0	16.775	55587000	5	70	P41539	Tac1
NA	NA	NA	NA	NA	NA	NA	NA	NA	23.9216	23.7773	23.8026	23.7459	23.9695	23.8145	23.7111	23.8451	23.8775	1	1	1	3.1	3.1	3.1	49.997	0.0072484	1.6003	15091000	5	71	Q4PJX1	Odr4
25.0048	25.1059	25.2695	25.0945	25.1504	25.2728	24.9899	25.0525	25.268	25.0254	25.1469	25.155	25.0128	25.2491	25.0773	25.3143	25.1956	25.2143	6	6	6	8.5	8.5	8.5	122.17	0	69.812	32500000	9	72	Q8K1H1	Tdrd7
32.9379	33.001	32.9158	33.1445	33.0267	32.8026	33.1595	32.9883	32.9252	33.0274	32.8372	32.963	32.906	32.8507	33.218	32.9543	32.9329	33.0238	80	80	3	52.6	52.6	2.7	192.22	0	323.31	8315800000	264	73	A0A0A0MQD5	Shank3
26.1743	26.6578	26.223	26.0674	26.5457	26.4743	26.4608	26.5095	26.3905	26.3987	26.2726	26.2405	26.4159	26.6823	26.1543	26.2752	26.2514	26.4846	6	6	5	8.9	8.9	7.5	65.474	0	93	83756000	13	74	A2AR50	Ralgps1
30.1057	30.1186	29.8398	30.142	30.103	29.9713	30.1304	30.1284	29.9301	29.9761	29.9341	30.0752	30.035	30.0614	30.3	29.975	29.9987	30.1541	36	36	36	29.3	29.3	29.3	176.01	0	178.87	1096300000	96	75	A0A0A0MQE5	Camsap1
25.8407	25.9701	26.4381	26.0426	25.7411	26.1056	25.9949	25.921	26.0365	25.8742	25.7772	26.4363	25.9828	25.6651	26.5086	25.9768	25.9192	26.2005	3	3	3	13.4	13.4	13.4	32.517	0	6.4817	59437000	5	76	Q9DB26	Phyhd1
24.664	24.9928	24.8925	25.0622	24.8799	25.3757	25.3368	25.175	24.984	24.9538	25.0119	24.9492	24.9552	25.2614	25.71	24.9112	24.8987	25.1633	15	1	1	50.1	5.4	5.4	42.736	0	163.73	34993000	4	77	A0A0A0MQH5	Macf1
25.8103	25.6995	25.9407	25.6079	25.6721	25.6384	25.3768	25.678	25.7379	25.5208	25.8527	25.6831	25.6359	25.8867	25.6557	25.5718	25.6127	25.8449	3	3	3	20.3	20.3	20.3	27.016	0	55.912	53274000	9	78	F6W8I0	Yjefn3
26.3059	26.5016	26.4717	26.3619	26.6981	26.3965	26.3375	26.565	26.2164	26.0765	26.5532	26.5924	26.5259	26.4208	26.6829	26.454	26.4095	26.6764	2	2	2	6.5	6.5	6.5	40.114	0.001646	2.2615	89838000	4	79	Q6PFE7	Tmeff1
21.6902	21.8404	21.6553	21.4805	21.7582	21.7357	22.0822	21.8584	21.7741	NA	NA	NA	NA	NA	NA	NA	NA	NA	1	1	1	1.7	1.7	1.7	106.75	0.0012186	2.5303	4015900	3	80	O08746	Matn2
24.94	24.4886	24.4291	24.7247	24.7848	24.3102	25.2417	24.7732	24.2945	24.7472	24.6817	25.02	24.4396	24.6679	24.9793	24.7607	24.7179	24.8696	3	2	2	36.8	27.6	27.6	9.8882	0	7.7986	34068000	6	81	E9PVN5	Cetn4
28.5846	28.5269	28.5653	28.3376	28.6471	28.6643	28.238	28.5281	28.8052	28.5591	28.5711	28.4149	28.6619	28.7374	28.2469	28.6945	28.5702	28.3807	14	14	14	22.9	22.9	22.9	77.519	0	29.082	407740000	32	82	Q9D906	Atg7
24.811	25.3259	25.0829	24.6974	25.094	25.0924	24.8961	24.9293	25.2511	25.1644	24.9988	24.8379	24.8757	25.0546	24.6143	24.9891	25.2285	24.9901	4	4	4	19.3	19.3	19.3	34.798	0	17.115	32851000	12	83	P09925	Surf1
26.4576	26.2139	26.3172	26.1462	26.0771	26.4876	26.2297	26.2235	26.2107	26.4679	26.607	25.9766	26.4069	25.8959	26.5621	26.453	26.1286	25.9343	4	4	4	14.9	14.9	14.9	21.175	0	5.8728	81659000	9	84	Q921L3	Tmco1
23.9106	23.778	23.6897	24.5201	24.1983	23.5953	24.618	23.9792	23.774	23.9777	24.3834	24.3719	24.0475	23.6955	24.3732	23.6683	23.8718	23.8696	65	1	0	53.5	0.8	0	141.78	0.0037923	1.9192	18977000	4	85	A0A0A6YVS6	Syngap1
30.7139	30.6826	30.5089	30.7862	30.7238	30.5644	30.8559	30.652	30.6112	30.7479	30.5605	30.6961	30.7171	30.7029	30.9276	30.583	30.6092	30.6569	10	10	10	24.3	24.3	24.3	42.06	0	323.31	1683500000	26	86	Q9JKV1	Adrm1
27.5926	27.7205	27.5661	27.5439	27.5303	27.4636	27.5857	27.5625	27.4789	27.8575	27.4353	27.5483	27.599	27.6239	27.2998	27.6325	27.7024	27.4276	3	3	3	16.8	16.8	16.8	26.259	0	8.142	219880000	14	87	Q9CQ79	Txndc9
26.3715	26.9417	26.8026	26.7784	26.8233	26.6883	26.8944	26.7245	26.963	26.6381	26.9741	26.6029	26.735	26.7076	26.6105	26.9187	26.8648	26.5542	7	2	2	18.5	5.9	5.9	36.975	0.00062696	2.9555	99414000	7	88	Q9JKP5	Mbnl1
28.976	29.0701	28.9249	29.0956	29.0633	28.9265	29.0912	29.232	28.8868	29.1198	28.9688	29.1064	28.9865	28.9258	29.6202	28.8273	28.6744	29.0848	14	14	14	25.1	25.1	25.1	73.235	0	66.064	498660000	36	89	B5TVM2	Ildr2
31.2681	31.3187	31.1787	31.4478	31.2943	31.138	31.5651	31.2943	31.3247	31.3105	31.157	31.5013	31.2708	31.2336	31.708	31.0996	31.1967	31.3714	27	27	26	36.7	36.7	35.5	85.843	0	323.31	2551100000	79	90	Q03173	Enah
28.1537	28.1906	28.1475	28.3227	28.2083	27.9637	28.3221	28.1287	28.0592	28.175	28.1281	28.2	28.0428	28.025	28.4237	28.1141	28.076	28.3608	24	14	3	20.3	14	2.2	140.81	0	29.462	290860000	23	91	A0A0A6YWR8	Map4k4
30.8996	31.2312	31.3342	31.2799	31.1569	31.1897	31.4805	31.3042	31.3241	31.1429	31.2182	31.2968	31.3096	31.1905	31.2885	31.1089	31.305	31.3986	9	9	9	14.9	14.9	14.9	55.591	0	27.069	2290100000	39	92	Q9DCP2	Slc38a3
32.2058	32.2986	32.1512	32.2851	32.2301	32.1159	32.2492	32.1785	32.1587	32.2101	32.1332	32.2272	32.1084	32.2065	32.2767	32.207	32.1792	32.2424	56	56	3	38.9	38.9	1.9	184.11	0	323.31	4750600000	241	93	A0A0A6YWG7	Rapgef2
23.1794	23.5363	23.7243	23.1476	23.2773	23.3787	23.4437	23.4911	23.2428	NA	NA	NA	NA	NA	NA	NA	NA	NA	3	3	3	2.9	2.9	2.9	139.14	0.001647	2.2648	10494000	3	94	P06909	Cfh
24.7761	24.811	24.9735	24.8312	24.6067	24.6789	24.7806	24.7224	24.9117	24.6918	24.8386	24.7937	24.7865	24.7389	24.8102	24.8088	24.7424	24.9784	4	4	4	10.3	10.3	10.3	49.931	0	13.337	23701000	8	95	A0A0A6YWP7	Rcor3
28.1159	28.01	27.8449	28.1994	28.2298	27.9666	28.3659	28.1396	28.0082	28.2426	28.0539	28.1457	28.2231	27.8985	27.9253	28.1752	28.0589	28.2246	11	11	10	13.2	13.2	12.4	143.45	0	43.253	264510000	26	97	E9Q9M5	Usp19
25.739	25.8299	25.5558	25.7509	25.76	25.5498	25.78	25.5575	25.4739	25.8502	25.4776	25.7405	25.3602	25.8499	25.6344	25.2391	25.4397	25.9027	2	2	2	2.5	2.5	2.5	123.89	0.0098941	1.4169	52773000	6	98	Q9D565	Wdr64
24.9704	24.473	24.8962	24.6055	24.6193	24.8426	24.6872	24.6035	24.9724	NA	NA	NA	NA	NA	NA	NA	NA	NA	2	2	2	4.1	4.1	4.1	66.031	0.0023672	2.1015	26655000	3	99	Q8N7N5	Dcaf8
30.2649	30.2221	30.0848	30.2989	30.2989	29.9637	30.2261	30.2044	30.1707	30.1815	30.0662	30.2776	30.2526	30.1195	30.2311	30.2816	30.1267	30.165	29	29	29	31.9	31.9	31.9	136.14	0	256.97	1200400000	67	100	F8VPK8	Pcdh9
34.4469	34.3467	34.3826	34.2969	34.3937	34.4516	34.3136	34.4003	34.2865	34.4068	34.3475	34.3797	34.4027	34.3868	34.2269	34.3982	34.3982	34.335	33	33	33	59	59	59	55.854	0	323.31	22029000000	241	102	Q8BVE3	Atp6v1h
26.7622	26.5442	26.8525	26.4561	26.5206	26.4797	26.7318	26.5152	26.6469	26.5086	26.6538	26.9409	26.3671	26.8219	26.7064	26.1474	26.7802	26.621	1	1	1	6.3	6.3	6.3	17.499	0	28.389	107100000	3	103	Q8VD57	Sft2d2
25.5605	25.1094	25.4785	25.4627	25.3496	25.6362	25.6014	25.3034	25.5176	25.902	25.4971	25.3134	25.5064	25.3648	25.0653	25.6399	25.5151	25.4337	3	3	3	12.4	12.4	12.4	39.881	0	7.0964	46022000	10	104	P59481	Lman2l
NA	NA	NA	NA	NA	NA	NA	NA	NA	23.5652	23.2992	24.2196	23.4611	23.175	22.8775	22.4914	23.2935	23.3113	1	1	1	4.1	4.1	4.1	80.44	0.0037873	1.8982	11844000	2	105	Q9R1A8	Rfwd2
29.8324	29.8562	29.7308	29.7671	29.8293	29.7416	29.6593	29.6524	29.7324	29.7951	29.7275	29.7883	29.7628	29.789	29.6581	29.7652	29.7475	29.8038	12	12	12	41.2	41.2	41.2	28.996	0	78.726	894290000	30	106	Q9JKK1	Stx6
27.3638	27.5743	27.3005	27.4543	27.4256	27.3039	27.5378	27.4283	27.217	27.4093	27.2791	27.583	27.1036	27.3476	27.9705	27.2158	27.1438	27.5933	15	13	13	7.9	7	7	284	0	14.962	165430000	18	107	Q811L6	Mast4
27.5098	27.212	27.1909	27.3243	27.4571	27.1512	27.2331	27.3526	27.3333	27.3646	27.3214	27.4183	27.3541	27.2894	27.4964	27.1706	27.4	27.3515	6	6	5	8.2	8.2	6.8	83.108	0.00048201	3.4217	170770000	11	108	A2A8Z1	Osbpl9
28.3959	28.4049	28.4049	28.3793	28.4321	28.3499	28.507	28.4174	28.3553	28.4675	28.4085	28.1814	28.4348	28.4578	28.2336	28.3532	28.4414	28.4607	20	18	18	10.5	9.8	9.8	316.81	0	108.35	356650000	40	109	E9Q3Y4	Lrba
NA	NA	NA	NA	NA	NA	NA	NA	NA	26.6379	26.7392	26.6295	26.6869	26.8615	27.1665	26.689	26.6668	26.9355	2	2	2	13.1	13.1	13.1	18.342	0.0056131	1.7485	117860000	4	110	Q9D7N6	Mrpl30
32.0585	32.0411	31.8579	32.2551	32.1697	31.8176	32.4371	31.9719	32.0043	32.1661	31.9608	32.1304	32.0871	31.9585	32.5713	32.0641	31.8887	31.9837	55	1	0	61.3	1.8	0	93.491	0	130.19	4275000000	18	111	A0A0A6YY47	Ncam1
24.3075	24.8149	27.3507	24.7591	24.7854	26.1044	24.0051	25.799	26.1871	23.7418	26.015	26.7649	24.4308	25.3773	25.3088	24.5569	25.2429	25.1897	2	2	2	7.2	7.2	7.2	36.407	0	5.1822	59608000	3	112	A0A0A6YY53	Ighg2c
30.6867	30.709	30.539	30.7385	30.7343	30.4929	30.7086	30.6479	30.6537	30.6097	30.5417	30.6985	30.5816	30.6127	31.0682	30.5774	30.5521	30.6852	39	39	39	30.3	30.3	30.3	164.33	0	186.52	1712400000	115	113	Q8C1B1	Camsap2
26.8765	27.0021	26.8905	26.7848	26.9848	26.9878	26.8475	27.0456	26.9837	26.9302	27.1259	26.8904	27.1006	26.9559	26.1077	27.1839	27.2013	26.7267	6	6	6	12.6	12.6	12.6	53.762	0	4.2082	118160000	8	114	Q64735	Cr1l
29.6886	29.5421	29.4986	29.651	29.7796	29.5981	29.6584	29.6199	29.5046	29.5621	29.5853	29.6652	29.6201	29.5793	29.68	29.5915	29.5445	29.6965	23	23	23	28	28	28	135.87	0	308.01	798040000	78	115	E9Q2S0	Pcdh7
30.7646	30.6991	30.6376	30.9134	30.7693	30.576	31.0927	30.5832	30.7432	30.6822	30.5565	30.6977	30.7215	30.6134	31.1631	30.6088	30.607	31.0648	62	4	3	59.1	9.1	6	116.26	0	77.946	1807200000	54	116	A0A0A6YY91	Ncam1
29.8733	29.9326	29.7171	30.1605	30.0234	29.7404	30.2673	30.1247	29.6919	29.7313	29.8526	30.1673	29.8085	29.8212	30.5322	29.7818	29.6999	30.2007	22	22	21	46.6	46.6	42.2	61.461	0	177.39	1047900000	77	117	A0A0B4J1E2	Snw1
23.1464	22.7015	23.158	22.6532	23.2503	22.8727	23.3737	22.8674	23.1011	23.1275	22.9773	22.9965	23.2967	22.9176	22.1929	22.995	23.2282	23.6272	2	1	1	10.3	6.9	6.9	29.404	0.0019299	2.1545	7904800	5	118	Q99PM9	Uck2
24.2551	24.8448	24.468	25.2479	24.5744	24.5417	25.5371	25.0214	24.4843	24.2819	24.391	25.3836	24.4522	24.6181	25.9696	24.2538	24.5027	25.5059	1	1	1	3.9	3.9	3.9	36.695	0	11.526	25200000	6	119	P08101	Fcgr2
28.7818	28.6985	28.8711	28.7171	28.8304	28.5929	28.354	28.7553	28.6638	28.8552	28.8059	28.746	28.7953	28.7715	28.2856	28.7896	28.6723	28.7466	12	6	6	28	19.2	19.2	57.922	0	58.425	485490000	17	120	O35343	Kpna4
24.7284	24.5844	24.4711	24.4349	24.4981	24.4983	24.1498	24.4556	24.721	24.7173	24.5052	24.3432	24.6008	24.5781	24.2509	24.6343	24.489	24.516	1	1	1	4.9	4.9	4.9	25.763	0.0019302	2.1571	25800000	4	121	A0A0D2X7Z2	N6amt2
22.855	22.9851	23.1801	23.1247	22.7578	23.3874	22.8378	23.2684	23.0326	23.0613	22.8976	22.9618	23.1921	22.8922	23.0784	22.9744	22.9563	22.9521	2	2	2	3.5	3.5	3.5	90.412	0.0012298	2.6609	8151100	6	122	Q9Z0M6	Cd97
27.8288	27.6239	27.5231	27.6171	27.5886	27.6118	27.6344	27.5702	27.6975	27.6957	27.6044	27.53	27.6051	27.7826	27.6799	27.477	27.5965	27.6622	7	7	7	29.4	29.4	29.4	37.357	0	76.021	214240000	19	123	A0A0F6AIX5	NA
27.1449	26.6924	26.4852	27.1063	26.7871	26.6684	26.8363	26.6102	27.1628	26.8155	26.7184	27.1281	27.1531	27.2743	26.0474	27.3709	27.005	26.6188	9	8	8	7.3	6.5	6.5	166.58	0	9.8843	105020000	13	124	Q8JZZ7	Lphn2
28.369	27.4132	26.9964	28.0258	27.2665	26.9878	28.2064	27.1675	27.0388	28.1918	27.1141	27.2543	28.0101	27.1251	27.1454	28.0575	27.2329	27.2095	11	11	11	14.8	14.8	14.8	97.112	0	70.961	214650000	30	125	O54990	Prom1
27.8053	27.8785	27.8946	27.8101	27.7436	27.8588	27.9214	27.6685	27.8896	27.8219	27.9529	27.7997	27.9643	27.9533	27.4262	27.9593	27.9645	27.5903	2	2	2	6.5	6.5	6.5	37.803	0.00032258	3.4915	220960000	8	126	P53612	Rabggtb
25.5337	25.565	25.6874	25.336	25.6373	25.5275	25.3431	25.6116	25.5812	25.4801	25.4382	25.6236	25.8006	25.4337	25.2595	25.6293	25.2859	25.2434	8	8	8	12.8	12.8	12.8	83.097	0	22.192	51121000	13	127	Q8BTZ4	Anapc5
28.0075	28.0844	27.7386	28.233	28.0989	27.9943	28.3185	28.0612	28.0118	28.1427	28.2062	28.0657	27.9898	28.075	27.9963	28.2392	27.957	27.8892	7	7	7	34.6	34.6	34.6	31.654	0	63.423	248270000	21	128	O35387	Hax1
26.1636	25.7252	26.0744	26.5882	26.7272	26.0247	26.3427	26.2788	25.8434	26.0091	26.2909	26.1515	26.3576	26.3622	25.908	26.3312	25.9558	26.3153	5	3	2	13.3	8.6	6.5	51.278	0	12.939	85048000	17	129	Q8CFN5	Mef2c
32.8835	33.0205	32.8541	33.0273	32.8459	32.7731	33.0403	32.9154	32.7883	32.9354	32.7999	32.9256	32.8957	32.866	33.0164	32.941	32.835	32.8621	59	59	58	47	47	45.9	166.9	0	323.31	7778200000	235	130	Q80TE7	Lrrc7
25.1643	24.8756	25.2456	25.3506	24.5832	25.3767	25.4291	24.9978	25.1698	25.4443	25.4526	24.5893	25.4054	25.2578	24.3597	25.5059	25.0895	24.6475	2	2	2	14	14	14	9.5691	0.003365	1.9624	32613000	2	131	A0A0G2JDU9	Slc25a40
22.7945	23.0453	23.1951	22.7282	23.1528	23.3376	22.6906	23.1185	23.7208	NA	NA	NA	NA	NA	NA	NA	NA	NA	4	4	4	7.4	7.4	7.4	70.437	0.00047962	3.2722	7706800	5	132	L7N1X8	Gbp6
30.5538	30.6078	30.5786	30.544	30.7835	30.4565	30.6181	30.5464	30.5232	30.4943	30.8791	30.5184	30.8748	30.5941	30.6844	30.733	30.6007	30.567	5	1	1	41.7	13.1	13.1	9.461	0.00989	1.4124	1544900000	9	133	Q6ZWU9	Rps27
27.4074	27.1247	27.2703	27.2953	27.2918	27.2922	27.353	27.0887	27.273	27.2818	27.2688	27.333	27.2149	27.268	27.3191	27.285	27.2492	27.3164	14	14	4	7.1	7.1	2.2	274.21	0	50.065	167520000	26	134	Q99NH0	Ankrd17
30.357	30.4876	30.2855	30.4462	30.5243	30.2666	30.4711	30.3806	30.3409	30.3633	30.4522	30.3935	30.3513	30.4379	30.3351	30.4688	30.44	30.3785	29	29	29	28.6	28.6	28.6	153.45	0	217.67	1377400000	95	135	A0A0G2JEG6	Magi2
29.484	30.0808	29.9472	29.4207	29.1882	29.832	29.3544	29.7036	30.0967	30.1889	30.0325	29.1981	29.7357	29.9683	28.9251	30.1391	29.8844	28.5955	3	3	2	24.5	24.5	12.2	16.687	0	30.606	758900000	12	136	P61079	Ube2d3
26.946	26.9871	27.3699	26.7449	26.6728	27.3804	26.7809	26.8579	27.1842	27.0939	26.8642	26.9099	26.8405	27.0514	27.0125	26.9113	26.9605	27.056	4	4	4	11.7	11.7	11.7	38.86	0.0042133	1.859	120480000	7	138	Q8VD66	Abhd4
24.005	23.685	23.7681	24.0523	23.7192	23.7449	23.9559	23.8467	23.8136	24.0418	23.5741	24.1264	23.4488	23.7833	24.2959	23.6928	23.7369	23.8075	2	2	2	7.3	7.3	7.3	27.952	0.0033665	1.9665	15347000	3	139	Q9CVI2	Fam133b
35.9688	36.0105	35.8405	36.1481	36.0105	35.9116	36.1364	35.9118	35.9372	36.1049	35.9181	36.0215	35.9923	35.8941	36.1293	35.8947	35.9069	36.0362	40	40	38	48.8	48.8	48.8	75.012	0	323.31	67876000000	341	140	Q7TQF7	Amph
24.0878	24.5888	24.5668	24.1155	24.5212	24.3209	24.3405	24.1914	24.542	24.2637	24.6084	24.3183	24.1888	24.5966	24.4532	24.3979	24.2403	24.1975	1	1	1	39.6	39.6	39.6	5.3028	0.0029369	2.0093	22036000	4	141	A0A0G2JEH3	Tmem243
28.2809	29.1701	29.6914	29.2715	28.6489	30.2954	28.8616	29.8606	29.9886	28.7264	29.8612	29.4385	30.3647	28.9215	28.7169	29.553	28.9333	29.3553	3	3	3	45.5	45.5	45.5	8.5497	0	5.1877	506190000	8	142	P63254	Crip1
29.9738	30.1584	30.0175	30.1675	30.0346	30.0265	30.2875	30.0533	30.2526	30.3159	29.8633	30.0792	30.0181	29.8582	30.5621	29.9529	29.9753	30.1973	14	13	13	40.6	37.7	37.7	48.414	0	323.31	1112100000	42	143	A0A0G2JEP4	Lrrfip2
29.9995	30.1878	30.0232	30.0631	30.1156	29.9849	30.0986	30.088	30.0701	30.1162	30.1266	29.9752	30.0681	30.0548	30.1631	29.943	30.1511	30.0432	20	20	20	23.9	23.9	23.9	118.34	0	261.23	1057100000	67	144	Q80U40	Rimbp2
28.5707	28.6362	28.5529	28.5592	28.5819	28.4984	28.667	28.474	28.5605	28.7372	28.5498	28.4504	28.6392	28.6429	28.2837	28.665	28.5652	28.5094	12	12	12	27.1	27.1	27.1	62.133	0	229.83	394530000	41	145	Q80VL1	Tdrkh
25.996	26.2488	26.0933	25.6689	26.0632	25.6979	25.843	25.7841	26.1919	25.8243	25.9462	26.3381	25.9684	25.7694	25.7013	26.0029	25.9032	26.2147	5	5	5	7.9	7.9	7.9	117.94	0	44.516	71580000	11	147	Q7TPD0	Ints3
30.2051	30.3218	30.176	30.3348	30.2473	29.8958	30.3422	30.2238	30.1683	30.1131	30.225	30.3725	30.1501	30.2116	30.3437	30.1696	30.2208	30.1943	19	19	0	25.5	25.5	0	93.938	0	77.894	1190600000	70	149	B7ZBW1	Kcnq2
20.6875	20.0969	20.9092	20.8289	20.8289	20.829	20.7804	20.5647	20.8289	20.2324	20.4612	19.5915	20.9418	21.5104	21.0395	20.8428	20.8918	21.242	37	1	1	46.3	2	2	74.401	0	21.979	1938300	4	150	Q9D394-2	Rufy3
31.5163	31.4271	31.3681	31.6172	31.5091	31.3071	31.6659	31.5345	31.4666	31.5347	31.393	31.4708	31.5746	31.3614	31.8489	31.4373	31.4255	31.5121	30	24	23	49.2	44.5	43.5	68.539	0	159.46	2975100000	88	151	Q91WJ8	Fubp1
27.7993	27.9253	27.8597	27.691	27.7294	27.9059	27.7263	27.8467	27.8006	27.776	28.0111	27.5356	27.9269	27.8177	27.8997	27.9681	27.9095	27.716	5	5	5	4.6	4.6	4.6	104.83	0	3.7522	227180000	9	152	Q6P1D5	Sez6l
28.5512	28.6309	28.6144	28.6792	28.5403	28.2115	28.4553	28.1644	28.0364	28.6298	28.5464	28.1375	28.4164	28.6292	27.9453	28.7241	28.4833	28.2144	25	2	1	58.6	10	7.6	30.097	0.0012229	2.5829	366030000	4	153	A0A0G2JG35	NA
22.7458	23.0212	22.176	23.2486	22.8751	22.4734	22.9106	22.7005	22.2812	NA	NA	NA	NA	NA	NA	NA	NA	NA	1	1	1	4.6	4.6	4.6	60.149	0.00047916	3.2576	3767900	3	154	Q3UX43	Ankrd13c
26.5727	26.9323	26.5479	26.9436	26.7967	26.7429	27.0956	26.7721	26.6201	26.3112	26.3321	26.9582	26.5405	26.8216	28.5086	26.2418	26.68	27.2788	3	3	3	6.7	6.7	6.7	33.775	0	4.0166	107710000	6	155	E9PYF7	Ap1ar
27.2067	27.563	28.8684	27.5316	27.172	28.2548	27.2545	27.6929	28.0638	27.4301	27.6637	27.9192	27.8282	27.5188	28.1374	27.6114	27.6162	27.9812	3	3	3	21.8	21.8	21.8	11.721	0	3.7948	239090000	8	156	P07091	S100a4
27.8699	25.5615	26.4913	27.318	27.5387	27.1931	25.2524	26.4681	26.8137	27.4784	25.8643	26.8322	26.7948	26.5104	25.9638	25.5329	27.1338	26.7858	8	8	8	16.4	16.4	16.4	70.624	0	22.784	63733000	12	157	A0A0G2JGI1	Nexn
25.0405	24.8253	25.2753	24.9403	25.1544	25.131	24.9201	24.7638	25.239	25.2025	25.2164	24.6868	25.1641	25.1228	24.2439	25.4866	25.3616	24.7237	3	3	3	42.7	42.7	42.7	12.297	0	15.572	34405000	12	158	A0A0G2JGK0	Elp6
28.4837	28.5762	28.3722	28.3649	28.4053	28.2756	28.4086	28.4923	28.4343	28.3389	28.4525	28.214	28.4747	28.3616	28.3797	28.5422	28.5072	28.3674	12	12	12	10.7	10.7	10.7	136.67	0	17.559	371730000	28	159	Q99PU8	Dhx30
28.6421	28.1534	28.2789	28.2991	28.2899	28.0225	28.1547	27.9645	28.0428	28.4552	28.1045	28.1844	28.4354	28.1067	27.9906	28.3936	28.2471	28.0266	13	4	4	61.9	18.5	18.5	21.199	0	30.38	323330000	11	160	P08556	Nras
28.2614	28.1296	28.2768	27.9891	28.2382	28.4029	28.214	28.2112	28.2136	28.2101	28.2251	28.1481	28.3327	28.1893	28.2085	28.1665	28.2678	28.1838	9	9	9	16	16	16	70.306	0	30.753	298660000	20	161	P54729	Nub1
32.2717	32.4464	32.2055	32.3086	32.4543	32.6129	32.2628	32.5374	32.4738	32.2543	32.3609	32.3719	32.4968	32.5224	32.3694	32.301	32.3917	32.5016	29	20	11	52.5	37.3	21.6	60.004	0	264.58	5581300000	74	164	E9Q1T1	Camk2d
24.544	24.3223	24.3499	24.9432	25.0014	24.306	25.1044	24.6599	24.6997	24.7262	24.8458	24.4678	24.7238	24.7215	24.562	24.6253	24.6134	24.729	1	1	1	2.8	2.8	2.8	72.871	0	4.0991	29169000	4	165	P39098	Man1a2
30.8635	31.001	30.8531	31.1536	31.0871	30.8348	31.1083	30.9276	30.8382	30.848	30.8759	31.0308	30.9547	30.9399	31.1438	30.8904	30.9796	31.0876	34	34	34	43.3	43.3	43.3	107.57	0	199.43	2001900000	102	166	A0A0G2JGW6	Cdkl5
37.8234	37.9027	37.8234	37.6215	37.7914	37.8564	37.5571	37.8234	37.8565	37.7108	37.8844	37.8418	37.8086	37.8421	37.6039	37.8088	37.8088	37.8083	87	59	58	60.9	46.7	45	112.99	0	323.31	232390000000	894	167	A0A0G2JGX4	Atp1a3
31.8974	31.8799	31.6464	31.9917	31.7405	31.6577	32.0561	31.8508	31.7226	32.0189	31.7312	31.7564	31.9023	31.6548	31.8497	31.9705	31.7871	31.7389	31	31	31	48.7	48.7	48.7	83.289	0	323.31	3436300000	100	168	Q7TME0	Lppr4
30.823	30.6423	30.6438	30.6257	30.7461	30.7439	30.7297	30.697	30.7599	30.6487	30.8381	30.7273	30.8196	30.7338	30.7264	30.8509	30.7265	30.4934	7	7	7	41	41	41	25.053	0	38.883	1762000000	33	169	P63073	Eif4e
24.1433	23.9235	24.0183	23.5814	23.8825	24.0157	23.6716	23.8732	23.8914	NA	NA	NA	NA	NA	NA	NA	NA	NA	2	2	2	1	1	1	285.66	0.0045019	1.8483	13290000	2	170	E9Q5F9	Setd2
25.7762	25.7791	26.0099	25.546	25.7762	25.5847	25.375	25.54	25.79	25.9699	25.6432	25.6831	25.6283	25.5708	25.3551	25.9024	25.7015	25.3204	4	4	4	2	2	2	245.16	0.00078211	2.9189	68380000	9	171	Q6P4S8	Ints1
25.6854	25.5619	25.5275	25.4686	25.6537	25.831	25.3123	25.4423	25.8452	NA	25.7539	25.5934	25.177	26.1168	NA	25.5721	25.2918	NA	9	5	5	29	16.5	16.5	58.441	0	10.316	45742000	13	172	Q812E0	Cpeb2
25.6243	25.2973	25.6868	24.7256	25.4161	25.7039	24.5764	25.2016	25.6407	25.6319	25.3985	25.2284	25.3691	25.3196	25.0733	25.3364	25.3882	25.1706	2	2	2	2.8	2.8	2.8	102.73	0.00047431	3.0949	38832000	6	174	Q8R5K2	Usp33
23.1313	22.375	22.575	22.8043	23.0733	22.6223	23.2401	22.6009	22.8368	22.9586	23.0804	22.5897	22.8381	22.675	22.2743	23.1099	23.0803	22.5456	1	1	1	1.7	1.7	1.7	98.216	0.0040745	1.8842	7929800	4	175	Q8C0C4	Ccser1
22.0462	22.0313	22.0968	22.5357	22.2001	22.0314	22.0831	22.2188	22.1484	21.9123	22.0893	22.4528	22.2494	22.013	22.6759	21.7828	22.0127	22.2575	2	2	2	11.4	11.4	11.4	26.313	0	4.894	4429600	4	176	Q8BFX1	Rnf187
25.9436	26.2693	25.5961	26.0552	25.7322	26.1606	26.1225	26.1419	25.5433	25.9485	26.146	25.923	25.9356	25.9055	25.654	26.044	25.9996	25.5508	4	4	4	37.9	37.9	37.9	10.829	0	4.0447	55324000	8	177	A0A0J9YTR2	NA
26.8679	26.6162	26.5168	26.8463	26.8529	26.6237	26.9914	26.6494	26.5069	26.8756	26.5003	26.8019	26.7013	26.6022	26.8116	26.6082	26.5506	26.8003	1	1	1	9	9	9	18.483	0	14.863	109650000	5	178	A0A0J9YTS4	Tspan9
25.282	24.5803	25.1831	24.7418	24.9622	24.6195	24.7466	24.9516	25.0013	NA	NA	NA	NA	NA	NA	NA	NA	NA	9	2	2	47.5	20.4	20.4	24.841	0	11.256	40044000	4	179	A0A0J9YTS6	NA
31.6188	31.7156	31.557	31.7486	31.6352	31.4663	31.8138	31.6237	31.5165	31.6185	31.5112	31.7386	31.5062	31.5371	31.8643	31.5116	31.5748	31.7205	45	45	8	45	45	6.1	118.1	0	323.31	3355000000	156	180	Q5SXY1	Specc1
27.235	27.172	27.0162	27.4538	27.4084	27.0022	27.3368	27.3861	27.2203	27.1656	27.3062	27.3521	27.4659	27.1406	27.298	27.3445	27.2494	27.1235	5	5	1	10.2	10.2	2.4	71.137	0	8.2799	147650000	11	181	Q60722-3	Tcf4
34.7375	34.7133	34.5406	34.7748	34.949	34.6836	34.7372	34.8312	34.6755	34.6001	34.6476	34.7796	34.689	34.7438	35.021	34.601	34.5786	34.8839	42	42	21	62.4	62.4	37.1	49.694	0	323.31	27768000000	203	182	Q8C1B7	Septin11
NA	NA	NA	NA	NA	NA	NA	NA	NA	25.3441	25.3872	25.6835	25.6346	25.4299	25.3132	25.4699	25.4467	25.4954	3	3	3	16.8	16.8	16.8	20.929	0	4.0951	52534000	5	184	Q62092	Nsg1
NA	NA	NA	NA	NA	NA	NA	NA	NA	26.3234	26.3197	26.5033	26.395	26.2	26.7602	26.2751	26.3082	26.4647	2	2	2	3.2	3.2	3.2	80.698	0.0056107	1.7437	91268000	2	185	Q8VEF1	Gramd1a
23.6157	23.8256	23.7276	23.7243	23.6467	23.7345	23.7154	23.6401	23.8293	NA	NA	NA	NA	NA	NA	NA	NA	NA	2	2	2	2.9	2.9	2.9	125.06	0	6.534	13146000	2	186	Q923Q2	Stard13
24.4775	25.2614	24.8807	24.598	24.9933	25.1653	24.3349	24.9753	24.9919	24.6357	25.0264	24.9123	24.9697	24.4963	24.2888	25.1924	25.2637	24.8627	2	2	2	4.9	4.9	4.9	72.172	0	47.806	25162000	4	188	Q8VDH1	Fbxo21
27.3981	27.3328	27.3968	27.2859	27.4528	27.2255	27.1826	27.2847	27.307	27.2312	27.4853	27.3481	27.5558	27.3253	27.1779	27.4888	27.2362	27.185	12	12	12	7.5	7.5	7.5	233.1	0	21.559	165800000	32	189	A0A0J9YUD5	Nup205
28.911	28.8874	29.02	28.8188	28.9252	29.0395	28.9674	28.9138	29.0613	29.1592	29.0793	28.7814	29.0244	29.0494	28.3924	29.2138	29.1286	28.6853	9	9	9	39.5	39.5	39.5	22.406	0	100.06	478550000	39	190	P61087	Ube2k
24.555	24.6691	24.4501	24.9011	24.5855	24.5599	25.0141	24.6437	24.6306	24.2123	24.0879	24.82	24.6095	24.6888	24.7499	24.7489	24.5152	24.9892	2	2	2	25.5	25.5	25.5	15.766	0	5.5366	24638000	7	191	Q9CQT5	Pomp
22.3587	22.3861	22.156	22.7714	22.6283	22.0774	23.0631	22.3512	22.2434	22.4788	21.9971	22.2944	22.0838	22.2801	22.8312	22.066	22.2584	22.6899	2	2	2	2.2	2.2	2.2	100.27	0.0029416	2.0209	6722600	3	192	Q8BL74	Gtf3c2
NA	NA	NA	NA	NA	NA	NA	NA	NA	26.2301	26.3334	25.8879	26.2445	26.4065	26.844	26.5222	26.3294	26.5825	66	2	0	53.1	1.5	0	142.82	0.0062992	1.689	84844000	5	193	A0A0J9YUM2	NA
25.2559	25.0707	25.3896	24.9141	24.9381	25.0939	25.1152	25.057	25.2987	25.6124	24.9964	25.1746	25.2972	25.1157	24.7281	25.1767	25.2719	24.8271	1	1	1	11.2	11.2	11.2	17.315	0.0039301	1.889	32833000	3	194	Q9Z255	Ube2a
28.078	28.1645	28.0929	28.0062	28.0996	27.9631	28.1784	28.0089	28.078	28.1731	28.0632	28.0119	28.0855	28.0276	28.0382	28.0246	28.0246	28.0236	16	10	10	7.8	6	6	220.68	0	24.502	284920000	34	198	A0A0J9YUW5	Scn8a
26.9825	27.0246	26.8902	26.9681	26.9918	26.8737	27.1521	26.9765	26.7472	27.0012	26.9246	27.0298	26.9364	26.8446	26.9182	27.0545	26.9757	26.9415	14	14	14	12.5	12.5	12.5	136.61	0	15.586	129330000	17	199	Q9R0G7	Zeb2
21.2997	21.2074	21.655	21.6248	21.5995	21.4382	21.1148	21.5305	21.4054	21.5389	21.6648	21.6979	21.7624	21.5543	20.9221	21.9253	21.5963	21.1358	1	1	1	1.9	1.9	1.9	79.558	0.0033655	1.9641	2904100	3	200	Q80UZ2	Sdad1
26.3093	26.1708	26.2735	26.1233	26.3001	26.2114	26.2057	26.1298	26.2814	26.9966	25.3924	25.9619	26.676	26.2871	25.8455	26.9377	25.8112	25.7477	2	2	1	7	7	4.5	55.66	0	3.9795	81812000	5	201	Q8BHJ5	Tbl1xr1
28.2358	28.215	27.8578	28.1235	28.2052	27.7197	28.1119	28.0431	27.799	27.8764	27.6684	27.8205	27.8652	27.9587	28.6592	28.0481	27.8935	28.1879	63	2	2	53.7	2	2	141.06	0	83.026	300600000	10	202	A0A0J9YVH8	NA
24.0357	24.1493	24.1255	24.3661	24.3052	24.1076	24.1402	24.3178	24.2899	24.1498	24.2246	24.3778	24.2294	24.0291	23.9623	24.2161	24.2103	24.4606	2	2	2	5	5	5	57.223	0	10.505	20534000	6	203	Q9JLV6	Pnkp
28.3904	28.5275	28.5583	28.2815	28.3904	28.6084	28.5356	28.3718	28.4986	28.5992	28.5507	28.3213	28.5263	28.5135	28.1874	28.7181	28.5192	28.4196	9	8	8	21	18.1	18.1	56.602	0	68.886	335850000	20	204	Q9JLT4	Txnrd2
23.7263	23.5964	22.9875	23.7587	23.8751	23.3852	23.8811	23.7844	23.1492	23.2351	23.8484	23.7478	23.5312	23.7394	23.2695	23.9942	23.8992	24.0754	2	2	2	4.8	4.8	4.8	72.799	0	4.3818	12700000	3	205	Q8BKS9	Kiaa0020
29.9591	29.9915	29.8514	29.87	29.9463	29.8881	29.8407	29.9529	29.7819	29.7559	29.857	30.1175	29.8239	30.1199	29.6779	29.9709	29.8692	29.8843	8	8	8	32.9	32.9	32.9	28.567	0	18.083	1015600000	25	206	Q9QZ23	Nfu1
26.2632	26.161	25.7683	25.9464	26.0926	25.9807	26.0915	26.2805	26.1304	26.4271	26.4504	25.7782	25.8895	26.467	24.6838	26.6426	26.4451	25.8781	2	2	2	52.9	52.9	52.9	7.0259	0	14.593	70447000	8	207	A0A0N4SUI7	NA
22.7902	22.5111	22.7329	22.5337	22.774	22.8991	22.6156	22.5292	22.8757	23.4073	22.7414	22.2024	23.1638	23.1638	21.6335	22.8593	22.758	22.104	1	1	1	2.7	2.7	2.7	56.146	0.0033705	1.9798	6448900	3	208	Q91V01	Lpcat3
29.9216	29.9134	29.7775	29.9538	30.0393	29.9085	30.0307	29.9134	29.809	29.9329	29.9232	29.8962	29.9187	29.8426	29.9327	29.9684	29.8742	29.9148	28	28	28	25.4	25.4	25.4	161.97	0	238.95	959760000	90	209	Q6RHR9	Magi1
24.9056	24.5142	24.6841	24.9893	24.7907	24.2739	25.6147	24.9956	24.234	25.0674	24.7894	24.5414	24.8815	24.9639	24.4875	24.7396	24.8254	24.9083	1	1	1	3.4	3.4	3.4	51.356	0	4.0367	29643000	5	210	Q66L38	Slco1c1
26.6406	26.6141	26.4576	26.5426	26.7478	26.7656	26.7348	26.5197	26.7804	26.4035	26.4227	26.7683	26.4551	26.7737	27.0728	26.4066	26.753	26.9151	5	5	5	12.4	12.4	12.4	41.983	0	22.302	91619000	12	211	Q9D4V0	Etnk1
27.7766	27.79	27.8464	27.6476	27.7113	27.7584	27.6534	27.9317	28.1272	27.5571	27.7693	27.7364	27.7254	27.7676	27.9111	27.9142	27.9037	27.8382	4	4	4	12.1	12.1	12.1	41.791	0	99.011	216510000	18	212	Q80UY2	Kcmf1
37.5814	37.5465	37.676	37.6139	37.6456	37.5463	37.6758	37.676	37.5814	37.548	37.5482	37.609	37.6095	37.5481	37.9331	37.6098	37.516	37.7523	13	13	4	63.1	63.1	29.2	14.161	0	323.31	213140000000	175	213	Q8CGP5	Hist1h2af
30.1901	30.0865	30.0212	30.3305	30.2318	29.9819	30.2091	30.1704	30.0212	30.2335	30.1512	29.9806	30.1231	30.2181	30.3582	30.1924	30.15	30.0192	35	35	35	21.4	21.4	21.4	214.46	0	185.54	1138300000	89	214	A0A0N4SV80	Zfml
30.0897	30.2208	29.9537	30.1883	30.1198	29.7344	30.2364	30.0469	30.0417	30.0701	29.9967	30.1474	30.0051	30.1489	30.1882	29.9135	30.0496	30.1444	18	18	18	29.8	29.8	29.8	101.22	0	133.82	1153600000	58	215	Q6PE13	Prrt3
27.6438	27.4954	27.5375	27.2929	27.3015	27.3795	27.0459	27.16	27.3682	27.5003	27.6967	27.2962	27.4714	27.4099	27.184	27.7232	27.677	27.1174	4	4	4	18.9	18.9	18.9	32.316	0	11.999	175310000	8	216	Q6PFR5	Tra2a
25.6555	25.5385	25.6737	25.6431	25.514	25.433	25.8099	25.7817	25.3864	25.2643	25.2505	25.5868	26.1072	25.8209	25.916	25.4729	25.9047	25.5407	3	3	3	6.7	6.7	6.7	54.877	0	4.332	53049000	7	217	A6H650	Rasgef1a
28.2977	28.2706	28.2089	28.2662	28.2228	28.2433	28.305	28.2977	28.2952	28.2395	28.2146	28.4555	28.2075	28.2695	28.319	28.22	28.2066	28.2058	12	12	12	34	34	34	53.293	0	256.37	309700000	36	218	Q920M7	Syt17
31.4877	31.3328	31.3513	31.5433	31.5386	31.2817	31.6163	31.4055	31.4269	31.3764	31.3246	31.4923	31.4198	31.4198	31.7712	31.347	31.3794	31.4785	53	50	7	30.8	29.5	3.5	192.82	0	323.31	2840800000	150	220	A0A0N4SVL0	Eif4g3
28.4299	28.4225	28.6005	28.2829	28.3057	28.6832	28.1212	28.457	28.5284	28.5024	28.546	28.2583	28.5275	28.5787	27.8896	28.62	28.5947	28.2233	7	7	7	20.3	20.3	20.3	35.159	0	10.629	352270000	17	221	Q9CQR6	Ppp6c
NA	NA	NA	NA	NA	NA	NA	NA	NA	24.1911	24.2611	23.7085	24.435	24.1579	23.9508	24.3507	24.5988	24.3442	1	1	1	25.9	25.9	25.9	11.867	0	5.566	20001000	2	222	A0A0N4SVQ2	Atp6v0e2
32.6077	32.7706	32.7441	32.5055	32.6764	32.828	32.4387	32.7804	32.9711	32.6058	32.8464	32.6727	32.6144	32.6789	32.7284	32.7365	32.7984	32.6254	11	11	9	83.3	83.3	79.2	7.9972	0	132.17	6414200000	70	223	Q9DAS9	Gng12
25.2509	25.1247	25.2335	25.3262	25.3375	25.0779	25.5148	25.2929	25.1106	25.1509	25.3459	25.1691	25.382	25.1743	25.3895	25.1442	25.1554	25.2842	1	1	1	22.4	22.4	22.4	5.3932	0.0012246	2.6007	45348000	3	224	D3Z5Q3	Eogt
27.9246	27.8315	28.0173	28.1435	28.2137	27.9329	27.8715	28.1707	27.9948	27.7501	28.2069	28.1222	28.0047	28.1272	28.0366	28.0019	28.0619	28.2481	10	10	10	12.4	12.4	12.4	131.93	0	76.733	266200000	35	225	Q3TVA9	Ccdc136
32.0582	32.0839	32.1446	32.1797	32.1428	32.0772	32.187	32.1268	32.0987	32.0458	32.0901	32.113	32.0002	32.0966	32.4273	32.1069	32.0229	32.1943	36	36	36	36.2	36.2	36.2	139.55	0	323.31	4347600000	102	226	A0A0N4SW73	Rab11fip5
28.5433	28.4679	29.1433	28.4801	28.5393	28.9683	28.3643	28.7078	29.1201	28.4694	28.9	28.9757	28.7122	28.6362	28.4764	28.4464	28.7498	28.8887	12	11	11	47.3	47.3	47.3	35.915	0	91.793	459780000	29	227	P97429	Anxa4
28.3769	28.6271	28.7175	28.6933	28.7337	28.6638	28.4916	28.6473	28.7118	28.4948	28.8134	28.6342	28.6996	28.6929	28.4996	28.5192	28.7754	28.48	8	8	5	31.3	31.3	23.6	30.068	0	90.614	418080000	26	228	Q8BZJ7	Dcun1d2
22.4622	22.4216	22.4861	22.4801	22.6243	22.3676	22.3558	22.3076	22.7144	22.3981	22.5218	22.7116	22.3843	22.5999	22.7968	21.7013	22.1011	21.999	2	2	2	2.6	2.6	2.6	125.98	0	3.678	6447800	4	230	P35601	Rfc1
25.7826	25.5211	25.8761	26.0241	25.7582	25.6973	26.1254	25.6639	25.8585	25.7044	26.0179	25.683	26.0743	25.8793	25.9255	25.926	25.7789	25.8006	2	2	2	14	14	14	10.469	0.00062972	3.03	61418000	6	231	A0A0R3P9C4	Smim4
32.8708	32.7674	33.0285	32.6929	32.8731	32.8092	32.5985	32.8583	32.8537	32.6306	32.7834	32.9019	32.7278	32.8035	32.8316	32.8298	32.8527	32.8851	18	18	18	41.1	41.1	41.1	42.525	0	41.62	7650200000	65	232	Q9DC69	Ndufa9
29.276	29.1332	28.939	29.3265	29.2542	29.1582	29.3932	29.132	29.0098	29.2807	28.9532	29.2056	29.2281	28.999	29.4639	29.048	28.9272	29.3199	21	21	21	31.3	31.3	31.3	76.692	0	54.951	588880000	45	233	Q7TPB0	Lppr3
25.3007	25.3373	25.6024	25.202	25.4005	25.4942	25.249	25.5334	25.5405	24.9323	25.1751	25.5715	25.1989	25.2708	26.1524	24.9835	25.0245	25.8971	4	4	4	7.7	7.7	7.7	72.349	0.00048	3.2983	40307000	7	234	Q3TX08	Trmt1
30.0936	30.3612	30.4289	30.1776	30.132	30.257	30.0257	30.2886	30.3088	30.1548	30.3474	30.0227	30.3103	30.3838	29.7998	30.3242	30.2928	30.0498	10	10	9	63.4	63.4	60.8	28.406	0	129.9	1168900000	19	235	A0A0R4IZW8	Capns1
29.7458	29.6132	29.747	29.7353	29.6737	29.7863	29.7493	29.6969	29.7103	29.6687	29.6755	29.7169	29.7143	29.6364	29.8836	29.7351	29.5845	29.7928	19	19	19	62.9	62.9	62.9	37.432	0	107.31	819210000	45	236	A0A0R4IZX2	Slc9a3r2
NA	NA	NA	NA	NA	NA	NA	NA	NA	20.1978	19.7376	20.5488	20.5122	20.3647	20.7106	20.1356	19.9198	20.6275	1	1	1	3.7	3.7	3.7	28.433	0.0092308	1.4357	1725600	3	237	Q921D4	Med6
32.6703	33.0443	33.1734	32.8097	32.9132	33.1544	32.7412	32.9769	32.94	32.6761	33.1359	33.0747	32.7669	33.0239	32.7728	32.8075	33.1816	32.9578	31	31	31	24	24	24	137.17	0	323.31	7520400000	99	238	A0A0R4IZX5	Ncan
31.7678	31.764	31.7228	31.6466	31.8328	31.7159	31.5185	31.7519	31.6905	31.7227	31.7854	31.5949	31.7905	31.7786	31.5217	31.8744	31.8477	31.6686	33	33	32	45.7	45.7	45.7	78.026	0	223.88	3393400000	101	239	A0A0R4IZY0	Thop1
27.3387	27.1867	27.033	27.3462	27.2203	26.9091	27.3854	27.2418	27.1665	27.1372	27.0725	27.3546	27.2579	27.0706	27.4016	27.0778	27.1702	27.2909	6	6	6	14.8	14.8	14.8	71.078	0	105.45	147230000	11	241	Q91XI1	Dus3l
29.9673	30.1542	30.0302	30.0639	29.9385	30.1846	30.0636	30.0579	30.0722	30.033	30.0703	30.1283	30.037	29.9637	30.4703	30.0329	30.0039	30.0896	14	14	14	22.5	22.5	22.5	72.75	0	69.128	1101000000	44	242	Q03157	Aplp1
26.5485	26.4309	26.2697	26.7403	26.9149	26.6041	26.578	26.4692	26.5622	26.1303	26.6479	26.2698	26.5229	26.6671	26.9918	26.1372	26.5036	26.7467	3	3	3	28.7	28.7	28.7	19.135	0	81.819	105000000	14	243	A0A0R4J003	Vip
24.4512	24.2867	24.5094	24.1139	24.2576	24.4678	23.6309	24.2867	24.7249	24.4882	24.4074	24.2736	24.4412	24.2015	24.1367	24.4435	24.4724	23.9079	3	3	3	4.5	4.5	4.5	96.739	0	6.0918	19253000	6	244	P70261	Pald1
27.7842	27.6596	28.0876	27.4269	27.6481	28.0125	27.3658	27.5851	28.0497	27.9451	27.8398	27.5679	27.845	27.7562	27.3696	28.0082	27.801	27.5136	9	9	4	23	23	8.8	55.302	0	51.826	197310000	18	245	P70288	Hdac2
28.7983	28.8634	29.137	28.7422	28.6336	29.276	28.8472	28.6556	29.2811	29.0408	29.0113	28.6611	28.971	28.9326	28.6163	29.0153	29.0484	29.0302	5	5	5	22.9	22.9	22.9	27.585	0	3.82	494770000	11	246	O55060	Tpmt
32.2652	32.1679	32.4464	32.1436	32.1794	32.4118	32.0903	32.1413	32.2869	32.2769	32.3987	32.0888	32.3199	32.3599	31.8566	32.2423	32.4305	32.13	24	24	24	49	49	49	33.395	0	172.17	4931700000	95	247	Q9JLZ3	Auh
24.8186	24.7614	24.8011	25.1581	25.1133	24.7143	25.3714	24.9397	24.8264	24.8711	24.8466	25.0293	24.9795	24.7868	25.2247	24.8033	24.701	25.2809	1	1	1	5.5	5.5	5.5	37.06	0	48.519	33499000	6	248	Q924T3	Xrcc4
30.4049	30.4778	30.3123	30.5212	30.4812	30.1745	30.4044	30.4416	30.2937	30.3096	30.3956	30.5048	30.2682	30.3188	30.4263	30.396	30.3861	30.4364	26	26	3	49.6	49.6	8.7	66.432	0	250.75	1408600000	71	249	A0A0R4J030	Amer2
29.4616	29.3847	29.3905	29.412	29.4741	29.5603	29.3763	29.4856	29.5106	29.4834	29.4515	29.4435	29.3619	29.5945	29.3377	29.6157	29.4711	29.4697	18	18	18	28.6	28.6	28.6	87.38	0	131.85	707830000	70	250	Q99K01-2	Pdxdc1
37.5652	37.5652	37.5969	37.4978	37.5652	37.5968	37.4976	37.5327	37.4978	37.3741	37.5645	37.5638	37.5284	37.5284	37.4694	37.5287	37.6312	37.6307	100	100	91	78.5	78.5	74.8	95.94	0	323.31	195140000000	792	251	A0A0R4J036	Nefm
25.4456	25.6489	25.4689	25.7499	25.6166	25.5068	25.4751	25.4964	25.4798	25.5111	25.4734	25.4447	25.4754	25.6741	24.9809	25.7097	25.6151	25.2578	4	4	4	11	11	11	64.615	0	33.274	50658000	15	252	Q8C3P7	Mettl3
29.1234	29.3008	28.845	29.0977	29.356	29.0406	29.0909	29.318	28.9027	29.2419	28.9604	29.4172	29.133	29.0617	29.4665	28.9712	28.8379	29.1038	10	6	6	25.6	19.7	19.7	43.934	0	61.517	600250000	20	253	Q9CYI4	Luc7l
29.3615	29.4713	29.2366	29.2088	29.4095	29.3533	29.1944	29.2472	29.2234	29.3107	29.3206	29.3712	29.3295	29.2761	29.1636	29.355	29.3197	29.3824	15	15	15	27.5	27.5	27.5	72.737	0	183.26	635670000	62	254	A0A0R4J049	Prmt5
29.4348	29.5865	29.9623	29.2098	29.4502	29.8558	29.2092	29.5308	29.872	29.5955	29.6828	29.5736	29.4251	29.6219	29.6182	29.4748	29.5583	29.6299	15	15	15	42.6	42.6	42.6	45.78	0	51.781	789540000	56	255	Q99JW2	Acy1
25.5158	25.6024	25.2613	25.4885	25.6654	25.5104	25.6851	25.5767	25.0489	25.6215	25.6792	25.2242	25.6378	25.5484	25.0329	25.72	25.7516	25.3557	3	3	3	10.7	10.7	10.7	44.375	0	9.3474	47492000	7	256	Q8BGE6	Atg4b
27.8135	27.817	27.8483	27.6447	27.8742	27.7209	27.977	27.9553	27.7691	27.8837	27.8955	27.8713	27.8253	27.6764	27.8689	27.8347	27.8561	27.8564	5	5	3	13.2	13.2	6.5	47.173	0	19.655	221000000	19	257	Q9JLI6	Scly
28.8765	28.8012	28.7017	28.8618	28.9356	28.7757	28.9051	28.7723	28.6556	28.788	28.7719	28.8094	28.7412	28.7778	29.0351	28.6491	28.7355	29.0082	9	9	9	27.7	27.7	27.7	56.459	0	139.6	466900000	39	258	A0A0R4J078	Ubxn4
29.5787	29.3953	29.3138	29.523	29.3459	29.3225	29.5524	29.3918	29.4464	29.5297	29.3876	29.3264	29.4828	29.4427	29.3861	29.4571	29.3634	29.4775	12	12	12	31.4	31.4	31.4	60.18	0	137.82	738310000	40	259	Q8BMP6	Acbd3
28.5099	28.3177	28.2528	28.4168	28.3535	28.1905	28.4546	28.3091	28.3007	28.5214	28.2124	28.3881	28.4791	28.3108	28.5462	28.1291	28.3043	28.3091	5	5	5	21.2	21.2	21.2	37.985	0	7.5401	369080000	15	260	A0A0R4J081	Ndufaf1
31.567	31.6506	31.9275	31.4237	31.613	31.9065	31.3494	31.6488	31.9002	31.6467	31.8316	31.4825	31.8055	31.7901	31.3379	31.7113	31.8498	31.489	19	19	19	44.4	44.4	44.4	47.907	0	130.94	3301600000	88	261	P51174	Acadl
27.0444	27.1331	27.3412	27.1559	27.2365	27.2457	27.1632	27.1147	27.307	27.3603	27.2377	27.2625	27.3505	27.1022	27.1245	27.4799	27.2038	27.0682	6	5	5	14	11.5	11.5	58.608	0	6.7398	150880000	13	262	Q91YN5	Uap1
32.3855	32.3502	32.3114	32.5039	32.374	32.3853	32.4842	32.3174	32.3987	32.5963	32.2827	32.3779	32.3822	32.2653	32.1715	32.5693	32.3945	32.3115	14	14	14	22.8	22.8	22.8	81.07	0	323.31	5270200000	120	263	Q8BJI1	Slc6a17
26.6543	26.8502	26.7224	26.6585	26.7674	26.7899	26.5007	26.7801	26.7206	26.6821	26.8209	26.6221	26.6158	26.8515	26.5524	26.6409	26.8125	26.795	5	5	5	10.9	10.9	10.9	32.935	0	35.546	107290000	16	264	P20352	F3
22.7057	22.1052	22.3343	22.0099	22.8004	22.3961	NA	21.4039	22.6531	22.5837	22.324	22.3602	22.5218	22.6423	22.1554	22.5833	22.0477	22.3094	2	2	2	3.2	3.2	3.2	100.83	0	5.8331	3892700	3	265	Q8K2I4	Manba
29.9928	29.8963	30.0795	29.7327	29.9366	30.1473	29.6351	30.0211	30.0941	29.9544	30.0113	29.9633	29.9037	30.15	29.7826	29.9398	30.0408	29.9292	11	11	11	43.5	43.5	43.5	34.676	0	147.56	1005300000	57	266	A0A0R4J094	Fahd2
29.1567	29.1236	29.1447	29.3538	29.1746	29.0847	29.3268	29.1222	29.1616	29.0986	29.1923	29.101	29.1932	29.1526	29.2928	29.313	29.0694	29.2089	8	8	8	15.7	15.7	15.7	65.225	0	104.94	595550000	31	267	O88291	Znf326
28.4897	28.5789	28.4319	28.7065	28.7078	28.3393	28.8448	28.6033	28.5127	28.4023	28.5107	28.7221	28.4847	28.4914	28.9766	28.4611	28.3791	28.8077	11	11	11	41	41	41	27.631	0	132.92	376420000	37	268	Q3UY34	NA
30.6133	30.1721	30.1861	30.5232	30.7618	30.5276	30.3791	30.3603	30.461	30.3629	30.5643	30.0921	30.7663	30.5836	30.1977	30.6327	30.5136	30.2699	13	13	13	21.5	21.5	21.5	64.56	0	323.31	1440500000	51	269	Q8BLE7	Slc17a6
29.8198	29.8136	29.7762	29.7605	29.9112	29.8866	29.6618	29.7902	29.805	29.7357	29.7212	29.7542	29.8718	29.7891	29.6838	29.869	29.8554	29.7659	12	12	12	29.4	29.4	29.4	48.029	0	127.91	922300000	42	270	A0A0R4J0B4	Cmas
26.1568	26.6585	26.5918	26.3597	26.0391	26.4469	26.3624	26.2335	26.2838	26.3469	26.283	26.2137	26.4727	26.49	25.8216	26.5212	26.5798	26.23	4	4	4	14.8	14.8	14.8	50.53	0	323.31	80901000	15	271	A0A0R4J0B5	BC017158
27.3863	27.3119	27.2689	27.3471	27.3614	27.4063	27.4381	27.4233	27.3392	27.2917	27.4546	27.2822	27.458	27.3842	27.1502	27.3536	27.3584	27.2912	6	6	6	12	12	12	72.977	0	8.7173	166770000	16	272	Q7TMS5	Abcg2
31.6191	31.6447	31.3717	31.6256	31.7382	31.5051	31.684	31.6007	31.5725	31.6916	31.6655	31.6638	31.5278	31.6406	31.5226	31.6042	31.5361	31.4981	18	18	18	59.1	59.1	59.1	38.95	0	285.36	3234200000	81	273	A0A0R4J0B8	Sh3gl3
25.3065	25.3544	25.2763	25.4025	25.2028	25.2605	25.4303	25.2779	25.2779	25.3211	25.3294	25.3133	25.3513	25.275	25.88	25.2544	25.253	25.086	4	4	4	14.3	14.3	14.3	38.705	0.0049247	1.8068	40298000	4	274	A0A0R4J0D1	Saraf
29.4363	29.2863	29.3966	29.3442	29.4188	29.468	29.2183	29.4709	29.4258	29.3822	29.3722	29.3625	29.3301	29.4342	29.5502	29.3824	29.3467	29.3728	9	9	9	12.4	12.4	12.4	93.314	0	52.636	690800000	25	275	A0A0R4J0D3	Stt3b
25.3694	25.2963	25.5405	25.0139	25.0126	25.6848	25.4482	25.2711	25.5048	25.3768	25.4522	25.7876	25.126	25.4021	25.3412	25.4035	25.1517	25.241	3	3	3	6.7	6.7	6.7	62.131	0	31.275	42328000	7	276	Q6PDG8	Mon1a
24.7226	24.9748	24.743	24.5475	24.7115	24.7764	24.6984	24.6751	24.6774	24.5619	24.9295	24.7986	24.6761	24.6737	24.7445	24.7649	24.854	24.8426	2	2	2	3.3	3.3	3.3	106.86	0.00063002	3.0412	27681000	3	277	Q7TQK1	Ints7
32.6279	32.6554	32.5324	32.546	32.6627	32.5668	32.5208	32.576	32.591	32.6765	32.6416	32.5561	32.6496	32.5267	32.6009	32.6774	32.6799	32.4822	34	34	31	30.6	30.6	29	143.64	0	136.63	6458300000	107	278	Q99KY4	Gak
30.4904	30.451	30.4109	30.2211	30.4095	30.4478	30.1371	30.4061	30.524	30.4393	30.4946	30.4099	30.451	30.4054	30.232	30.4487	30.4455	30.3546	25	25	24	40.8	40.8	39.5	70.527	0	323.31	1341000000	86	279	Q8BH04	Pck2
NA	NA	NA	NA	NA	NA	NA	NA	NA	23.9812	24.3509	23.7379	24.1676	24.2613	23.8811	24.4898	24.3702	23.9998	1	1	1	2.3	2.3	2.3	67.188	0.00093648	2.8808	16382000	3	280	Q6VN19	Ranbp10
23.2136	23.5013	22.9879	23.1566	23.4885	22.7051	23.0501	23.6352	23.4336	23.3137	23.4639	22.9322	23.3524	23.5199	22.9606	23.33	23.2843	22.9204	1	1	1	6.5	6.5	6.5	34.108	0	19.862	10584000	3	281	A0A0R4J0H5	Gnptg
NA	NA	NA	NA	NA	NA	NA	NA	NA	24.841	24.657	24.8295	24.629	24.5425	25.2417	24.6099	24.5749	24.8496	3	3	3	11.3	11.3	11.3	59.05	0	6.499	32541000	3	282	P70459	Erf
28.8508	28.1756	30.6477	28.817	28.4193	28.4319	28.8398	28.5243	29.329	29.887	28.9314	28.6739	29.0421	28.3463	27.7758	29.2199	29.1531	28.349	10	10	9	31.3	31.3	27.8	46.672	0	201.48	576580000	37	283	A0A0R4J0I1	Serpina3k
31.7226	31.5833	31.687	31.6474	31.7015	31.6533	31.6608	31.693	31.6146	31.6704	31.6835	31.7186	31.7524	31.6869	31.5117	31.72	31.6987	31.5897	64	64	63	16.9	16.9	16.6	504.74	0	323.31	3331800000	188	284	Q91ZX7	Lrp1
29.9318	29.8728	29.7105	30.045	29.7853	29.6087	30.1073	29.8561	29.7682	29.944	29.6719	29.8598	29.8714	29.7919	29.8796	29.8918	29.9399	29.8546	17	17	17	37.9	37.9	37.9	62.699	0	240.5	944950000	55	285	Q9JHU2	Palmd
NA	NA	NA	NA	NA	NA	NA	NA	NA	25.0697	25.2676	25.337	25.2576	25.1613	24.991	25.2848	25.2469	25.4353	5	5	5	7.2	7.2	7.2	78.685	0	4.2422	33916000	6	287	Q8BKT7	Thoc5
28.128	28.2513	27.9657	28.209	28.1481	28.0101	28.3293	28.1115	28.068	28.0956	27.8897	28.042	28.1094	28.0435	28.3851	28.2786	28.1053	28.2917	22	21	21	23.1	22.5	22.5	124.49	0	83.707	271230000	45	288	Q2KN98	Specc1l
24.0993	24.464	24.0014	24.0686	24.3902	24.7043	24.0264	24.9719	24.1568	25.0804	24.3155	24.1029	24.5087	24.5067	23.8555	24.4684	24.3212	24.2512	2	2	2	6.4	6.4	6.4	42.794	0	11.73	22343000	8	289	Q6P6N5	Spred3
26.5288	26.0658	26.6018	26.2845	26.1123	26.4009	26.61	26.6185	26.493	26.6986	26.5618	26.2714	26.6861	26.5712	25.5919	26.6438	26.6249	25.9194	3	3	3	25.3	25.3	25.3	17.806	0	4.3498	89464000	10	290	Q9ERR7	Selenof
32.8869	32.8964	32.9135	32.8964	32.8987	32.8918	32.9035	32.945	32.921	32.9198	32.8435	32.9391	32.8879	32.8976	32.8708	32.8981	32.9262	32.925	79	79	78	40	40	39.6	225.63	0	323.31	7955700000	330	291	A2AGT5	Ckap5
26.4886	26.4194	26.3731	26.6065	26.5899	26.3961	26.5544	26.4792	26.4606	26.6962	26.1921	26.5746	26.5223	26.6834	26.4327	26.2431	26.6218	26.4875	6	6	6	9.4	9.4	9.4	69.413	0	17.645	95022000	11	292	Q8BRB0	Cog6
28.2611	28.389	28.3193	28.286	28.5645	28.38	28.2591	28.4468	28.5191	28.3895	28.4501	28.2756	28.4306	28.4939	28.1261	28.3781	28.512	28.3065	8	8	8	42.5	42.5	42.5	35.975	0	121.07	362020000	23	293	Q8BJZ4	Mrps35
29.0549	29.093	28.8438	29.1929	28.9786	28.8062	29.3065	28.912	28.8871	29.1472	28.9009	28.9066	29.0317	28.8382	29.347	29.2611	29.0146	28.8263	15	15	15	50.1	50.1	50.1	38.094	0	159.05	561600000	34	294	A0A0R4J0M1	Tbcc
31.1902	31.1859	31.095	31.1448	31.2437	31.0869	31.1991	31.1941	31.0612	31.0354	31.1102	31.1341	31.1115	31.116	31.3545	31.2138	31.1622	31.205	38	38	38	37.3	37.3	37.3	134.5	0	323.31	2223300000	115	295	Q8CDG3	Vcpip1
28.9016	28.5855	29.2102	28.5948	28.558	29.1272	28.5929	28.702	29.0895	28.9182	28.7816	28.5545	28.7566	28.9754	28.6158	28.6866	28.813	28.8832	9	9	9	28.6	28.6	28.6	45.019	0	17.67	419580000	25	296	Q9D7B6	Acad8
24.4142	24.4171	24.187	24.1798	24.4297	24.26	24.0472	24.1938	24.5171	24.387	24.4534	24.2071	24.3522	24.3327	24.0122	24.5009	24.4921	24.4002	4	4	4	6.9	6.9	6.9	71.558	0	7.4853	20267000	5	297	Q8VDG3	Parn
NA	NA	NA	NA	NA	NA	NA	NA	NA	24.2694	24.1376	24.0965	24.1854	24.5521	24.5547	24.0753	24.1078	24.5131	3	3	3	6.5	6.5	6.5	79.512	0	14.779	24374000	3	298	Q80VI1	Trim56
27.2051	27.2005	27.18	27.32	27.3378	27.1782	27.0241	27.1826	27.3777	27.4154	27.0988	27.359	27.2865	27.2173	27.3641	27.1281	27.0909	27.3668	8	8	8	11.4	11.4	11.4	86.072	0	11.232	163530000	24	299	Q3UM29	Cog7
26.2382	25.9972	26.5334	26.1105	25.9138	26.3379	26.6302	26.3992	26.4106	26.211	26.0733	26.3724	26.3292	26.1232	26.4665	25.8629	26.1896	26.6652	3	3	3	29.7	29.7	29.7	11.451	0	5.5012	75345000	7	300	O70404	Vamp8
22.9901	23.3307	23.1454	23.4682	22.4226	22.9774	23.3406	22.6808	23.0868	22.7641	22.9228	23.266	23.03	22.9122	23.007	22.9482	22.9534	23.4255	1	1	1	2.6	2.6	2.6	53.176	0.0069691	1.6064	8633400	4	301	Q18PE0	Dok7
27.2856	27.2579	27.2345	27.0883	27.3656	27.199	27.1224	27.3607	27.3567	27.1129	27.4669	27.3984	27.2693	27.4111	27.3444	27.1645	27.3388	27.416	4	4	4	12.4	12.4	12.4	32.747	0	4.5355	147820000	11	302	A0A0R4J0R4	Nat8l
26.3645	26.5834	26.5583	26.72	26.5424	26.4005	26.7506	26.4385	26.229	26.5982	26.6921	26.6104	26.4609	26.4728	26.3702	26.5873	26.6579	26.569	5	5	4	24.7	24.7	20.5	43.095	0	29.708	91767000	21	303	Q91W92	Cdc42ep1
27.3428	27.5159	27.488	27.4431	27.5955	27.7034	27.3084	27.6488	27.4599	27.4593	27.6279	27.5423	27.5023	27.5238	26.9649	27.5852	27.7121	27.4227	6	6	6	19.2	19.2	19.2	43.399	0	12.508	182680000	21	304	A0A0R4J0S3	Rtn4ip1
29.0047	29.2073	29.4503	28.7974	28.8859	29.2393	28.7649	29.0083	29.3293	29.0378	29.1069	29.0322	28.9619	29.0903	29.0952	29.1289	29.1486	29.0818	16	16	16	21.2	21.2	21.2	115.56	0	118.66	560800000	42	305	A0A0R4J0S4	Llgl1
22.1853	21.9302	22.438	22.6005	22.2041	22.5733	22.6264	22.4983	22.8486	NA	NA	NA	NA	NA	NA	NA	NA	NA	2	2	2	1.9	1.9	1.9	160.81	0.00047483	3.1232	5567500	2	306	Q8CGB3	Uaca
28.8811	29.0828	29.0378	29.0689	29.1206	29.0235	29.0795	29.144	29.0891	28.918	28.9363	29.1101	28.8975	28.9652	29.3366	28.9455	29.0715	29.2536	8	8	8	39.7	39.7	39.7	26.645	0	160.14	547100000	39	307	Q8K3A0	Hscb
NA	NA	NA	NA	NA	NA	NA	NA	NA	24.8215	24.8366	24.0436	24.4944	24.7523	24.6669	24.8041	25.0182	24.6297	4	4	4	4.9	4.9	4.9	86.689	0.00047423	3.0943	22973000	6	309	O88351	Ikbkb
28.771	28.7507	28.6294	28.7023	28.8325	28.3473	28.7365	28.7788	28.2976	28.573	28.5096	28.7405	28.5968	28.8193	28.6842	28.7661	28.7489	28.6864	7	3	3	12.1	7.8	7.8	52.107	0	13.449	433000000	19	310	P28659	Celf1
28.709	28.6502	28.8236	28.7295	28.7757	28.679	28.7222	28.6825	28.5877	28.59	28.6703	28.7762	28.7094	28.6401	28.9059	28.6038	28.5721	28.9744	10	10	10	26.6	26.6	26.6	57.455	0	90.047	415570000	26	311	Q9D8S3	Arfgap3
27.5259	27.5889	27.4078	27.929	27.7321	27.4053	28.0229	27.6089	27.4982	27.5143	27.3372	27.8092	27.6363	27.5161	27.8288	27.3725	27.6083	27.8142	8	8	8	27.6	27.6	27.6	46.478	0	33.501	200310000	24	312	Q0VGB7	Ppp4r2
24.5834	24.7136	24.7016	24.6748	24.5599	24.2846	24.8265	24.5126	24.5374	24.6527	24.4568	24.6245	24.6458	24.6191	24.7282	24.7852	24.6186	24.4981	5	5	5	7.2	7.2	7.2	83.456	0	3.7149	27566000	6	313	A0A0R4J0U5	Abcd2
25.6768	25.7316	25.7085	25.5893	25.7846	25.8644	25.6432	25.6327	25.6188	25.5366	25.5684	25.7447	25.4998	25.846	26.0105	25.5094	25.6444	26.0916	3	3	3	17.4	17.4	17.4	24.493	0.0042163	1.8648	55750000	7	314	Q8R395	Commd5
27.0888	27.2372	27.0424	27.4854	27.4454	26.973	27.42	27.3663	26.9861	27.9749	27.1718	27.3011	27.0467	27.2931	27.9504	27.0461	26.9775	27.6651	14	14	14	15.8	15.8	15.8	110.58	0	19.007	122230000	22	315	Q9QXM1	Jmy
27.9485	27.8445	27.9771	27.797	27.9785	27.9515	27.6392	28.0548	27.913	28.0354	27.8687	27.9605	27.9517	27.9807	27.7077	27.9466	27.9221	27.8753	15	15	15	10.6	10.6	10.6	217.17	0	41.211	250940000	41	316	P08775	Polr2a
28.8265	28.868	28.9078	28.5732	28.7207	28.8637	28.6308	28.8521	28.7807	28.8328	28.7771	28.7966	28.8051	28.7675	28.7202	28.7471	28.8397	28.8276	16	16	16	28.7	28.7	28.7	68.075	0	30.002	442550000	40	317	Q9CRC8	Lrrc40
30.281	30.3043	30.1723	30.3766	30.391	30.1563	30.4338	30.3385	30.147	30.281	30.2769	30.3922	30.1953	30.2737	30.7723	30.1018	30.2036	30.3817	25	25	20	21.1	21.1	17.2	150.89	0	148.7	1254700000	76	318	Q5XJV6	Lmtk3
32.9693	32.7263	33.0422	32.7909	32.7812	32.9375	32.9434	32.842	32.9838	33.1025	32.8298	32.9023	32.9967	32.859	32.5958	32.8425	32.8485	32.9504	37	37	37	50.9	50.9	50.9	71.982	0	323.31	7902100000	183	319	P08003	Pdia4
32.3772	32.4271	32.2772	32.5714	32.402	32.169	32.6208	32.402	32.3724	32.3811	32.3217	32.4688	32.3499	32.2997	32.7755	32.2958	32.3796	32.3266	6	6	6	14.2	14.2	14.2	34.436	0	12.162	5617000000	17	320	P55088	Aqp4
27.8235	26.7788	27.8613	26.7293	27.1281	27.6213	28.0845	27.8411	27.6403	28.0325	27.6369	26.5683	27.906	27.9109	26.6185	26.8262	27.7882	27.8932	14	14	5	15.2	15.2	6.4	135.44	0	67.139	198040000	30	321	A0A0R4J1K4	Slc4a2
27.2184	27.3765	27.3979	27.3857	27.475	27.2285	27.1749	27.3488	27.4376	27.2879	27.4757	27.3801	27.466	27.4248	26.8691	27.5497	27.4162	27.3718	13	13	9	20.7	20.7	11.6	78.334	0	65.547	162940000	29	322	Q7TN99	Cpeb3
26.5486	25.9415	26.3741	26.2116	26.1768	26.4654	26.6132	26.4484	26.5843	26.4845	26.2632	26.6015	26.7022	26.3687	25.9955	25.9519	26.1739	26.5973	9	9	9	17.8	17.8	17.8	82.311	0	34.159	85328000	21	323	P98078	Dab2
28.6955	28.8125	29.019	28.6054	28.702	28.7307	28.6112	28.6608	28.8399	28.7203	28.8936	28.5982	28.7844	28.881	28.4439	28.9757	28.7906	28.6014	15	15	15	22.5	22.5	22.5	81.58	0	104.03	408910000	32	324	Q8R146	Apeh
27.0905	27.318	27.1906	27.3636	27.2009	26.9771	27.1677	27.3448	27.1208	27.0448	27.0372	27.3241	26.965	27.192	27.8472	27.0656	27.0108	27.3637	48	2	2	32	1.3	1.3	173.55	0	83.641	144670000	7	325	Z4YKC4	Eif4g3
32.8662	32.9094	32.8725	32.8217	32.9915	32.863	32.7055	32.801	32.7825	32.9317	32.9988	32.7685	32.8377	32.9263	32.6559	33.0458	32.9296	32.6985	24	24	24	39.6	39.6	39.6	58.131	0	323.31	7394100000	118	326	G3UYZ1	Igsf8
31.273	31.2224	30.8531	31.5367	31.4128	30.8701	31.6278	31.2848	31.0617	31.1934	31.0357	31.2939	31.1447	31.1902	31.7831	31.0757	31.0296	31.4078	18	18	16	38.9	38.9	35.9	76.884	0	194.23	2568800000	77	328	A0A0R4J124	Srpk2
29.6056	29.6367	29.5614	29.7111	29.647	29.7119	29.5695	29.7163	29.675	29.6681	29.6578	29.6469	29.7129	29.6869	29.2914	29.7222	29.7352	29.6813	13	13	13	18.9	18.9	18.9	59.704	0	61.408	826560000	42	330	A0A0R4J138	Arsb
29.2214	29.31	29.1034	29.3899	29.2741	29.1774	29.2308	29.1925	29.1713	29.0436	29.0252	29.4101	29.1769	29.1895	29.6424	29.0259	29.1182	29.4107	17	17	17	17.5	17.5	17.5	151.83	0	138.72	587860000	52	331	A0A0R4J140	Cluh
26.3042	26.3636	26.4025	26.0809	26.1945	26.2167	26.1934	26.1821	26.3383	26.0094	26.4377	26.1398	26.0564	26.2767	26.3701	26.4188	26.4592	26.1936	7	7	7	8.7	8.7	8.7	164.74	0	77.676	79403000	18	332	Q3U1Y4	Dennd4b
28.3678	28.4009	28.3932	28.3486	28.345	28.4436	28.4549	28.3634	28.5074	28.3688	28.3795	28.5363	28.49	28.3372	28.2008	28.4092	28.4184	28.4075	10	10	10	32	32	32	49.798	0	127.54	352720000	26	333	Q9QZH6	Ecsit
26.4642	26.4634	26.5596	26.2375	26.4902	26.5316	26.3714	26.3993	26.6202	26.4222	26.5191	26.5203	26.5053	26.5305	26.3452	26.1493	26.4353	26.654	4	4	4	6.9	6.9	6.9	69.483	0	8.1225	85904000	10	334	P23475	Xrcc6
28.0432	28.0245	27.9867	28.2549	28.2033	27.9446	28.2943	28.0989	27.8426	28.1636	28.1927	28.0228	28.0032	28.1249	28.0673	28.2066	28.0189	27.9752	6	6	2	20.2	20.2	6.7	36.883	0	56.245	272980000	23	335	Q9CSU0	Rprd1b
26.4309	26.7488	27.0095	26.8	26.7083	26.8695	26.7801	26.7101	26.6272	26.7657	26.6548	26.879	26.6193	26.7181	27.0837	26.4685	26.6854	27.0837	6	6	6	6.7	6.7	6.7	135.94	0	69.597	118400000	21	336	Q3U1U4	Itgam
25.444	25.2	25.2329	25.2967	25.4222	25.2952	24.9874	25.1752	25.0673	25.0649	25.2046	25.2811	25.2431	25.12	25.5064	25.1657	25.1496	25.3306	4	4	4	3	3	3	146.65	0.0075231	1.5834	37079000	7	337	Q6PAL8	Dennd5a
28.3753	28.4603	28.0554	28.1729	28.1466	28.4186	27.9655	28.1491	28.2052	28.2553	28.2485	28.1852	28.2241	28.1355	28.0879	28.3653	28.2948	28.1107	11	10	10	21.7	21.7	21.7	61.035	0	18.868	303190000	24	338	P59108	Cpne2
31.8536	31.7451	31.8724	31.81	31.7811	31.798	31.8722	31.8474	31.8297	31.7357	31.7801	31.8463	31.8324	31.8143	31.8707	31.8524	31.8543	31.9002	28	28	7	45.3	45.3	13.6	72.93	0	323.31	3662900000	112	339	A0A0R4J1E2	Eef1d
27.3598	27.5128	26.9804	27.682	27.3443	26.9568	27.7085	27.0694	27.2189	27.5249	27.1323	27.4366	27.2	27.114	27.2571	27.2397	27.3253	27.257	39	1	1	47.2	4.2	4.2	72.544	0	75.328	159930000	8	340	A0A0R4J1E3	NA
NA	NA	NA	NA	NA	NA	NA	NA	NA	25.1916	24.7628	24.9249	24.8637	24.5967	24.9372	24.9037	24.8251	24.7241	2	2	2	7.1	7.1	7.1	33.365	0.0098872	1.4115	30710000	4	341	Q6P8M1	Tatdn1
25.3279	24.9902	25.1688	25.3552	25.2028	25.3649	25.6083	25.2048	25.3405	25.2185	25.285	25.3353	25.424	25.0862	24.7784	25.6379	25.3149	25.1576	2	2	2	5.1	5.1	5.1	54.748	0.00093429	2.8654	37195000	4	342	Q8CI59	Steap3
26.1707	26.1817	26.2	26.2957	26.0459	25.7876	26.5173	26.1089	26.1888	NA	NA	NA	NA	NA	NA	NA	NA	NA	4	4	1	7.7	7.7	2.6	78.832	0	30.868	73681000	9	343	P58462	Foxp1
24.77	25.2197	24.8773	25.1	25.3822	25.0485	24.727	25.1984	24.8632	24.6996	25.0583	24.986	25.2443	25.129	25.3141	24.9627	24.9246	25.1491	2	2	2	4.1	4.1	4.1	67.5	0.00032462	3.5909	36354000	4	344	O88559	Men1
25.3975	25.1356	25.2613	25.0582	25.4894	25.2577	24.9016	25.1418	25.2824	25.362	25.3859	24.8176	25.2133	25.3394	25.0303	25.3249	25.41	24.9362	5	5	5	3.6	3.6	3.6	204.1	0	8.2842	44571000	8	345	Q9QY81	Nup210
28.152	28.1864	28.0555	28.1687	28.2076	28.0356	28.4571	28.1695	28.1676	28.1611	28.0491	28.2421	28.1437	28.0405	28.403	27.9238	28.1906	28.4362	8	8	4	40.1	40.1	21.1	15.57	0	212.07	300470000	27	346	A0A0R4J1J1	Pnkd
21.325	21.5505	21.482	21.133	21.482	21.6841	21.2198	21.2465	21.8497	21.7848	21.7686	21.0445	21.6266	21.4398	20.8539	21.8873	21.827	20.7746	2	2	2	6.5	6.5	6.5	47.359	0.0010812	2.7397	2404200	4	347	O88829	St3gal5
27.2388	27.2235	27.2075	27.4599	27.2607	27.2191	27.4239	27.2014	27.1572	27.3292	27.189	27.2177	27.2667	27.2711	27.4251	27.1985	27.1923	27.4054	7	7	7	15.5	15.5	15.5	70.332	0	22.467	158550000	21	348	Q05BG1	Cnot4
22.2917	22.4451	23.7597	22.4895	22.3038	22.2721	22.3812	22.3229	22.7809	NA	NA	NA	NA	NA	NA	NA	NA	NA	1	1	1	19.2	19.2	19.2	10.982	0	17.787	5366400	1	350	P33622	Apoc3
28.5863	28.463	28.5725	28.3763	28.463	28.5917	28.4451	28.4486	28.4955	28.4175	28.4844	28.4237	28.6239	28.5948	28.4246	28.5642	28.3524	28.4509	9	9	9	19.4	19.4	19.4	56.056	0	139.95	387870000	26	351	P41242	Matk
29.9699	29.9488	30.2509	29.945	30.1593	30.266	29.8547	29.9737	30.101	29.9647	30.1137	29.9634	29.9928	30.094	30.1071	30.0895	30.002	30.0813	41	36	36	27.2	25.1	25.1	209.52	0	216.16	1099300000	99	352	A0A0R4J1N7	Ank1
31.4826	31.6195	31.5483	31.5635	31.5159	31.5026	31.6571	31.4504	31.5082	31.4835	31.5327	31.6753	31.5603	31.4792	31.844	31.2485	31.5381	31.4896	15	15	15	44.9	44.9	44.9	27.987	0	59.116	3057900000	62	353	P40630	Tfam
27.7621	27.8316	27.6677	27.7688	27.6229	27.6295	27.6849	27.6152	27.4688	27.4787	27.4368	27.7266	27.4186	27.6074	28.2549	27.5144	27.5144	27.9802	9	9	9	21.4	21.4	21.4	55.361	0	85.072	193340000	28	354	P50586	Tub
28.7315	28.7682	28.6351	28.8051	28.7062	28.7388	28.7631	28.7647	28.6204	28.6482	28.6105	28.7701	28.7251	28.5768	29.0749	28.5184	28.6643	28.8764	18	18	18	21.2	21.2	21.2	150.65	0	102.68	403230000	44	355	A0A0R4J1Q0	Edc4
24.4618	24.6131	24.8408	24.6496	24.7192	24.9707	24.9335	24.7573	24.9051	24.7407	24.6087	24.7686	24.8267	24.4948	25.2066	24.5981	24.5981	24.8322	3	3	3	6.1	6.1	6.1	103.17	0	45.736	25367000	5	356	P06802	Enpp1
28.0083	27.9571	27.9938	27.865	27.9959	27.9995	27.8685	27.9315	27.7862	28.0293	27.9444	27.9875	28.056	27.9768	27.4577	27.9562	28.1373	27.6599	6	6	5	62.1	62.1	55.3	11.74	0	16.781	268900000	13	357	A0A0R4J1R7	Pcbd2
25.8207	26.0523	25.5577	25.9599	25.7713	25.5881	26.2579	25.8087	25.4796	25.6799	25.8859	25.9165	25.9479	25.6116	26.3218	25.7974	25.8741	25.4337	7	5	5	8.3	6	6	99.299	0	5.4842	57714000	11	358	Q80W14	Prpf40b
24.7815	24.5424	24.7394	24.8658	24.7208	24.8721	24.427	24.6542	24.7848	24.7669	24.7663	24.5746	24.5386	24.8071	24.6597	24.9139	24.8438	24.3871	6	5	5	12.7	11.3	11.3	67.245	0	4.6827	25932000	7	359	A0A0R4J1T4	Lrrtm4
27.3476	27.377	27.4237	27.4372	27.3173	27.4417	27.4896	27.486	27.3262	27.2865	27.2192	27.5029	27.4365	27.2732	27.6895	27.0929	27.3323	27.5262	5	5	5	7.2	7.2	7.2	68.561	0	7.0702	181200000	14	360	Q8BGZ4	Cdc23
28.0561	28.3508	28.0882	28.535	28.3364	28.1915	28.455	28.358	28.2058	28.2076	28.2422	28.4268	28.1931	28.1142	28.5216	28.2223	28.1801	28.4145	14	14	14	25.3	25.3	25.3	78.31	0	49.409	302510000	34	361	A0A0R4J1X0	Nyap2
24.7325	24.1996	24.7587	24.6126	24.7565	24.5193	24.5985	24.3791	24.4966	24.7221	24.367	24.4208	24.8767	24.6338	24.3186	24.856	24.5194	24.6652	2	2	2	10.2	10.2	10.2	33.289	0	15.196	28163000	10	362	A0A0R4J1X1	Adck4
23.7358	23.5007	23.7623	23.2534	23.3419	23.6186	23.2743	23.4312	23.57	23.545	23.5242	23.4604	23.5685	22.6447	22.9353	23.6769	24.0773	23.3256	3	3	3	12.5	12.5	12.5	36.3	0	4.5338	11141000	3	363	Q8BWU5	Osgep
26.4545	26.4755	26.1705	26.338	26.4649	26.311	26.3966	26.4649	26.098	26.0318	26.1026	26.6007	26.2234	26.4111	26.6392	26.4868	26.3798	26.5199	5	5	5	5.1	5.1	5.1	149.07	0	4.2749	84993000	7	364	Q99NH2	Pard3
22.2891	22.3333	22.1116	22.7706	22.1858	22.0217	22.8645	22.7094	21.7236	22.1416	22.989	22.5827	22.7829	22.052	21.766	22.9937	22.3507	22.8985	1	1	1	5.5	5.5	5.5	36.778	0	14.477	4923700	3	365	P23708	Nfya
24.2607	24.4113	24.2303	24.2863	24.266	24.3509	24.6028	24.3558	24.3796	24.5574	24.244	24.7355	24.3863	24.0489	24.4955	24.0458	24.2385	24.565	3	3	3	17.4	17.4	17.4	28.031	0	14.224	21198000	5	366	Q9CR67	Tmem33
24.586	24.7668	24.6137	24.79	24.9498	24.4128	24.9096	24.6482	24.5719	24.7947	24.6115	24.7557	24.6231	24.7274	24.6644	24.9008	24.7139	24.7281	3	2	2	7.9	5.7	5.7	68.262	0	5.5405	28678000	5	367	Q9CWR0	Arhgef25
26.2198	26.3012	26.2912	26.2572	26.2759	26.3561	26.2723	26.5552	26.2339	25.6867	26.2103	26.7342	26.0203	26.3188	26.9249	25.692	26.2673	26.7739	8	6	6	17.5	13.9	13.9	52.422	0	12.501	80029000	11	369	Q8C650	Septin10
24.2393	24.4101	24.587	24.3563	24.7114	24.4057	24.0303	24.1704	24.6486	24.1874	23.9508	24.4024	24.399	24.4418	24.3391	24.3615	24.4744	24.6883	3	3	3	11.5	11.5	11.5	26.661	0	7.1137	23633000	8	370	A0A1L1SRH8	Senp8
27.0151	27.1998	27.0863	26.9928	27.1171	27.2239	26.7614	27.2538	26.904	27.1354	27.1512	27.0807	26.9264	27.1934	26.9117	27.1628	27.0502	26.8884	7	7	7	17.3	17.3	17.3	44.905	0	6.4967	130210000	8	371	Q922Q9	Chid1
23.7567	23.7825	23.5029	23.9444	23.8129	23.6186	23.7435	23.7736	23.8659	24.0521	23.6382	24.0152	23.9418	24.3378	23.5769	23.9707	23.5252	22.9511	3	3	3	8.2	8.2	8.2	38.107	0	4.8085	14565000	5	372	Q8BR65	Suds3
27.1603	26.7304	26.8167	27.025	26.854	26.8394	27.2093	27.1057	26.9467	26.6217	28.0543	28.3621	27.8254	25.7951	26.284	26.6495	26.299	27.6319	3	3	3	6.9	6.9	6.9	57.301	0.0061613	1.6993	126090000	6	373	D0VYS2	Hsf3
25.5289	25.5901	25.157	25.3881	25.601	25.3054	25.523	25.5669	25.2947	25.4862	25.3185	25.4417	25.2861	25.5706	25.7318	25.3043	25.3752	25.7824	2	2	2	3.1	3.1	3.1	129.98	0	6.7953	46814000	5	374	Q9ESJ0	Xpo4
24.9049	24.5754	24.9819	24.4879	24.6079	24.9623	24.5252	24.5833	24.8551	25.2302	24.5705	24.6413	24.5377	24.6981	24.296	24.7865	24.6675	24.4722	1	1	1	1.4	1.4	1.4	123.12	0.0012191	2.5322	26706000	5	375	B2RUP2	Unc13d
28.4817	28.3912	28.2909	28.7703	28.5526	28.2073	28.6806	28.3733	28.3175	28.763	28.7147	28.0191	28.5651	28.5199	28.3374	28.7018	28.547	27.8516	28	1	1	52.2	1.8	1.8	62.543	0.0091305	1.463	408980000	3	376	A0A0R4J259	Syncrip
28.0362	27.9946	27.7384	28.1116	28.0257	27.6749	28.1863	27.9522	27.7333	28.0026	27.8715	27.9613	27.7431	27.9426	28.3715	27.679	27.8245	27.9747	9	9	9	10.2	10.2	10.2	123.05	0	20.671	258560000	20	377	B2RRE7	Otud4
27.1192	27.1922	27.2202	27.3315	26.9779	27.4985	27.2738	27.1832	27.4246	27.2685	27.365	27.0128	27.0401	27.3489	27.1516	27.3559	27.2045	27.2482	6	6	6	26.3	26.3	26.3	31.709	0	27.484	139210000	21	378	O35083	Agpat1
31.9426	32.0866	32.0581	31.999	32.0663	32.2183	31.8521	31.9855	32.1718	31.9932	32.1156	31.9114	32.0265	32.0768	31.9348	32.0187	32.0449	32.1529	17	17	17	79.3	79.3	79.3	17.086	0	80.419	4131900000	59	379	Q7TMF3	Ndufa12
26.6352	26.5899	26.4996	26.4305	26.5512	26.5414	26.7176	26.606	26.666	26.7012	26.5956	26.6523	26.5088	26.5541	26.5754	26.6639	26.6325	26.4052	3	3	3	7.9	7.9	7.9	62.829	0	22.545	97622000	9	380	Q61211	Eif2d
26.1638	26.2956	26.1638	26.1656	26.21	26.0774	26.2651	26.1949	26.189	26.081	26.1112	26.2849	26.2571	26.1945	26.2804	26.252	26.083	26.1207	6	6	6	4.9	4.9	4.9	158.23	0	8.8496	75082000	13	381	Q5SW75	Ssh2
23.498	23.6221	23.22	24.0741	23.6192	22.9296	23.732	23.4191	23.004	23.2476	22.9455	23.4881	23.461	23.5419	23.9306	23.5867	23.6377	23.8273	19	1	1	41.8	3.2	3.2	45.477	0.0058874	1.7192	11931000	1	382	A0A0R4J2A2	Anks1b
31.4095	31.3687	31.3788	31.3812	31.2748	31.246	31.2744	31.2881	31.3555	31.5528	31.3593	31.181	31.284	31.3282	31.3981	31.403	31.2849	31.2194	17	17	16	54.7	54.7	54.7	35.892	0	193.48	2643900000	77	384	Q6WVG3	Kctd12
27.8128	28.054	28.1061	27.8296	27.9566	27.8954	28.1078	28.0392	28.06	27.9455	27.8724	28.0009	27.9386	28.0177	28.1286	27.9538	28.0798	27.9626	9	9	9	18.3	18.3	18.3	77.383	0	138.9	240780000	30	385	Q9QXJ1	Apbb1
29.556	29.5455	29.8795	29.665	30.0028	29.8483	29.2362	29.5865	29.8085	29.4378	29.6541	29.7868	29.6749	29.7773	29.6388	29.6387	29.7611	29.7602	19	12	12	42.4	31.8	31.8	47.248	0	323.31	883530000	42	386	A0A0R4J2C2	Syt2
29.4167	29.6301	29.4615	29.4667	29.4086	29.3305	29.5823	29.4985	29.5139	29.4327	29.4573	29.4945	29.3835	29.4305	29.616	29.3816	29.5165	29.5253	12	12	12	23.8	23.8	23.8	38.192	0	22.775	688560000	33	388	A2RTH5	Lcmt1
28.568	28.4389	28.6876	28.385	28.3657	28.618	28.3897	28.4508	28.5752	28.5312	28.5026	28.4144	28.5111	28.5306	28.3356	28.4847	28.4529	28.4829	17	17	17	8.8	8.8	8.8	241.44	0	191.85	373280000	39	389	Q8R1A4	Dock7
26.5112	26.4517	26.5555	26.4114	26.2869	26.7234	26.2884	26.6481	26.7242	26.9945	26.3769	26.517	26.4989	26.438	26.307	26.6385	26.6184	26.3269	5	5	5	13.8	13.8	13.8	46.587	0	23.77	94076000	9	390	O55028	Bckdk
23.427	22.8213	23.7053	22.7046	23.0904	23.4689	23.5985	23.4821	23.322	24.3714	23.0743	21.9796	24.1069	23.6625	21.7691	22.2955	23.854	24.0935	1	1	1	2.7	2.7	2.7	63.669	0.0093575	1.4315	11871000	3	391	Q8K480	Mfrp
22.7743	22.5291	22.1957	22.5086	22.4293	22.4894	22.8553	22.9748	22.3943	22.5405	22.6994	22.7269	22.4334	22.3112	22.5874	22.6133	22.711	22.6828	2	2	2	2.4	2.4	2.4	186.06	0.00032415	3.5698	6708800	3	392	E9PYH6	Setd1a
21.8217	21.9838	21.6361	21.7888	21.7112	22.2371	21.6362	21.9039	22.0595	NA	NA	NA	NA	NA	NA	NA	NA	NA	7	2	2	15.7	4.8	4.8	52.743	0.0020759	2.1409	3737400	2	393	Q8BTH8	Csnk1g1
24.4382	24.4818	24.2069	24.5221	24.4485	24.1913	24.713	24.3661	24.3256	24.353	24.3101	24.5095	24.4003	24.3581	24.7049	24.2055	24.4134	24.6892	3	3	3	8.7	8.7	8.7	59.083	0.0010807	2.7374	22497000	4	394	Q3TLD5	Uri1
25.8825	26.4422	26.9893	25.8949	26.5155	26.7873	25.9576	25.9728	26.8705	27.0164	26.8315	25.3757	26.5531	26.6501	25.4576	27.0885	26.621	25.5813	3	3	3	16	16	16	23.599	0.00078345	2.9531	98849000	6	395	Q8VDP6	Cdipt
30.5982	30.192	30.4422	30.671	30.6132	30.3497	30.6638	30.4637	30.4875	30.4985	30.2011	30.5407	30.3746	30.6022	30.6754	30.4261	30.3651	30.4911	5	5	5	35.8	35.8	35.8	21.509	0	7.429	1593800000	15	396	Q9BCZ4	Vimp
26.7394	26.8104	26.7187	26.5561	26.8709	26.7679	26.7456	26.7788	26.769	26.7581	26.7534	26.7603	26.5391	26.8264	26.5628	26.7209	26.8092	26.8311	12	12	5	12.9	12.9	6	143.81	0	43.543	113490000	22	398	Q3UIL6-2	Plekha7
23.7745	23.949	23.7779	23.8788	23.9107	23.999	23.9664	24.0653	24.0056	23.8249	24.0289	23.97	23.9204	23.9204	24.0955	23.7899	23.7654	24.1721	2	2	2	1.5	1.5	1.5	237.47	0.00047274	3.0467	15410000	3	399	Q8K284	Gtf3c1
29.2764	28.865	29.1659	29.2046	29.1464	28.6042	29.4419	29.3915	28.7047	29.1754	28.8297	29.2958	28.8837	28.9001	30.1088	29.0683	28.6752	28.981	3	3	3	18.5	18.5	18.5	10.323	0	323.31	578820000	11	400	Q9Z239	Fxyd1
25.2255	25.4756	25.5987	25.5001	25.4179	25.5031	25.1377	25.4143	25.4466	25.1648	25.3294	25.4025	25.1697	25.4667	25.4772	25.3547	25.2838	25.6211	3	3	3	21.8	21.8	21.8	21.458	0	4.6865	41272000	6	401	Q9EPB4	Pycard
28.8861	28.9875	29.0184	28.9904	28.8255	29.17	29.0917	28.9651	29.1358	28.7846	28.9018	29.0909	28.9012	28.824	29.2098	29.1179	28.9539	29.1253	13	13	13	21	21	21	100.56	0	138.66	466940000	51	403	P22682	Cbl
26.7193	26.9965	26.8675	26.4352	26.6101	26.6207	26.9574	26.7784	26.857	26.995	26.7076	26.7569	26.8291	26.5961	27.21	26.6761	26.7082	26.5311	10	10	9	5.7	5.7	5.2	265.49	0	74.09	104490000	22	404	P45481	Crebbp
27.4831	27.2634	27.5255	27.344	27.2523	27.3207	27.3313	27.1839	27.2592	27.1825	27.2076	27.1032	27.1167	27.4239	27.7085	27.4515	27.4436	27.4311	5	5	5	17.4	17.4	17.4	27.821	0	5.6387	172840000	11	405	A0A0X1KG66	Emc10
27.9389	27.8739	27.8284	27.7255	27.8312	27.8417	27.7579	27.841	27.9095	27.9492	28.074	27.487	27.9986	28.0147	27.3903	28.2639	28.0024	27.5648	4	4	4	14.7	14.7	14.7	36.954	0	5.8722	230630000	10	406	Q9WVA3	Bub3
22.6743	22.5129	22.4017	22.5495	22.6262	22.4452	22.7522	22.4811	22.6099	NA	NA	NA	NA	NA	NA	NA	NA	NA	2	2	2	5.2	5.2	5.2	78.112	0.00048069	3.3329	4789300	2	407	Q8VCB2	Med25
27.7848	27.9168	27.7858	28.1088	27.8438	27.5349	27.9489	27.9735	27.6493	27.7893	27.9252	27.6997	27.9178	27.8463	27.4851	27.9603	27.9211	27.8201	9	9	9	49.1	49.1	49.1	24.977	0	95.865	226790000	27	408	Q9CYN2	Spcs2
27.2595	27.2402	27.3271	27.1164	27.169	27.2958	27.2994	27.1799	27.3487	27.359	27.2285	27.3307	27.4122	27.3979	26.7055	27.4817	27.3925	26.853	3	3	3	27.4	27.4	27.4	12.954	0	4.7753	167220000	13	410	A0A140LHT6	Mrpl48
26.4269	26.5956	26.458	26.581	26.5562	26.2919	26.789	26.3486	26.4135	26.4061	26.3751	26.5306	26.2428	26.2441	26.8655	26.245	26.5779	26.7396	3	3	3	6.2	6.2	6.2	92.079	0	50.699	85908000	10	411	Q61072	Adam9
26.6286	26.6162	26.8607	26.2714	26.446	27.0435	26.344	26.5926	26.8294	26.6603	26.5263	26.5642	26.5926	26.5967	26.7038	26.4758	26.5898	26.7158	8	8	8	9.6	9.6	9.6	149.54	0	18.097	95576000	16	412	Q3TRM4	Pnpla6
NA	NA	NA	NA	NA	NA	NA	NA	NA	24.2643	23.8959	24.5597	24.1463	24.2499	24.8908	23.8855	24.2277	24.3653	2	2	2	8.6	8.6	8.6	35.976	0	8.3266	27456000	4	413	P13346	Fosb
26.5162	26.64	26.7315	26.3068	26.3439	26.6487	26.1581	26.7817	26.5652	26.2422	26.4432	26.4858	26.493	26.4347	27.0827	26.4592	26.5069	26.4151	8	7	7	8	8	8	139.8	0	106.67	81406000	9	414	Q80YF9	Arhgap33
25.8168	26.1141	25.6742	25.6861	25.9697	25.8254	26.0928	25.8378	26.1385	NA	NA	NA	NA	NA	NA	NA	NA	NA	1	1	1	5.2	5.2	5.2	65.505	0	7.7299	48296000	2	415	Q99J21	Mcoln1
26.512	26.608	26.6234	26.4669	27.0191	26.6861	26.5845	26.5328	26.8275	26.6185	26.863	26.5133	26.6951	26.9146	26.5992	26.4829	26.8553	26.6702	4	4	4	7.9	7.9	7.9	63.822	0	136.12	110200000	14	416	Q67BT3	Slc13a5
25.2993	25.0987	25.1971	25.0987	25.1599	25.4578	24.9249	24.6393	25.4696	25.3958	25.3516	24.9211	25.2918	25.3872	25.2017	25.5438	25.3201	24.1094	4	4	4	20.4	20.4	20.4	21.777	0	5.4857	37011000	4	417	Q8BVG8	Nat14
27.2545	27.653	27.6432	27.3446	27.1985	27.3645	27.4941	27.2545	27.5946	27.5663	27.5639	27.569	27.4448	27.1811	27.5094	27.2829	27.5551	27.3293	3	3	3	13.4	13.4	13.4	24.041	0	8.5382	170450000	11	418	P97478	Coq7
27.7616	27.6275	27.6827	27.8262	27.5633	27.5069	27.6378	27.3688	27.3904	27.1195	27.3042	27.7656	27.3381	27.4053	28.5123	27.3146	27.2929	27.9211	2	2	2	11.5	11.5	11.5	26.184	0	7.2491	179570000	11	419	Q8BGZ2	Fam168a
29.9695	30.0949	29.8022	30.2523	30.0017	30.0585	30.3505	30.2392	30.0565	30.0275	29.8761	30.3554	30.0197	30.0412	30.3184	29.9874	30.0274	30.0884	8	8	8	21.4	21.4	21.4	32.887	0	8.1786	1084800000	20	420	Q3UL36	Arglu1
28.2931	28.0809	28.1176	28.2509	28.3086	28.0649	28.4196	28.1356	28.1752	28.2237	27.9861	28.0565	28.0956	28.065	28.7549	27.9921	28.2118	28.3957	2	2	2	29.9	29.9	29.9	8.3494	0.00047801	3.213	311650000	8	421	A0A140LIS7	Pet100
26.7219	26.2938	26.5166	26.6606	26.8046	26.2518	26.8816	26.6179	26.2015	26.4728	26.382	26.7246	26.4404	26.6067	27.127	25.9134	26.3772	26.9855	1	1	1	16.2	16.2	16.2	8.9863	0	16.408	126520000	7	423	P56392	Cox7a1
28.4235	28.3	28.2009	28.6088	28.4402	28.1125	28.4205	28.2937	28.2113	28.3482	28.1616	28.4879	28.2908	28.2868	28.6296	28.1667	28.2314	28.4709	15	15	15	10.4	10.4	10.4	195.35	0	18.846	339120000	27	424	A0A140LIW3	NA
26.2408	26.7128	26.2629	26.6821	26.3067	26.2895	26.9124	26.4278	26.3767	26.5294	26.3963	26.4444	26.4252	26.3353	26.8067	26.4448	26.3971	26.5722	5	5	5	3.8	3.8	3.8	169.42	0	25.413	100940000	10	425	Q8CAF4	Nhsl1
29.5213	29.5518	29.3743	29.5939	29.6449	29.4023	29.6486	29.5588	29.3632	29.3788	29.4451	29.503	29.4463	29.5433	29.8321	29.4654	29.5016	29.5969	18	18	18	6.7	6.7	6.7	328.27	0	54.892	752110000	48	426	E9Q5W5	Zzef1
23.7433	23.5725	23.3149	23.6369	23.6559	23.2694	23.7797	23.5539	23.399	23.6431	23.4961	23.5353	23.5911	23.6583	23.3968	23.7516	23.4959	23.4835	1	1	1	6.6	6.6	6.6	21.618	0.0093628	1.433	13243000	4	427	Q9DD02	L7rn6
25.9041	25.4278	25.6427	25.3366	25.4632	25.3218	25.1669	26.1645	25.2791	25.2847	25.0661	25.8228	25.4032	25.2733	26.2461	25.2468	25.5305	25.7827	13	5	3	3.8	2	1.3	491.03	0	5.0277	45619000	8	428	A0A140LJ69	Unc13b
NA	NA	NA	NA	NA	NA	NA	NA	NA	25.193	25.5319	25.4545	25.5124	25.7542	26.3114	24.6942	25.6874	26.1446	5	3	2	55.3	45.4	34.9	16.369	0	27.804	44272000	8	430	A0A140LJD2	NA
25.7219	25.6156	25.5212	25.6867	25.6656	25.4637	25.5868	25.632	25.3569	25.7221	25.6477	25.5476	25.5309	25.6566	25.7149	25.2937	25.7103	25.7162	16	8	8	3.8	2.2	2.2	551.32	0	7.4485	52371000	12	431	A2AGL3	Ryr3
23.7379	23.6795	23.748	23.5931	23.9411	23.8549	23.7521	23.3027	23.8629	23.6188	23.9112	23.5458	23.5226	23.3023	NA	24.353	24.0195	24.1445	2	1	1	19.5	7.8	7.8	13.992	0.003367	1.9702	14076000	4	432	A0A140LJF9	NA
23.8473	23.7296	23.7707	23.9817	23.6591	23.5745	24.1651	23.8914	23.8597	23.5968	23.6692	23.9898	23.9423	23.7737	24.402	23.9887	23.6513	23.5647	3	3	3	1.6	1.6	1.6	303.97	0	4.5776	14529000	5	433	E9Q394	Akap13
32.218	32.3157	32.1365	32.3379	32.1684	32.2177	32.3881	32.1684	32.294	32.3758	32.3116	32.1878	32.3085	32.4157	31.6344	32.2981	32.3612	32.121	18	18	18	83.7	83.7	83.7	21.053	0	323.31	4820400000	142	434	A0A140T8J4	Hebp1
27.2086	27.3889	27.211	27.4728	27.4522	27.1695	27.6196	27.3263	27.3088	27.3016	27.2166	27.4334	27.2731	27.2194	27.5873	27.3857	27.1842	27.3041	12	12	12	16.2	16.2	16.2	87.56	0	54.564	168610000	22	436	Q8K327	Champ1
22.9041	22.585	23.4831	22.6682	22.6207	23.1577	22.9044	22.6071	22.4181	23.2426	22.8891	22.2485	22.6502	22.8723	22.9689	22.8366	22.8719	22.3999	2	2	2	2.5	2.5	2.5	168.78	0	4.742	7521800	4	437	Q9R1B9	Slit2
24.0955	23.8648	23.9269	23.8346	24.1495	23.8538	23.774	24.007	23.6484	24.0431	24.2053	23.6957	24.0075	23.9502	24.2225	23.9452	23.6337	23.9347	3	3	3	21.1	21.1	21.1	28.785	0	8.1585	17060000	6	438	P17918	Pcna
27.5425	27.5097	27.5323	27.3969	27.4763	27.2609	27.4031	27.3979	27.3993	27.4082	27.3133	27.6903	27.534	27.3745	27.7422	27.3415	27.2232	27.781	9	9	9	7.2	7.2	7.2	162.33	0	14.545	207120000	11	439	Q8VDC1	Fyco1
28.1917	27.7685	28.105	27.4565	27.8859	28.1569	27.5145	27.7418	28.0376	28.1071	28.1407	27.6816	28.1546	28.0018	27.0085	28.3335	28.1781	27.4762	9	9	7	26.7	26.7	21.3	42.435	0	30.087	240410000	21	440	Q9JIF0	Prmt1
31.8778	31.8434	31.8215	31.793	31.8971	31.7613	31.9317	31.8136	31.8586	31.8649	31.926	31.7551	31.8944	31.8765	31.8738	31.9471	31.8612	31.6932	14	14	14	44.1	44.1	44.1	21.644	0	110.13	3845300000	66	441	P35980	Rpl18
29.1116	28.9315	28.9165	29.0315	29.0977	29.066	29.1415	29.027	29.0561	29.0546	29.0674	29.1475	28.9425	29.0581	29.005	28.8788	28.9646	29.2102	16	16	16	21.8	21.8	21.8	103.22	0	76.306	542070000	39	442	Q921G8	Tubgcp2
33.2652	33.3926	33.5552	33.0956	33.2352	33.4593	33.0646	33.2695	33.4497	33.3752	33.4923	33.2371	33.3756	33.3756	32.8795	33.4127	33.3927	33.2155	22	22	22	50.4	50.4	50.4	37.387	0	132.82	10620000000	88	443	Q93092	Taldo1
27.3213	26.8186	27.3828	26.9557	27.0161	27.2264	26.9155	26.8496	27.4689	27.1511	27.2265	26.8875	27.1519	27.2797	26.667	27.2237	27.3152	27.0534	4	4	4	15.3	15.3	15.3	26.851	0	4.5295	142650000	8	444	Q8VI63	Mob2
NA	NA	NA	NA	NA	NA	NA	NA	NA	20.5123	20.6271	20.7469	20.7464	20.1357	20.4701	20.1976	20.3088	20.4184	1	1	1	4	4	4	38.001	0.0065649	1.6471	1223200	1	445	Q8BH97	Rcn3
25.1142	24.7674	25.156	24.7977	24.6957	24.9249	24.4542	24.6475	24.6616	NA	NA	NA	NA	NA	NA	NA	NA	NA	1	1	1	15	15	15	12.782	0	8.0182	25255000	3	446	F6UDR6	Rnf170
26.1743	26.2822	26.3082	26.5254	26.4646	26.2304	26.3462	26.4168	26.1338	26.0978	26.2383	26.461	26.4564	26.4778	26.2288	26.2804	26.1543	26.6605	1	1	1	14.4	14.4	14.4	12.428	0.0027954	2.0275	82093000	2	447	O35153	Bet1l
23.5552	23.9448	23.4391	23.9374	24.1348	23.6949	23.4093	23.6714	23.1279	NA	NA	NA	NA	NA	NA	NA	NA	NA	5	4	4	9.1	7.7	7.7	62.606	0.00032378	3.5524	6661700	6	448	A0A1B0GSB5	Hdac9
27.7671	27.8958	28.0862	27.8044	27.7616	27.9526	27.8155	27.8293	27.9027	27.9697	27.9278	27.6493	27.7603	28.1021	28.0854	27.8606	27.8119	27.6762	3	3	3	16.5	16.5	16.5	19.587	0	121	235290000	11	449	Q9D938	Tmem160
22.5495	22.7809	22.2643	22.8267	22.6573	22.1187	22.843	22.5495	22.5294	NA	NA	NA	NA	NA	NA	NA	NA	NA	12	1	1	7.5	0.8	0.8	192.73	0	22.009	6467800	1	450	A0A1B0GR85	NA
29.9747	29.9175	29.9444	29.966	29.9609	29.9424	29.9904	29.8002	29.9152	30.0127	30.0597	29.9633	29.9587	29.8443	29.9687	30.0731	29.9248	29.8602	21	21	20	35	35	32.7	77.566	0	88.857	1007300000	43	451	P70302	Stim1
27.1726	27.4446	27.1379	27.2107	27.1408	27.2044	27.2213	27.3119	27.0584	27.0456	27.2195	27.2629	27.1335	27.24	27.0052	27.2392	27.1908	27.2451	11	10	10	15.3	14.2	14.2	80.687	0	29.815	153830000	27	452	P49446	Ptpre
32.4935	32.4541	32.2986	32.2763	32.3636	32.4901	32.2605	32.4709	32.4103	32.4857	32.4574	32.2804	32.3927	32.465	32.0919	32.6386	32.4699	32.2112	35	35	35	39.3	39.3	39.3	105.62	0	323.31	5594500000	173	454	Q922S4	Pde2a
29.7149	29.4418	29.5517	29.6231	29.6154	29.5158	29.7637	29.6058	29.5792	29.6061	29.5461	29.7525	29.69	29.5151	29.5625	29.5164	29.5589	29.5729	22	22	20	22.8	22.8	21.9	108.48	0	113.81	816750000	62	455	Q9R1C7	Prpf40a
31.4422	31.481	31.5818	31.2335	31.4112	31.5677	31.2411	31.3998	31.3783	31.4454	31.6349	31.2619	31.4841	31.4631	30.9138	31.6126	31.5509	31.45	24	24	3	74.3	74.3	11.1	34.973	0	269.07	2598600000	97	456	A0A1B0GRV0	NA
25.3321	25.8718	25.2461	25.2502	25.4287	25.7462	25.2891	26.0142	25.2994	24.6555	25.3928	25.1848	25.6345	25.9003	26.6055	25.1154	25.3637	25.7895	2	2	2	2.8	2.8	2.8	103.71	0.0096221	1.4235	45711000	5	457	P48377	Rfx1
29.6799	29.7181	29.5534	29.7885	29.7968	29.6928	29.6928	29.7322	29.5632	29.6041	29.6575	29.7672	29.7215	29.5378	29.7177	29.758	29.6989	29.6979	13	13	10	37	37	26	46.585	0	259.1	851210000	56	458	P63034	Cyth2
30.2336	30.278	30.0641	30.4422	30.1266	30.1273	30.3657	30.1804	30.2428	30.4672	30.1766	30.2235	30.2191	30.2363	30.0707	30.2682	30.2756	30.1438	6	6	6	27	27	27	15.005	0	167.98	1192300000	24	459	Q0VBF8	6330403A02Rik
27.671	27.8083	28.0835	27.6513	27.825	27.7357	27.9011	27.7864	27.9269	27.4169	27.7988	28.0488	27.6581	27.686	28.0336	27.5251	28.0434	28.2511	7	7	7	14.7	14.7	14.7	76.812	0	71.379	225090000	17	460	Q9QYY0	Gab1
24.7806	24.5841	24.5764	24.7827	24.7478	24.4956	24.7768	24.6253	24.7243	24.4997	24.5471	24.8652	24.5765	24.7474	25.0684	24.3695	24.5558	24.7571	3	3	3	13.3	13.3	13.3	33.209	0	16.385	27127000	7	461	Q9D6T0	Nosip
31.0875	31.018	30.8462	30.9294	30.9487	30.9645	30.9437	30.9064	30.8963	30.9673	30.9649	30.896	30.9424	31.0678	30.7719	30.8644	30.9876	30.8202	13	13	12	34.9	34.9	32.8	37.772	0	323.31	2079600000	61	462	Q8K221	Arfip2
26.253	25.8377	25.9737	25.9544	25.7308	26.0553	25.699	26.1637	26.0281	26.1608	25.965	26.0243	26.0536	26.0576	25.9626	26.0688	26.0312	25.7433	2	2	2	7.1	7.1	7.1	17.632	0.00093023	2.8061	67384000	5	464	A0A1B0GSK0	Fcgrt
NA	NA	NA	NA	NA	NA	NA	NA	NA	21.8335	21.4657	21.6644	21.7022	21.6252	22.2491	21.8988	21.8516	22.0129	1	1	1	19.6	19.6	19.6	5.9262	0.0091356	1.4707	3643100	1	467	A0A1B0GST8	NA
25.5551	25.4761	25.327	25.9627	25.6661	25.2057	25.7081	25.5055	25.3126	25.1572	25.2782	25.7179	25.3288	25.538	26.383	25.4391	25.4775	25.7925	1	1	1	5.7	5.7	5.7	20.249	0	5.1881	50688000	5	468	Q9D8P4	Mrpl17
35.3801	35.2339	35.2056	35.1855	35.2866	35.2544	35.2544	35.2429	35.3311	35.3015	35.2541	35.2631	35.3017	35.3151	35.0956	35.3022	35.2738	35.2634	29	29	26	66.9	66.9	65.1	36.498	0	323.31	40800000000	239	469	P06151	Ldha
28.6905	28.746	28.6848	28.7843	28.6848	28.6755	28.6945	28.7471	28.736	28.7482	28.5763	28.761	28.8015	28.7111	28.7409	28.8976	28.6808	28.6718	26	26	26	18.3	18.3	18.3	197.24	0	252.72	446450000	68	470	Q6PFD9	Nup98
26.7386	26.7801	26.4877	26.8239	26.6653	26.6203	27.0686	26.833	26.4179	26.7512	26.6358	26.6767	26.7075	26.6508	26.8644	26.706	26.6422	26.7109	4	4	2	3.6	3.6	1.7	91.603	0	7.5419	113580000	13	471	P58390	Kcnn2
26.4511	26.3159	26.1709	26.5892	26.491	26.0339	26.4353	26.2196	26.151	26.5164	26.5694	26.1057	26.2334	26.6654	25.9043	26.4366	26.5522	26.1681	3	3	3	2.2	2.2	2.2	178.07	0.00032478	3.609	86291000	8	472	B2RUS7	Abcc8
26.8243	26.8384	26.708	26.8371	26.7361	26.7401	26.9993	26.6673	26.6981	26.9808	26.7995	26.7358	26.6864	26.8663	26.8319	26.7287	26.805	26.7737	3	3	3	16	16	16	20.978	0	67.004	99538000	4	473	O55003	Bnip3
25.5841	25.4005	25.5894	25.3826	25.6074	25.3795	25.2416	25.4059	25.3769	25.7459	25.3894	25.2782	25.6166	25.5647	24.8181	25.8506	25.6701	25.2194	3	3	3	5.2	5.2	5.2	83.732	0.00093327	2.8558	48561000	7	474	Q61418	Clcn4
24.9221	25.0048	25.3151	25.2304	24.916	25.4639	25.4837	24.8474	25.1883	25.364	25.4313	25.0154	25.2936	25.2409	24.427	25.6083	25.4445	24.531	3	3	3	8.7	8.7	8.7	51.595	0	5.8818	38807000	8	475	Q8VD26	Tmem143
23.7663	23.6435	23.546	23.7629	23.5711	23.5158	23.7472	23.6037	23.6261	NA	NA	NA	NA	NA	NA	NA	NA	NA	2	2	2	2.9	2.9	2.9	83.365	0.00093516	2.8742	11823000	2	476	Q7TMK6	Hook2
29.5562	29.4956	29.2901	29.7947	29.4365	29.1234	29.6897	29.5462	29.32	29.331	29.0517	29.9313	29.3002	29.3166	29.8705	29.09	29.4772	29.795	5	5	3	40.6	40.6	23.4	21.394	0	323.31	760350000	48	477	Q07813	Bax
27.6356	27.8518	27.7533	27.8063	27.6757	27.7115	27.9827	27.7565	27.8032	27.7236	27.8604	27.7444	27.8671	27.7562	27.4927	27.8359	27.9942	27.6504	7	7	7	12.9	12.9	12.9	83.926	0	63.087	223950000	28	478	Q9Z1E4	Gys1
26.8374	26.6741	27.1319	26.675	26.9275	27.044	26.8229	26.7689	26.8703	27.0541	27.2428	26.542	27.0537	26.8739	26.1882	27.0724	26.9553	26.5495	6	6	6	18.8	18.8	18.8	44.127	0	8.2608	123180000	19	479	O35855	Bcat2
26.7291	26.1371	27.1362	26.0196	25.7742	26.817	26.231	26.2063	26.9203	NA	NA	NA	NA	NA	NA	NA	NA	NA	5	1	1	34.9	7.8	7.8	18.692	0.008877	1.4855	74883000	4	480	A0A1B0GXC3	NA
29.4535	29.3164	29.1604	29.5556	29.3723	29.2333	29.471	29.3399	29.3104	29.4272	29.2919	29.3802	29.3117	29.2771	29.4624	29.4086	29.2767	29.3035	11	11	10	16.8	16.8	14.9	106.17	0	30.253	656530000	37	482	Q8CGZ0	Cherp
31.6409	31.5981	31.52	31.7544	31.7581	31.4353	31.7436	31.6758	31.5997	31.506	31.5419	31.684	31.5378	31.6397	32.0914	31.4718	31.5383	31.7393	39	39	20	35.6	35.6	18.1	134.06	0	323.31	3281100000	118	483	Q80TK0	Kiaa1107
22.856	22.9512	22.8696	22.7502	22.856	22.7083	22.5808	22.8629	22.5489	22.7452	22.8979	22.6234	22.7227	23.0477	23.3286	22.7957	22.7026	22.8598	1	1	1	8.3	8.3	8.3	14.458	0	4.1861	7121500	2	484	A0A1D5RLD2	NA
30.154	30.1572	30.2165	30.0432	30.2077	30.1928	30.1124	30.2138	30.1099	30.1862	30.1589	30.1196	30.1502	30.1726	29.997	30.1634	30.2137	30.2276	26	26	25	16.4	16.4	15.9	235.31	0	157.21	1159200000	97	485	Q8BIK4	Dock9
24.1564	23.9453	23.9255	23.6869	23.7722	23.8338	23.7086	23.6171	24.0691	24.171	23.8604	24.031	23.929	23.6372	23.6258	23.8537	23.7444	23.7215	30	2	2	30.5	2.6	2.6	110.96	0	4.395	15329000	5	486	A0A1D5RLG3	NA
22.8745	22.9146	22.7944	23.0351	23.0529	23.0714	22.8144	22.7661	22.9481	22.6722	22.9239	22.9319	22.8335	23.1564	23.2078	23.0935	22.9431	22.849	3	3	3	3.8	3.8	3.8	111.72	0.0004817	3.4033	7172600	5	487	Q8C0M0	Wdr59
34.1635	34.1406	33.9694	34.1532	34.2483	34.0021	34.2179	34.1358	34.0086	34.1453	34.1148	34.1445	34.1272	34.1456	33.9902	34.1207	34.0662	34.1389	41	41	13	37.2	37.2	15.6	114.72	0	323.31	18862000000	215	488	Q2PFD7	Psd3
27.9192	27.6682	27.6857	27.6397	27.7567	27.7498	27.6439	27.6971	27.8167	27.7736	27.7595	27.6545	27.6575	27.875	27.5517	27.9215	27.7684	27.5413	11	11	11	16	16	16	92.612	0	109.15	224450000	32	489	Q8BG67	Efr3a
26.6505	26.777	26.4361	26.7343	26.742	26.6288	26.7101	26.675	26.6095	26.7523	26.5264	26.5688	26.8432	26.7696	26.3003	26.826	26.6354	26.5953	11	11	11	4.3	4.3	4.3	435.8	0	25.393	114610000	18	490	E9QLK7	Trrap
30.3479	30.5034	30.2083	30.4311	30.2365	30.1508	30.4602	30.2633	30.1273	30.3883	30.3013	30.3308	30.2301	30.2113	30.3357	30.2504	30.2607	30.3716	15	15	4	40.3	40.3	9.9	43.215	0	217.11	1339300000	50	491	A0A1D5RLN6	NA
23.9605	23.809	22.8428	24.3966	23.796	22.8315	24.4973	23.5014	23.1011	NA	NA	NA	NA	NA	NA	NA	NA	NA	1	1	1	36.1	36.1	36.1	6.0181	0	26.736	11527000	1	492	P02802	Mt1
30.3505	30.4511	30.4021	30.255	30.3857	30.4404	30.2577	30.338	30.4586	30.2997	30.3772	30.4202	30.3067	30.3854	30.4172	30.3343	30.492	30.4957	49	43	4	30.4	27.9	2.4	195.53	0	323.31	1339900000	119	493	Q3UU96	Cdc42bpa
28.771	28.8161	28.7204	28.6697	28.7834	28.9005	28.7113	28.9236	28.7872	28.7775	28.7934	28.7522	28.829	28.8926	28.9689	28.9021	28.7804	28.6495	17	17	17	26	26	26	85.354	0	65.525	430100000	44	494	Q80TI0	Gramd1b
NA	NA	NA	NA	NA	NA	NA	NA	NA	24.9139	24.8253	24.7021	25.1009	24.6741	24.5612	24.7602	24.5797	24.4929	4	4	4	7.6	7.6	7.6	85.247	0	6.2409	31350000	10	495	Q8C1D8	Iws1
27.0427	27.1627	27.1062	27.1793	27.1482	26.9748	27.2286	27.0553	26.9456	27.175	27.0934	27.2514	27.0634	27.1333	27.1277	26.9274	27.0829	26.9758	12	12	12	4.5	4.5	4.5	363.5	0	21.337	140280000	28	497	Q8BLN6	Unc80
29.4041	29.4212	29.3508	29.2991	29.4278	29.4641	29.2416	29.3784	29.3193	29.3759	29.3983	29.2732	29.3216	29.4007	29.3089	29.4547	29.3906	29.296	30	30	30	11.2	11.2	11.2	392.33	0	150.63	683170000	69	498	Q6VNB8	Wdfy3
30.3981	30.3206	30.4471	30.235	30.2701	30.4904	30.0451	30.3428	30.52	30.5416	30.5793	29.9612	30.4546	30.4699	29.9892	30.6131	30.3943	30.0772	7	7	7	39.5	39.5	39.5	17.447	0	12.388	1340000000	23	499	A0A1D5RLW5	Rpl18a
25.1205	25.1802	25.2243	25.0493	25.2436	25.2119	24.9965	25.0006	25.1452	25.4596	25.1187	24.8479	25.0601	25.2602	25.0891	25.3316	25.0046	25.173	7	5	5	4.8	3.8	3.8	189.41	0	5.6247	34988000	6	500	Q80TE4	Sipa1l2
32.6525	32.6447	32.6105	32.8199	32.7462	32.5292	32.7615	32.6407	32.6331	32.6655	32.7039	32.5474	32.6843	32.6633	32.6467	32.7423	32.7015	32.6141	60	54	3	48.8	45	2.9	117.93	0	323.31	6530300000	195	502	A0A1D5RM83	Iqsec1
24.7336	24.8067	24.7111	24.7998	24.7756	24.7266	24.9147	24.633	24.8192	NA	NA	NA	NA	NA	NA	NA	NA	NA	4	4	4	5.9	5.9	5.9	98.76	0	12.289	29175000	7	503	Q9DBH0	Wwp2
29.1147	29.3854	29.1876	29.3285	29.3025	29.1283	29.3435	29.271	29.2135	29.3187	29.2165	29.2029	29.2265	29.2413	29.3425	29.2424	29.3372	29.3484	19	17	16	19.8	18.5	17.9	144.17	0	69.226	642780000	51	504	Q3U214	Mast3
27.9024	27.913	27.9313	27.8242	27.8525	27.9505	27.6971	27.8871	27.8642	28.0225	28.056	27.8729	27.6882	27.7522	27.9766	27.7762	28.012	27.8517	13	13	13	28.1	28.1	28.1	65.076	0	34.776	248760000	24	506	Q3URE1	Acsf3
NA	NA	NA	NA	NA	NA	NA	NA	NA	31.2584	31.4212	31.0558	31.2763	31.3977	30.6635	31.3356	31.3964	31.0402	2	1	1	7.3	4.3	4.3	34.025	0.0084734	1.5183	1701900000	1	507	A0A1D5RME6	NA
23.7108	23.5082	23.8903	23.8094	23.5657	23.8212	23.5751	23.6588	23.8762	23.9191	24.4929	23.6023	23.4549	23.8001	23.0913	24.2305	23.9523	23.2891	3	3	3	18.5	18.5	18.5	31.443	0	34.772	14091000	7	509	P97760	Polr2c
29.2746	29.2715	29.3195	29.3817	29.2731	29.4161	29.2608	29.5043	29.2876	29.2866	29.2768	29.4086	29.1893	29.2592	29.3576	29.223	29.3573	29.4155	10	10	10	25	25	25	59.146	0	155.74	636620000	35	510	Q9Z2A5	Ate1
33.6449	33.6039	33.5977	33.6603	33.669	33.6786	33.6405	33.6573	33.6207	33.5928	33.5728	33.752	33.6476	33.5634	33.7171	33.5857	33.5857	33.7572	121	121	44	51.5	51.5	19.1	271.66	0	323.31	13380000000	486	511	E9PUM4	Tln2
33.1862	33.1672	33.0119	33.1033	33.2001	33.0895	33.2811	33.2105	32.9224	33.1533	33.0347	33.2598	33.1234	33.0867	33.4337	33.0439	33.0439	32.9749	9	9	9	47.2	47.2	47.2	13.742	0	30.97	9498700000	47	512	P62852	Rps25
27.2103	27.0104	26.8205	27.4559	27.6119	26.6366	27.2306	27.1856	26.9933	26.7135	26.8407	27.377	26.9903	27.0762	28.012	26.8345	26.8759	27.764	5	5	5	10	10	10	53.81	0	38.246	153920000	17	513	A0A1L1SV46	Olfm2
29.6866	29.306	29.3258	29.5442	29.4952	29.4078	29.6175	29.4368	29.346	29.2576	29.3793	29.2152	29.1642	29.56	29.9835	29.1228	29.3134	29.7635	3	3	2	23.2	23.2	22.1	10.425	0	121.42	725250000	6	514	Q9JLR9	Higd1a
26.5463	26.1951	26.314	26.2045	26.6227	26.1324	26.1873	26.3833	26.3032	26.2107	26.4861	26.3287	26.4114	26.4844	26.2505	26.5985	26.4313	26.254	8	8	8	7.4	7.4	7.4	144.95	0	5.3552	86789000	9	515	E9PZ19	Igsf9b
30.2096	29.9547	30.2525	30.1363	30.3524	30.0286	29.8772	30.0159	30.1414	29.8871	29.9052	30.3645	30.0955	30.0098	30.4578	29.8773	29.9853	30.3439	1	1	1	1.6	1.6	1.6	94.946	0.00062982	3.0338	1086000000	5	516	P35951	Ldlr
26.9452	26.8128	26.2729	27.3848	27.001	26.1829	27.5296	26.943	26.2997	26.9561	26.6572	27.0077	26.7511	26.8745	26.9789	26.6158	26.7329	26.9897	72	1	1	53.2	0.8	0.8	154.81	0.0012193	2.5344	124570000	8	517	A0A1L1SRI1	NA
27.9064	27.7563	27.7661	27.8223	27.8292	27.6809	27.8768	27.7536	27.8207	27.7618	27.8056	27.8633	27.7552	27.8893	27.7698	27.8603	27.8346	27.7236	4	4	4	11.3	11.3	11.3	39.74	0	8.5814	243850000	15	519	Q60739	Bag1
25.4952	25.5925	25.9865	26.4347	25.2421	28.2306	25.304	27.4117	27.4643	25.7004	27.5928	27.4082	28.2246	25.3968	25.4122	26.598	25.624	25.959	7	6	6	29.3	26.6	26.6	33.355	0	81.788	105460000	18	520	Q08091	Cnn1
28.1481	28.2385	28.2205	28.2556	28.2826	28.3144	28.0627	28.1995	28.1171	28.1063	28.251	28.1864	28.1924	28.2448	28.2289	28.1338	28.2123	28.2365	13	12	12	17.4	16.2	16.2	88.651	0	21.48	315340000	29	521	O08739	Ampd3
25.417	25.3982	25.2911	25.4275	25.4553	25.4229	25.5251	25.367	25.5559	NA	NA	NA	NA	NA	NA	NA	NA	NA	2	2	2	15.1	15.1	15.1	21.86	0.0004774	3.1891	34815000	4	522	Q9CQ02	Commd4
23.8698	24.0267	24.2625	23.9772	24.0814	24.4254	23.7345	24.0436	24.3468	NA	NA	NA	NA	NA	NA	NA	NA	NA	2	2	2	17.5	17.5	17.5	18.081	0.00047893	3.2506	18175000	3	523	A0A1L1SU24	Mrpl4
24.3705	25.6361	24.5707	25.5387	24.8718	24.4422	25.3636	24.9452	25.003	NA	NA	NA	NA	NA	NA	NA	NA	NA	3	3	2	26.2	26.2	22	17.754	0	323.31	24825000	5	524	Q8R4S0	Ppp1r14c
29.1413	29.0651	28.99	28.9646	29.0499	29.0457	29.0558	29.0589	29.0977	29.0143	28.9958	29.1942	29.1589	29.021	28.6926	29.1531	29.039	28.8902	16	9	9	46	31.3	31.3	39.533	0	178.41	566660000	49	525	Q60900	Elavl3
26.5187	25.9881	26.4539	26.2185	25.8472	26.5961	26.1755	26.1367	26.4328	26.5764	26.6534	26.2114	26.3542	26.2116	25.6229	26.4458	26.4177	25.8868	2	2	2	11.6	11.6	11.6	21.18	0	4.6221	55997000	5	526	Q91XE8	Tmem205
24.9715	24.7817	25.2508	24.4565	24.4349	25.343	24.7798	24.8575	25.2341	24.5382	25.4593	25.1206	24.9393	25.4624	24.2863	25.0482	24.8668	24.6203	2	2	2	10.3	10.3	10.3	53.788	0	8.9095	24084000	6	527	Q3UDS7	Adpgk
26.4331	26.7108	26.7395	26.5758	26.5781	26.6029	26.6095	26.781	26.6321	26.7156	26.6505	26.8987	26.9419	26.6643	26.5473	26.6942	26.5284	26.6948	5	5	5	15	15	15	34.322	0	21.715	98023000	13	528	Q5NCU4	Sparc
29.861	29.8624	29.5405	29.9872	29.8177	29.5053	30.0415	29.8882	29.6242	29.8558	29.595	29.9795	29.6143	29.689	30.1174	29.5873	29.7117	29.9716	19	19	19	24.5	24.5	24.5	105.01	0	323.31	954430000	71	529	B9EIW5	Ncoa7
21.2	21.2378	21.1075	21.0392	20.8769	20.8339	21.075	20.7007	21.0392	NA	NA	NA	NA	NA	NA	NA	NA	NA	2	2	2	11	11	11	27.578	0.0013614	2.4003	2225000	2	530	Q9CXV9	Dcun1d5
28.4246	28.614	28.432	28.5715	28.5715	28.2531	28.6632	28.6537	28.4355	28.199	28.4448	28.6808	28.671	28.3863	28.587	28.5154	28.5976	28.8267	8	8	8	40.7	40.7	40.7	22.515	0	82.213	357230000	29	531	O54818	Tpd52l1
25.0531	25.6703	25.1982	25.9064	25.3313	25.5421	25.9945	25.3942	25.2195	24.8494	25.3972	25.8793	25.2467	25.2234	26.3308	25.3938	25.2296	25.7078	1	1	1	19.1	19.1	19.1	15.647	0	6.0681	45415000	4	533	A0A1L1STD6	NA
31.7373	31.6979	31.6832	31.7295	31.7774	31.737	31.7808	31.7015	31.6598	31.7748	31.6897	31.7172	31.7291	31.7291	31.9134	31.61	31.5894	31.7236	36	36	33	44.8	44.8	41	96.02	0	323.31	3514500000	154	534	Q9Z1X4	Ilf3
35.4855	35.5057	35.5688	35.2761	35.33	35.8093	35.2138	35.4855	35.6626	35.5147	35.652	35.4025	35.5149	35.5262	35.1503	35.5598	35.5881	35.3657	30	30	30	63.1	63.1	63.1	39.638	0	297.66	43689000000	179	535	Q9D6R2	Idh3a
28.8932	28.9388	28.7099	29.0947	28.9564	28.6495	29.1911	29.0225	28.79	28.7931	28.7664	29.0483	28.8174	28.8613	29.5214	28.6451	28.7107	29.2098	8	8	8	17.1	17.1	17.1	65.636	0	271.79	489770000	28	536	Q6PDI6	Fam63b
24.9281	25.0494	24.9264	25.2031	25.189	24.645	25.3234	24.877	24.8093	25.0869	25.23	25.3761	24.9952	24.5564	24.5067	25.4221	25.096	25.2028	70	1	1	65.3	1.8	1.8	107.11	0	5.5575	26925000	3	539	A0A1L1SV25	NA
29.257	29.2134	29.1273	29.2411	29.2355	29.0653	29.369	29.1896	29.1826	29.2604	29.1099	29.1926	29.2206	29.1341	29.2798	29.2178	29.1737	29.2456	20	20	1	18.6	18.6	0.7	157.15	0	282.55	601110000	60	540	A0A1L1SV73	Usp47
29.9429	30.0794	30.0737	30.0676	30.0724	30.0683	30.002	30.1299	30.0361	29.9647	30.0008	30.1483	29.855	30.173	30.114	29.864	30.0406	30.2138	12	12	12	10.5	10.5	10.5	80.109	0	20.042	1123400000	29	541	Q8BY89	Slc44a2
31.1524	31.2715	31.2323	31.0552	30.7706	31.1681	30.7553	31.1524	31.2323	31.2746	31.1076	30.9226	31.1532	31.0627	30.8564	31.1555	31.1132	30.9874	9	9	7	36.2	36.2	30.6	25.581	0	29.195	2037200000	23	542	Q61206	Pafah1b2
22.4691	22.6173	22.3178	22.7696	22.3789	22.379	22.6614	22.613	22.4691	22.6621	22.2299	23.0482	22.6619	21.9251	23.232	22.4234	22.0684	22.7948	3	3	3	5.3	5.3	5.3	69.819	0.00062863	3.0056	5134300	5	544	Q91VN6	Ddx41
27.2047	28.276	26.9044	27.1621	26.8069	26.4621	26.6767	26.684	26.4854	26.8926	27.0479	26.8382	26.9366	26.8711	26.922	26.9844	26.8892	26.9776	4	4	4	3.5	3.5	3.5	165.8	0	17.414	111130000	9	545	Q9WV30	Nfat5
27.152	27.0146	27.0895	27.126	27.108	27.1462	27.0295	27.0555	27.0376	27.1158	27.1474	26.9382	27.0955	27.188	26.984	27.2657	27.1516	26.8926	4	4	4	10	10	10	47.744	0	4.1814	137780000	10	546	Q9JI99	Sgpp1
26.151	26.085	25.6678	26.3286	26.1767	25.594	26.4024	26.1209	25.7524	26.1977	26.4818	25.9516	26.2675	26.2889	24.7974	26.5157	26.3548	25.6237	4	3	3	21.4	21.4	21.4	11.636	0	4.0665	71880000	5	547	Q9CQQ8	Lsm7
27.8254	27.892	27.4913	28.2514	27.7955	27.667	28.1888	27.9262	27.6395	27.6416	27.6323	27.9802	27.8319	27.7962	28.4076	27.7894	27.7664	28.1543	2	2	2	54	54	54	6.453	0	119.76	233030000	20	549	P0C913	NA
NA	NA	NA	NA	NA	NA	NA	NA	NA	22.5319	22.9048	24.1387	22.9798	23.3873	24.7383	22.8995	23.0095	24.3729	2	2	2	1.6	1.6	1.6	209.62	0	4.021	11084000	2	550	Q91YE5	Baz2a
30.0799	30.006	30.074	29.9906	30.006	30.0008	29.9599	29.9278	30.0298	29.9763	29.8817	30.0886	29.8925	29.9747	30.1221	29.8948	29.8993	30.1434	27	27	27	15.2	15.2	15.2	229.39	0	71.079	1039700000	77	551	Q6GYP7	Ralgapa1
25.8218	25.6495	25.7986	25.8218	26.0855	25.8946	25.3292	25.7644	25.6147	25.5392	26.1146	25.7682	25.9626	25.7392	25.5337	25.6272	25.8212	26.0422	4	4	4	1.8	1.8	1.8	329.46	0	5.2841	60758000	7	552	P48725	Pcnt
25.653	26.0903	25.9777	26.7755	26.1736	NA	26.4207	26.8589	26.2001	26.2114	25.6484	26.4899	25.9203	26.1754	26.9425	25.927	26.3205	26.5874	31	1	1	50.2	2.6	2.6	57.918	0	4.9982	81875000	5	553	A0A1W2P750	NA
29.5789	29.6036	29.2524	29.5537	29.4962	29.4494	29.4328	29.5194	29.3851	29.3876	29.5275	29.5925	29.2406	29.5618	29.4772	29.2687	29.5513	29.7277	17	4	1	53.3	12.3	4.1	35.622	0	242.62	695360000	32	554	A0A1W2P772	NA
24.1732	24.1648	24.075	24.0012	23.9585	24.2534	24.2334	23.6984	24.2793	24.3164	24.5165	24.3701	24.1145	23.7612	23.8953	24.224	24.2206	23.3788	22	1	1	30.3	1.4	1.4	81.327	0	5.5649	17761000	6	555	A0A1W2P775	NA
25.0573	25.0363	24.8057	25.062	25.1901	24.8614	25.0186	24.9651	24.6946	25.0154	25.0094	24.8189	25.1056	25.1168	24.7614	25.2241	24.8415	24.8296	1	1	1	6.6	6.6	6.6	26.529	0.0047861	1.8237	32180000	5	556	Q9CR11	Yeats4
27.8536	27.8191	27.778	27.9372	27.8045	27.743	27.9405	27.7723	27.727	27.8273	27.6917	27.7727	27.7167	27.6646	28.1757	27.6964	27.637	28.1039	7	7	7	25	25	25	47.133	0	62.046	239250000	20	557	Q68EF0	Rab3ip
25.6429	25.64	25.4113	25.3282	25.4341	25.5453	25.2794	25.572	25.5637	25.5649	25.6695	25.5765	25.3334	25.7415	24.7976	25.8663	25.2654	25.3998	5	5	4	7.3	7.3	5.2	109.73	0.00032279	3.5036	49012000	10	558	Q9CRT8	Xpot
25.8902	25.065	25.3873	25.4344	25.3909	25.5324	25.5608	25.3612	25.452	25.6402	25.5397	25.06	25.4804	25.6198	25.2517	25.4651	25.4923	25.3334	2	2	2	7.2	7.2	7.2	26.621	0.0087534	1.5028	44406000	5	559	Q8CFI2	Cdc34
27.3472	27.3565	27.2497	27.2791	27.2128	27.468	27.2902	27.4915	27.5151	NA	NA	NA	NA	NA	NA	27.4699	27.3369	NA	2	2	2	30.9	30.9	30.9	9.0303	0	85.83	167230000	10	560	Q4KML4	Abracl
23.8281	23.4401	23.3468	23.6836	23.7142	23.5507	23.772	23.4912	23.3613	23.7342	23.554	23.4647	23.6409	23.3801	23.792	23.5494	23.4465	23.7876	1	1	1	1.4	1.4	1.4	164.18	0.00062962	3.0288	12098000	3	561	P35822	Ptprk
29.4673	29.3094	29.66	29.9055	29.3148	29.7332	29.349	29.3843	29.47	29.4385	29.3661	29.4224	29.4183	29.3532	29.8405	29.5844	29.3529	29.4069	43	1	1	44.4	1.5	1.5	125.51	0	56.339	684430000	26	562	A0A1W2P7Y9	NA
30.4858	30.4535	30.3851	30.3148	30.5655	30.5018	30.3593	30.4968	30.4032	30.3776	30.4607	30.4333	30.5001	30.4118	30.3129	30.5043	30.4854	30.3804	17	17	13	41.7	41.7	32.5	49.066	0	86.655	1411400000	52	563	A0A1W2P872	Nova2
25.4632	25.5875	25.4213	25.4922	25.8245	25.609	25.4055	25.6497	25.6269	25.7177	25.4657	25.5859	25.7319	25.5416	25.4293	25.6102	25.5597	25.4422	3	3	3	9.8	9.8	9.8	29.213	0.0012212	2.5528	49582000	6	565	Q99KK1	Reep3
29.6662	29.5621	30.3768	29.6854	29.5109	30.0494	29.8559	29.7467	30.1287	29.8023	29.6235	30.1367	29.72	29.7169	30.0597	29.6683	29.6512	30.1701	2	2	2	7.6	7.6	7.6	25.766	0	14.804	910530000	16	566	P41731	Cd63
28.2106	28.2243	27.9622	28.125	28.3189	28.0541	28.1097	28.0092	27.9572	27.9779	28.0733	28.0451	27.8798	28.112	28.4231	28.0155	28.0499	28.3235	10	5	5	35.3	14.8	14.8	32.844	0	14.613	279480000	14	567	A0A1Y7VIR0	NA
32.2788	32.2526	32.0435	32.4095	32.2425	32.0013	32.5019	32.2744	32.0175	32.2782	32.2023	32.2774	32.1977	32.2695	32.2726	32.1917	32.1699	32.2777	10	10	10	53.7	53.7	53.7	12.758	0	91.071	4922500000	38	569	P48428	Tbca
NA	NA	NA	NA	NA	NA	NA	NA	NA	23.0101	22.9994	23.3681	22.8104	23.0413	23.28	23.0602	22.8791	23.6243	2	2	2	1.6	1.6	1.6	258.14	0	5.6772	8477500	6	570	Q9QYC1	Pcnx
24.8557	24.8225	24.6835	24.8951	25.0003	24.5217	25.1918	24.7443	24.7063	24.7804	24.7642	24.9228	24.8531	24.542	25.2455	24.6054	24.7682	25.0726	1	1	1	2.7	2.7	2.7	67.226	0.00093706	2.8992	25143000	6	571	P17141	Zfp37
23.8322	23.5591	23.4771	23.8067	23.9653	23.5557	23.9171	23.6731	23.5484	23.7154	23.6315	23.7626	23.7749	23.518	23.9327	23.6557	23.664	23.7309	3	2	2	8.6	6.2	6.2	53.517	0	7.9248	13771000	3	572	Q8R2E9	Ero1lb
27.9483	27.932	27.9776	27.7361	27.6853	27.8723	27.739	27.796	27.8272	27.903	27.7109	28.0132	27.8727	27.6484	27.9062	27.8853	27.7437	27.8579	28	1	1	29.1	0.9	0.9	118.02	0.0088707	1.482	222750000	4	573	A0A1Y7VJP1	NA
NA	NA	NA	NA	NA	NA	NA	NA	NA	21.2784	21.2489	21.2788	20.1357	21.0489	21.4177	20.512	20.8448	21.5734	1	1	1	2.4	2.4	2.4	77.197	0	17.778	2347100	1	574	A0A1Y7VJP4	NA
23.3863	23.1339	23.8104	24.2594	23.3692	25.3188	23.6399	24.3718	24.5637	24.3677	24.4025	23.0862	25.5552	23.6467	23.1255	24.7896	23.4436	23.6613	2	2	2	5.6	5.6	5.6	50.193	0	4.9359	18609000	4	575	Q9WVH9	Fbln5
29.4248	29.5698	29.4941	29.4659	29.6594	29.544	29.6127	29.572	29.5555	29.4846	29.5467	29.4834	29.5893	29.7911	29.401	29.6718	29.6565	29.5297	8	8	8	41.2	41.2	41.2	24.275	0	115.94	768770000	49	576	Q9WVL0	Gstz1
28.6068	28.6883	28.5072	28.6116	28.4978	28.5518	28.7602	28.594	28.502	28.5923	28.6797	28.6914	28.5726	28.6621	28.444	28.5609	28.7193	28.4048	7	7	7	65.1	65.1	65.1	15.718	0	155.12	398990000	25	577	A0A1Y7VK19	Isca2
25.4074	25.617	25.5888	25.1598	25.6278	25.5424	25.0923	25.617	25.6899	25.5615	25.5609	25.164	25.8552	25.7504	24.8871	25.2347	25.7718	25.1658	2	2	2	9.8	9.8	9.8	38.921	0	40.872	49579000	12	579	A0A1Y7VK76	Ispd
25.9993	26.0863	25.9005	25.8785	26.323	25.8072	25.8871	26.0863	26.133	NA	NA	NA	NA	NA	NA	NA	NA	NA	3	3	3	5.6	5.6	5.6	49.612	0.00047702	3.1818	63229000	3	580	Q61616	Drd1
31.6586	31.5866	31.8647	31.4516	31.4802	31.7403	31.3469	31.5007	31.7469	31.7586	31.6071	31.3141	31.5802	31.5663	31.5232	31.7533	31.6093	31.6152	18	18	18	60.5	60.5	60.5	17.718	0	245.43	3097100000	54	581	P62270	Rps18
30.1853	30.3474	30.326	30.0756	30.2145	30.3874	30.0571	30.2689	30.4074	30.1952	30.2607	30.2198	30.1736	30.311	30.1419	30.4081	30.3278	30.1959	17	17	17	22.4	22.4	22.4	94.202	0	36.339	1228900000	74	582	E9Q6P5	Ttc7b
24.5659	25.2232	24.5705	25.07	24.67	24.8178	25.2582	24.6889	24.863	24.8934	24.4301	24.8038	25.0872	24.7748	24.6808	24.9649	25.3678	24.9292	1	1	1	16.7	16.7	16.7	8.5785	0.0010801	2.7302	28308000	3	583	A0A1Y7VLX4	Yae1d1
30.2551	30.4462	30.3066	30.2986	30.1643	30.3916	30.3105	30.3488	30.1795	30.2718	30.3143	30.3621	30.1538	30.3403	30.2252	30.4129	30.3092	30.2906	33	33	32	19.6	19.6	19	226.55	0	181.04	1278300000	70	584	P59764	Dock4
27.1312	27.2473	27.5792	26.9153	27.1861	27.5199	27.0987	27.2293	27.5642	27.3419	27.1514	27.4208	27.0591	27.3853	27.2112	27.1874	27.3606	27.405	7	7	7	8.8	8.8	8.8	94.931	0	23.322	160030000	13	585	Q3V3Q7	Pacs2
28.1328	28.106	28.0673	28.1684	28.1162	27.8587	28.3959	28.1539	27.8879	27.9807	28.0164	28.1405	27.9528	28.1098	28.5468	27.9763	27.9967	28.2186	16	16	16	13.3	13.3	13.3	199.18	0	141.82	286840000	38	586	E9Q9B7	Kidins220
26.5434	26.5411	26.5709	26.5618	26.4339	26.5289	26.4688	26.4719	26.3457	26.5979	26.5675	26.4073	26.5792	26.5551	26.4847	26.487	26.49	26.3602	4	4	4	10	10	10	49.74	0	3.7599	89739000	9	587	Q80X41	Vrk1
28.431	28.331	28.6319	28.2542	28.228	28.4651	28.114	28.2976	28.5686	28.448	28.5841	28.1369	28.4316	28.5385	28.1317	28.3749	28.4374	28.1836	7	7	7	23.7	23.7	23.7	38.167	0	189.96	361370000	21	588	Q9CXR1	Dhrs7
27.2784	27.5563	27.2257	27.1426	27.4599	27.3854	27.1719	27.4822	27.5087	27.2672	27.6174	27.3568	27.2659	27.5389	26.9813	27.4937	27.5267	27.2031	5	5	5	16.8	16.8	16.8	43.126	0	254.27	159340000	19	589	Q8K0G5	Tssc1
29.1241	29.1891	29.1535	29.2513	29.2982	29.2047	29.4083	29.2354	29.3398	29.0157	29.2712	29.1946	29.2758	29.3039	29.4509	29.0911	29.2053	29.1441	2	2	2	6.9	6.9	6.9	37.547	0	5.2819	603320000	11	590	P06797	Ctsl
NA	NA	NA	NA	NA	NA	NA	NA	NA	22.5006	22.4242	22.237	22.4465	22.2561	22.1201	22.5519	22.4462	21.996	1	1	1	16.5	16.5	16.5	11	0.00047408	3.093	5196700	1	591	A0A1Y7VNZ5	Gskip
29.752	29.6519	29.7752	29.7983	29.6534	29.6249	29.85	29.676	29.6695	29.8568	29.6181	29.6886	29.5726	29.5181	30.0839	29.8868	29.5282	29.8823	29	19	2	40.3	27.2	2.8	88.828	0	242.74	831720000	52	592	A0A1Y7VNZ6	NA
23.9374	24.1251	24.9311	24.2889	23.5409	24.644	24.4254	24.1759	24.2353	NA	NA	NA	NA	NA	NA	NA	NA	NA	1	1	1	2.3	2.3	2.3	58.994	0.005485	1.7726	14134000	1	593	Q8R3I2	Mboat2
26.8823	26.7204	26.6491	26.658	26.6335	26.7289	27.0153	26.6552	26.6788	26.911	26.7314	26.6479	26.9293	26.7336	26.5279	26.9518	26.6934	26.5284	9	9	9	10.2	10.2	10.2	106.69	0	15.978	111300000	15	594	P60755	Mdga2
25.6218	25.8026	25.5304	25.8977	25.8132	25.7029	25.9247	25.7331	25.5446	25.6091	25.666	25.7828	25.5738	25.6218	25.8234	25.7026	25.7209	26.0204	5	5	5	19	19	19	45.333	0	61.59	55011000	7	595	E9Q6B2	Ccdc85c
NA	NA	NA	NA	NA	NA	NA	NA	NA	25.2252	25.5873	25.8694	25.5957	25.6616	26.0235	25.7073	25.4924	26.3904	11	1	1	57.1	10.3	10.3	24.774	0.00047847	3.2281	45341000	3	596	A0A286YCB8	NA
23.5089	23.2291	23.4912	23.5272	23.2769	23.5649	23.4841	23.4586	23.6479	23.3966	23.4142	23.1969	23.3635	23.6707	23.2007	23.6303	23.3011	23.628	6	1	1	32.9	8.3	8.3	25.213	0	74.1	10415000	4	597	A0A286YCG3	NA
30.2668	30.0132	30.1191	30.0877	30.089	29.997	30.1689	30.0551	30.1056	30.1571	30.061	30.1432	30.2181	30.091	29.8055	30.0177	30.1207	30.1251	3	3	3	14.7	14.7	14.7	32.065	0	115.18	1230300000	15	598	Q9CY50	Ssr1
27.4752	27.5349	27.6608	27.4111	27.6359	27.6027	27.3728	27.5048	27.5757	27.2912	27.5235	27.3585	27.3472	27.6671	27.8593	27.3057	27.525	27.5743	6	6	6	13.1	13.1	13.1	74.274	0	323.31	189620000	25	599	Q9JI78	Ngly1
31.4822	31.4597	31.474	31.638	31.5779	31.4228	31.495	31.5743	31.4702	31.5046	31.4783	31.5668	31.5313	31.4648	31.6702	31.4576	31.4205	31.5689	55	55	12	45.2	45.2	11.9	143.13	0	323.31	2912900000	160	600	A0A286YCI8	Sorbs1
22.758	22.8048	23.2374	22.8751	23.1185	23.2909	23.0596	23.027	23.2153	NA	NA	NA	NA	NA	NA	NA	NA	NA	1	1	1	2.6	2.6	2.6	64.91	0.0053507	1.7859	7460800	2	601	Q922Q2	Riok1
28.9872	29.0436	29.6815	28.7394	28.9777	29.5003	29.0518	29.2795	29.4161	28.9072	29.4397	29.1024	29.1788	29.2393	29.1014	29.0981	29.3749	29.3767	15	15	15	13.9	13.9	13.9	153.91	0	56.383	594370000	46	602	O88322	Nid2
28.2944	28.1683	27.8594	28.2731	28.4347	27.9455	28.2261	28.3464	27.9581	27.9769	28.0462	28.1708	28.1419	28.2259	28.2787	28.2936	28.0735	28.3602	12	7	7	54.5	30.4	30.4	23.958	0	92.522	282500000	22	603	A0A286YCR9	NA
25.9859	26.0902	25.6755	26.2212	26.1199	25.5202	26.0414	25.8025	25.5501	25.6886	25.864	25.7274	25.609	26.1763	26.17	25.4928	26.0172	26.1579	19	1	1	89.7	7.6	7.6	24.549	0	9.5345	60108000	7	604	A0A286YCT6	NA
29.5276	29.21	29.5574	29.4213	29.2166	29.352	29.2427	29.383	29.5276	29.4964	29.3169	29.4033	29.4162	29.4089	29.4713	29.2789	29.4518	29.4437	9	9	9	6.9	6.9	6.9	204.57	0	14.408	657030000	14	606	E9Q4K7	Kif13b
30.0324	30.3835	29.9296	30.5263	30.165	30.1873	30.6926	30.0712	29.9738	30.1503	30.1914	30.2731	30.2004	30.1909	30.1061	30.1586	30.0502	30.3586	2	2	2	16.2	16.2	16.2	15.353	0	31.652	1154400000	27	608	Q8CFV4	Nrn1
29.4136	29.4617	29.4338	29.5023	29.5164	29.1369	29.422	29.3803	29.34	29.5043	29.4977	29.4093	29.0974	29.3734	29.6483	29.3651	29.2777	29.5014	15	2	1	67.2	12.8	5.1	30.038	0	13.338	711020000	10	609	A0A286YCW8	NA
28.242	28.2683	28.3635	28.2444	28.2057	28.5246	28.0988	28.356	28.4451	28.2597	28.3462	28.1337	28.5896	28.2349	27.9603	28.5356	28.4462	28.3223	18	18	18	15.9	15.9	15.9	160.91	0	137.69	314590000	40	610	A0A286YCX6	Trappc8
24.7839	24.9509	24.6596	24.6142	24.7517	25.0107	24.5112	24.731	24.8432	24.4005	24.6032	24.8631	24.4208	25.1593	25.5867	24.2312	24.8796	24.5604	2	2	2	5.3	5.3	5.3	53.529	0.00047985	3.2902	28007000	4	611	A0A286YCZ5	Fars2
21.9193	22.1185	21.9838	22.272	21.9545	21.9303	22.5658	21.6902	22.0165	NA	NA	NA	NA	NA	NA	NA	NA	NA	24	1	1	55.4	4.3	4.3	53.854	0	153.41	4328100	1	612	A0A286YD03	Amer2
25.224	25.1222	24.803	25.3315	25.3092	25.0016	25.345	25.1061	24.9327	24.9054	24.9774	25.0698	25.0854	25.2796	25.5112	25.3277	24.9436	25.4607	8	3	2	3.6	1.2	1	247.06	0.001644	2.2484	35401000	7	614	Q99246	Cacna1d
22.5513	23.045	22.5164	23.0065	22.4637	22.6645	22.95	22.7192	22.7192	22.5025	22.799	22.5877	22.6181	22.3726	22.983	22.6778	22.9014	22.9378	18	3	3	14.8	3.4	3.4	147.16	0	4.775	6710100	4	615	A0A286YD76	NA
30.8879	30.869	30.7471	30.9908	30.847	30.6545	31.1151	30.8815	30.6484	30.8114	30.6927	31.0004	30.7835	30.7792	31.4331	30.7173	30.7094	30.8413	26	26	26	27.6	27.6	27.6	73.427	0	109.9	1922300000	66	617	A0A286YDA2	Nolc1
26.9592	26.8536	26.5692	26.9907	26.7527	26.8109	27.0217	27.0321	26.7913	27.1163	26.9909	26.6369	27.0563	26.922	26.337	27.0467	27.0182	26.482	5	5	4	13.5	13.5	11.1	65.978	0	11.12	112710000	9	618	O70293	Grk6
28.3081	28.4047	28.3344	28.5332	28.413	28.2518	28.5633	28.4692	28.365	28.4826	28.35	28.4701	28.3483	28.3996	28.4057	28.3786	28.4364	28.4115	11	11	11	21.1	21.1	21.1	94.017	0	34.026	350760000	30	619	A0A286YDB3	Tbc1d5
27.2005	26.9744	27.2676	26.9091	27.2249	27.0258	26.4796	27.1354	26.996	26.9621	27.0006	27.013	26.92	27.128	27.2103	26.8702	27.1552	27.2183	5	5	5	9.5	9.5	9.5	62.384	0	5.5679	156230000	9	620	Q9CZX0	Elp3
NA	NA	NA	NA	NA	NA	NA	NA	NA	24.5308	24.549	24.7594	24.6924	25.2122	25.4517	24.8251	24.5382	24.9498	3	3	3	23	23	23	29.399	0	6.4467	36203000	7	621	A0A286YDD1	Ccdc120
21.6081	22.0992	21.6081	21.5544	22.0034	21.7127	21.6865	21.8577	21.7356	21.6833	21.8145	21.7858	21.6685	21.7338	21.7883	21.7851	21.9932	21.8515	2	2	2	4	4	4	68.966	0.0065667	1.6478	3555200	2	622	Q8BH65	Dennd6a
25.207	25.7251	25.5545	25.1952	25.0414	25.2269	25.3362	25.1039	25.4405	25.4828	25.2838	25.0227	25.1676	25.0139	25.4734	24.9061	25.4092	25.1767	13	1	1	56.7	10.6	10.6	24.986	0	19.744	34569000	4	623	O89116	Vti1a
25.3624	25.252	25.7961	25.1725	24.7288	25.8192	25.2714	25.6885	25.831	25.3978	25.5559	25.4693	25.6359	25.3168	25.5818	25.2805	25.2884	25.4507	6	6	6	3.9	3.9	3.9	233.32	0	5.024	38262000	7	624	Q69ZN7	Myof
25.5621	25.6346	25.6883	25.6315	25.3712	25.6699	25.6458	25.6854	25.559	25.418	25.4396	25.5665	25.7305	25.3954	25.764	25.4861	25.5715	25.8222	4	4	4	2.2	2.2	2.2	190.32	0.00062923	3.0195	47574000	7	626	P97433	Arhgef28
29.5842	29.459	29.5322	29.4052	29.4854	29.4767	29.3651	29.472	29.4602	29.5694	29.5343	29.3369	29.5787	29.5216	29.2728	29.6076	29.493	29.4602	22	22	2	29.3	29.3	4.1	111.61	0	218.2	757790000	61	627	A0A286YDI8	NA
26.7752	26.8108	26.5504	26.9063	26.9414	26.5456	27.0161	26.8754	26.5616	26.9404	26.6473	26.9708	26.6134	26.9206	26.803	26.845	26.6191	26.7296	7	7	7	6.7	6.7	6.7	170.87	0	10.449	117260000	13	628	Q6ZPY7	Kdm3b
25.5035	25.1789	25.3446	25.0989	25.0829	25.1808	25.204	25.2431	25.2093	25.1292	25.2235	25.1156	25.4142	25.5278	25.3699	24.879	25.0146	25.471	4	3	3	5.1	4.3	4.3	163.65	0	17.875	40238000	12	629	P28828	Ptprm
27.4132	27.438	27.5434	27.3397	27.3684	27.5119	27.3401	27.3975	27.6381	27.515	27.3885	27.2371	27.4654	27.556	27.4349	27.5858	27.5159	27.3143	14	14	10	15.4	15.4	12.3	106.1	0	14.701	177830000	24	630	A0A286YDL2	Cnnm1
24.2938	24.1547	24.219	24.2712	24.4147	24.0761	24.243	24.2029	24.0578	23.9424	24.2421	24.1553	23.9881	24.1247	24.5041	24.1428	24.2036	24.5636	2	2	2	10.8	10.8	10.8	41.033	0	8.8097	18481000	4	631	Q9JJX7	Tdp2
25.4091	25.4779	25.6055	25.2431	25.4704	25.2453	25.4509	25.3341	25.3301	25.5876	25.4957	25.1623	25.4024	25.4656	25.1708	25.3746	25.4285	25.2007	2	2	2	11.4	11.4	11.4	19.519	0.0013534	2.3303	46254000	7	632	O35648	Cetn3
27.0043	27.1855	27.1104	27.1308	27.2338	26.7112	27.042	26.7575	26.9365	26.9956	26.9528	27.0011	27.0038	27.135	27.1887	27.0886	26.9616	26.8417	6	2	2	30.2	8	8	18.771	0	4.5562	140830000	4	633	A0A286YDU3	NA
25.7453	25.6358	26.0765	25.6698	25.5951	26.0924	25.3867	25.5192	25.8648	25.7445	25.7095	25.3704	25.8116	25.5954	25.9869	25.9145	25.7572	25.4834	3	2	2	12.9	10.5	10.5	46.936	0	27.637	46276000	10	634	Q9JKC8	Ap3m1
NA	NA	NA	NA	NA	NA	NA	NA	NA	23.8295	23.5231	23.1504	23.5124	23.4723	21.1485	23.8525	23.4647	22.56	12	1	1	33.6	4.7	4.7	46.324	0	11.171	10438000	3	635	A0A286YE00	NA
28.4056	28.2198	28.1802	28.2819	28.3414	28.1697	28.2103	28.2143	28.2569	28.4103	28.0727	28.0431	28.2217	28.3461	28.3466	28.2984	28.2087	28.2444	13	13	2	21.7	21.7	2.8	66.455	0	34.363	325630000	34	636	Q9QYY8	Spast
30.0431	30.2302	30.0288	30.0651	30.0117	30.0296	30.0603	30.0394	30.1327	30.1495	29.9812	30.0896	29.964	30.044	30.1708	30.1952	29.8748	30.0981	24	24	24	35.3	35.3	35.3	84.313	0	145.61	1049500000	67	638	A0A2C9F2A2	Rin1
NA	NA	NA	NA	NA	NA	NA	NA	NA	24.4181	24.0084	24.5182	24.1879	24.3815	24.7871	24.2852	24.1193	24.7263	1	1	1	2.2	2.2	2.2	65.23	0	55.069	25194000	3	639	Q8BX57	Pxk
31.2043	31.1857	31.1137	31.1661	31.1548	31.1372	31.187	31.1259	31.1566	31.2252	31.1243	31.0543	31.1354	31.1978	31.126	31.2345	31.1969	31.0309	27	27	0	49.3	49.3	0	68.297	0	323.31	2356200000	96	640	A0A2C9F2C1	Syt7
32.8957	32.9497	32.868	32.8354	32.8856	32.91	32.833	32.905	32.9722	32.9163	32.879	32.9042	32.888	32.9601	32.7034	33.0008	32.9888	32.8196	23	23	23	43.2	43.2	43.2	49.925	0	273.18	7528500000	129	641	Q07076	Anxa7
26.5951	26.5961	26.3688	26.5578	26.7416	26.2811	26.579	26.5442	26.352	26.4096	26.5067	26.5015	26.3966	26.382	26.6969	26.5552	26.6447	26.5598	9	3	3	16	7	7	58.699	0	4.318	91940000	9	642	P48455	Ppp3cc
26.2698	26.5558	26.3388	26.6565	26.5472	25.8935	26.8306	26.5722	26.2726	26.7853	26.2634	26.6331	26.1726	26.4269	26.2312	26.2982	26.3363	26.8714	4	4	4	9.3	9.3	9.3	78.516	0	19.717	86197000	10	644	Q920N2	Hlcs
30.5637	30.5489	30.211	30.7329	30.5774	30.1611	30.7326	30.589	30.1976	30.2411	30.317	30.6941	30.4247	30.2989	31.0391	30.3559	30.2462	30.4202	5	5	5	38.7	38.7	38.7	12.441	0	9.846	1602200000	18	645	P83882	Rpl36a
29.2921	29.4392	29.2656	29.4441	29.4378	29.2942	29.412	29.3252	29.3874	29.2251	29.3715	29.3114	29.3225	29.3905	29.431	29.3534	29.3163	29.3977	19	19	19	12.7	12.7	12.7	198.91	0	230.88	664000000	45	646	Q61037-6	Tsc2
26.11	26.1363	25.8839	25.9515	25.9501	26.0139	26.061	26.0136	25.8163	26.0644	26.2618	26.1157	26.0436	25.851	24.7866	26.2358	26.0666	26.2446	3	3	3	3.7	3.7	3.7	106.25	0	9.4521	63050000	5	647	Q6P9J9	Ano6
26.703	26.1412	26.5236	26.2415	26.7373	26.3823	26.3466	26.3808	26.3225	26.4855	26.3917	26.4158	26.3897	26.4341	26.5532	26.0864	26.2644	26.5358	10	9	9	12.4	11.6	11.6	108.85	0	11.157	80563000	22	648	Q9EP71	Rai14
26.0145	25.9474	25.7988	26.0269	26.0937	25.8008	26.0825	25.8726	25.7905	26.1164	25.796	25.8891	26.0033	26.0544	26.0262	25.8483	26.0694	25.73	4	4	4	6.9	6.9	6.9	79.075	0	41.852	59925000	7	649	P62046	Lrch1
27.8419	27.543	27.6075	27.6679	27.737	27.4107	27.7923	27.737	27.6839	27.4906	27.6139	27.7919	27.6893	27.7353	27.7889	27.692	27.6672	27.6801	8	8	8	9.2	9.2	9.2	140.09	0	57.067	213550000	24	650	P97490	Adcy8
29.8138	30.0318	29.7688	29.9664	29.8822	29.7644	30.0396	29.9676	29.6968	29.8962	29.9827	29.9085	29.9127	29.8711	29.4937	30.0758	30.0068	29.8698	28	28	3	33.7	33.7	4.8	127.36	0	142.35	951280000	81	651	D3YXJ0	Dgkh
26.3038	26.3473	26.3787	26.0378	26.301	26.2443	26.2001	26.1476	26.2267	26.4228	26.3003	26.0129	26.1617	26.3548	26.26	26.4081	26.1992	26.0093	4	4	4	16.5	16.5	16.5	42.136	0	13.372	75350000	9	652	Q61048	Wbp4
22.1864	22.4776	22.0362	21.961	22.2141	22.333	22.2918	21.961	21.9499	22.8684	21.7945	22.2527	22.2722	21.9073	NA	21.748	21.8649	22.2942	1	1	1	3.7	3.7	3.7	55.388	0	11.193	4763500	2	653	Q8CDJ3	Atg14
26.238	26.1195	26.135	26.1159	26.2966	26.2784	26.2504	26.2858	26.372	26.2656	26.3503	26.4223	26.2103	26.2505	25.7816	26.3536	26.2784	26.1328	4	4	0	7.1	7.1	0	93.139	0	12.309	76262000	16	654	A0A2I3BQD7	Cog3
22.9991	23.3415	23.1407	23.4573	23.2262	23.4211	23.5051	23.2428	23.3374	NA	NA	NA	NA	NA	NA	NA	NA	NA	6	2	2	14.5	3.8	3.8	56.855	0.0065714	1.6616	9571300	2	655	Q9JI10	Stk3
26.7785	26.769	26.8924	26.7798	26.6809	26.7278	26.8482	26.895	26.8063	26.6334	26.7514	26.5305	26.8997	26.8276	27.2786	26.6752	26.6739	26.8464	4	4	4	12.4	12.4	12.4	66.192	0	12.735	114440000	15	656	A0A2I3BQG7	Slc22a17
27.6581	27.9738	28.0787	27.6193	28.0548	28.2449	27.4902	27.7193	28.2622	27.9854	28.4839	27.5345	28.3402	28.2485	27.2473	28.4377	28.1309	27.0325	6	1	1	84.2	30.3	30.3	8.6745	0	32.423	263890000	7	657	A0A2I3BQK1	NA
32.2629	32.1821	32.2846	32.2534	32.3126	32.2605	32.2301	32.1877	32.3126	32.2547	32.23	32.307	32.1851	32.2297	32.3366	32.2796	32.1705	32.3163	25	15	0	44.4	27.8	0	63.239	0	89.762	4952800000	80	658	A0A2I3BQP6	NA
22.1314	21.7316	22.0705	21.3609	22.0484	22.3486	21.4473	21.7316	22.4241	22.2596	22.125	22.143	22.2888	22.0545	19.5595	22.3122	22.0383	21.7101	1	1	1	9.8	9.8	9.8	20.791	0	4.0342	3701200	3	659	Q9JK38	Gnpnat1
23.5321	23.7484	23.5805	23.8897	24.091	23.8622	23.6987	23.6275	23.6139	23.6734	23.8462	23.8191	23.6532	23.5753	23.2288	23.818	23.9841	23.5047	2	2	2	1.1	1.1	1.1	308.32	0	8.92	12256000	6	660	E9Q2H1	Ubr5
27.0043	27.4735	27.186	27.2538	27.4396	27.0905	27.2585	27.4361	27.0446	27.0985	27.324	27.3994	27.1867	26.9977	27.3003	27.4882	27.2978	27.2578	3	3	3	17.2	17.2	17.2	15.515	0	21.319	157770000	6	662	Q8VHV1	Baalc
29.1145	29.1179	28.9561	29.1363	29.064	28.8801	29.1357	29.119	28.9389	29.2144	28.9779	29.0128	29.0347	28.98	29.0695	29.0494	29.0783	28.9225	20	20	2	19.5	19.5	2.5	161.19	0	75.515	540740000	50	663	Q7TPD3	Robo2
25.812	25.7946	25.7226	25.914	26.0362	25.7964	26.0618	25.9355	25.6847	NA	NA	NA	NA	NA	NA	NA	NA	NA	2	2	2	27	27	27	10.067	0.00062716	2.959	70581000	3	664	A0A2I3BRA0	Acbd7
24.1398	24.662	24.5144	24.2524	24.6289	24.6711	24.2099	24.8091	24.5815	24.7512	25.1847	24.5275	24.0375	25.1105	23.6787	23.8992	23.8297	24.6695	6	6	6	12.9	12.9	12.9	76.425	0	16.989	25806000	9	665	Q8K0F1	Tbc1d23
27.0998	27.2066	27.3621	27.0961	27.1852	27.5438	26.8206	27.1661	27.3021	27.2822	27.3492	27.0224	27.1927	27.3646	26.6188	27.2637	27.4275	27.2448	6	6	6	20.8	20.8	20.8	29.884	0	11.792	150500000	14	666	Q99LB2	Dhrs4
23.6457	23.3645	23.3004	23.5782	23.553	23.6692	23.198	23.5619	23.5439	23.5108	23.4509	23.5574	23.4957	23.5642	23.1566	23.5835	23.6747	23.4785	2	2	2	8.6	8.6	8.6	49.429	0.00048146	3.3755	13009000	4	667	Q8BGC1	NA
27.5761	27.7583	27.4718	27.964	27.7016	27.4797	28.0661	27.7149	27.6647	27.7141	27.5332	27.7924	27.7584	27.6235	28.0603	27.4709	27.578	27.7048	3	3	3	34.7	34.7	34.7	11.528	0.00032342	3.5221	219660000	9	668	Q9JIX0	Eny2
NA	NA	NA	NA	NA	NA	NA	NA	NA	26.0054	25.6991	26.0584	25.7741	25.8173	26.4335	25.6356	25.9399	25.9243	1	1	1	18	18	18	13.698	0	111.68	62352000	3	669	A0A2I3BRS9	Mapk1ip1l
25.5486	25.4049	25.089	25.4906	25.3853	25.2139	25.7161	25.2872	25.2987	25.3374	25.1803	25.6542	25.256	25.1463	25.7843	25.2204	25.3561	25.351	3	3	3	4.6	4.6	4.6	109.32	0	6.0876	41350000	5	670	O88622	Parg
25.0184	24.9928	24.589	25.1799	25.2527	24.5205	24.9828	25.2404	24.5592	NA	NA	NA	NA	NA	NA	NA	NA	NA	2	2	2	3.6	3.6	3.6	77.095	0.0033645	1.9585	36618000	3	671	Q8CI03	Flywch1
25.4588	25.5231	25.6646	25.3329	25.599	25.7717	25.4246	25.6385	25.5472	25.8136	25.4937	25.4634	25.6575	25.5269	25.0987	25.2168	25.6211	25.8328	3	3	3	7.2	7.2	7.2	51.813	0	15.234	50279000	5	672	Q9WVJ3	Cpq
28.0639	26.825	27.1027	27.5612	27.5161	26.9019	26.7327	27.3151	26.9035	27.255	27.0886	27.2797	27.1836	26.9796	27.1096	27.0656	27.0952	27.0605	6	6	6	9.7	9.7	9.7	82.348	0	29.293	123590000	13	673	Q9R1Z8	Sorbs3
28.7711	28.3001	28.5541	28.4999	28.6415	28.6094	28.5216	28.3279	28.714	28.8176	28.7538	28.1569	28.7444	28.6949	27.8515	28.839	28.6991	28.3238	4	4	4	17.8	17.8	17.8	20.749	0	18.607	414970000	14	674	A0A2I3BS49	Timm23
24.352	24.2923	24.2379	24.1905	24.481	24.0932	24.0961	24.8227	23.8608	24.3943	24.138	23.7093	24.5832	24.4572	23.7387	24.609	24.609	24.1991	3	3	3	8.1	8.1	8.1	66.704	0	39.611	19624000	4	675	Q6PIP5	Nudcd1
29.5268	29.5668	29.5989	29.6602	29.4247	29.6842	29.6401	29.6125	29.3594	29.2096	29.5666	29.4741	29.5819	29.6322	29.7114	29.4717	29.5576	29.6225	8	8	3	22.5	22.5	11	40.156	0	63.581	737520000	29	676	Q8C181	Mbnl2
26.0446	26.3625	25.9934	26.5308	26.3586	25.9245	26.378	25.9679	26.1199	26.1846	26.1616	26.0661	26.1731	26.1386	26.4269	26.197	26.1135	26.3218	16	1	1	58.2	8	8	24.971	0	5.6651	65974000	5	678	A0A2R8VHB6	NA
30.4517	30.4331	30.2559	30.635	30.7954	30.0805	30.7581	30.4825	30.2867	30.3831	30.2212	30.5696	30.5227	30.3727	30.9314	30.2777	30.2954	30.4884	18	18	18	17.9	17.9	17.9	153.38	0	239.55	1430700000	67	679	D3YZ21	D430041D05Rik
32.4856	32.4314	32.9848	33.1192	32.5147	33.6391	32.5198	33.5176	33.4831	32.6794	33.39	33.3885	34.0761	32.3851	32.7187	33.0817	32.6169	32.8199	118	92	0	54.7	44.7	0	223.35	0	323.31	9256300000	405	680	A0A2R8VHF9	NA
27.7578	27.6626	27.7043	27.429	27.6992	27.7827	27.4703	27.6301	27.7223	27.7256	27.6767	27.5203	27.6912	27.7632	27.457	27.8388	27.7061	27.4547	11	11	11	11.4	11.4	11.4	155.12	0	72.173	194020000	32	681	Q99P88	Nup155
22.5532	22.5984	22.8356	22.5027	22.6466	22.3836	22.6888	22.4664	22.4734	22.5066	22.8424	22.493	22.5146	22.7375	22.5741	22.7606	22.7829	22.2542	1	1	1	8.6	8.6	8.6	20.814	0.0080725	1.5441	6786800	2	683	Q9D0P8	Ift27
24.9276	24.8774	25.2013	25.1367	24.84	25.6113	25.1134	25.2658	25.2533	24.9269	25.2644	25.2084	25.0252	25.02	25.4346	25.0231	24.9689	25.0353	6	5	5	5	4	4	152.01	0	3.8025	35110000	9	684	Q8CGB6	Tns2
25.6173	25.3968	25.075	25.4911	25.4896	25.1473	25.4469	25.4027	25.2189	25.2179	25.1389	25.4619	25.4184	25.6601	25.1697	25.3416	25.4178	25.3444	13	1	1	62.7	15.4	15.4	23.06	0	8.2748	45834000	9	685	A0A2R8VHR7	NA
27.5632	27.2228	27.4553	27.375	27.5168	27.6223	27.3623	27.4997	27.4951	27.4597	27.3696	27.4027	27.5304	27.6016	27.2549	27.5991	27.6492	27.3766	5	5	5	6.9	6.9	6.9	90.086	0	8.8475	196860000	14	686	A0A2R8VHV8	Nell2
26.0165	26.2041	26.0752	26.2745	26.2674	26.3609	26.4658	26.1096	26.3173	26.0589	26.3604	26.1902	26.3508	26.3164	26.4779	26.4024	26.0916	26.0056	5	5	5	17.4	17.4	17.4	40.446	0	5.0501	82011000	7	687	Q8VD12	Znf385a
23.8135	23.5688	23.4584	23.8103	22.9623	23.7555	23.9044	23.4861	23.6778	24.2909	24.1435	23.5436	24.0703	23.4225	21.915	24.3607	24.3213	22.6226	11	1	1	22.5	4.8	4.8	42.678	0.0049233	1.8024	11954000	3	688	Q9JJ43	Rbfox1
25.823	26.0378	25.9923	25.4164	25.9815	26.2495	25.4808	25.9125	26.4166	25.9934	26.1868	25.6215	25.9278	26.1619	25.2176	26.155	26.1773	25.5367	7	2	2	16.5	3.7	3.7	35.076	0.0012242	2.5933	56044000	4	689	A0A2R8VK70	Cd47
25.4994	25.2117	25.7106	25.4478	25.1746	25.3233	25.2406	25.3285	25.4386	NA	NA	NA	NA	NA	NA	NA	NA	NA	3	3	3	2.1	2.1	2.1	160.82	0	7.5083	41498000	6	690	Q9EPU4	Cpsf1
24.0252	24.0438	23.7492	24.106	24.0712	23.7716	23.9024	24.0712	23.6163	24.1574	24.1189	23.9285	23.9198	23.9793	23.6309	24.3791	23.9556	23.8635	3	2	2	9.1	5.5	5.5	57.021	0	4.6199	15713000	9	691	A0A2R8VKI7	Tfcp2
24.5526	24.3424	24.7562	24.4185	24.6865	24.6226	24.3117	24.4279	24.5824	24.7287	24.6677	24.3322	24.4813	24.3945	24.091	24.9039	24.7708	24.0852	2	2	2	12.7	12.7	12.7	22.025	0.0016403	2.215	24503000	4	692	Q9JHG2	Rcan2
22.4654	22.3315	22.1064	22.8428	22.4799	22.0272	22.5606	22.24	22.2926	22.5531	22.1646	22.296	22.444	22.3925	22.758	22.0855	22.0345	22.6589	1	1	1	4	4	4	53.423	0	7.8694	6074600	2	693	Q6NXH3	Gpbp1
33.0658	33.0812	33.0988	33.0446	33.0841	33.0984	33.1029	33.1765	33.1765	33.0772	33.1366	33.1089	33.1817	33.11	33.0527	33.1069	33.1714	33.0514	7	7	0	19.9	19.9	0	37.296	0	129.21	8914200000	70	694	A0A2R8W6P0	Cd47
28.7729	28.638	28.6585	28.8507	28.9071	28.526	28.9192	28.7181	28.6504	28.7226	28.7122	28.7852	28.7723	28.766	28.9596	28.6846	28.5944	28.683	16	1	0	62.1	11	0	31.165	0	97.607	407660000	5	695	A0A2R8W6S4	NA
25.4397	25.4507	24.9967	25.5287	25.26	25.1332	25.5546	25.354	25.1288	25.3736	25.1117	25.2508	25.3663	25.1895	25.8031	24.9975	25.2065	25.4443	3	3	1	5.4	5.4	2.5	76.452	0	4.9416	45841000	6	696	A0A2R8W6X1	Kifc2
25.0088	22.6451	25.5299	23.4197	23.7605	24.8774	25.5261	25.4965	24.6676	24.9244	24.5178	23.8659	24.8647	24.7314	24.3543	23.9222	24.9499	24.7717	2	2	2	4.5	4.5	4.5	71.062	0	6.7008	27444000	3	697	Q78IQ7	Slc39a4
22.0413	21.8222	22.1818	21.6227	21.4112	22.6292	21.3248	22.155	22.4885	22.1499	22.3053	22.0299	22.0592	21.7825	21.3827	22.5086	22.2468	21.2715	1	1	1	1.8	1.8	1.8	93.275	0.0054834	1.7656	3625900	1	698	Q6ZPR5	Smpd4
33.7676	33.8136	33.8838	33.5791	33.8257	33.9159	33.5313	33.7676	33.8309	33.8419	33.864	33.5726	33.8815	33.8371	33.2814	34.1305	33.9275	33.5399	46	44	43	55	51.2	51.2	73.848	0	323.31	14171000000	211	699	A0A338P6E5	Dlg4
25.5937	26.2112	26.3559	25.9784	26.4338	26.1351	26.2531	26.4308	26.3353	26.3372	25.9812	26.3503	26.0784	26.0844	25.923	26.1606	26.0547	25.7718	4	4	4	6.9	6.9	6.9	83.628	0	5.1751	58443000	9	700	Q8CI95	Osbpl11
27.8178	27.7492	27.736	27.8458	27.5902	27.5425	27.9771	27.5792	27.6939	27.9418	27.5691	27.8359	27.6986	27.6379	27.8404	27.7393	27.6297	27.5931	11	10	10	9.9	9.1	9.1	176.4	0	159.02	207710000	24	701	O89026	Robo1
NA	NA	NA	NA	NA	NA	NA	NA	NA	21.0854	21.3349	21.1455	21.4406	21.1449	21.6667	21.3578	21.0153	20.5487	1	1	1	5.2	5.2	5.2	33.093	0.0016423	2.2308	2407200	2	702	Q14BV6	Ydjc
28.1226	27.9465	27.8183	28.1007	28.1477	27.8153	28.072	28.0169	27.9181	27.9505	27.836	28.2798	27.8073	28.0037	28.6486	27.6529	27.7698	28.1649	2	2	2	42.4	42.4	42.4	6.7709	0	6.336	279400000	7	703	A0A338P6I9	NA
33.1894	33.1608	33.1012	33.1044	33.2084	33.2261	33.0071	33.1248	33.182	33.1686	33.2489	32.9786	33.1975	33.2567	32.974	33.2311	33.2388	33.0671	50	50	1	51.5	51.5	1	106.77	0	323.31	9263500000	231	704	A0A338P6J0	Dlg2
27.357	27.2614	27.4334	27.4167	27.6079	27.4794	27.3469	27.6359	27.3121	27.3286	28.0878	28.0212	28.9189	26.9029	25.8524	27.7673	27.0909	26.973	118	2	1	53.9	1.4	0.9	227.87	0	10.553	191010000	7	705	A0A338P6K2	NA
23.1339	22.4895	23.5319	22.5927	22.586	22.6745	23.3883	22.9053	23.0558	NA	NA	NA	NA	NA	NA	NA	NA	NA	2	2	2	1	1	1	325.52	0	3.8365	10062000	4	706	A0A338P6N4	NA
30.0276	30.0324	29.8675	29.8901	29.8805	30.0185	29.8251	30.0661	29.9227	29.9557	30.0079	29.9106	29.8591	30.0008	30.0863	29.9381	29.8555	30.061	18	18	17	25.3	25.3	24.1	91.149	0	70.111	1028200000	59	707	A0A338P6P6	Acap2
24.2423	24.1986	23.9658	24.4673	24.5353	23.9604	24.4275	24.6076	24.6362	24.3898	24.468	24.3058	24.6656	24.1484	24.4476	24.2972	24.562	24.3258	4	2	2	7.8	4.2	4.2	37.845	0	7.1722	19566000	4	708	Q9CYZ8	Ssbp2
26.4719	26.6029	26.4317	26.6437	26.7341	26.4462	26.644	26.4086	26.421	26.8448	26.6654	26.3029	26.5975	26.6003	26.3184	26.6674	26.6662	26.4448	4	4	4	14	14	14	19.411	0	19.929	94395000	7	709	D6RJ50	Parl
24.4457	24.7459	26.6392	25.0322	24.3657	24.6656	25.0219	24.9259	25.4982	25.128	24.9245	25.0705	24.7931	24.5499	24.6546	24.9477	25.2016	25.507	1	1	1	6.1	6.1	6.1	37.325	0.0016484	2.283	30855000	3	710	P29699	Ahsg
25.8641	25.9304	25.629	25.7822	26.0179	25.9078	25.9819	25.9049	25.8023	25.8741	26.2734	25.6582	25.8251	25.9562	25.9865	25.7989	25.8351	25.7471	3	3	3	13.4	13.4	13.4	33.047	0	4.6717	60664000	6	711	Q9JI59	Jam2
34.3136	34.2888	34.2932	34.3031	34.4359	34.4101	34.0736	34.319	34.262	34.2315	34.4603	34.191	34.3427	34.3757	33.9286	34.4556	34.3952	34.3569	40	40	6	64.6	64.6	10.6	43.816	0	323.31	20017000000	286	712	A0A338P769	NA
25.9345	26.0334	26.4649	25.988	26.098	26.3124	26.2154	26.0866	26.3722	26.0773	26.2969	26.1126	26.2188	26.1985	26.117	26.0817	26.1837	26.34	1	1	1	14.2	14.2	14.2	12.483	0	60.919	65970000	6	714	P51807	Dynlt1
25.1339	25.3159	25.3214	25.3374	25.4835	25.3868	25.5734	25.3159	25.3843	25.0814	25.0545	25.5169	24.921	25.4385	25.8656	24.9125	24.9853	25.7282	4	4	4	5.2	5.2	5.2	96.948	0	5.721	36827000	6	715	Q9Z321	Top3b
32.2835	32.3993	32.5212	32.1961	32.0443	32.3609	32.4934	32.4472	32.4339	32.3442	32.4623	32.3262	32.387	32.2846	32.3917	32.4181	32.3024	32.3892	8	8	8	42.9	42.9	42.9	17.861	0	18.392	5291700000	41	716	P68037	Ube2l3
25.7139	25.6188	25.7023	25.6542	25.7226	25.6876	25.7625	25.5743	25.6177	NA	NA	NA	NA	NA	NA	NA	NA	NA	3	3	3	15.2	15.2	15.2	30.947	0.00047969	3.2823	52282000	6	717	P54797	Tango2
26.221	26.5985	26.2135	26.4497	26.29	26.3713	26.449	26.5266	26.3637	26.3439	26.2323	26.2769	26.4301	26.4503	26.7146	26.3515	26.4483	26.244	5	5	5	7	7	7	101.82	0	49.047	90492000	13	718	Q68EF4	Grm4
29.9108	29.7647	29.9108	29.9462	29.9045	29.7747	29.729	29.9348	29.7605	29.875	29.7766	29.7595	29.9421	29.9627	29.8686	29.8944	29.7569	29.8204	20	20	20	28.4	28.4	28.4	89.407	0	44.829	905350000	42	719	Q8CA95	Pde10a
29.2728	29.1151	29.1707	29.5183	29.101	28.9836	29.7145	29.2987	29.0347	29.1315	29.1176	29.4294	29.2975	29.0292	29.9322	29.0981	29.0355	29.3837	2	2	2	39.6	39.6	39.6	10.152	0	123.21	660450000	10	720	P18608	Hmgn1
25.3184	25.8271	25.3368	25.8038	25.4724	25.541	25.8606	25.405	25.5355	25.6312	25.7146	25.753	25.5121	25.3149	25.8994	25.4964	25.4284	25.5349	5	5	4	20.6	20.6	15.8	32.081	0	40.005	42565000	5	721	Q3TT38	D17Wsu92e
25.0797	25.0779	25.1278	24.8007	24.9673	25.2086	24.9181	25.088	25.37	24.9818	24.9197	25.1445	24.9968	24.9767	25.2569	24.9944	24.943	25.1258	2	2	2	20.4	20.4	20.4	12.934	0.00032499	3.6213	31923000	4	722	A0A3B2WCW9	Wrb
30.9799	31.102	31.3734	30.9459	31.0212	31.1401	30.9619	31.0587	31.2356	30.8633	30.9814	31.1863	31.0383	31.0399	31.3039	30.9119	31.108	31.2769	36	36	36	34	34	34	131.28	0	144.16	2209000000	110	723	Q9Z0U1	Tjp2
31.9151	31.8482	31.9324	31.856	31.8595	31.9148	31.897	31.9219	31.924	31.7795	31.9754	31.8771	31.9179	31.9046	31.901	32.0112	31.9642	31.7789	19	19	0	51.9	51.9	0	32.717	0	112.97	3933300000	64	724	A0A3B2W864	Nudt3
26.2851	26.5348	26.3917	26.4542	26.2991	26.3804	26.4305	26.2926	26.3399	26.2385	26.3197	26.4738	26.4497	26.2199	26.4432	26.259	26.3476	26.4275	6	5	5	7.7	6.7	6.7	125.24	0	8.0001	79696000	13	725	P59672	Anks1a
25.6301	25.9464	25.5575	25.9811	25.9358	25.8711	25.7499	25.9203	25.5995	25.7467	25.7321	25.8788	25.6279	25.9981	26.0928	25.6554	25.8705	25.9899	2	2	2	15.5	15.5	15.5	18.584	0	37.3	58438000	9	726	Q64327	Mea1
26.9586	27.1449	26.8636	26.819	27.0152	26.9579	27.0733	26.9678	27.0458	27.1971	26.9735	26.8175	26.925	27.1362	27.0137	26.9139	26.8377	26.9702	5	5	5	17	17	17	33.104	0	7.6165	133150000	14	727	Q9JK23	Psmg1
30.8432	30.9144	30.5742	30.8562	30.8733	30.6718	30.6551	30.6884	30.6949	30.6986	30.6278	30.7245	30.5559	30.8029	31.1455	30.7564	30.6608	30.769	6	6	6	94	94	94	8.5937	0	323.31	1791600000	25	728	A0A3B2WBC6	NA
33.2212	33.2108	33.2559	33.2355	33.1337	33.277	33.2597	33.2135	33.3031	33.2649	33.2471	33.2722	33.3418	33.1273	33.2479	33.23	33.2144	33.1612	16	16	1	51.9	51.9	7.4	24.744	0	80.741	9747400000	116	729	A0A3B2WBL1	Rpl10a
27.4119	27.4545	27.2887	27.8202	27.5654	27.1927	27.8436	27.485	27.4189	27.1305	27.0908	27.6423	27.3573	27.3927	28.4209	27.236	27.2117	27.8444	10	5	5	7.6	3.8	3.8	153.27	0	10.545	186600000	18	731	A0A3B2WCD2	NA
33.3501	33.3296	33.2832	33.547	33.3212	33.1222	33.6001	33.3999	33.2087	33.3577	33.2422	33.3777	33.3742	33.2932	33.5237	33.2772	33.2683	33.4236	39	39	33	52.9	52.9	48.3	76.775	0	323.31	10728000000	190	732	Q3U0V1	Khsrp
30.2363	30.1204	29.9931	30.235	30.1575	29.9808	30.3886	30.235	30.0063	29.9427	30.0688	30.3481	30.1099	29.9695	30.1783	30.0953	30.1846	30.2802	22	22	22	42.6	42.6	42.6	52.572	0	214.53	1090300000	62	733	Q9CT10	Ranbp3
27.9888	27.9871	27.6108	27.8872	27.995	27.6908	27.829	27.8038	27.6423	28.0662	28.1299	27.8007	28.1482	28.0516	26.5514	28.4911	28.141	27.2595	3	3	3	23.1	23.1	23.1	19.709	0.00032216	3.4686	235190000	14	734	A0A3B2WCR6	Snrpc
28.8881	28.986	28.8157	29.1307	28.9775	28.8105	29.0454	28.965	28.9078	28.9808	28.8666	29.0648	28.9025	28.9567	29.026	28.8701	28.9108	29.0153	13	13	13	18.5	18.5	18.5	75.042	0	96.36	533760000	39	735	Q62172	Ralbp1
24.4258	24.5138	24.1712	24.5736	24.5644	24.16	24.2703	24.3282	24.2186	24.0316	24.434	24.2	24.426	24.4515	23.7777	24.7363	24.7119	24.4812	2	2	2	9	9	9	54.174	0	18.609	20410000	7	736	Q91VJ4	Stk38
28.2955	28.0994	28.298	28.2313	28.2573	28.1944	28.2616	28.195	28.3262	28.3238	28.4943	27.9976	28.3771	28.2761	28.1433	28.4606	28.391	27.9422	9	9	9	18.6	18.6	18.6	44.399	0	31.943	304590000	21	737	Q3UN02	Lclat1
26.4375	26.7178	26.6518	26.3986	26.3002	26.69	26.6024	26.5184	26.5456	26.6545	26.502	26.6027	26.6161	26.5272	26.0189	26.622	26.4942	26.5179	6	4	4	12	8	8	55.055	0	65.733	96596000	12	739	Q3TJZ6	Fam98a
27.8574	27.687	27.6796	27.7822	27.758	27.6863	27.7806	27.5815	27.8085	28.0099	27.7169	27.7892	27.7135	27.6728	27.7229	27.715	27.7917	27.6455	7	7	7	12.4	12.4	12.4	65.444	0	11.971	217430000	14	741	Q8VE09	Ttc39c
28.184	28.2428	28.2961	28.3271	28.1875	28.0854	28.3116	28.2298	28.1989	28.1782	28.0797	28.4543	28.1516	28.053	28.4565	28.1227	28.0979	28.4043	11	11	11	14.7	14.7	14.7	101.12	0	323.31	291860000	37	742	Q99JP0	Map4k3
25.1341	24.9913	25.1269	24.897	24.9597	25.0368	24.9852	25.1016	25.0263	25.8975	25.2986	25.1108	25.4615	24.8979	25.242	24.1218	25.4596	25.0347	2	2	2	3.8	3.8	3.8	89.916	0.0033675	1.9717	29622000	5	743	F8VQM4	Osbpl7
30.7269	30.6316	30.7993	30.5772	30.5907	30.6033	30.4803	30.5099	30.5923	30.6292	30.5772	30.5785	30.5747	30.7312	30.7435	30.7013	30.6079	30.5087	12	11	11	32.6	32.6	32.6	30.817	0	54.127	1655600000	35	744	Q8BL97	Srsf7
26.2054	26.0086	26.1536	25.7182	26.0966	26.6424	25.2759	25.9025	26.3507	26.2788	26.3419	25.8954	26.1211	26.1921	25.0081	26.5012	26.5707	25.5928	5	5	5	8	8	8	95.675	0	9.863	75869000	10	745	Q9DBC3	Cmtr1
29.8638	29.6657	29.8385	29.6908	29.5955	29.8915	29.6359	29.7229	29.8447	30.0511	29.9245	29.6366	29.7328	29.9826	29.2715	30.0406	29.9569	29.3328	12	12	12	58.3	58.3	58.3	23.035	0	24.425	905930000	51	746	P35293	Rab18
29.0154	29.0076	28.897	28.9961	29.0268	28.8964	28.9606	28.8646	28.897	28.9657	28.8464	28.9988	28.926	28.8936	28.9509	28.8486	28.9428	29.032	9	9	9	46.5	46.5	46.5	22.812	0	15.898	506130000	33	747	Q8JZY2	Commd10
25.5813	25.5485	25.5894	25.7263	25.7467	25.8917	25.7403	25.8037	25.7765	25.9268	25.7276	25.6554	25.8116	25.8361	25.2999	26.034	25.7327	25.2957	3	3	3	15.5	15.5	15.5	26.861	0	6.8015	51702000	7	748	A0A3Q4L2S1	Nubp2
26.4037	26.1604	26.3727	26.1927	26.2169	26.2715	26.2973	26.2489	26.2514	26.4393	26.2829	26.6804	26.4414	25.8495	26.1323	26.6029	26.294	26.2552	6	6	4	40.8	40.8	34.5	16.311	0	28.399	71649000	9	749	Q9D7M8	Polr2d
25.7769	25.5528	25.6477	25.249	25.3013	25.8985	25.1486	25.7046	25.6131	25.4768	25.5557	25.3759	25.4628	25.7282	25.5677	25.5766	25.6967	25.445	2	2	2	6.1	6.1	6.1	46.232	0.0023616	2.0645	42783000	3	750	Q91ZH7	Abhd3
22.2442	22.1167	22.329	22.5531	22.6273	22.8283	22.9026	22.7627	22.7354	23.1486	22.3381	23.1493	22.9575	22.6482	22.6022	22.2618	22.3611	22.5312	2	2	2	3.9	3.9	3.9	81.303	0.0069731	1.6164	7878100	3	751	Q8K4Q8	Colec12
23.2808	23.2388	22.9147	23.4997	23.7522	23.4802	23.5553	23.371	23.4284	23.0665	23.4559	23.4863	23.5537	23.4526	23.6623	23.4397	23.5074	23.8631	3	3	3	7.3	7.3	7.3	71.491	0	23.748	10258000	4	752	Q6RKD8	Flrt1
32.8507	32.7779	32.4713	32.9783	32.8026	32.6973	32.9892	32.8507	32.7245	32.865	32.8037	32.6577	32.8685	32.8152	32.6955	32.9372	32.8308	32.6813	21	21	21	50.3	50.3	50.3	37.9	0	289.15	6994500000	113	753	Q80Z24	Negr1
32.9892	33.0922	32.9551	33.0008	33.0522	33.0244	32.9004	32.9786	32.9006	33.0001	32.9716	32.9521	32.8996	33.0118	32.9946	32.9778	32.9982	33.017	35	35	35	45.7	45.7	45.7	83.665	0	323.31	8466500000	190	754	A0JNY3	Gphn
21.8958	22.1815	22.2008	22.1815	21.5906	22.0023	22.4067	22.0365	21.9859	22.23	22.0577	22.4925	22.3174	21.8282	21.3548	22.1382	22.2297	22.1032	1	1	1	6.4	6.4	6.4	30.901	0.0026506	2.0373	3903000	2	755	Q8CC70	9230110C19Rik
29.0093	28.959	29.144	28.9756	29.051	29.1208	28.9259	29.1073	29.1515	28.7647	29.154	29.0952	29.2453	29.1034	28.8818	29.122	29.0467	28.9818	9	9	9	26	26	26	44.547	0	73.693	538610000	35	757	A0ZV96	Oscp1
28.9988	29.2226	29.0941	29.1613	29.0885	28.9982	28.9892	29.0293	29.1774	29.1416	29.1403	28.982	29.1316	29.0971	28.7138	29.2282	28.9761	29.1019	10	10	7	16.7	16.7	13	77.952	0	221.32	524690000	37	759	A1L3P4	Slc9a6
30.3831	30.2994	30.3007	30.1562	30.3293	30.2127	30.2374	30.2928	30.3609	30.407	30.2732	30.2224	30.3262	30.3537	30.2065	30.2579	30.3386	30.3382	32	32	23	32.7	32.7	26.9	110.7	0	323.31	1331100000	88	760	A2A432	Cul4b
26.5552	26.4522	26.5993	26.5541	26.5562	26.2473	26.6635	26.6167	26.3501	26.5528	26.3964	26.4499	26.4205	26.1662	27.0375	26.5729	26.2568	26.6162	11	11	11	12.8	12.8	12.8	127.29	0	62.504	93003000	15	761	Q3UH28	Zmynd8
28.9774	28.7582	28.8938	28.7617	28.8115	28.7704	28.7986	28.6898	28.7617	28.9982	28.8829	28.7681	28.8565	28.8838	28.8074	28.8579	28.7438	28.6707	5	5	5	35.1	35.1	35.1	16.922	0	6.1807	477850000	13	762	Q91ZF0	Dnajc24
29.677	29.7831	29.644	29.7651	29.6408	29.7619	29.6028	29.7532	29.6364	29.6234	29.6944	29.7381	29.6619	29.6908	29.7144	29.6709	29.6407	29.7724	18	18	18	16	16	16	149.67	0	245.69	810120000	52	763	Q62077	Plcg1
26.1303	25.6794	26.3431	26.2549	25.6611	27.0443	25.7733	26.5362	26.7244	26.2089	26.7265	26.3943	27.0714	25.9308	25.5624	26.6156	26.1441	25.9237	3	3	3	7.3	7.3	7.3	84.533	0	6.9681	88836000	9	764	O70423	Aoc3
28.9052	28.8841	29.0786	28.7774	28.4945	29.0258	28.7986	28.8455	29.1284	29.0019	28.9794	28.9143	29.1902	28.9287	28.2907	29.0369	29.0048	28.4528	5	5	5	31.8	31.8	31.8	20.747	0	60.665	491940000	21	765	Q9CQ80	Vps25
28.1336	27.9397	28.0678	28.0196	28.1048	28.2284	27.9564	28.0257	28.2851	28.0127	28.2027	28.127	28.1224	28.1483	27.728	28.3634	28.1905	27.9982	9	9	9	20.9	20.9	20.9	44.97	0	95.902	288540000	23	767	Q3THG9	Aarsd1
NA	NA	NA	NA	NA	NA	NA	NA	NA	25.4964	25.7539	25.4413	25.9051	25.5438	25.3904	25.6949	25.4631	25.5572	3	3	3	7.2	7.2	7.2	66.143	0	15.156	51994000	6	768	Q91Y63	Slc13a3
30.9105	30.9017	30.802	30.8304	30.802	30.8108	30.8709	30.8128	30.8713	30.9757	30.8885	30.7691	30.8934	30.8259	30.816	30.9151	30.8419	30.727	21	21	15	42.7	42.7	34.8	65.481	0	323.31	1883200000	97	769	A2A543	Cacnb1
32.1967	32.1482	32.2013	32.3732	32.2482	32.2404	32.3144	32.3308	32.22	32.183	32.1405	32.2803	32.1971	32.2564	32.428	32.1996	32.2447	32.2432	11	11	11	32.7	32.7	32.7	23.466	0	144.93	4934400000	40	770	P84099	Rpl19
24.7781	24.9712	25.1216	24.7406	24.55	25.0079	24.8403	25.0423	25.143	25.1901	25.1467	24.5683	24.8372	25.0743	24.145	25.1929	25.0212	24.5462	5	5	5	15.2	15.2	15.2	54.452	0	6.7954	32257000	12	771	P55065	Pltp
30.3677	30.3255	30.2989	30.2392	30.3195	30.3216	30.2858	30.3771	30.268	30.3093	30.2018	30.3452	30.2698	30.3914	30.391	30.1597	30.2544	30.4639	34	34	26	20.6	20.6	15.2	202.24	0	93.912	1338700000	88	772	A2A5R2	Arfgef2
25.2784	25.0434	24.8581	25.569	25.3404	24.7489	25.444	25.3159	24.7403	NA	NA	NA	NA	NA	NA	NA	NA	NA	12	1	1	30.5	2.2	2.2	54.165	0.0012281	2.6451	37660000	3	773	Q9DBE7	Stau1
28.3573	28.2524	28.183	28.3741	28.2808	28.0888	28.2182	28.2938	28.1499	28.1614	28.2375	28.262	28.1665	28.2564	28.3349	28.2761	28.2502	28.3609	12	12	1	31.3	31.3	3.4	54.855	0	76.13	320400000	36	774	A2A5S3	Stau1
36.3273	36.3563	36.3273	36.431	36.3828	36.2976	36.495	36.431	36.2562	36.2762	36.3869	36.3857	36.3014	36.3866	36.5571	36.3021	36.3327	36.4757	48	48	9	58.9	58.9	19.6	78.085	0	323.31	85236000000	372	775	A2A5Y6	Mapt
25.356	25.3581	25.6448	25.1168	25.2814	25.7438	24.8121	25.1594	25.6771	25.429	25.2459	25.264	25.4211	25.4562	25.5815	25.2187	25.2687	25.291	5	5	5	2.2	2.2	2.2	321.59	0	4.7179	40984000	6	776	E9Q6A7	Bptf
30.3017	30.2551	30.1785	30.2855	30.3953	30.2852	30.4746	30.3807	30.1934	30.4262	30.2595	30.4013	30.3363	30.2694	30.1902	30.2728	30.2776	30.2784	30	30	27	18	18	16.5	220.26	0	220.54	1256900000	99	777	A2A690	Tanc2
30.0645	30.093	29.9391	30.0592	30.1557	29.9804	30.0926	30.0707	29.9567	29.9601	30.0308	29.9558	29.9549	30.0294	30.4326	30.058	29.9518	30.2169	21	21	20	32.6	32.6	31.5	87.486	0	323.31	1039400000	47	778	A2A699	Fam171a2
26.1639	26.2409	25.7549	26.3894	26.3188	26.0216	26.4815	26.1392	26.1342	26.0728	26.1174	26.1087	26.039	25.9707	26.6535	25.9857	26.2609	26.2361	8	8	8	6.6	6.6	6.6	164.99	0	21.941	66596000	12	779	A2A6A1	Gpatch8
NA	NA	NA	NA	NA	NA	NA	NA	NA	23.5722	23.7142	24.0152	23.8087	23.6201	24.6223	23.8797	23.7692	24.0665	3	3	3	12.7	12.7	12.7	36.713	0	12.288	14755000	4	780	P19973	Lsp1
25.1418	24.9489	25.1151	25.0633	25.0574	24.8576	25.0577	24.805	24.9764	25.1113	25.0333	24.8644	24.8177	25.0219	24.9305	25.1033	25.0056	24.9092	5	5	5	7.3	7.3	7.3	91.841	0	17.409	33709000	13	781	A2A6Q5	Cdc27
27.5092	27.4511	27.4475	27.4616	28.1079	27.2874	27.5413	27.1756	27.502	27.4861	27.2194	27.5521	27.6574	27.4908	26.6677	27.3968	27.5236	28.1026	7	7	6	45	45	45	21.045	0	8.8305	207820000	14	782	A2A6Q8	Myl4
26.1256	26.2106	26.0257	26.0876	26.294	26.1591	26.0323	26.0902	25.9301	25.9035	26.0299	26.1736	25.9494	26.1087	26.3686	26.0038	26.0243	26.346	6	6	6	15.7	15.7	15.7	53.212	0	12.981	68068000	10	783	A2A6T1	Cdr2l
24.0901	23.9822	23.839	24.0436	24.1197	23.6914	24.1762	24.1284	23.8053	NA	NA	NA	NA	NA	NA	NA	NA	NA	3	3	3	3.6	3.6	3.6	172.44	0	15.014	12429000	5	784	A2A791	Zmym4
28.2409	28.3353	28.29	28.16	28.3048	28.3734	28.1369	28.206	28.2617	28.2386	28.2896	28.309	28.3479	28.2203	28.0833	28.2364	28.3628	28.266	10	10	10	12.4	12.4	12.4	96.979	0	33.169	290860000	30	785	O35454	Clcn6
32.6286	32.6316	32.682	32.5219	32.6623	32.658	32.5215	32.5711	32.6501	32.6604	32.6776	32.5851	32.6773	32.6407	32.3275	32.6524	32.678	32.6278	41	41	2	60.1	60.1	3.5	63.001	0	74.744	6542900000	127	787	A2A7S7	Yars
NA	NA	NA	NA	NA	NA	NA	NA	NA	24.4151	24.9257	25.0178	24.6128	24.6598	25.1973	24.4919	24.6737	25.1293	5	5	5	8.6	8.6	8.6	104.84	0.0013674	2.4633	30870000	6	788	A2A7S8	Kiaa1522
27.9013	27.736	27.7523	27.8013	27.9677	27.5663	27.6736	27.7805	27.755	27.8532	27.7425	27.6109	27.9064	27.8525	27.9619	27.653	27.8677	27.7106	15	10	7	23.3	16.8	11.1	95.91	0	109.16	242730000	32	789	P48193	Epb41
27.0942	26.9886	26.9238	26.7477	27.4459	26.7759	26.6882	27.431	26.9886	26.8091	27.0002	26.9133	26.8482	27.1166	27.0336	27.0496	27.1011	27.0183	17	7	7	12.2	6.1	6.1	222.51	0	28.471	124450000	20	791	A2A8L1	Chd5
26.6913	26.6263	26.6587	26.5308	26.6028	26.7199	26.36	26.758	26.6901	26.468	26.5666	26.6791	26.6444	26.7606	26.5876	26.5663	26.4927	26.9424	19	8	8	11.7	6	6	211.49	0	41.16	103020000	19	792	A2A8L5	Ptprf
26.9569	26.7877	26.8249	26.9148	26.7521	26.9573	26.7822	26.8394	26.9966	26.4313	26.8441	27.0811	26.7435	26.8171	26.856	26.8313	26.9958	26.9868	9	9	8	10.7	10.7	9.7	152.42	0	242.97	117250000	22	793	A2A8R0	Zfyve9
27.0358	26.9721	27.2	26.8274	26.8207	27.1676	26.9779	26.9566	27.2816	27.1943	27.4254	26.7556	27.3617	27.1749	26.4012	27.5325	27.1138	26.5469	2	2	2	3.8	3.8	3.8	72.499	0	4.9494	123950000	8	794	A2A8U2	Tmem201
29.429	29.4634	29.3837	29.6391	29.4905	29.2783	29.5741	29.4455	29.3676	29.4907	29.3297	29.5606	29.2365	29.4592	29.8436	29.2964	29.3556	29.5953	14	14	13	14.3	14.3	14.3	106.86	0	65.188	779400000	44	795	Q52KI8	Srrm1
27.4438	27.5681	27.5134	27.4485	27.4116	27.6131	27.362	27.5158	27.5407	27.5821	27.5374	27.5135	27.5818	27.4529	27.2464	27.6012	27.4764	27.2639	6	6	6	33.9	33.9	33.9	19.571	0	14.101	178890000	22	797	A2A9I0	Gosr2
29.3028	29.3324	29.3852	29.2014	29.5391	29.407	29.3083	29.4246	29.3274	29.422	29.4141	29.2966	29.4117	29.377	29.2289	29.4795	29.4147	29.3809	21	21	21	19	19	19	132.89	0	103.85	673770000	60	798	Q8BHG1	Nrd1
29.0101	28.5843	28.547	28.8778	28.8867	28.7188	28.7855	28.8938	28.7314	28.6762	28.8256	28.928	28.7901	28.8839	28.5515	28.6601	28.6662	29.1263	19	7	6	48.3	19	14.3	42.368	0	127.17	463480000	31	800	Q61701	Elavl4
24.3887	24.5868	24.7318	24.4571	24.336	24.7705	24.4816	24.4026	24.7597	24.518	24.3232	24.6905	24.5307	24.4794	24.5231	24.5079	24.4163	24.7388	2	2	2	14.9	14.9	14.9	25.493	0.00047311	3.0578	24992000	4	801	Q3UBZ5	Mif4gd
30.4614	30.499	30.2243	30.4657	30.4583	30.4391	30.3976	30.4158	30.5415	30.3916	30.3991	30.3918	30.5301	30.4625	30.4971	30.6289	30.4169	30.3693	16	16	15	24.1	24.1	22.8	77.972	0	323.31	1319000000	56	802	Q8BMI3	Gga3
25.594	25.5522	25.5874	25.6862	25.5451	25.614	25.734	25.706	25.5324	25.7961	25.6032	25.5413	25.5309	25.9075	25.6378	25.7547	25.7013	25.3054	7	7	7	9.3	9.3	9.3	118.78	0	10.387	50597000	11	804	Q3U2P1	Sec24a
28.1089	28.2843	28.0793	28.3361	28.3205	27.8959	28.3124	28.3412	28.2819	28.1176	28.1428	28.3784	28.043	28.1318	28.5961	27.8907	28.2312	28.3883	6	6	6	63.8	63.8	63.8	16.998	0	36.984	305960000	17	805	Q6NXN1	Szrd1
28.0324	28.0416	28.0191	27.9908	27.9483	27.7125	27.8821	27.9908	27.9273	27.8122	27.9405	28.2235	27.7286	27.9358	28.1141	27.9159	27.9388	28.0325	16	16	16	4.6	4.6	4.6	555.36	0	16.552	254050000	31	806	A2AAE1	Kiaa1109
29.8688	29.9021	29.8435	29.9021	29.8587	29.7722	29.8833	29.9282	29.799	29.8137	29.8542	29.86	29.8946	29.8987	29.8353	29.9398	29.9439	29.8814	21	21	21	36.5	36.5	36.5	70.573	0	166.55	956420000	58	807	Q8BMA6	Srp68
26.3432	26.2885	26.4812	26.2692	26.1997	26.1654	26.2243	26.1518	26.1123	26.1488	26.0615	26.2418	26.2159	26.2745	26.8101	26.0308	26.0079	26.4404	4	4	4	5.6	5.6	5.6	101.52	0	5.4746	75733000	6	808	A2AAY5	Sh3pxd2b
30.1226	30.1024	29.9305	30.2085	30.0727	29.7686	30.2158	30.0477	29.9102	30.0426	29.9781	29.9325	30.0419	29.9692	30.1792	30.2259	30.0675	29.9916	26	23	1	30	27.1	1.2	119.03	0	282.51	1085300000	80	809	Q9JL26-2	Fmnl1
29.9082	29.8725	29.7814	29.7958	29.8254	29.8896	29.8346	29.8613	29.777	29.8302	29.77	29.7929	29.7977	29.9226	29.8441	29.8353	29.8728	29.7814	13	13	13	30.7	30.7	30.7	45.234	0	71.112	953570000	38	810	Q922E4	Pcyt2
24.639	24.5096	24.4286	24.9052	24.6543	24.094	24.7419	24.6229	24.2752	24.1362	24.4385	24.9715	24.3157	24.7059	25.1103	24.1354	24.4203	24.5404	2	2	2	13.9	13.9	13.9	25.746	0	15.285	27962000	4	811	Q91X52	Dcxr
29.5428	29.4501	29.6207	29.2219	29.4165	29.7353	29.193	29.4583	29.6477	29.5969	29.6836	29.3951	29.6694	29.5783	29.1257	29.6737	29.6464	29.201	10	10	10	20.3	20.3	20.3	67.501	0	145.39	768610000	49	812	A2ACG7	Rpn2
23.1618	22.8476	23.0408	22.9038	23.2001	23.2059	22.5787	22.875	23.1618	23.0716	23.0521	22.854	23.289	22.9159	22.8914	22.7386	23.2418	23.3066	1	1	1	4.8	4.8	4.8	32.133	0.0064378	1.6807	7700400	3	813	P82347	Sgcd
29.3907	29.5259	29.2882	29.5428	29.5176	29.4569	29.2461	29.5656	29.4324	29.4953	29.4678	29.4269	29.3967	29.3873	29.3779	29.4491	29.5384	29.5386	18	18	18	16.8	16.8	16.8	149.47	0	104.85	726240000	46	814	Q8K4Q0	Rptor
23.4254	22.9526	22.9526	23.3944	23.3583	22.8693	23.3786	23.2583	23.0364	23.2678	23.1032	22.9901	23.1609	23.2007	23.0561	23.3198	23.3895	23.1486	4	2	2	3.9	2.5	2.5	183.14	0.00062992	3.0359	9832300	4	815	A2ACV6	Soga1
29.6794	29.6481	29.5462	29.5498	29.6172	29.6423	29.5067	29.6759	29.59	29.6138	29.4987	29.5906	29.5225	29.6926	29.9165	29.5465	29.5057	29.6659	12	12	12	19.7	19.7	19.7	69.14	0	150.04	773190000	42	816	Q3UR39	Chm
23.8224	23.35	23.5278	23.7493	23.5051	23.7458	23.5054	23.2366	23.6442	23.5053	23.5486	23.5859	23.4847	23.5322	23.8765	23.6769	23.552	23.4372	2	2	2	8.6	8.6	8.6	31.992	0.006699	1.6294	12476000	3	817	A2ADA5	Pusl1
25.8087	25.8943	25.8237	26.0551	25.9229	25.8946	25.93	26.063	25.7568	25.868	25.6666	26.1208	25.7875	25.8315	26.3828	25.5094	25.6843	26.3851	6	6	6	2.3	2.3	2.3	398.75	0	7.6073	62289000	13	818	Q62504	Spen
24.2639	24.162	23.9669	24.3837	24.1357	24.1622	24.4308	24.162	24.0171	24.462	24.3064	23.9866	24.6199	24.3571	23.9275	24.0735	24.3342	23.857	3	3	3	3.2	3.2	3.2	112.73	0	13.129	20226000	5	819	Q80TQ5	Plekhm2
25.948	26.0201	25.6452	25.8467	25.948	25.8692	26.0168	25.7658	25.7371	25.8772	25.7273	25.575	25.751	25.7925	25.6876	26.1103	25.6731	25.9545	5	5	5	18.5	18.5	18.5	38.527	0	82.234	62228000	18	820	Q8R3G1	Ppp1r8
29.8765	29.8906	29.8779	29.9588	30.0114	29.7947	30.0053	29.9919	29.875	30.0196	30.0126	29.8779	29.8772	29.9333	30.0486	29.8935	29.8465	29.7219	16	16	16	46.9	46.9	46.9	44.59	0	108.96	975970000	67	821	A2ADY9	Ddi2
30.9878	31.0305	30.9435	30.9204	30.9234	30.9079	30.9934	30.9333	30.9234	30.9035	30.816	31.0266	30.8281	30.9842	31.0263	30.8933	30.9313	31.1037	26	26	25	26.9	26.9	26.9	94.695	0	201.69	2083000000	82	822	A2AE27	Ampd2
25.3343	25.4678	25.2655	25.5659	25.5035	25.1478	25.4701	25.3709	25.2552	25.3291	25.3543	25.4172	25.3228	25.2937	25.7029	25.3557	25.2098	25.4693	3	2	2	13.2	8.3	8.3	32.183	0.0012216	2.5588	43304000	6	824	Q9R0Q4	Morf4l2
32.9842	33.0473	32.8764	33.1976	33.0499	32.5485	33.2705	32.9811	32.8172	32.7487	32.7121	33.0837	32.8186	32.9187	33.9012	32.7521	32.7346	33.1684	19	6	2	67	27.5	5	22.468	0	122.18	8324400000	36	825	Q8R0A5	Tceal3
33.9594	33.7209	33.7729	33.7789	33.7855	33.8306	33.8711	33.6887	33.7789	33.8864	33.7683	33.8358	33.8991	33.8156	33.2023	33.9286	33.8375	33.8312	12	12	5	28	28	7	36.196	0	323.31	14545000000	76	827	A2AEG6	Gpm6b
25.4945	25.6396	25.274	25.872	25.6384	25.1815	25.7682	25.4824	25.6029	NA	NA	NA	NA	NA	NA	NA	NA	NA	6	1	0	46.1	10.5	0	19.335	0	4.7374	38183000	3	828	A2AEK3	Cstf2
27.5477	27.8481	27.656	28.0487	27.8357	27.8964	27.7054	27.6903	28.027	27.6017	27.7032	27.7385	27.7316	27.8153	27.9916	27.5373	27.6961	27.6268	4	4	4	11.9	11.9	11.9	60.621	0	10.33	221840000	10	829	Q99LI2	Clcc1
26.1639	26.3773	25.9894	26.5124	26.2176	25.9734	26.5473	26.2225	26.29	26.5095	26.1695	26.0062	26.1812	26.4044	25.9937	26.2957	26.4038	26.1269	6	6	5	11.2	11.2	9.8	61.535	0	4.7254	81401000	8	831	Q64092	Tfe3
32.5582	32.5304	32.3737	32.7278	32.5332	32.5301	32.6952	32.6044	32.5728	32.5256	32.4095	32.5525	32.561	32.5076	32.913	32.4961	32.45	32.6718	57	57	57	74.7	74.7	74.7	95.912	0	323.31	6013200000	264	832	A2AEW8	Gripap1
28.4862	28.5787	28.5532	28.4801	28.3747	28.6881	28.3927	28.5167	28.6397	28.6304	28.5711	28.5557	28.6811	28.5431	28.5072	28.5612	28.511	28.4218	7	7	6	39.5	39.5	33.3	23.686	0	29.851	362620000	15	833	A2AEX7	Fhl1
NA	NA	NA	NA	NA	NA	NA	NA	NA	23.7034	23.5051	22.8112	23.4522	23.5606	22.7591	23.5716	23.5157	22.798	1	1	1	5.4	5.4	5.4	20.92	0	78.618	10581000	2	834	A2AF35	Slc25a53
27.7003	27.6154	27.29	27.7838	27.6334	27.2621	27.7679	27.606	27.3167	27.5389	27.2442	27.6244	27.4083	27.4662	28.2875	27.1615	27.2485	27.7471	3	1	1	62.2	28.9	28.9	5.2487	0	7.8955	224030000	6	835	A2AF33	Tmsb15b1
25.3469	25.3049	25.2353	25.2107	25.2768	25.1881	25.272	25.2237	25.2784	25.3209	25.0508	25.0447	25.2811	25.3647	25.1505	25.5281	25.333	25.0539	7	6	6	4.1	3.7	3.7	237.77	0	6.3312	39810000	7	836	A2AF47	Dock11
29.1053	29.0501	29.1921	28.9697	28.7868	29.1496	28.8449	29.0723	29.1082	29.3133	28.9397	29.0418	29.0677	28.8106	29.3573	29.0476	28.9403	28.9679	5	5	1	26	26	3.5	22.402	0	8.1221	517960000	11	837	A2AF81	Ahsa2
24.3701	24.2922	24.4831	24.2785	24.4237	24.3943	24.3801	24.2945	24.3824	24.9127	24.6068	24.3489	24.5353	24.1733	23.6108	24.7377	24.5181	23.7433	4	4	4	2.8	2.8	2.8	141.28	0.0056099	1.7425	21998000	5	838	O35638	Stag2
30.3211	30.552	30.1766	30.6027	30.3963	30.3381	30.626	30.5077	30.4815	30.3988	30.2704	30.5863	30.3777	30.2804	30.8861	30.2708	30.503	30.5059	19	18	18	36.3	36.3	36.3	70.612	0	46.757	1346900000	50	839	B9EI38	Reps2
31.3778	31.4312	31.3304	31.4328	31.3561	31.3902	31.4589	31.4297	31.3222	31.3712	31.2996	31.3588	31.3457	31.415	31.6173	31.2789	31.3515	31.4393	66	66	66	19.9	19.9	19.9	482.63	0	323.31	2701900000	194	840	Q7TMY8	Huwe1
30.2462	30.2147	30.3332	30.2348	30.2362	30.3141	30.2742	30.1826	30.2759	30.3308	30.3144	30.0954	30.2895	30.2498	30.1626	30.2476	30.2786	30.2119	13	13	13	47.1	47.1	47.1	27.273	0	323.31	1254000000	53	841	Q99N15	Hsd17b10
26.9115	26.782	26.5724	27.0117	26.7721	26.3944	26.5859	26.7363	26.5173	26.4447	26.3348	26.909	26.835	26.7967	27.475	26.3956	26.741	26.6887	6	6	6	4.1	4.1	4.1	166.59	0	11.347	94515000	12	842	Q8BX17	Gemin5
26.967	26.8507	26.7117	27.0675	26.799	26.6835	27.1922	26.9692	26.7318	26.8279	26.7589	27.0045	26.9306	26.9194	26.9668	26.7709	26.8901	27.0826	8	8	8	8.2	8.2	8.2	144.98	0	27.665	123320000	20	843	A2AFR3	Frmpd4
28.9742	28.9001	29.0545	29.1399	29.0037	28.883	29.0918	28.9175	29.071	29.0598	28.9431	28.9893	29.0297	29.0577	29.1397	28.9072	29.0284	29.0241	14	14	14	31.6	31.6	31.6	39.119	0	31.868	513560000	35	844	O89114	Dnajb5
32.6745	32.6982	32.5982	32.8875	32.7532	32.5033	32.9773	32.6843	32.6188	32.5964	32.5195	32.8472	32.5319	32.6498	33.3256	32.4198	32.6104	32.9788	38	38	37	57.1	57.1	56.2	86.049	0	323.31	6911000000	162	845	A2AG50	Map7d2
30.8892	30.8778	30.7931	30.765	30.8703	30.8729	30.7663	30.8656	30.8022	30.9454	30.8098	30.8035	30.9061	30.8707	30.5513	30.9855	30.9527	30.6733	15	15	13	26.7	26.7	25.1	91.161	0	74.832	1859900000	48	846	Q8BYM5	Nlgn3
25.9662	25.8521	25.7808	25.9971	26.0342	25.6979	26.0936	25.7822	25.8326	25.8735	25.9732	26.0217	25.8768	25.841	26.0737	25.8168	25.6309	25.9187	52	1	0	34.2	1.6	0	177.87	0	6.2065	57985000	11	848	A2AGQ6	Madd
25.8753	26.0184	25.35	26.3783	26.115	25.374	26.2234	25.937	25.5724	25.7101	25.5022	26.5185	25.9529	25.6493	26.2535	25.6724	25.5683	26.0657	48	2	2	35.7	1	1	172.8	0	4.887	58224000	5	849	A2AGQ8	Madd
32.3227	32.313	32.2598	32.4248	32.3161	32.228	32.4616	32.3565	32.2854	32.4719	32.2829	32.3224	32.3043	32.347	32.1227	32.4597	32.3408	32.3099	54	54	2	36.6	36.6	2	175.18	0	323.31	4903200000	214	850	Q80U28	Madd
29.324	28.8512	28.911	29.3024	29.1487	28.9673	29.1249	29.1767	28.9613	29.0826	29.0167	29.171	29.0589	29.0338	29.1938	29.0309	28.9885	29.0769	5	5	4	25.4	25.4	19.6	20.91	0	47.501	550240000	16	851	Q4QQM4	Trp53i11
22.5656	22.0477	21.9193	22.586	22.7402	22.4653	23.0272	21.4549	21.5868	NA	NA	NA	NA	NA	NA	NA	NA	NA	22	1	1	42.6	5.2	5.2	54.437	0.0030819	2.0011	5942100	1	852	A2AH25	Arhgap1
30.2168	30.1769	30.2241	30.0053	30.2598	30.3221	29.9865	30.2192	30.2862	30.2722	30.2685	30.069	30.2727	30.3079	29.8212	30.3895	30.2867	29.994	28	28	28	33.4	33.4	33.4	109.36	0	76.748	1173600000	80	853	O08810	Eftud2
26.1416	26.1919	26.165	26.068	25.9777	26.3009	25.4423	26.4648	26.2409	NA	NA	NA	NA	NA	NA	NA	NA	NA	4	4	3	5.1	5.1	3.9	138.1	0	5.634	60641000	5	854	Q6ZPR4	Kcnt1
29.8895	30.0665	29.806	29.9467	30.0066	29.967	29.8869	29.9924	29.9479	29.8517	29.8209	30.0696	29.9413	29.8898	30.1975	29.7963	29.9696	30.0085	25	25	25	34.4	34.4	34.4	74.985	0	256.2	997950000	70	855	A2AHG0	Lzts3
29.2112	29.3852	29.258	29.1175	29.1977	29.2778	29.0576	29.2283	29.0822	29.1198	29.2327	29.2314	29.1616	29.3032	29.186	29.3273	29.3131	29.2021	15	14	14	19.9	18.3	18.3	105.9	0	120.62	581730000	45	856	A2AHJ7	Dgkz
NA	NA	NA	NA	NA	NA	NA	NA	NA	24.864	24.9598	24.927	24.8747	25.0805	24.8945	24.9596	24.8465	25.1112	5	5	5	5.6	5.6	5.6	114.57	0	6.0073	36102000	8	857	A2AHL1	Ano3
25.3533	25.8611	25.8698	25.1255	25.35	25.3932	25.5663	25.6334	25.7291	25.8513	25.3889	25.3367	25.4727	25.5582	25.4306	25.2891	25.4839	25.4429	4	4	4	4	4	4	138.49	0	7.7199	45903000	8	858	Q8BWJ3	Phka2
25.8506	26.0725	25.8274	25.9427	25.8801	25.9868	25.9263	26.0175	26.0257	25.9176	25.9154	26.0714	25.9683	26.049	25.8993	25.857	25.6997	26.0628	8	8	8	11.7	11.7	11.7	115.44	0	39.063	62325000	17	859	Q3V0G7	Garnl3
27.6606	27.9949	28.0048	27.7434	27.677	28.0558	27.5897	27.746	28.1023	27.6809	27.6531	27.6555	27.6869	27.7178	27.7178	27.7179	27.5074	27.8023	5	5	4	20.6	20.6	14.2	26.132	0	10.492	193200000	9	860	Q64373	Bcl2l1
25.1993	25.0923	25.1951	25.1191	25.1741	25.1759	25.0179	24.9341	25.1209	24.7685	24.8341	25.5146	24.6325	24.8434	25.8903	24.5932	24.854	25.7509	5	5	5	9.6	9.6	9.6	80.088	0	13.114	34335000	8	861	A2AI08	Tprn
25.9118	26.6116	26.227	26.8745	26.4933	26.0917	26.8259	26.2416	26.1149	26.0103	26.6124	26.1336	26.5987	26.3053	26.3994	26.6933	26.4406	26.5424	34	1	1	30.2	2.5	2.5	106.12	0.0012225	2.5812	57645000	4	862	A2AI14	Grin1
25.727	26.1181	26.1212	26.3119	25.9714	26.0536	26.2973	26.096	26.1621	25.7825	26.3532	25.8593	26.04	26.0353	25.9086	26.306	26.1597	26.0192	32	1	1	30.2	2.8	2.8	101.96	0.0012199	2.5356	47098000	5	863	A2AI16	Grin1
NA	NA	NA	NA	NA	NA	NA	NA	NA	24.987	24.8426	25.004	25.0215	24.9568	25.2758	24.7875	25.0787	25.201	36	2	2	30.3	1.7	1.7	103.85	0	5.4429	34263000	5	864	A2AI20	Grin1
32.0732	32.102	32.0946	31.983	32.0393	32.1444	31.8399	32.0351	32.0308	32.1268	32.0551	31.8898	32.0168	31.9787	31.8993	32.2663	32.1321	31.9367	38	38	2	30.2	30.2	1.6	108.02	0	189.32	4228300000	123	865	A2AI21	Grin1
29.9088	29.9432	29.8457	30.0564	29.9349	29.8932	30.0406	29.9361	29.8593	29.9507	29.7928	30.0429	29.8178	29.855	30.0799	29.7491	29.8386	30.1166	30	30	30	30.2	30.2	30.2	122.61	0	157.85	1033900000	83	866	Q80U87	Usp8
29.7698	29.7975	29.904	29.832	29.8115	30.0009	29.6893	29.8342	29.8614	29.841	29.8578	29.8196	29.7332	29.9078	29.5963	29.8196	30.0553	29.8727	11	11	11	10.8	10.8	10.8	138.82	0	21.594	878180000	31	867	P18826	Phka1
27.8099	28.0349	27.989	27.7429	27.9694	28.0892	27.7003	28.0147	27.8854	27.7648	28.1625	27.7559	27.8987	28.0669	27.5132	28.0947	28.0502	28.0559	6	6	6	24.8	24.8	24.8	32.066	0	7.4279	241760000	15	868	Q9D711	Pir
24.4724	24.8059	24.9561	24.8266	24.4065	25.1113	24.9564	24.9862	25.0675	24.7581	25.2261	24.7001	25.1757	24.6351	24.7279	25.2258	25.179	24.7063	3	3	3	11.4	11.4	11.4	38.362	0.0010826	2.7582	24306000	4	869	A2AIL4	Ndufaf6
30.5485	30.5607	30.3108	30.8049	30.5943	30.3278	30.8477	30.5266	30.4049	30.4858	30.4133	30.6504	30.5031	30.508	30.8578	30.3886	30.4157	30.6972	34	33	1	17.7	17.1	0.8	261.48	0	323.31	1496100000	97	870	O55017	Cacna1b
25.6254	26.1203	25.7988	25.5899	25.5725	25.7913	25.876	26.1217	25.874	25.6277	25.833	25.9142	25.5369	25.6679	25.9638	25.9942	25.8898	25.4503	3	3	3	2.4	2.4	2.4	201.44	0.0022222	2.1275	59598000	6	872	A2AIV2	Kiaa1429
25.8629	25.6479	25.6911	25.7993	25.629	25.6121	25.7752	25.6235	25.8224	25.6245	25.8118	25.7452	25.8367	25.7383	25.6767	25.5945	25.674	25.8096	4	4	4	5.6	5.6	5.6	75.149	0	3.7316	53142000	8	873	A2AJ15	Man1b1
25.9254	26.0905	25.964	26.0506	25.927	26.0737	26.1576	25.9956	26.0559	25.8799	25.8432	26.3397	26.237	25.9422	26.119	26.0491	26.0232	25.9152	3	3	3	13	13	13	35.719	0	4.5428	68614000	10	874	Q64322	Npdc1
27.5493	27.3743	27.3762	27.4158	27.4961	27.3466	27.4366	27.3794	27.256	27.2328	27.2905	27.5958	27.4431	27.4764	27.6556	27.2537	27.348	27.4489	11	11	11	5.3	5.3	5.3	270.51	0	21.507	185900000	26	875	P41234	Abca2
28.2145	28.1524	28.2191	28.0298	28.1578	28.2186	27.9881	28.3209	28.2433	28.0237	28.1129	28.1879	28.1458	28.2141	28.3808	28.1673	28.1562	28.3476	19	15	15	34.3	31.5	31.5	61.447	0	133.31	300550000	37	876	A2AJ72	Fubp3
25.9383	26.3902	25.3442	26.7301	26.5122	25.7337	26.904	26.5583	25.7378	25.6778	26.1056	26.7954	25.7532	26.0948	27.1722	26.0322	26.0752	26.5684	3	3	3	1.2	1.2	1.2	547.19	0.0023641	2.0824	69851000	3	877	A2AJ76	Hmcn2
23.4224	24.1134	24.1887	22.476	23.3118	24.3331	24.0161	24.1783	24.4037	23.7135	23.6991	23.81	23.6057	23.935	23.9469	23.888	23.7377	23.9036	3	3	3	4	4	4	150.49	0	45.17	13750000	4	878	A2AJ88	Pnpla7
28.837	28.7285	28.5753	28.9573	28.6769	28.7338	28.9303	28.7828	28.7285	29.0163	28.7707	28.8267	28.8155	28.774	28.3641	28.8047	28.8769	28.6712	9	9	9	20.3	20.3	20.3	60.293	0	82.219	460120000	28	879	Q99NF2	Nsmf
30.824	30.8622	30.8226	30.9647	30.8323	30.8319	30.887	30.8114	30.9109	30.8186	30.793	30.8555	30.7852	30.7937	31.0877	30.856	30.7803	30.8624	38	38	37	39.8	39.8	39.8	107.18	0	171.33	1837900000	99	880	A2AJA9	Gm996
23.2784	23.2732	22.8605	23.4369	23.1194	22.7986	23.5677	23.1246	23.023	23.0623	23.0619	23.063	23.0847	23.2165	23.9063	22.9233	23.0943	23.1966	1	1	1	5.7	5.7	5.7	31.129	0	4.3571	10257000	3	881	Q80UU2	Rpp38
29.7571	29.8294	29.6599	29.9194	29.7749	29.6239	29.8917	29.7849	29.7176	29.9968	29.855	29.7045	29.8828	29.7234	29.6547	29.9154	29.9899	29.6571	15	11	4	29.3	21.6	5.7	60.484	0	323.31	895160000	30	882	O70311	Nmt2
29.158	29.1511	29.0954	29.0889	29.2773	29.0555	29.0519	29.1189	29.0877	29.2066	29.086	29.1072	29.1726	29.1713	28.7711	29.171	29.1436	29.1028	10	10	10	23.8	23.8	23.8	61.18	0	323.31	559140000	54	884	Q3UV70	Pdp1
25.8058	26.0943	25.9084	26.0973	26.0227	25.9569	26.2694	25.9541	25.9038	25.8392	25.8949	26.1045	25.9804	25.9725	26.4072	26.0022	25.942	25.9061	2	2	2	2.5	2.5	2.5	92.114	0.0013542	2.334	66858000	5	885	A2AJT4	Pnisr
25.1033	25.3853	25.3135	25.4919	25.3501	25.1187	25.5969	25.2874	25.3833	25.5758	25.3523	25.0986	25.3052	25.0487	25.6918	25.4846	25.0823	25.1824	4	4	4	16.3	16.3	16.3	42.133	0	25.932	38264000	7	886	A2AJW5	Fam217b
25.7507	25.8175	25.6851	25.8848	26.0306	25.689	26.2009	25.8917	25.9816	25.949	25.7463	26.0874	25.57	25.7832	26.1273	25.8069	25.8394	26.0702	2	2	2	3.3	3.3	3.3	104.77	0	17.086	60233000	6	887	Q8C5N3	Cwc22
29.3409	29.3761	29.4279	29.3277	29.3596	29.4229	29.2553	29.267	29.2431	29.3623	29.4681	29.3062	29.4491	29.2962	29.0263	29.5131	29.3898	29.2076	10	10	10	24.1	24.1	24.1	53.664	0	97.29	668850000	29	888	Q61234	Snta1
22.0899	21.8701	22.2761	21.8166	21.6079	21.9788	21.7691	21.7837	22.2099	21.5271	22.2862	22.063	21.652	21.9193	22.101	22.049	21.9847	22.1097	1	1	1	2.1	2.1	2.1	76.237	0.00093487	2.8702	3304400	3	889	Q99J38	Ttc30a1
24.2038	24.2422	23.948	24.2927	24.4211	23.3343	24.3473	24.0846	23.7972	24.3565	24.1484	23.7492	24.3303	24.4766	23.0262	24.4645	24.2193	23.9242	10	1	1	25.7	4.1	4.1	35.489	0.0046458	1.8411	19682000	3	891	A2AKW0	Slc25a51
33.7252	33.6346	33.8244	33.6685	33.6953	33.7538	33.7167	33.6685	33.7964	33.7448	33.9075	33.5767	33.799	33.7193	33.5137	33.9532	33.7152	33.6374	32	32	4	61.7	61.7	4.2	39.652	0	323.31	12742000000	145	892	Q8BG05	Hnrnpa3
26.5653	26.5775	26.489	26.5434	26.5488	26.6562	26.3685	26.6126	26.564	26.4491	26.3435	26.6284	26.5777	26.4143	26.4673	26.5282	26.6043	26.719	7	7	7	16.9	16.9	16.9	71.683	0	6.6284	90394000	15	893	Q8C0I1	Agps
28.7899	28.5798	28.9656	28.6373	28.6905	28.8726	28.6978	28.803	28.919	28.8195	28.8684	28.7248	28.7507	28.7689	28.6675	28.6754	28.7724	28.8528	13	13	10	26.6	26.6	19.4	83.041	0	234.92	474820000	48	894	Q8BSY0	Asph
26.1641	26.0928	25.7613	26.1096	26.0802	25.9064	26.31	26.0451	25.9454	26.2389	26.0501	25.7678	26.1484	25.9951	26.117	26.3449	26.0329	26.0345	3	3	3	14.5	14.5	14.5	22.282	0	15.516	73207000	8	895	Q62276	Med22
23.9182	24.3668	24.1197	24.1284	24.2057	24.3571	24.4227	23.9344	24.3908	NA	NA	NA	NA	NA	NA	NA	NA	NA	1	1	1	4.4	4.4	4.4	44.771	0	22.515	14999000	1	896	A2ALI5	Ajap1
26.9183	26.6745	27.0434	27.335	26.4467	27.1689	27.1406	26.9976	26.8438	26.8315	26.8659	26.7402	26.7347	26.9715	26.7078	26.9584	26.9258	26.8355	6	6	6	8.7	8.7	8.7	99.782	0	11.276	108430000	12	897	A2ALK6	Epb4.1l4b
24.4458	24.5111	24.3205	24.3957	24.5028	24.3598	24.3932	24.2922	24.3885	24.5411	24.6066	24.0851	24.4519	24.6726	24.3002	24.3878	24.3526	24.3401	4	4	4	5.4	5.4	5.4	103.89	0	5.836	23912000	7	898	A2ALK8	Ptpn3
33.8045	33.7841	33.7314	33.7112	33.764	33.7195	33.7637	33.8157	33.6461	33.7743	33.7038	33.7371	33.8512	33.7746	33.6088	33.8468	33.7752	33.7621	56	38	3	41.3	29.8	1.9	128.74	0	323.31	14043000000	225	899	A2ALL9	Atp2b3
NA	NA	NA	NA	NA	NA	NA	NA	NA	22.98	22.9166	22.7046	22.9167	22.8031	22.2178	23.3101	23.0519	22.6478	1	1	1	1.6	1.6	1.6	120.63	0.00062765	2.9684	7060600	2	900	Q3V0C5	Usp48
30.9165	30.9122	30.9473	30.868	30.9797	30.9999	30.8861	30.9343	31.0181	30.8429	31.0137	30.9532	30.8495	30.9375	31.0808	30.8898	30.8982	31.0448	27	27	7	45.7	45.7	15.2	73.432	0	323.31	1942400000	103	901	A2ALS5	Rap1gap
26.2228	26.3949	26.0481	26.1079	26.3704	26.2089	26.3434	26.0626	25.9847	26.2076	26.0855	26.3031	26.0833	26.0693	26.4743	26.1865	26.1156	26.1013	25	5	5	59.3	9.4	9.4	43.394	0	24.301	72582000	13	902	A2ALS7	Rap1gap
31.3452	31.4132	31.2093	31.4484	31.325	31.1992	31.4244	31.2879	31.1939	31.3011	31.1687	31.4246	31.2459	31.3403	31.5132	31.2691	31.215	31.3558	29	29	27	59	59	57.8	50.642	0	306.68	2660900000	115	903	A2ALU4-2	Shroom2
36.1373	35.9976	35.9976	36.0273	36.1094	36.0415	35.9975	36.0583	36.1094	36.0213	36.0724	36.0043	36.0215	36.0721	36.0469	35.9635	36.1328	36.089	33	33	24	77	77	66.8	39.955	0	323.31	71404000000	502	904	Q62420	Sh3gl2
24.7518	24.7574	24.7804	24.7247	24.9743	24.4573	24.9447	24.6616	24.7539	24.4771	24.8177	24.7297	24.5648	24.9998	25.0184	24.7793	24.7839	24.6827	3	3	3	5.6	5.6	5.6	83.826	0.00032383	3.5529	28909000	4	905	A2ALW2	Zkscan16
30.629	30.8524	31.0114	30.3476	30.5581	30.8445	30.4154	30.6798	30.9158	30.3463	30.9099	30.8576	30.4641	30.8841	30.5687	30.6608	30.9171	30.6211	7	7	7	12	12	12	73.044	0	46.567	1732200000	22	907	A2AMH5	Slc44a1
24.0183	24.0484	24.0413	24.3686	24.3622	24.0667	24.2212	24.0005	24.0389	NA	NA	NA	NA	NA	NA	NA	NA	NA	2	2	2	6.6	6.6	6.6	43.232	0	3.674	15069000	2	908	Q03249	Galt
22.7769	22.2834	22.4863	22.3633	22.4561	22.5508	21.9048	22.3206	22.6011	22.6543	22.1657	22.5582	22.4531	22.6972	22.3455	22.3729	22.2758	22.1432	2	2	2	10.9	10.9	10.9	27.545	0.0033621	1.946	6128800	4	909	Q9D0I8	Mrto4
28.1011	27.8589	27.7786	27.9522	27.806	27.763	27.9449	27.7485	27.7798	27.8517	27.6194	27.8531	27.7941	27.8231	28.1496	27.7832	27.7576	28.0242	9	9	9	11.1	11.1	11.1	117.96	0	45.937	237600000	25	910	Q91VX2	Ubap2
30.9611	30.9713	31.1076	30.9224	30.999	31.0725	30.8978	31.0135	31.036	31.0448	31.018	31.0017	31.0402	31.0848	30.7696	31.0168	31.109	30.9463	55	55	55	12.1	12.1	12.1	572.28	0	323.31	2141300000	159	911	A2AN08	Ubr4
NA	NA	NA	NA	NA	NA	NA	NA	NA	25.8604	25.418	25.3242	25.6526	25.7932	25.348	25.6079	25.6506	25.5911	5	5	5	2.7	2.7	2.7	305.79	0	40.998	48998000	8	913	Q9WTS4	Tenm1
27.6075	27.5604	27.4588	28.1157	27.8046	27.1667	28.1869	27.6325	27.5264	27.7403	27.9606	27.6694	27.8709	27.4638	27.5867	27.6965	27.5747	27.7642	5	5	5	43.3	43.3	43.3	17.464	0	135.22	191960000	18	914	Q9D772	Fam219a
24.1711	24.1824	24.0125	24.203	24.329	24.7114	24.3571	24.0242	24.3123	NA	NA	NA	NA	NA	NA	NA	NA	NA	3	3	3	0.9	0.9	0.9	630.33	0.0016347	2.1684	18897000	5	916	A2ANY6	Mdn1
30.8172	30.9377	30.8139	30.7593	30.7721	30.7835	30.8434	30.7891	30.8905	30.8948	30.8778	30.7953	30.7684	30.8177	30.793	30.8735	30.8864	30.7221	33	33	7	30.1	30.1	6.4	136.32	0	262.83	1843800000	90	917	A2AP18-2	Plch2
30.3647	30.3604	30.2462	30.4855	30.4299	30.2747	30.5115	30.2712	30.4062	30.2571	30.2879	30.4466	30.2831	30.3692	30.7889	30.2452	30.2638	30.4165	4	4	4	26.2	26.2	26.2	25.463	0	68.781	1339300000	19	919	Q8BIF0	Cd99l2
22.1062	21.9039	21.7355	22.2041	22.0682	21.9999	22.3607	22.1185	21.8404	NA	NA	NA	NA	NA	NA	NA	NA	NA	2	2	2	4	4	4	113.35	0	26.428	3849100	3	920	Q80V86	Ints8
27.6473	27.6463	27.4751	27.5873	27.7411	27.5115	27.639	27.6127	27.5598	27.624	27.6281	27.6887	27.5231	27.6351	27.6076	27.6582	27.6002	27.5629	10	9	9	3	2.8	2.8	513.57	0	26.433	196260000	26	921	A2API5	Lrp1b
26.1791	26.2769	26.7416	26.4868	26.0693	26.6881	26.1702	26.1944	26.5546	26.2831	26.2392	26.7336	26.2879	26.3991	26.3125	26.386	26.3889	26.5196	4	4	4	5	5	5	85.616	0.00032227	3.4718	82747000	7	922	P15379	Cd44
26.5404	26.6181	26.2519	26.5713	26.6591	25.8086	26.4279	26.4224	26.0283	NA	NA	NA	NA	NA	NA	NA	NA	NA	3	3	3	7.7	7.7	7.7	77.034	0.000323	3.5061	79529000	10	923	Q9QY53	Nphp1
24.3639	24.6731	24.5609	24.588	24.3017	24.4872	24.2132	24.5751	24.6855	24.3875	24.018	24.7076	24.134	24.4058	25.315	24.3267	24.2043	24.5293	2	2	2	4.4	4.4	4.4	83.589	0	16.199	23694000	7	924	A2APT9	Klhdc7a
30.6114	30.7898	30.9707	30.5278	30.6553	30.7846	30.6292	30.6943	30.819	30.5843	30.6504	30.8982	30.5865	30.7169	30.9137	30.5028	30.6814	30.95	34	34	3	29.1	29.1	2.4	123.98	0	98.77	1778800000	116	925	A2APV2-3	Fmnl2
29.1434	29.0278	28.8208	29.1411	29.2127	28.9116	29.0232	29.0135	28.94	28.8719	28.9665	29.1311	28.9839	28.9965	29.2815	28.7861	28.941	29.2469	23	11	11	9.6	5.8	5.8	228.8	0	26.687	564230000	36	926	A2APX8	Scn1a
27.5854	27.459	27.4695	27.283	27.5062	27.5535	27.3709	27.3804	27.5301	27.513	27.5389	27.2387	27.44	27.5638	27.1323	27.5711	27.4707	27.4178	6	6	6	19	19	19	38.404	0	5.8631	181660000	16	927	A2APY7	Ndufaf5
28.6276	28.551	28.4703	28.6548	28.6537	28.41	28.7183	28.5235	28.3982	28.5032	28.4236	28.6555	28.5765	28.4692	28.787	28.5292	28.4852	28.7125	13	13	13	19.7	19.7	19.7	80.796	0	21.507	390710000	37	928	A2AQ19	Rtf1
32.2928	32.2479	32.1408	32.3686	32.4233	32.1028	32.2191	32.3185	32.2435	32.046	32.2208	32.2878	32.263	32.2887	32.5506	32.12	32.1574	32.3667	62	62	2	29.3	29.3	1.4	213.03	0	323.31	4959100000	223	929	A2AQ25	Skt
31.5565	31.4553	31.6779	31.4065	31.474	31.6178	31.4675	31.381	31.5971	31.5064	31.5019	31.5233	31.4439	31.5781	31.5669	31.3536	31.4994	31.5094	19	19	13	34.3	34.3	26.1	71.343	0	234.86	3062900000	112	930	Q80TY0	Fnbp1
24.0384	24.1072	24.1909	23.6578	24.0612	24.1395	23.7922	23.8581	24.1444	24.4726	24.1775	23.8787	24.4929	23.9462	23.1486	24.3622	24.1494	23.8528	1	1	1	3.6	3.6	3.6	37.366	0	9.7467	16254000	6	931	D6RH67	Tmem62
26.7119	26.8266	26.5297	26.7316	26.8433	26.761	26.8697	26.854	26.515	26.7703	26.5733	26.6986	26.8854	26.6603	27.4511	26.8585	26.3713	26.8538	5	5	5	14.3	14.3	14.3	47.121	0	105.07	100870000	15	932	A2AQ87	Shf
24.3262	24.2215	24.0582	24.1309	24.0876	24.0617	24.1096	24.186	24.1023	24.3116	24.3474	24.0024	24.4106	24.3229	23.6294	24.3178	24.2599	24.0091	3	3	3	2.6	2.6	2.6	170.29	0	5.0752	17430000	5	933	Q8CFQ3	Aqr
27.5073	27.1598	27.7508	26.9844	27.2489	27.7245	27.0398	27.3354	27.6738	27.4317	27.5653	27.0696	27.4206	27.4376	27.2591	27.5668	27.5658	26.875	8	8	7	10.6	10.6	9.5	124.46	0	212.22	161980000	18	934	A2AQC3	Atp9a
21.6715	21.7888	21.0392	21.5868	21.4298	20.7842	21.7584	20.9691	21.56	NA	NA	NA	NA	NA	NA	NA	NA	NA	2	2	2	2.6	2.6	2.6	119.64	0	7.6684	3663400	2	935	Q6A098	Secisbp2l
27.6253	27.6958	27.4313	27.6706	27.6756	27.6035	27.6672	27.4591	27.6594	27.671	27.6522	27.4457	27.6239	27.621	27.4721	27.7983	27.557	27.5028	4	4	4	9.5	9.5	9.5	63.379	0	34.01	202980000	20	936	Q8BXN9	Tmem87a
29.0912	29.0452	28.9634	28.9745	29.0272	29.0185	28.8827	28.9947	28.9947	29.0705	29.0225	28.9078	29.0904	29.0733	28.8284	29.0913	29.0587	29.0124	14	14	14	22.7	22.7	22.7	80.386	0	45.066	523540000	41	937	A2AQN4	Acss2
19.1759	19.7295	18.3897	19.4864	19.1759	18.814	18.814	18.3897	19.1759	NA	NA	NA	NA	NA	NA	NA	NA	NA	3	2	2	2	1.5	1.5	221.49	0.002369	2.1205	784710	2	938	A2AQP0	Myh7b
25.6061	25.7881	25.5267	25.9382	25.7707	25.2029	26.2666	25.8854	25.2932	25.5495	25.4949	26.0181	25.6887	25.6305	26.2301	25.5869	25.7138	25.5209	3	3	3	4.9	4.9	4.9	88.324	0	4.709	57886000	8	940	A2AR02	Ppig
21.8101	22.1113	22.5413	22.1855	21.9711	22.256	22.6899	22.3082	22.2186	21.8002	22.2615	22.1142	21.6987	22.5003	22.0079	22.5235	23.0721	21.9929	1	1	1	2.4	2.4	2.4	54.433	0	5.7236	3774300	2	941	Q3UDF0	Slc2a6
23.6268	23.6229	23.5178	23.4629	23.7264	23.3722	23.595	23.6015	23.572	23.5103	23.6239	23.7056	23.3376	23.5795	23.8958	23.5575	23.5197	23.2296	1	1	1	3.5	3.5	3.5	58.582	0	23.878	13240000	4	942	Q6P5H6	Frmd5
NA	NA	NA	NA	NA	NA	NA	NA	NA	23.3874	23.4385	23.8865	23.3446	23.7304	24.4148	23.4608	23.4684	24.3798	1	1	1	3.6	3.6	3.6	50.939	0.00032222	3.4708	15695000	2	943	P70347	Tank
26.931	26.9835	26.8184	26.6041	26.791	27.1483	26.6381	26.7919	26.9537	26.7262	26.8636	26.8944	26.8671	26.8627	26.6453	26.7357	26.965	26.9105	11	11	7	9.7	9.7	6.5	159.92	0	93.381	115830000	23	944	A2ARP1	Ppip5k1
37.4098	37.5786	37.4607	37.5786	37.5437	37.4334	37.6428	37.5437	37.4846	37.4823	37.4826	37.5503	37.5508	37.4509	37.7533	37.5187	37.5511	37.4821	180	180	178	60.5	60.5	60	300.14	0	323.31	192900000000	1174	945	Q9QYR6	Map1a
27.9949	27.7546	27.6607	27.4991	27.4445	27.9765	27.5644	27.5219	27.8347	27.7093	27.7215	27.7735	27.644	27.7799	27.4583	27.6022	27.6839	27.4494	8	8	8	32.8	32.8	32.8	41.067	0	23.801	213620000	18	946	A2ARS0	Ankrd63
34.2656	34.2028	34.2028	34.0814	34.1652	34.2252	34.0982	34.1708	34.1862	34.205	34.1573	34.1719	34.1832	34.2635	34.0506	34.3217	34.2192	34.0983	53	53	50	42	42	40.7	128.78	0	323.31	19021000000	334	950	P28660	Nckap1
24.3747	24.7396	24.6733	24.599	24.4238	24.3821	24.9561	24.7838	24.6323	24.6596	24.5535	24.6139	24.5076	24.6795	24.5712	24.647	24.2642	24.5806	17	3	2	6.8	2	1.6	220.88	0	13.606	20865000	6	951	A2ASI5	Scn3a
26.702	26.5366	26.4954	26.5678	26.5008	26.3861	26.7811	26.4146	26.4218	26.6591	26.435	26.6613	26.5056	26.6147	26.5767	26.4613	26.5113	26.5132	9	8	8	0.3	0.3	0.3	3906.4	0	4.1557	98059000	12	952	A2ASS6	Ttn
28.7074	28.5183	28.6429	28.626	28.7048	28.5502	28.7093	28.6553	28.5915	28.672	28.608	28.6903	28.6391	28.6761	28.8196	28.4785	28.4899	28.6744	6	6	6	5	5	5	173.64	0	16.672	409690000	13	953	E9Q8Q6	Ccdc141
30.3469	30.1657	30.4529	30.3391	30.3554	30.529	30.2753	30.2855	30.3894	30.0869	30.4068	30.416	30.2181	30.3508	30.2912	30.397	30.5208	30.3287	13	12	12	28.6	27	27	54.592	0	146.28	1296800000	37	954	A2ASZ8-4	Slc25a25
29.3396	29.4326	29.2133	29.3982	29.3069	29.135	29.2915	29.4119	29.2175	29.1927	29.1539	29.4512	29.2817	29.2642	29.4912	29.1428	29.3286	29.3536	17	17	17	14.7	14.7	14.7	147.55	0	249.36	648460000	44	955	A2AT37	Upf2
30.1098	29.9575	29.8027	30.2095	30.0529	29.5867	30.4371	30.1346	29.7973	30.1488	29.9152	30.0869	30.0397	29.9632	30.2365	29.8164	29.8651	30.0159	10	10	10	20	20	20	47.038	0	40.732	1062100000	38	956	Q99JX3	Gorasp2
27.4801	27.6026	27.5741	27.5801	27.6089	27.5249	27.6297	27.6871	27.6724	27.5595	27.6886	27.6265	27.5601	27.656	27.2841	27.655	27.5289	27.6107	10	9	9	15.7	14.7	14.7	97.961	0	29.398	180350000	21	957	A2ATK9	Fam171a1
32.1305	32.2268	32.0305	32.2423	32.3045	31.9777	32.2751	32.2268	31.9994	32.123	32.0535	32.2412	32.2304	32.1054	32.2072	32.1389	32.0951	32.3372	28	28	28	41.8	41.8	41.8	63.294	0	323.31	4671800000	126	958	Q8C854	Myef2
28.5403	28.5008	28.3136	28.5326	28.4299	28.5241	28.3331	28.5629	28.2094	28.6836	28.4745	28.3632	28.5894	28.4317	28.2253	28.62	28.5396	28.1967	9	9	9	18.8	18.8	18.8	46.075	0	49.886	389900000	24	959	Q7M6Z0	Rtn4rl2
27.8672	28.1318	27.9492	28.0066	27.9669	27.9506	28.1312	27.9023	28.0383	28.1407	28.0279	27.9787	27.9869	27.9434	27.9102	27.9716	28.1182	28.0112	6	6	6	36.4	36.4	36.4	14.683	0	17.128	265330000	18	961	A2AU52	Commd7
23.8657	23.5199	23.7605	23.1917	23.6763	23.6242	23.3061	23.6599	23.9988	23.8142	23.5498	22.4594	23.8959	24.0171	23.4932	23.5315	23.5389	23.6428	2	2	2	10.6	10.6	10.6	36.504	0	18.086	13056000	5	962	A2AUC6	Bbs5
31.7009	31.7486	31.5675	31.7945	31.7083	31.6348	31.8375	31.726	31.6478	31.6293	31.6316	31.7602	31.6881	31.643	31.8721	31.6668	31.6241	31.8309	18	18	2	84.7	84.7	9.2	25.067	0	323.31	3433100000	89	963	A2AUD5	Tpd52l2
26.8086	26.7208	26.6785	26.9884	26.8063	26.683	27.2682	26.7319	26.4739	26.8156	26.789	26.703	26.6955	26.5926	26.9709	26.7269	26.8048	27.1136	2	2	2	6.6	6.6	6.6	41.119	0.00047529	3.1401	121580000	5	964	Q8VCH5	Rabepk
34.5377	34.5377	34.4381	34.6543	34.5453	34.4204	34.6656	34.4658	34.4838	34.65	34.5094	34.5162	34.5242	34.5242	34.5666	34.4736	34.4679	34.5374	69	67	0	70.2	67.7	0	98.314	0	323.31	23756000000	329	965	A2AUK5	Epb4.1l1
25.0235	24.9329	24.8565	24.8408	24.7285	24.8626	24.9852	24.8842	24.966	24.864	25.178	24.9594	25.102	24.8267	23.4444	25.1091	25.386	24.7093	2	2	2	1.8	1.8	1.8	186.5	0.0013554	2.3511	30675000	2	968	A2AUM0	Eif2ak4
23.4181	23.3412	24.0161	23.3112	23.111	23.9304	23.3114	23.7894	23.9535	23.5665	23.8799	23.7216	23.5748	23.5594	22.8541	23.9927	23.8797	23.3675	1	1	1	4.3	4.3	4.3	39.218	0.0073885	1.5905	10494000	3	969	Q60866	Pter
30.1928	30.1839	30.0059	30.3214	30.3616	30.1398	30.1328	30.3601	30.259	29.9711	30.0532	30.239	30.1535	30.1103	30.8523	30.0118	30.1307	30.4557	29	26	26	30.1	27.4	27.4	131.72	0	172.59	1232200000	68	970	Q3UHC7	Dab2ip
27.2709	27.3403	27.0772	27.2569	27.3642	27.3452	27.4449	27.3192	27.2734	27.123	27.1558	27.4177	27.0758	27.3701	27.3707	27.4576	27.2789	27.4015	5	5	5	14.8	14.8	14.8	50.601	0	9.5442	153300000	9	971	A2AV25	Fibcd1
31.9887	31.8486	32.0041	32.0927	31.8612	32.0037	32.3278	32.0733	31.9815	31.9524	31.8914	32.0582	32.0958	31.873	32.3679	31.8342	31.9325	32.2051	70	70	70	55.4	55.4	55.4	172.88	0	323.31	4264100000	232	972	Q99PL5	Rrbp1
24.554	24.8571	24.5421	25.2126	25.214	24.4658	25.3477	25.0215	24.4801	24.7835	24.5609	25.1702	24.7975	24.9515	25.1579	24.6472	24.5251	24.9753	2	2	2	2.6	2.6	2.6	131.29	0	8.2987	27467000	4	973	P0C090	Rc3h2
26.1296	26.1191	26.0023	26.0023	26.1819	26.1312	26.1959	26.1231	26.1191	25.8835	26.0574	26.4725	25.9154	25.9053	26.7424	25.9081	25.9422	26.1863	4	4	4	11.7	11.7	11.7	44.338	0	5.2608	65245000	12	974	Q8R3H9	Ttc4
23.6393	23.7134	23.9055	23.9667	23.9798	23.6642	23.6544	24.0081	23.724	23.6005	23.7662	24.0073	23.6351	23.9035	24.3508	23.6166	23.563	23.991	4	4	4	4.1	4.1	4.1	136.77	0	5.1143	15984000	8	975	Q3UVR3	Ttbk2
25.3259	25.4729	25.4338	25.558	25.67	25.2988	25.7777	25.4691	25.3216	25.5235	25.4761	25.4757	25.3379	25.3793	25.581	25.3187	25.3489	25.6076	4	4	4	4.9	4.9	4.9	119.81	0.00047695	3.1763	45764000	6	976	Q76KF0	Sema6d
31.0043	31.0158	30.8387	31.014	31.0075	30.8865	30.9612	30.9903	30.8368	30.9414	30.9494	30.9525	30.9851	30.9042	31.0646	30.9276	30.9699	31.0037	36	36	32	34.2	34.2	32.6	120.8	0	323.31	1992300000	105	977	A2AWA9	Rabgap1
28.3871	28.3706	28.3564	28.3195	28.3376	28.3762	28.2493	28.241	28.4009	28.3325	28.227	28.3385	28.3611	28.3597	28.273	28.4666	28.3708	28.2922	11	11	11	11.1	11.1	11.1	136.77	0	41.241	348250000	32	978	Q64455	Ptprj
33.4203	33.4725	33.3914	33.4826	33.4364	33.5011	33.3786	33.4638	33.4257	33.4222	33.4437	33.4708	33.4377	33.5052	33.1791	33.3935	33.5251	33.5433	27	27	1	55.4	55.4	4.2	44.907	0	323.31	11209000000	171	979	A2AWI7	Sh3glb2
24.7313	25.0168	24.5867	24.8231	24.8067	24.753	24.8098	24.6381	24.8146	NA	NA	NA	NA	NA	NA	NA	NA	NA	26	1	1	53.2	2.7	2.7	41.81	0	12.495	27871000	2	980	A2AWI9	Sh3glb2
23.4089	23.6847	23.8681	23.738	23.7001	23.7291	23.6018	23.3626	23.4418	23.3662	23.7484	23.5721	23.5745	23.5863	23.5687	23.8439	23.8556	23.7224	3	3	3	2.6	2.6	2.6	139.99	0	5.9738	13457000	7	981	A2AWP8	Arhgef10l
29.2844	29.4381	29.3036	29.5327	29.4345	29.3141	29.4663	29.4134	29.5151	29.4051	29.4111	29.4182	29.4975	29.3314	29.4613	29.4642	29.3409	29.3795	15	15	15	23.9	23.9	23.9	88.386	0	77.79	723310000	54	982	A2AWT7	Ubtf
25.0114	24.8251	24.8744	24.7609	24.7926	24.8196	24.664	24.8127	25.0385	25.0466	24.8666	24.7062	25.0132	24.6563	24.7745	25.056	24.885	24.6019	6	4	4	7.1	4.6	4.6	111.86	0.0016524	2.3092	27374000	8	983	Q61772	Epha7
28.0067	28.157	28.096	27.92	28.1191	28.1073	27.852	27.9059	28.0409	28.0116	28.0474	27.8818	28.016	28.0058	28.2124	27.9819	28.0579	28.2103	9	9	8	26.5	26.5	23.3	49.374	0	11.973	268230000	18	984	A2BDX3	Mocs3
26.7798	26.6731	26.5342	26.7205	26.7573	26.6154	26.7783	26.7691	26.5941	26.874	26.616	26.8173	26.8902	26.6275	26.3244	26.7926	26.7038	26.7343	9	9	9	16.8	16.8	16.8	89.413	0	88.856	107460000	22	985	A2BE28	Las1l
27.9852	28.0815	27.8944	28.1461	28.1584	27.8961	28.2074	27.9723	27.7982	28.0247	27.9284	28.0961	27.9431	27.9476	28.1971	28.0008	28.0243	28.1248	8	8	6	15.6	15.6	13.7	63.506	0	11.118	269270000	15	987	P97863	Nfib
27.1159	26.9587	27.03	27.0725	27.0432	26.9282	27.1175	26.8101	26.8426	26.9591	27.0714	26.9369	26.9308	27.0945	27.0146	26.9504	27.0223	27.0318	5	5	5	46.2	46.2	46.2	17.233	0	16.288	141430000	14	988	A2BGI8	Ppih
25.7155	25.6101	25.5861	25.7387	25.7278	25.4933	25.7788	25.783	25.6293	25.4651	25.809	25.7636	25.7246	25.5461	25.8991	25.6488	25.7994	25.7448	3	3	3	30.6	30.6	30.6	9.3679	0	17.877	54799000	8	989	A2BGN7	Manbal
28.6434	28.4663	28.4152	28.4504	28.5577	28.6186	28.8321	28.5541	28.4691	28.5665	28.4677	28.6112	28.5239	28.3779	28.916	28.3705	28.2619	28.6479	19	19	17	14.5	14.5	13.4	242.09	0	323.31	377610000	51	990	A2BH40	Arid1a
31.3457	31.2876	30.9867	31.3375	31.2705	31.1323	31.2522	31.1934	31.2415	31.345	31.1388	31.1645	31.2523	31.2146	31.2151	31.2806	31.1484	31.1761	53	42	1	27.3	22.4	0.7	270.65	0	323.31	2401300000	128	991	F6QYT9	Kalrn
NA	NA	NA	NA	NA	NA	NA	NA	NA	23.5162	23.2517	22.5602	23.0897	23.2671	22.2664	23.5864	23.1356	22.6621	45	1	1	32.5	0.8	0.8	191.19	0.0030828	2.0061	8692200	1	994	A2CG49-9	Kalrn
19.6793	21.4585	20.308	20.6881	20.6506	22.0094	19.1259	21.9193	20.308	20.3014	20.9367	20.9374	20.5986	20.8457	20.6797	20.3012	20.758	20.7969	1	1	1	1.8	1.8	1.8	138.04	0.0016465	2.2626	2040200	2	995	Q9Z148	Ehmt2
29.7337	29.8101	29.6118	29.9834	29.9431	29.8345	30.0712	29.8895	29.7705	29.8876	29.8049	29.862	29.8783	29.9171	29.942	30.0032	29.9482	29.595	10	9	9	9.5	8.3	8.3	82.29	0	44.685	912380000	26	996	Q69ZS6	Sv2c
29.5533	29.8084	29.403	29.7985	29.5546	29.4819	29.7204	29.709	29.5786	29.5258	29.5163	29.6198	29.5082	29.5452	29.9627	29.609	29.6077	29.7323	21	21	20	17.2	17.2	16.7	161.94	0	323.31	786570000	48	997	A2RSJ4	Uhrf1bp1l
24.5091	24.7141	24.5704	24.6716	24.6349	24.5758	24.5436	24.7321	24.6533	24.7454	24.868	23.8787	23.9678	25.202	NA	24.9537	24.7611	24.7967	4	4	4	3.9	3.9	3.9	144.63	0	4.881	23783000	5	998	A2RSQ0	Dennd5b
25.4304	25.3825	25.3155	25.1514	25.3111	25.5453	24.8277	25.1537	25.3907	25.5234	25.4226	25.062	25.4846	25.3809	24.9865	25.6102	25.4855	24.9664	2	2	2	8.9	8.9	8.9	36.632	0	3.9423	35475000	5	999	A2RSX7	Tyw5
28.9487	28.9244	29.0142	28.9787	28.8986	28.9482	29.0138	28.9928	29.0583	28.9357	29.0603	28.8531	29.0531	28.9816	28.8766	29.0007	29.0096	28.9452	12	12	2	46.3	46.3	5.3	38.416	0	174.53	497500000	44	1000	A2RSX9	Arfip1
24.3177	24.3308	24.3287	24.4024	24.4599	24.3667	24.5326	24.3933	24.3688	24.2671	24.3228	24.5194	24.1953	24.2585	24.8138	24.2766	24.1351	24.5524	3	3	3	6.9	6.9	6.9	74.522	0	5.282	21987000	3	1001	A2RSY6-2	Trmt1l
30.4677	30.4478	30.4646	30.3682	30.5323	30.5856	30.4212	30.3148	30.5642	30.5078	30.5584	30.3364	30.3837	30.5595	30.2181	30.5786	30.6062	30.3368	11	11	11	33.6	33.6	33.6	51.878	0	60.38	1381400000	47	1002	A2RT62	Fbxl16
27.4226	27.4543	27.0954	27.7871	27.5503	27.1687	27.6874	27.6704	27.1632	27.5117	27.2755	27.3413	27.2954	27.4544	27.9348	27.272	27.4854	27.5184	7	7	7	14.4	14.4	14.4	78.787	0	36.975	181040000	20	1003	A2TJV2	Palm3
30.4331	30.3606	30.2661	30.2054	30.3511	30.3251	30.2972	30.3649	30.2167	30.4564	30.2833	30.36	30.3019	30.4001	30.0748	30.3484	30.2907	30.1662	27	17	16	38.2	23.5	22.1	72.242	0	141.53	1333300000	64	1004	Q6PHQ9	Pabpc4
NA	NA	NA	NA	NA	NA	NA	NA	NA	24.0533	23.9784	23.9172	24.0355	24.0322	24.1159	24.2664	24.0753	23.8534	2	2	2	7.9	7.9	7.9	40.678	0.0013562	2.353	16213000	5	1005	A3KFX0	Nt5c1a
26.8931	26.9001	26.8911	26.7747	26.9768	26.9547	27.0132	26.8056	26.9625	26.9858	26.9103	26.8103	26.9622	27.025	26.9113	26.913	26.9664	26.7706	6	6	6	10	10	10	92.849	0	11.161	121780000	18	1006	Q6ZQ88	Kdm1a
27.5922	27.5509	27.4324	27.5285	27.6656	27.5945	27.7244	27.595	27.5247	27.7268	27.4828	27.5973	27.5459	27.6223	27.5524	27.688	27.6225	27.5916	11	11	11	14.1	14.1	14.1	127.89	0	67.487	205440000	25	1007	A3KGB4	Tbc1d8b
30.6686	30.769	30.6765	30.857	30.7741	30.3368	30.9375	30.837	30.4666	30.479	30.6314	30.8947	30.6414	30.5682	31.4112	30.4432	30.5749	30.9082	5	5	5	53.1	53.1	53.1	9.7258	0	323.31	1894900000	15	1008	A3KGL9	Hmgn2
26.05	25.6327	26.105	25.8356	25.7886	26.0098	25.8048	25.771	26.1571	25.8734	25.823	25.8627	25.9743	25.7942	26.0759	25.9734	25.9795	25.833	5	5	5	14.3	14.3	14.3	41.747	0	9.5081	60219000	12	1009	Q9D8V0	Hm13
29.6778	29.8256	29.6983	29.9701	29.7618	29.7508	30.0012	29.7895	29.8256	29.93	29.7355	29.9608	29.7308	29.6387	29.8595	29.6906	29.6646	29.9475	325	3	0	84.1	1.3	0	282.89	0	48.567	834900000	17	1010	A3KGU5	Sptan1
39.1999	39.1999	39.1067	39.1999	39.1067	39.1066	39.1998	39.355	39.1067	39.206	39.1114	39.2058	39.206	39.1113	39.205	39.2061	39.1114	39.2059	330	330	0	84.1	84.1	0	285.15	0	323.31	616020000000	3135	1011	A3KGU7	Sptan1
26.1938	26.3058	26.4811	26.1334	26.1901	26.3935	26.0463	26.1789	26.4322	26.0882	26.3646	26.1831	26.4007	26.3232	25.9649	26.1193	26.4057	26.3345	4	4	4	8.6	8.6	8.6	52.223	0	6.4187	80668000	12	1012	A3KMP2	Ttc38
32.4554	32.5927	32.4352	32.6889	32.5955	32.3192	32.6334	32.5444	32.4203	32.4903	32.4515	32.5989	32.4163	32.4343	32.728	32.4421	32.4496	32.644	66	66	60	39.1	39.1	36.4	161.77	0	323.31	5850600000	231	1014	A4GZ26	Iqsec2
27.342	27.581	26.8931	27.8164	27.5874	26.8002	27.7716	27.577	26.9174	26.9171	27.4446	27.3494	27.5998	27.5739	27.2751	27.4986	27.687	27.187	2	2	2	38.9	38.9	38.9	14.532	0	37.192	190130000	22	1015	A5A4Y9	Ppp1r11
25.7722	25.805	25.7006	25.8599	25.5758	25.5259	26.0816	25.4033	25.4633	26.0958	25.7882	25.8378	25.9058	25.6427	24.9051	25.9722	25.7507	25.3971	1	1	1	3.2	3.2	3.2	28.199	0.0066942	1.6269	57511000	4	1016	Q8BH10	Orai2
25.4642	25.7824	25.6997	25.4314	25.5197	25.7734	25.5104	25.4573	25.6334	25.8352	25.2871	25.6595	25.2735	25.6808	25.411	25.3222	25.6106	25.7729	5	5	5	4.7	4.7	4.7	139.07	0	6.9882	46612000	12	1017	A6H5Y3	Mtr
29.9975	29.9144	29.8267	29.9637	29.8623	29.9215	29.9781	29.956	29.9438	29.9183	29.859	30.023	29.9338	29.9398	30.0493	29.8985	29.873	29.9579	19	19	18	24.8	24.8	23.8	94.128	0	164.54	1032200000	63	1018	A6H5Z3	Exoc6b
26.9012	27.0016	26.8737	26.7854	26.9484	27.0786	26.7591	26.956	26.8434	26.9095	27.0498	26.7818	26.8563	27.125	26.5496	27.048	26.9497	26.997	8	8	8	13.6	13.6	13.6	80.851	0	12.2	123660000	22	1019	A6H611	Mipep
21.8041	22.0314	21.8404	21.9997	22.0477	21.6554	21.904	21.9838	21.9695	NA	NA	NA	NA	NA	NA	NA	NA	NA	1	1	1	0.6	0.6	0.6	184.08	0.0069721	1.61	4264900	2	1020	A6H619	Phrf1
30.2524	30.1731	30.2524	29.9961	30.2658	30.2882	30.012	30.2374	30.1623	30.2867	30.1532	30.1707	30.1122	30.2871	30.0705	30.162	30.2495	30.2359	13	13	12	26.7	26.7	26.4	50.548	0	60.881	1227800000	43	1021	A6H630	Armt1
26.7899	26.7064	26.9407	26.5277	26.6357	27.0324	26.3687	26.749	26.9105	26.548	26.8297	26.7672	26.7574	26.6299	26.8057	26.7366	26.885	26.6064	9	6	6	14	10.3	10.3	92.403	0	62.188	105780000	13	1022	A6H6A9	Rabgap1l
30.6867	30.6956	30.5279	30.8403	30.6389	30.413	30.8306	30.7342	30.5534	30.6977	30.5326	30.6915	30.6167	30.6535	31.0282	30.4985	30.6093	30.6152	17	14	13	46.2	39.7	36.2	42.753	0	35.932	1715800000	55	1023	A6H6A9-3	Rabgap1l
NA	NA	NA	NA	NA	NA	NA	NA	NA	23.4725	23.5324	23.9733	23.9166	23.3106	23.5088	23.4429	23.5864	23.6702	2	2	2	2.7	2.7	2.7	105.21	0.0012201	2.5368	13012000	5	1024	A6H6E2	Mmrn2
25.7127	25.55	25.3394	25.5995	25.721	25.4508	25.5771	25.4505	25.5451	25.5403	25.311	25.6934	25.4636	25.271	25.4711	25.3564	25.8792	25.8371	5	5	5	4.5	4.5	4.5	211.46	0	7.4578	56331000	10	1025	A6H8H2	Dennd4c
26.3052	26.3052	26.3502	26.7088	26.5093	25.9256	26.4575	26.3291	26.2908	26.6347	26.261	26.2109	26.4497	26.329	26.4229	26.4322	26.2022	26.2854	4	4	4	4.7	4.7	4.7	102.33	0	81.254	86828000	14	1026	A6H8H5	Kcnb2
28.2076	28.2912	28.2871	28.2939	28.1967	28.3248	28.4674	28.3604	28.2194	28.2019	28.0781	28.2275	28.3499	28.1948	28.4682	28.3787	28.2626	28.3122	13	13	13	15.4	15.4	15.4	106.08	0	209.14	310970000	37	1027	Q60673	Ptprn
27.2288	27.3891	27.1377	27.4827	27.1711	27.1937	27.5944	27.2683	27.2257	27.2919	27.1852	27.3039	27.275	27.3062	27.3555	27.2084	27.1593	27.3577	8	8	8	9.5	9.5	9.5	118.97	0	53.434	163950000	25	1028	Q80U16	Fam65b
27.7382	27.5371	27.3833	27.6419	27.5354	27.5126	27.7981	27.6956	27.5502	28.2708	27.4243	27.5946	27.7475	27.5478	27.6505	27.3168	27.4759	27.426	4	4	4	27.5	27.5	27.5	12.045	0	4.1238	197770000	13	1029	A6PWX1	Cacfd1
27.2286	27.1051	27.2455	27.2041	27.319	27.3691	27.3304	27.1595	27.4787	27.4541	27.3519	27.2766	27.6027	27.1827	26.6506	27.0362	27.5215	27.2726	4	4	4	20.7	20.7	20.7	34.299	0	5.4575	140750000	11	1030	Q9CWU6	Uqcc1
25.7581	25.8112	26.0112	25.9036	25.7845	26.009	25.9431	25.8052	25.9726	26.0047	25.9562	25.7071	25.7722	25.9457	25.5959	26.3206	26.0811	25.5227	3	3	3	11.8	11.8	11.8	26.511	0.0046437	1.8358	53860000	5	1031	O55135	Eif6
23.1983	22.5836	23.0092	22.917	23.1621	22.5525	22.2343	22.9367	23.1158	22.9833	22.8395	22.5831	22.7865	22.9275	22.8547	22.5241	22.8945	23.1402	1	1	1	0.8	0.8	0.8	155.27	0.0023627	2.0733	7948900	2	1032	A6X8Z5	Arhgap31
25.7854	25.4406	25.9387	25.4514	25.8626	25.8176	25.5082	25.5504	25.8208	25.6558	25.7736	25.8028	25.696	25.2909	25.8626	25.704	25.6955	25.5427	2	2	2	4.7	4.7	4.7	84.186	0	32.161	49937000	4	1033	A6X919	Dpy19l1
26.2628	26.4824	26.3805	26.6376	26.4733	26.3139	26.4309	26.4423	26.4758	26.4119	26.4405	26.461	26.4448	26.4146	26.4069	26.5395	26.4245	26.2721	4	1	1	15.1	4.7	4.7	28.911	0	32.26	91198000	3	1034	A6X940	Fermt2
26.0499	25.387	26.0188	25.4604	25.9079	25.8791	25.1229	25.4604	25.9845	26.103	25.3974	25.5583	25.6859	25.9713	25.0655	25.4071	25.5025	25.6303	25	1	1	20.5	1.2	1.2	120.46	0	12.958	49776000	7	1035	A7E1Z5	Slc4a4
25.4903	25.3333	25.6725	25.1103	25.1606	26.0138	24.9205	25.1729	25.7876	25.4628	25.6813	25.1474	25.1421	25.7932	24.736	25.5069	25.7329	24.8654	3	3	3	6.9	6.9	6.9	63.617	0	4.1782	39301000	5	1036	Q8VIJ8	Nprl3
30.053	30.0493	30.0066	30.1453	29.9598	29.963	30.1542	30.0205	30.0025	30.1182	30.0642	29.978	30.0249	29.9911	29.9321	30.2062	30.0529	29.7745	21	21	21	25.9	25.9	25.9	102.23	0	178.64	1055900000	50	1037	A7YQ68	Prickle2
24.8623	24.0187	23.8985	24.3877	24.2787	24.3429	24.685	24.2468	24.1239	23.9707	24.163	24.4824	23.9076	24.184	24.919	23.6728	24.1661	24.8153	74	1	0	68.2	1.7	0	97.596	0.0013526	2.3258	19350000	3	1038	A7YY80	Epb4.1l3
34.3674	34.0717	37.6232	35.2388	33.6966	33.7553	33.4531	33.9675	36.2613	36.075	34.6184	34.0989	33.897	33.2534	34.016	35.7299	35.7181	34.0668	16	16	16	95.2	95.2	95.2	15.748	0	323.31	41786000000	282	1039	A8DUK4	Hbbt1
21.7629	22.1166	22.0158	22.1815	22.1022	22.1024	22.1168	21.8985	22.0487	21.9045	22.0647	22.3257	22.2323	21.9299	22.2837	21.7233	22.037	22.3868	2	2	2	12.4	12.4	12.4	26.355	0.0013651	2.4448	4126700	2	1040	A8Y5G7	Pold2
25.2577	25.215	25.4048	25.312	25.7238	25.3896	25.1567	25.3327	25.215	24.8887	25.3708	25.4432	25.0943	25.403	25.1998	25.4379	25.4456	25.358	3	3	3	4.9	4.9	4.9	81.215	0.00047574	3.1506	39805000	6	1041	A8Y5H7	Sec14l1
26.5665	26.3253	26.2467	26.4523	26.6458	26.1203	26.6366	26.4416	26.162	26.3562	26.3832	26.2767	26.3849	26.3558	26.8272	26.3128	26.3112	26.4842	6	6	6	10.1	10.1	10.1	107.98	0	185.45	84684000	17	1042	Q9EST3	Eif4enif1
31.8461	31.8343	31.8206	32.0139	31.8808	31.6897	32.0595	31.8283	31.794	31.9403	31.7377	31.8586	31.835	31.757	32.2337	31.6955	31.8145	31.8266	32	32	1	45.7	45.7	1.5	90.091	0	323.31	3859800000	124	1043	A8Y5P4	Map7d1
25.4159	25.3998	25.4412	25.0654	25.0991	25.6732	25.2281	25.341	25.3288	25.364	25.5161	25.3663	25.1142	25.2781	25.5237	25.4722	25.3664	25.2846	5	5	5	13.7	13.7	13.7	53.517	0	7.9346	41165000	8	1044	Q8CFI5	Pars2
31.7659	31.8157	31.6948	31.967	31.8316	31.7227	32.0125	31.8407	31.728	31.8396	31.7805	31.8025	31.6568	31.7964	31.9704	31.8951	31.7685	31.7494	20	20	18	27.7	27.7	24.1	69.1	0	275.53	3656400000	73	1045	Q9D1T0	Lingo1
27.2077	27.6273	27.2847	27.3242	27.4848	27.4106	27.3166	27.3557	27.1198	27.255	27.4107	27.1568	27.4082	27.3249	27.6351	27.4928	27.4904	27.2047	7	6	6	12.5	11.1	11.1	97.347	0	143.1	164270000	14	1046	B0F2B4	Nlgn4l
26.0229	25.6874	25.622	25.8772	25.7617	25.3925	25.8046	25.6968	25.3593	26.0465	25.3795	25.862	25.7251	25.7551	26.3936	25.3792	25.7785	25.9454	5	5	4	5	5	4.4	132.01	0	23.176	55973000	8	1047	Q80Y50	Camta2
35.9437	35.8826	35.7631	36.0358	35.9562	35.7508	36.0678	35.8195	35.8826	35.8136	35.6853	35.9717	35.9883	35.7735	36.0414	35.7875	35.8949	35.934	13	13	7	72.4	72.4	47.4	12.691	0	323.31	64573000000	362	1050	P63044	Vamp2
30.9715	30.9061	30.8967	30.8472	31.0673	30.8172	30.8804	30.8898	30.7147	30.8186	31.0347	30.8978	30.9913	30.8414	30.5285	31.0909	30.992	30.9447	23	15	0	27.8	19	0	100.45	0	228.54	1873300000	57	1052	B0QZW1	Gria3
26.7779	26.8157	27.0465	26.5922	26.8398	26.7381	26.4655	26.7436	26.6919	26.4413	26.7091	26.795	26.6574	26.9188	26.9036	26.8532	26.7701	26.6354	7	7	7	13	13	13	76.578	0	36.474	106980000	16	1053	Q8C0L9	Gpcpd1
28.9768	29.0892	29.0763	29.011	29.1365	28.9674	28.9847	29.0649	29.1157	29.1518	29.0263	29.1035	29.0892	29.086	29.1097	29.0077	28.9927	29.1531	2	1	1	96.3	55.6	55.6	2.9763	0	14.526	568900000	7	1055	B0R0E3	Scai
24.5853	24.7101	24.4239	24.8201	24.8368	24.5834	24.8783	24.6813	24.6731	24.6236	24.7275	24.5644	24.6485	24.6161	24.7673	24.6301	24.6365	24.7672	7	1	1	41.1	6.7	6.7	22.409	0.0029373	2.0108	26916000	4	1056	B0R0Y8	Sh3kbp1
31.1424	31.0717	31.0731	30.9671	30.9405	31.0591	30.9632	30.9952	30.9875	31.1261	31.0524	30.8501	30.9796	31.1001	30.9098	31.2447	31.1027	30.8209	51	45	1	35.2	30.2	1.2	211.9	0	323.31	2090500000	142	1057	B0V2N1	Ptprs
26.8881	26.7658	26.7836	26.8822	26.83	26.6945	27.0942	26.9559	26.7476	26.716	26.5734	27.1249	26.5568	26.8877	26.8829	26.6208	26.7969	27.0234	5	5	5	11.2	11.2	11.2	50.235	0	116.21	127920000	14	1059	B1APX2	5031439G07Rik
26.2839	26.1614	25.9643	26.3303	26.4072	25.9928	26.496	26.3837	25.9656	26.0401	26.0669	26.2154	26.0639	26.1536	26.7793	26.1111	26.0695	26.4667	1	1	1	7.9	7.9	7.9	27.01	0	74.372	78838000	6	1060	Q9Z2R6	Unc119
31.1385	31.2755	31.4312	31.2883	31.1863	31.2348	31.1286	31.211	31.2394	31.1212	31.4004	31.3752	31.0339	31.211	31.0941	31.1178	31.3974	31.4144	11	11	11	68.1	68.1	68.1	20.472	0	323.31	2403000000	71	1061	Q9D7X3	Dusp3
25.8061	25.9492	25.5356	26.0195	25.7385	25.7058	26.1534	25.9571	25.8014	25.7544	25.6816	25.8069	25.9009	25.6627	26.1153	25.998	25.9414	26.0102	105	3	1	76.6	2.6	1	129.75	0.0016396	2.2043	50868000	4	1062	B1AQX7	Srcin1
34.7548	34.7548	34.655	34.8847	34.8617	34.6195	34.8844	34.7726	34.726	34.7825	34.6914	34.7044	34.7653	34.7053	35.0039	34.7659	34.713	34.8116	107	107	0	76.5	76.5	0	130.61	0	323.31	27911000000	515	1063	B1AQX9	Srcin1
29.5446	29.6077	29.4755	29.6277	29.5615	29.4901	29.6521	29.5848	29.5103	29.571	29.5406	29.609	29.4458	29.5385	29.7491	29.3557	29.4825	29.7104	24	24	11	18.1	18.1	9.3	161.83	0	194.67	775530000	79	1064	Q69ZH9	Arhgap23
33.5274	33.5377	33.6344	33.5753	33.5944	33.5271	33.5637	33.5172	33.5815	33.6223	33.7115	33.6	33.5402	33.5672	33.2416	33.6228	33.6198	33.5057	30	22	22	59.7	46.5	46.5	55.874	0	323.31	12285000000	155	1065	B1AQZ0	Septin8
30.534	30.5607	30.3809	30.5507	30.5812	30.5336	30.5707	30.5622	30.5572	30.3687	30.512	30.6824	30.4927	30.4913	30.7783	30.4155	30.5076	30.5929	20	20	19	35.4	35.4	33.8	80.169	0	109.13	1433200000	65	1066	P28741	Kif3a
28.0813	28.043	27.8172	28.1239	28.1273	27.7084	28.1305	28.1694	27.9205	28.0294	28.0031	28.0983	28.0356	28.1353	27.8837	28.0899	28.0561	28.0581	20	14	12	12	8.9	7.7	232.74	0	75.397	276670000	24	1068	B1AR17	Chd3
29.3191	29.2579	29.1778	29.1215	29.2708	29.2864	29.1478	29.174	29.2912	29.1605	29.1669	29.2864	29.2077	29.2871	29.1754	29.2254	29.2961	29.3058	12	12	12	17.5	17.5	17.5	102.77	0	309.98	608420000	48	1069	B1AR74	Bcas3
23.5818	23.6538	23.8852	23.5924	23.7955	24.0882	23.8518	24.0321	23.921	23.648	23.7148	24.1751	24.1676	23.6077	23.506	23.6299	23.6334	24.175	1	1	1	1.7	1.7	1.7	81.262	0.0063037	1.6947	15238000	4	1070	Q08481	Pecam1
28.2273	28.0909	28.2248	28.1708	28.3211	28.2109	27.9447	28.322	28.2015	28.2145	28.2133	28.1859	28.1923	28.2668	27.9753	28.3492	28.2958	28.1299	19	19	19	5.5	5.5	5.5	487.32	0	36.885	298770000	32	1071	B1ART1	Vps13d
31.5956	31.641	31.579	31.7147	31.5938	31.5843	31.6913	31.6151	31.564	31.7241	31.5695	31.5156	31.5994	31.5658	31.7597	31.6529	31.5826	31.5954	31	29	29	35.9	34.9	34.9	105.87	0	323.31	3173400000	106	1072	Q6PFD5	Dlgap3
26.4924	26.483	26.5449	26.3567	26.6813	26.5104	26.4821	26.5753	26.679	26.3616	26.6147	26.442	26.7	26.6712	26.3174	26.5675	26.383	26.6263	6	6	6	9.4	9.4	9.4	104.05	0	23.727	99639000	16	1073	B1AS29	Grik3
26.4953	26.5568	26.6069	26.4826	26.34	26.3894	26.4435	26.3801	26.4556	26.5757	26.4843	26.5056	26.4372	26.4957	26.2957	26.5261	26.3303	26.3696	9	9	9	11.6	11.6	11.6	117.84	0	81.244	91926000	21	1075	B1AS67	Plekhg5
26.4405	26.5622	26.4913	26.5292	26.6529	26.5872	26.636	26.5544	26.5029	26.4325	26.5876	26.5769	26.3998	26.5414	26.4516	26.6645	26.5977	26.6285	8	8	7	8.5	8.5	6.9	133.37	0	8.4303	91821000	15	1076	P52332	Jak1
26.1207	25.9801	25.7897	26.0575	26.2692	25.8888	25.9451	26.0006	26.0909	26.1829	26.1379	25.7399	26.1367	26.0538	25.753	26.1307	26.0227	26.0807	5	5	5	11.6	11.6	11.6	79.78	0	18.211	68749000	16	1077	B1ASU0	Il1rapl1
24.6597	24.7097	24.4821	24.5265	24.6821	24.4267	24.5035	24.662	24.4613	24.888	24.6728	24.4974	24.5758	24.8143	24.4175	24.5276	24.5529	24.345	3	3	3	6.2	6.2	6.2	79.633	0	12.046	22937000	8	1078	O55047-2	Tlk2
30.8549	30.9916	31.0256	30.7054	30.8644	31.0784	30.5818	30.8758	30.9559	30.9831	31.0514	30.8056	31.0009	30.9933	30.3477	31.1564	31.0875	30.7003	21	21	21	34.9	34.9	34.9	61.227	0	237.27	1858900000	77	1079	Q64516	Gk
25.8327	25.6134	25.8013	25.6749	25.7131	25.618	25.6319	25.8385	25.5286	25.3879	25.6222	25.7798	25.7542	25.6547	26.0721	25.6282	25.6638	25.7414	5	5	5	6.7	6.7	6.7	113.07	0.0054755	1.7578	61698000	6	1080	P97386	Lig3
28.5402	28.7623	28.658	28.6404	28.6959	28.7068	28.6412	28.6994	28.6554	28.6462	28.7284	28.8093	28.5421	28.7939	28.1797	28.7082	28.6621	28.6848	10	8	8	38.2	32.3	32.3	39.431	0	230.1	428110000	51	1081	Q9D0M1	Prpsap1
31.0649	31.0554	31.2307	30.9095	30.9269	31.2871	30.7564	30.9109	31.3505	31.424	31.318	30.8604	31.2239	31.2026	30.4183	31.3566	31.1526	30.5386	14	14	14	61.3	61.3	61.3	25.238	0	126.14	2193100000	34	1082	Q60631	Grb2
26.0879	25.6716	25.7761	26.0891	26.2273	26.0246	26.4865	26.0293	26.2236	26.08	26.2541	26.0449	26.0797	26.1051	26.0872	26.202	26.0663	25.9112	6	6	6	7.9	7.9	7.9	133.84	0	11.488	70399000	12	1084	Q8K296	Mtmr3
21.0414	21.2501	21.3802	21.4483	21.5118	21.1989	21.4258	21.4942	21.0414	21.2898	20.7777	21.427	21.2489	21.6155	20.8602	20.8962	20.8219	21.616	1	1	1	3.3	3.3	3.3	46.31	0.0013566	2.3623	2656800	2	1085	B1ATE0	Sgsh
30.3919	30.3676	30.3676	30.2084	30.3384	30.558	30.1952	30.3973	30.3074	30.3302	30.5396	30.3361	30.3791	30.4278	30.0362	30.3753	30.3878	30.4126	15	15	14	29.1	29.1	26	53.97	0	107.16	1328900000	54	1086	P47740	Aldh3a2
31.8706	31.9238	31.8503	31.9022	31.966	31.837	31.8702	31.9615	32.0271	31.8947	31.974	31.9	31.9128	31.9424	31.6779	31.9566	31.8572	31.8641	20	20	20	48.3	48.3	48.3	47.261	0	302.42	3854400000	79	1087	B1ATI9	Gas7
25.4811	25.2012	25.3893	25.3646	25.6252	25.4519	25.3766	25.3519	25.4265	24.7068	25.4812	25.3995	25.1028	25.6865	24.6014	25.7857	25.7815	25.4475	6	6	6	12.6	12.6	12.6	92.718	0	19.034	44177000	10	1088	Q80Y81	Elac2
31.87	31.811	31.643	32.0992	31.9071	31.6973	32.0967	31.811	31.7404	31.9644	31.748	31.872	31.7984	31.8514	32.0668	31.6587	31.7154	31.9812	30	30	30	40.6	40.6	40.6	86.014	0	190.88	3811700000	125	1089	Q99LI8	Hgs
31.7095	31.5684	31.6715	31.5285	31.7007	31.6786	31.4669	31.6198	31.6411	31.5937	31.7137	31.5043	31.6343	31.7379	31.4122	31.7619	31.7007	31.6135	22	22	22	39.1	39.1	39.1	66.765	0	323.31	3246900000	111	1090	Q9Z0X1	Aifm1
25.7463	25.7222	25.8031	25.7205	25.7555	25.6424	25.9384	25.743	25.6785	25.6692	25.6089	25.9098	25.7923	25.4812	25.8008	25.8025	25.6685	25.9359	3	3	3	6.8	6.8	6.8	59.854	0	16.314	56623000	12	1091	Q9CWP6	Mospd2
28.4216	28.6778	28.3767	28.4069	28.6037	28.5469	28.2413	28.5862	28.3075	28.5524	28.3602	28.4676	28.5205	28.4116	28.4266	28.348	28.4305	28.5678	12	12	12	22.9	22.9	22.9	83.953	0	119.52	360980000	32	1092	Q99MD9	Nasp
25.8817	26.0196	26.0586	26.1355	25.8768	26.0013	26.0881	25.8054	25.9294	NA	NA	NA	NA	NA	NA	NA	NA	NA	6	4	3	12	10	7.5	58.552	0	29.451	67307000	6	1093	Q02780	Nfia
26.9391	27.0486	27.1249	26.7866	26.3332	27.2745	27.0015	26.7307	26.853	27.0598	26.9509	26.8701	26.8972	26.8382	27.197	26.9696	26.9221	26.3937	3	3	3	11.1	11.1	11.1	37.157	0	5.2702	146130000	5	1094	B1AUE5	Pex10
23.3171	23.4379	23.1405	23.1304	23.2541	23.1407	23.2723	23.4437	23.2541	23.606	23.6102	23.2323	23.1933	23.392	23.5389	23.7335	22.6353	23.0985	3	3	3	2.8	2.8	2.8	162.49	0.0016517	2.3039	10230000	3	1095	B1AUH1	Ptpru
27.3685	27.2667	27.4448	27.3114	27.2159	27.2917	27.15	27.2636	27.3758	27.5535	27.1357	27.1919	27.3893	27.4426	27.0708	27.2495	27.3944	26.9787	9	9	9	16.6	16.6	16.6	49.801	0	54.82	162730000	23	1096	Q3UKV0	Eif2b3
NA	NA	NA	NA	NA	NA	NA	NA	NA	20.7082	20.418	20.3093	20.1978	20.309	20.3109	20.7079	20.6693	20.4682	1	1	1	2.1	2.1	2.1	77.269	0.0058857	1.7179	1295600	2	1097	Q62406	Irak1
28.9924	28.9744	28.8464	29.2077	29.083	28.956	29.3381	28.8961	28.7972	29.1167	28.9364	29.0754	28.9766	28.9836	29.0301	28.9765	28.9857	29.1791	7	7	4	38.7	38.7	22.1	26.519	0	71.905	556940000	30	1098	Q9QY36	Naa10
25.9031	25.8279	25.9764	25.843	25.7562	25.8611	25.8143	25.9207	25.8155	26.1196	25.8048	25.9476	25.6217	25.7655	26.1193	25.7467	25.8839	25.751	7	6	6	12.3	11.4	11.4	108.05	0	22.54	59143000	17	1099	Q05AA6	Drp2
27.2282	27.5377	27.3475	27.2413	27.1757	27.6543	27.1272	27.3875	27.368	27.4001	27.3608	27.1188	27.292	27.3181	27.0284	27.4784	27.5767	27.0018	4	4	4	32.4	32.4	32.4	23.935	0	101.56	155180000	9	1101	B1AV75	2610301B20Rik
23.1898	23.3842	23.4742	23.4432	23.3011	23.378	23.3338	23.4974	23.2182	23.2013	23.7941	22.6998	23.1644	23.8923	22.5521	23.7195	23.6983	22.9337	2	2	2	3.4	3.4	3.4	79.773	0.0013659	2.4473	10348000	3	1102	Q9QUS6	Mid2
27.4631	27.5489	27.311	27.6189	27.8814	27.3689	27.6194	27.8376	27.4521	27.4854	27.769	27.3494	27.4991	27.523	27.4783	27.7164	27.6285	27.6355	10	10	10	20.6	20.6	20.6	59.573	0	25.421	199730000	24	1103	Q8C0P5	Coro2a
28.1894	28.3208	28.1966	28.1723	28.1113	28.1416	28.3203	28.3019	28.1514	27.9597	28.1776	28.2646	28.1993	28.2451	28.4345	28.1622	28.1796	28.2101	13	13	13	33.6	33.6	33.6	61.928	0	102.88	327540000	40	1104	Q3UQ19	Phactr2
29.5472	29.4017	29.1703	29.6057	29.5232	29.3629	29.5455	29.4256	29.3969	29.3689	29.3331	29.529	29.4012	29.4256	29.8381	29.2757	29.329	29.5865	13	9	9	28.5	23.4	23.4	55.397	0	91.911	714530000	37	1105	P26049	Gabra3
26.8484	26.7919	26.8321	26.7138	26.5931	26.8771	26.6313	26.5942	26.7858	26.9683	27.0356	26.5126	26.8733	26.868	26.1019	27.0193	26.8942	26.2723	5	5	5	13.5	13.5	13.5	34.278	0	8.5627	108560000	11	1106	B1AVZ0	Uprt
22.9887	23.0795	23.3892	23.2167	22.5589	23.3483	22.6557	22.9152	23.5664	23.2436	23.0883	22.8955	23.0031	23.3797	23.3989	23.187	23.1417	23.061	3	3	3	6.8	6.8	6.8	69.558	0	3.9581	10933000	3	1107	Q9Z2C5	Mtm1
30.6932	30.6563	30.7743	30.5561	30.7214	30.5665	30.4594	30.5107	30.7726	30.56	30.5741	30.687	30.6158	30.6514	30.6658	30.589	30.622	30.7417	23	23	0	39.8	39.8	0	75.011	0	135.49	1683600000	69	1108	B1AWC8	Pde4b
34.3999	34.6386	34.3734	34.5421	34.4736	34.3732	34.5916	34.4854	34.367	34.5042	34.3904	34.5408	34.4604	34.3847	34.7648	34.3605	34.4455	34.4495	17	17	3	44.7	44.7	18.3	25.604	0	120	23134000000	78	1109	O08585	Clta
26.9029	26.7536	26.9718	26.5933	26.3369	26.887	26.5492	26.9367	27.0062	27.2026	27.0762	26.4172	27.1168	27.0665	26.0121	26.7884	26.9601	26.3592	16	2	2	40.3	11.6	11.6	23.478	0	144.03	105420000	6	1110	B1AWE0	Clta
32.734	32.7163	32.5768	32.8152	32.7563	32.5459	32.8393	32.6667	32.589	32.6857	32.6509	32.64	32.6601	32.6859	32.7653	32.671	32.6286	32.8246	47	47	31	18.6	18.6	13.7	227.94	0	323.31	6968600000	181	1112	B1AWN6	Scn2a1
NA	NA	NA	NA	NA	NA	NA	NA	NA	25.0994	25.0957	24.4586	25.0031	24.835	24.3814	25.1961	25.1133	24.6506	3	3	3	11.3	11.3	11.3	28.308	0.0053476	1.782	29189000	4	1113	Q9CQE1	Nipsnap3b
32.6945	32.5618	32.6826	32.6078	32.6187	32.755	32.5235	32.6325	32.7352	32.5753	32.6792	32.6184	32.6043	32.6816	32.5778	32.6678	32.6653	32.7188	37	37	30	55.4	55.4	47.3	71.745	0	323.31	6525500000	178	1114	B1AX58	Pls3
29.5192	29.5096	29.477	29.7262	29.4701	29.7087	29.7595	29.5871	29.6012	29.8388	29.9073	29.3917	29.6685	29.6654	29.2041	30.042	29.9135	29.3603	9	9	8	36.8	36.8	35	29.814	0	40.792	726760000	35	1115	Q9DBS2	Tprg1l
22.3678	22.5809	22.6119	22.2879	22.6778	22.1818	22.8911	22.5279	22.3456	22.4846	22.5045	22.4782	22.5458	22.4376	23.0713	22.3869	22.3369	22.4922	2	2	2	11.4	11.4	11.4	22.113	0.00047581	3.1516	6209900	5	1116	B1AXD8	Akirin2
29.8757	29.8564	29.789	30.0382	29.7984	29.7622	30.0896	29.9163	29.8349	30.0194	29.7277	29.9548	29.7945	29.7626	30.2366	29.7022	29.7897	30.0032	26	26	26	27.4	27.4	27.4	132.35	0	166.64	953810000	71	1117	B1AXH1	Nhsl2
25.8684	26.0347	25.8854	26.014	25.9942	26.0022	26.1255	26.0246	25.9809	26.1021	25.7795	25.8923	25.8387	26.1823	26.3115	25.9134	25.8033	26.0409	7	7	7	10	10	10	120.31	0	8.3651	66250000	13	1118	Q62036	Cep131
25.6834	25.8083	25.5107	26.0641	25.3767	25.6633	25.5946	25.9019	25.7505	NA	NA	NA	NA	NA	NA	NA	NA	NA	2	2	2	5.1	5.1	5.1	60.761	0.0061622	1.6994	52007000	2	1119	Q3U3N6	Enthd2
23.3267	23.5014	23.346	23.6037	23.6714	23.4015	23.619	23.5156	23.4208	NA	NA	NA	NA	NA	NA	NA	NA	NA	2	2	2	2.6	2.6	2.6	109.82	0.00032211	3.4671	11586000	2	1120	Q924X6	Lrp8
26.7018	26.4812	26.6114	26.8097	26.5177	26.4714	26.6733	26.4878	26.4243	26.3521	26.5062	26.6788	26.6164	26.4881	26.5722	26.5126	26.6341	26.5319	11	4	4	17.3	5.4	5.4	83.693	0	5.2544	95517000	7	1121	P18654	Rps6ka3
28.3099	28.3133	28.1588	28.2971	28.2689	28.3397	28.3086	28.1714	28.2273	28.3407	28.0824	28.3731	28.2692	28.1753	28.3121	28.2485	28.2978	28.4164	8	8	8	25.3	25.3	25.3	32.506	0	20.874	296860000	22	1122	B1AXV0	Frrs1l
31.5074	31.3638	31.3226	31.4384	31.4353	31.438	31.2616	31.3806	31.5264	31.4485	31.3966	31.3419	31.4138	31.459	31.1405	31.4655	31.471	31.4657	20	20	8	50.3	50.3	21.1	42.531	0	205.31	2837300000	92	1123	B1AXZ4	Elavl2
24.9751	25.0154	24.9413	25.0154	24.8091	25.0454	25.1323	24.7718	24.7453	24.8866	24.7529	25.0171	24.9484	24.9188	25.2569	24.9923	24.9958	24.9228	6	6	6	5.9	5.9	5.9	123.81	0	9.7942	33719000	10	1124	B1AY10	Nfx1
28.2583	28.2725	28.3318	28.1703	28.1801	28.424	28.2062	28.3105	28.4381	28.3745	28.4008	28.2137	28.0679	28.4794	28.0632	28.242	28.3147	28.268	22	22	22	11.5	11.5	11.5	294	0	34.24	319880000	45	1125	B1AY13	Usp24
25.7803	25.9148	25.5587	25.9078	25.5541	25.7636	26.0933	25.9411	25.8547	25.4934	26.1517	26.2604	25.8229	25.8244	24.7357	26.2021	26.0833	25.6895	5	5	5	9.1	9.1	9.1	59.616	0	5.477	54850000	8	1126	Q9DC11	Plxdc2
27.2309	27.0977	27.2078	27.1332	27.1848	27.2743	27.5093	27.4011	27.3523	27.2516	27.2422	26.9761	27.3113	27.3208	27.4446	26.9502	27.2055	27.6645	12	12	12	14.3	14.3	14.3	137.38	0	21.323	163760000	19	1127	Q3UMF0	Cobll1
27.7332	27.325	27.7	27.5923	27.5342	27.5213	27.7441	27.5723	27.5165	27.5783	27.76	27.5465	27.4737	27.6613	27.5825	27.5686	27.5833	27.5121	6	6	6	7.8	7.8	7.8	97.356	0	27.354	205440000	20	1128	B1AZA5	Tmem245
27.3078	27.5529	27.3555	27.6928	27.5953	27.4461	27.5656	27.6324	27.659	27.4264	27.4168	27.5788	27.3613	27.5443	28.001	27.286	27.374	27.7659	10	10	10	13.9	13.9	13.9	144.61	0	124.21	182400000	29	1129	Q80YE4	Aatk
27.8678	27.8085	27.8976	27.9636	27.878	27.7027	27.8589	27.846	27.7237	27.8982	27.6728	27.8986	27.8223	27.8719	27.9072	27.7254	27.7254	27.8908	15	15	10	11.2	11.2	7.8	182.77	0	18.875	232850000	26	1130	B1AZI6	Thoc2
31.4441	31.5462	31.4205	31.7164	31.5379	31.4312	31.6916	31.5328	31.4717	31.4535	31.466	31.5711	31.5078	31.4517	31.8738	31.526	31.4351	31.5336	33	32	3	46	45.1	4.2	107.55	0	323.31	2955700000	155	1132	B1AZP2-2	Dlgap4
31.5323	31.521	32.0799	31.5133	31.4877	32.3525	31.4711	31.9497	32.1176	31.5478	32.0751	31.9339	31.9479	31.7046	31.6419	31.5798	31.7652	31.8389	60	60	60	17.7	17.7	17.7	469.78	0	323.31	3657800000	165	1133	E9PZ16	Hspg2
28.7843	28.7703	29.2684	29.2188	28.839	29.8228	28.7897	29.6052	29.5625	29.0983	29.6527	29.5627	30.1618	28.5317	28.67	29.3761	28.8861	28.8973	19	19	19	11.1	11.1	11.1	212.92	0	37.425	681240000	46	1134	Q6PDN3	Mylk
25.9155	25.6026	25.3699	25.7937	25.5008	25.4725	25.7602	25.5256	25.2633	25.3	25.4869	25.62	25.6818	25.7367	25.9294	25.4706	25.4504	25.6356	6	5	5	5.1	4.6	4.6	157.01	0	17.631	56875000	9	1138	B2KF50	Uhrf1bp1
23.4776	22.6947	23.0544	23.5547	23.4811	22.8568	23.283	23.1914	22.7645	22.717	23.2584	23.1998	22.9288	23.3801	23.9313	22.7904	22.9735	23.2646	2	2	2	3.1	3.1	3.1	84.089	0.00589	1.7237	9734200	4	1140	P35710	Sox5
25.6872	25.4973	25.5491	25.4973	25.2897	25.3582	25.4401	25.2137	25.3208	25.5375	25.6433	25.7383	25.4893	25.3217	24.7332	25.6397	25.4608	25.2871	10	8	8	16.2	13.8	13.8	95.895	0	228.2	48488000	19	1141	Q8BR07	Bicd1
27.7598	27.7326	27.8115	27.2835	27.3328	27.7224	27.1167	27.4526	27.6101	27.6753	27.6492	27.6053	27.6343	27.6507	27.4033	27.6206	27.5616	27.4979	4	4	4	21.6	21.6	21.6	19.58	0	96.566	208410000	8	1142	B2KGA7	Zbtb8os
24.1995	24.1902	24.3162	24.0024	24.0108	24.1586	24.3412	24.1108	24.0872	24.3288	23.8406	24.6501	24.2517	24.2517	23.8305	24.3344	24.3915	23.7591	1	1	1	9.2	9.2	9.2	24.945	0	109.97	21393000	7	1143	Q8VEE0	Rpe
34.793	34.7477	34.7578	34.8021	34.793	34.7837	34.8542	34.814	34.8021	34.7885	34.81	34.8191	34.8963	34.7713	34.6546	34.9176	34.8207	34.742	35	35	34	70.2	70.2	70.2	48.562	0	323.31	27694000000	272	1144	B2M1R6	Hnrnpk
30.0501	30.2864	30.0856	29.9977	30.1614	30.1522	30.037	30.2036	30.1247	29.9938	30.0815	30.2873	30.1145	30.0706	30.3109	29.9822	29.9206	30.2955	12	5	4	30.9	16.3	12.4	38.221	0	28.586	1119400000	24	1145	Q61990	Pcbp2
28.1224	28.4191	27.9386	28.4331	28.1857	27.865	28.4186	28.3078	27.8083	28.1268	28.3435	28.0322	28.2694	28.0053	28.1475	28.3852	28.1092	27.8903	1	1	1	15.7	15.7	15.7	15.661	0	111.7	294860000	8	1146	Q9D1L0	Chchd2
29.5512	29.6248	29.4715	29.7316	29.6739	29.3314	29.7622	29.6374	29.501	29.5594	29.5159	29.653	29.3911	29.4072	29.9595	29.4357	29.5754	29.6019	17	17	1	21.5	21.5	1.1	117.76	0	160.86	776180000	48	1147	B2RQ57	Abl2
29.6253	29.4699	29.5559	29.6381	29.6441	29.4998	29.6585	29.5532	29.4472	29.6515	29.6064	29.5733	29.6293	29.592	29.3618	29.6712	29.6244	29.4741	20	20	1	15.4	15.4	1.3	170.92	0	185.1	756340000	67	1148	B2RQ71	Dip2c
31.0339	31.155	30.923	31.3441	31.1448	30.9212	31.3271	31.1055	31.0177	31.0787	31.0685	31.0813	31.0345	31.0378	31.42	31.1216	31.0219	31.0936	37	30	29	29.9	25.4	24.6	154.94	0	323.31	2178600000	103	1149	B2RQ80	Tnik
28.4231	28.3605	28.4219	28.1978	28.3036	28.3414	28.1904	28.272	28.325	28.2853	28.3718	28.3003	28.2573	28.4499	28.2075	28.2652	28.3387	28.3916	17	17	17	11.6	11.6	11.6	243.24	0	63.566	331190000	50	1150	B2RQC6	Cad
26.8412	26.8684	26.9204	26.9562	27.1138	26.7958	26.7329	26.8482	26.8571	26.9042	26.9871	26.7447	26.6479	26.8739	27.0185	26.8374	26.7589	27.0548	20	1	1	15.1	1.9	1.9	146.7	0	31.419	124020000	11	1151	B2RQC7	Dip2b
23.6246	23.8729	23.8079	24.0568	23.7266	23.577	23.9433	23.8314	23.9467	23.626	23.7311	23.8837	24.0841	23.7961	23.8314	23.8115	23.7989	23.8036	3	3	3	7.4	7.4	7.4	51.086	0	19.248	14320000	7	1152	Q8BZJ8	A830018L16Rik
27.8053	27.7562	27.7929	27.8503	27.6472	27.7042	27.7827	27.7122	27.7321	27.7475	27.6605	27.7947	27.7447	27.7801	27.9773	27.6883	27.7181	27.6959	13	13	13	8.6	8.6	8.6	225.54	0	65.85	212640000	28	1153	B2RQG2	Phf3
28.7817	28.8667	28.9764	28.7745	28.9164	29.0798	28.9565	28.8609	28.9836	28.8157	28.9926	28.9164	28.8928	28.8743	28.9491	28.8979	28.9327	28.811	27	27	27	16	16	16	218.71	0	111.67	468710000	52	1154	Q8VBX6	Mpdz
29.1089	29.1169	28.9423	28.9381	29.1524	29.1519	28.9349	29.1828	28.9949	29.0676	29.0201	29.0493	29.1448	29.1078	28.9099	29.2112	29.1966	28.9415	14	14	14	21.3	21.3	21.3	76.391	0	36.407	534530000	44	1155	D3Z7V4	Sgsm1
NA	NA	NA	NA	NA	NA	NA	NA	NA	24.5346	24.1853	23.9502	24.2586	24.241	23.4912	24.2495	24.1985	23.8864	20	1	1	36	2.8	2.8	77.731	0	24.049	18750000	2	1156	B2RQS1	Strn3
30.0491	30.0631	30.0994	30.0443	30.0912	30.0356	30.0427	30.0062	30.0135	30.0857	30.0724	30.0362	30.0046	30.1117	30.0476	30.0265	30.0872	30.1356	36	33	12	24.2	22.1	9.6	188.91	0	94.157	1110100000	90	1157	Q9Z0R6	Itsn2
27.1278	26.6877	26.9301	26.7079	26.8271	26.696	26.8374	26.6674	27.0302	NA	NA	NA	NA	NA	NA	NA	NA	NA	2	2	2	3.3	3.3	3.3	119	0.0098913	1.4129	113820000	2	1158	B2RRE4	Znf518b
26.5106	26.4273	26.4674	26.2029	26.3457	26.4207	26.1723	26.3971	26.5272	26.3659	26.4156	26.5074	26.3028	26.3188	26.2778	26.6195	26.4748	26.3577	9	9	9	10.8	10.8	10.8	153.74	0	46.04	79728000	17	1159	Q689Z5	Sbno1
32.2591	32.1278	32.2569	31.9877	32.2135	32.3443	31.8514	32.2079	32.2196	32.1902	32.1724	31.9427	32.2563	32.2635	31.6314	32.2568	32.2831	32.0941	23	12	12	52	28.2	28.2	40.361	0	323.31	4845700000	65	1160	B2RSH2	Gnai1
24.4839	24.4944	23.9042	24.6653	25.0804	24.4577	24.5414	25.0679	23.6647	24.5575	24.4496	24.7161	24.9713	24.4415	24.3077	24.0517	24.6678	24.2946	4	4	4	4.3	4.3	4.3	148.23	0	5.2435	24918000	8	1161	Q6AW69	Cgnl1
30.0242	29.9227	29.9371	30.1445	29.9834	29.7572	30.1218	29.9274	29.9106	29.9466	29.8923	29.9786	30.0015	29.9918	30.0895	29.9671	29.8852	29.9945	52	52	52	36.2	36.2	36.2	194.44	0	248.4	1068400000	152	1162	Q8CHG3	Gcc2
25.8937	26.0212	25.9896	26.3049	26.1467	25.7707	26.1901	26.1371	25.8549	25.9983	25.9074	26.1267	26.1516	26.1164	26.3209	25.9069	25.8313	26.2008	2	2	2	5.6	5.6	5.6	58.412	0	34.953	72235000	7	1163	B2RT44	Lonrf2
NA	NA	NA	NA	NA	NA	NA	NA	NA	22.7115	22.1843	22.4397	22.4146	22.483	22.6087	22.5002	22.4914	22.5009	2	2	2	3.6	3.6	3.6	70.885	0.0013649	2.4442	5328200	2	1164	Q8BZ97	Prdm8
25.8111	25.5661	25.6586	25.8839	25.5457	25.3176	25.8945	25.6728	25.5142	25.8214	25.5813	25.7642	25.5734	25.5045	25.9888	25.622	25.4655	25.6037	22	1	1	19.6	1.2	1.2	139.06	0.0012262	2.6252	57545000	5	1165	B2RUE8	Map4k4
30.149	30.0846	29.9928	30.2659	30.1744	29.8504	30.2469	30.1534	29.9407	30.0117	29.9161	30.1742	30.036	30.0385	30.4623	30.0033	30.0116	30.2471	49	49	32	21.4	21.4	13.8	311.09	0	285.23	1098600000	113	1166	Q61315	Apc
28.8073	28.7574	29.1039	28.8012	28.6537	28.8892	28.8328	28.7298	28.8949	28.736	28.8058	28.9827	28.7908	28.8151	28.8469	28.6314	28.8368	29.0066	20	19	19	17.6	16.4	16.4	157.25	0	62.805	459330000	53	1167	Q80TH2	Erbb2ip
29.987	30.1039	30.0636	30.1667	30.1667	30.0294	30.2227	30.1049	30.0017	30.0578	30.0507	30.1869	30.0409	30.0178	30.2648	30.0187	30.1264	30.2014	17	17	16	22.6	22.6	21.1	92.908	0	123.16	1104500000	53	1168	B2RUJ5	Apba1
24.9795	25.2475	24.9949	25.0713	25.1379	24.9449	25.0925	25.3202	25.042	24.9564	24.9473	25.184	24.9936	25.13	25.541	24.9887	25.0595	25.159	9	6	6	6.7	4.8	4.8	180.24	0	9.4563	33612000	11	1169	Q5NCJ1	Rapgef6
27.6097	27.7074	27.5169	27.4081	27.5192	27.5291	27.5798	27.473	27.5383	27.2716	27.5607	27.6107	27.3971	27.4794	27.6324	27.4558	27.4998	27.8653	14	10	10	17.9	13	13	91.982	0	323.31	194760000	20	1170	B2RUR8	Otud7b
29.0671	29.1424	29.0159	29.2964	29.1385	28.9363	29.0834	29.0425	29.0306	29.1345	28.8594	29.2361	28.9365	29.0422	29.4004	28.8825	29.0037	29.1853	14	14	14	35.8	35.8	35.8	52.45	0	79.243	574570000	43	1171	B2RW11	Ankrd34a
26.7144	26.7804	26.4102	26.8041	26.8202	26.4553	26.6814	26.7863	26.5189	26.7412	26.7032	26.5356	26.7608	26.7986	26.4448	26.8376	26.7366	26.7238	3	3	2	13	13	7	33.455	0	12.346	110660000	13	1172	B2RWC4	Lrrc73
23.6362	23.7597	23.7152	23.9844	23.3928	23.2488	23.698	23.7126	23.4436	NA	NA	NA	NA	NA	NA	NA	NA	NA	2	2	2	3.2	3.2	3.2	138.31	0	45.783	14533000	6	1173	B2RX88	Cspp1
27.9646	27.9248	28.0466	27.6722	27.9431	28.1331	27.7828	27.8843	28.0772	28.1336	27.9786	27.8218	27.9424	27.8909	27.5111	28.1437	28.0583	27.7452	10	10	10	11.2	11.2	11.2	128.39	0	50.452	252450000	24	1174	B2RXC1	Trappc11
NA	NA	NA	NA	NA	NA	NA	NA	NA	23.1148	23.4249	23.5983	23.2811	23.1928	23.9259	23.2175	23.4517	23.583	7	5	4	9.9	8.7	6.6	102.67	0	3.9295	12131000	4	1175	B2RXC2	Itpkb
27.4834	27.6038	27.4623	28.0621	27.349	27.5168	28.0984	27.51	27.4977	27.0439	27.1406	28.0184	27.384	27.257	28.8617	26.9943	27.2428	28.2206	4	4	4	4	4	4	155.74	0.00062784	2.9759	186590000	5	1176	B2RXC6	Polr3a
29.1595	29.1317	28.987	29.171	29.1721	29.0213	29.2974	29.2073	29.0254	29.1876	29.0639	29.2564	29.1295	29.1079	29.3446	29.0632	29.0024	29.2339	35	17	17	27.2	16	16	140.13	0	26.253	570090000	43	1177	B2RXW8	Ppfia1
NA	NA	NA	NA	NA	NA	NA	NA	NA	24.4629	24.3859	24.643	24.5506	24.4276	24.7681	24.1017	24.3309	24.6606	3	3	3	2.9	2.9	2.9	136.69	0.0012169	2.4937	25328000	5	1178	P51954	Nek1
27.2257	27.011	26.9959	27.1469	27.0991	27.0372	27.0114	27.0502	26.9709	26.9742	26.9177	27.161	26.9861	27.1032	27.3679	26.9915	27.0687	27.0058	9	9	9	7.1	7.1	7.1	157.77	0	122.88	139550000	38	1180	F8VQ70	Scaper
29.3006	29.2129	29.2876	29.1971	29.2666	29.2589	29.1904	29.2904	29.1708	29.3085	29.2744	29.2184	29.3074	29.2236	29.1325	29.2055	29.2153	29.3633	22	22	22	16	16	16	206.23	0	154.09	601810000	54	1181	B2RXS4	Plxnb2
32.4145	32.5907	32.722	32.2781	32.6433	32.6749	32.2346	32.5766	32.6405	32.3914	32.7189	32.4922	32.5171	32.6312	32.2056	32.5927	32.6868	32.5657	53	42	42	50.9	44.8	44.8	114.56	0	323.31	6007800000	200	1182	B2RXT3	Ogdhl
23.3776	23.4996	23.8303	23.1549	23.309	23.723	23.3281	23.4826	23.604	22.9223	23.6052	23.676	22.9968	23.5544	23.6611	23.4469	23.4635	23.5861	5	4	4	2.9	2.4	2.4	214.43	0.00032399	3.5624	12897000	4	1183	B2RY04	Dock5
30.2133	30.2213	30.1948	30.3532	30.2279	29.9685	30.4067	30.1948	30.1491	30.2552	30.1833	30.2792	30.2097	30.1476	30.4267	30.1699	30.118	30.277	19	19	19	26.5	26.5	26.5	99.551	0	323.31	1230700000	69	1184	B2RY56	Rbm25
29.0364	29.0269	28.9187	28.9638	29.1357	28.8252	29.1797	28.9726	29.0066	28.9834	29.0719	29.123	28.993	28.9889	29.1919	29.1543	29.0471	29.0609	15	7	7	13.7	7.7	7.7	129.06	0	21.217	538060000	15	1185	B2RY58	Hcn4
32.0656	31.9101	32.7437	32.3164	31.8765	33.2751	32.1501	32.8599	33.0158	32.3336	32.9749	32.8981	33.3596	31.9786	31.9616	32.5287	32.1386	32.2839	98	98	88	48.8	48.8	46.1	281.22	0	323.31	6374800000	301	1187	Q8BTM8	Flna
28.2886	28.459	28.672	28.3682	28.2352	28.5087	28.4037	28.4844	28.6637	28.3023	28.3206	28.667	28.3367	28.3472	28.8376	28.2	28.3001	28.6676	8	8	8	11.2	11.2	11.2	88.053	0	105.59	346300000	22	1189	P42227	Stat3
30.5211	30.5211	30.4456	30.6224	30.5094	30.4138	30.6319	30.5094	30.4425	30.5178	30.4691	30.5304	30.5126	30.5093	30.6363	30.5378	30.5116	30.4661	38	38	1	21.3	21.3	0.7	216.98	0	310.89	1534300000	104	1191	B7ZCJ1	Arhgap21
29.3966	29.501	29.5329	29.3928	29.5347	29.6036	29.3975	29.44	29.4136	29.1631	29.458	29.5295	29.1933	29.4356	29.6515	29.4265	29.4384	29.6365	19	19	19	44.8	44.8	44.8	52.227	0	166.08	709520000	50	1192	P70290	Mpp1
NA	NA	NA	NA	NA	NA	NA	NA	NA	25.589	26.03	26.1201	25.7903	26.047	26.6496	25.9487	26.0212	26.1142	2	2	2	3.1	3.1	3.1	95.329	0.0026529	2.0458	55362000	3	1193	B7ZCR6	Znf512b
32.8764	32.9166	32.7804	32.9671	32.9115	32.7527	32.9636	32.8604	32.8047	32.8012	32.8221	32.9784	32.8675	32.8535	32.893	32.8963	32.9229	32.99	25	25	19	57.2	57.2	45.9	52.287	0	163.83	7276300000	108	1194	Q8CBW3	Abi1
25.4495	25.6048	25.7985	25.7373	25.7222	25.4975	26.1463	25.5371	25.4858	25.6999	25.4137	26.0577	25.5596	25.4768	26.043	25.4794	25.4016	25.785	3	3	3	10.9	10.9	10.9	30.084	0.0023669	2.1007	55792000	7	1195	Q8BGB8	Coq4
27.3634	27.3491	27.245	27.5384	27.3459	27.1491	27.6655	27.3623	27.1851	27.2466	27.2254	27.5632	27.2196	27.3725	27.8004	27.2407	27.3094	27.4044	13	13	12	14.6	14.6	14.6	120.94	0	28.091	164610000	26	1196	Q9Z2V6	Hdac5
23.6758	23.8741	23.8187	23.6134	23.9243	24.116	23.868	24.0576	24.0824	23.8034	24.0879	23.6824	23.9727	23.8228	23.4488	24.1148	24.1744	23.8605	3	3	3	11.9	11.9	11.9	56.677	0	24.925	14036000	9	1197	B7ZMP1	Xpnpep3
27.5103	27.4908	27.3685	27.5189	27.5176	27.3573	27.344	27.3499	27.2474	27.4052	27.543	27.445	27.5785	27.5946	27.2505	27.4051	27.2783	27.4005	13	12	12	7.3	6.9	6.9	303.06	0	139.01	171780000	36	1199	Q9WTS6	Tenm3
32.6831	32.8414	32.6948	32.8521	32.7341	32.6596	32.8347	32.8521	32.8495	32.8804	32.7061	32.8614	32.7907	32.7665	32.7748	32.6286	32.6806	32.8033	13	13	11	42.7	42.7	40	42.679	0	323.31	7080700000	84	1200	Q78ZA7	Nap1l4
27.2862	27.2111	28.015	28.1768	27.4157	29.1495	27.4229	28.6785	28.7372	27.5658	28.7712	28.8244	29.4232	27.1552	27.789	28.1249	27.3202	27.7358	31	2	0	69.4	3.9	0	32.637	0	6.3278	331640000	9	1201	B7ZNL3	Tpm1
26.3914	26.4047	26.8164	26.164	26.4304	26.8588	25.9524	26.543	26.888	26.621	26.6867	26.2761	26.7006	26.6076	26.0215	26.5064	26.6642	26.5186	8	7	7	16	14.7	14.7	57.427	0	7.211	89571000	13	1202	B7ZNU9	Sntb2
27.1194	26.9585	27.143	27.3277	27.173	27.3083	27.4366	27.2532	27.3548	27.096	27.4816	27.5484	27.8367	26.9407	27.3433	27.3316	26.8949	27.1225	48	1	0	47.3	1.6	0	132.35	0	7.6021	151200000	6	1203	Q3UTJ2	Sorbs2
27.3764	27.013	27.2746	27.2488	27.3052	27.5807	27.1765	27.1255	27.4435	27.4093	27.6139	27.2405	27.5346	27.2579	26.9592	27.6942	27.4603	26.8911	3	3	3	9.9	9.9	9.9	26.69	0.00047521	3.137	162280000	9	1204	B8JJ66	2310061I04Rik
25.1438	25.2028	25.2277	25.2887	25.3393	25.1769	25.2991	25.1335	25.2692	25.1439	25.1689	25.2113	25.0634	25.3959	25.2814	25.1668	25.0984	25.2691	3	3	3	2.1	2.1	2.1	129.08	0	3.8562	39017000	9	1205	Q8VHH7	Adcy3
32.2363	32.349	32.131	32.3211	32.2202	32.1945	32.4533	32.225	32.1462	32.2786	32.1658	32.2134	32.2125	32.2067	32.5109	32.2916	32.1877	32.2099	59	54	1	44	41.3	2.1	143.33	0	323.31	4895700000	181	1206	B8QI34	Ppfia2
31.6293	31.6666	31.7899	31.6378	31.5732	31.653	31.6243	31.6399	31.7122	31.6079	31.6467	31.7286	31.7422	31.5838	31.6888	31.6993	31.6375	31.6206	54	54	54	36.5	36.5	36.5	188.85	0	323.31	3282800000	166	1207	B9EHJ3	Tjp1
27.2327	27.2505	27.2649	26.9698	27.5105	27.1329	27.1366	27.2922	27.1724	27.1192	27.1982	27.0846	27.1704	27.2382	27.3351	27.1706	27.333	27.4043	6	6	6	13.7	13.7	13.7	59.586	0	5.9629	156830000	13	1208	B9EHT4	Clip3
29.2706	29.1839	29.0983	29.2968	29.2609	29.1348	29.3418	29.1315	29.2139	29.1429	28.9558	29.2689	29.1737	29.0893	29.7131	29.0752	29.2071	29.343	20	20	20	19.2	19.2	19.2	127.74	0	78.737	606210000	54	1209	B9EJ80	Pdzd8
29.7957	29.726	29.721	29.8361	29.886	29.8629	29.7557	29.8201	29.8766	29.7512	29.7507	29.895	29.8795	29.8155	29.8038	29.7899	29.8064	29.6403	26	26	25	36.2	36.2	34.9	101.27	0	323.31	925910000	77	1210	B9EJ86	Osbpl8
32.4677	32.4544	32.3064	32.659	32.4175	32.2657	32.6512	32.4129	32.3383	32.4665	32.3219	32.5078	32.3262	32.3552	32.7802	32.3222	32.3314	32.4967	45	45	45	67.5	67.5	67.5	67.548	0	323.31	5660200000	191	1211	B9EJA2-2	Cttnbp2
31.2531	31.2336	31.4295	31.2147	31.2253	31.3738	31.0588	31.1987	31.3491	31.1866	31.2847	31.1586	31.3769	31.2566	31.1123	31.4303	31.3442	31.1891	55	55	3	35	35	1.5	214.41	0	323.31	2319100000	196	1212	Q64487	Ptprd
25.6572	25.5478	25.5459	25.4874	25.4846	25.355	25.5139	25.3591	25.5719	25.0908	25.3872	25.8238	25.19	25.302	26.2424	25.4563	25.3332	25.6493	3	3	3	12.4	12.4	12.4	41.525	0	72.23	50800000	6	1213	B9EJI9	Tmem229a
27.7243	27.5901	27.6616	27.8314	27.6564	27.7449	27.9276	27.768	27.5794	27.6468	27.4925	27.84	27.6297	27.6761	28.1918	27.5368	27.6189	27.8607	20	20	20	20.2	20.2	20.2	121.8	0	83.721	204960000	37	1215	B9EKI3	Tmf1
25.1199	24.8309	24.5905	25.0305	24.8219	24.5309	25.0172	24.7897	24.6911	24.7884	24.5214	24.8825	24.7111	24.6154	25.6044	24.6757	24.5324	25.0562	3	3	3	3.7	3.7	3.7	109.09	0	4.2854	29923000	6	1216	Q3TTA7	Cblb
29.1215	29.1369	29.1843	29.0786	29.0259	29.2745	28.933	29.0774	29.2322	29.0779	29.1967	29.1684	29.0859	29.1831	29.0248	29.2965	29.2334	28.9994	13	13	13	9.7	9.7	9.7	189.08	0	43.417	563970000	42	1217	Q80TL7	Mon2
34.7119	34.685	34.6406	34.7881	34.649	34.5535	34.8736	34.6222	34.671	34.7379	34.6194	34.6882	34.7072	34.653	34.6144	34.6952	34.6535	34.6661	38	38	38	16	16	16	254.4	0	323.31	27569000000	286	1218	B9EKR1	Ptprz1
26.9647	27.152	27.1126	27.182	27.2308	27.3134	27.3651	27.473	27.3692	27.1413	27.1258	27.3879	27.2851	27.1083	27.2914	27.3687	27.1984	27.3528	4	4	3	21.7	21.7	17.8	20.146	0.00047334	3.0586	146480000	7	1219	C0HK80	NA
28.0387	27.8101	27.9134	27.8775	28.112	27.8866	27.8828	27.9482	27.8652	27.8905	27.9259	27.8495	28.0915	27.976	27.8699	27.9976	27.9505	27.8527	8	8	8	18.9	18.9	18.9	51.954	0	14.664	248920000	14	1220	C0HKD9	NA
27.5287	27.5543	27.5277	27.6183	27.448	27.49	27.8095	27.5268	27.3792	27.6204	27.4226	27.6171	27.4922	27.5172	27.597	27.6496	27.5454	27.5426	14	9	9	28.1	22.3	22.3	73.148	0	72.943	188770000	27	1221	Q8CC27	Cacnb2
28.4422	28.7032	28.6432	28.2647	28.7617	28.5484	28.2189	28.4976	28.4787	28.3518	28.7038	28.0007	28.3898	28.7178	28.7231	28.4339	28.5406	28.2287	77	2	0	66.4	3.8	0	101.42	0	113.01	379240000	14	1237	D0VYV6	Epb4.1l3
29.5041	29.5819	29.3636	29.641	29.6366	29.3528	29.7585	29.5491	29.4421	29.4446	29.4179	29.5908	29.5307	29.5193	29.7889	29.4095	29.5146	29.7009	16	16	16	27.8	27.8	27.8	73.581	0	323.31	769630000	47	1238	D3YTL8	Spire1
26.4813	26.5504	26.8887	26.4313	26.1793	26.9728	26.5454	26.3429	26.8646	26.7948	26.4548	26.5487	26.5662	26.4888	26.4712	26.7854	26.6696	26.4975	4	4	4	7.9	7.9	7.9	45.024	0	5.9665	92717000	8	1239	Q924Z4	Cers2
27.3178	27.3247	27.3757	27.2613	27.1556	27.7404	26.786	27.5757	27.3148	27.207	27.3886	27.2806	27.1496	27.55	27.1935	27.4564	27.3241	27.288	7	7	7	25.6	25.6	25.6	34.89	0	42.447	161910000	16	1240	D3YTP3	Mtx3
29.2953	29.3702	29.2574	29.6041	29.5365	29.0953	29.6383	29.3752	29.0286	28.906	28.8891	29.7473	29.1657	29.2992	30.3886	28.5275	28.9593	30.0451	3	3	3	27.7	27.7	27.7	15.076	0.00048216	3.4286	698650000	19	1241	Q9QXA5	Lsm4
31.9637	31.7962	31.6373	31.9239	31.9047	31.6214	32.0586	31.8598	31.6487	31.7497	31.8927	31.8741	31.9012	31.8783	31.6612	32.0337	31.8187	31.8412	18	16	4	35.2	32.9	9.8	46.27	0	199.47	3727100000	73	1242	D3YTQ3	Hnrnpdl
22.5129	22.8606	22.6905	22.3811	22.3333	22.9054	22.2813	22.557	22.6262	NA	NA	NA	NA	NA	NA	NA	NA	NA	2	2	2	2.6	2.6	2.6	93.514	0.0012294	2.6555	5929500	2	1243	D3YTQ6	Pigg
NA	NA	NA	NA	NA	NA	NA	NA	NA	25.3729	25.2974	25.3562	25.4453	25.3674	25.6364	25.4294	25.3563	25.1755	6	6	6	3.3	3.3	3.3	243.14	0	5.1046	45760000	10	1244	Q9Z1K7	Apc2
27.9573	28.0262	27.716	28.0599	28.0031	27.7364	28.2844	28.0503	27.9893	27.9685	27.7301	28.1261	27.9793	27.7419	28.2425	27.8866	27.8991	28.2418	7	7	6	27.7	27.7	23.5	32.168	0	87.334	260710000	16	1245	Q9Z2D8	Mbd3
27.4422	27.3548	27.39	27.4375	27.2065	27.2885	27.4731	27.3081	27.3604	27.5692	27.2998	27.2418	27.4747	27.3521	27.1922	27.4071	27.3895	27.2041	3	3	3	14	14	14	20.626	0.00032206	3.4578	162600000	11	1246	Q9R0P6	Sec11a
30.312	30.3467	30.2326	30.4943	30.2951	30.2258	30.4274	30.3161	30.2015	30.3008	30.1942	30.3066	30.2665	30.2882	30.5856	30.311	30.2403	30.3566	28	28	28	15.1	15.1	15.1	209.22	0	99.018	1328200000	80	1247	Q68FD9	Kiaa1549
26.794	26.903	26.9467	26.7914	26.9852	26.9794	26.6194	26.9209	26.9064	26.9392	26.8393	26.9435	26.9053	26.7427	26.6307	26.7963	26.8752	26.934	5	5	5	8.5	8.5	8.5	96.965	0	18.224	123410000	16	1248	Q9DBS9	Osbpl3
31.8528	31.737	31.8651	31.9944	31.9475	31.8315	31.8294	31.7691	31.8475	31.7696	31.645	31.8946	31.8211	31.7645	31.9745	31.7617	31.8766	32.0671	9	8	8	68.6	65.3	65.3	12.89	0	323.31	3862500000	92	1250	Q62442	Vamp1
28.0487	28.0135	28.0234	27.9724	28.041	28.0048	27.9892	28.004	27.9953	27.9592	28.2231	28.1296	28.2385	27.9742	27.8136	28.019	28.0437	27.9183	6	6	6	14.5	14.5	14.5	62.734	0	141.42	262180000	20	1251	Q3U0K8	Ogfod1
30.6969	30.5512	30.6151	30.6807	30.6653	30.7126	30.6068	30.6167	30.6807	30.5688	30.6083	30.5928	30.8343	30.5782	30.5461	30.7278	30.5654	30.6391	26	26	26	18.9	18.9	18.9	171.08	0	323.31	1627600000	89	1252	Q80TS3	Lphn3
23.8706	23.4858	24.1259	23.2343	23.0194	23.9835	23.3857	23.1502	23.9801	24.128	23.7235	23.1658	23.6871	23.5109	22.91	24.1977	23.7715	22.9578	1	1	1	8.2	8.2	8.2	16.119	0.0037868	1.8975	10885000	2	1253	D3YTZ7	Josd2
25.6427	25.608	25.3242	25.7411	25.5626	25.4825	25.834	25.4533	25.4774	25.6837	25.26	25.2882	25.6381	25.7456	25.9187	25.338	25.3741	25.9284	2	2	2	5.7	5.7	5.7	40.196	0	4.2483	51048000	6	1254	D3YTZ9	Ric3
30.6144	30.8402	30.9452	30.6554	30.733	30.9225	30.5515	30.7375	30.8438	30.6441	30.9299	30.8159	30.6479	30.8686	30.5324	30.6036	30.7401	30.9912	16	16	16	44.7	44.7	44.7	34.376	0	159.96	1813200000	64	1255	Q8K2T1	Nmral1
29.4279	29.259	29.344	29.3742	29.2433	29.5402	29.2401	29.3885	29.3483	29.4681	29.4798	29.4074	29.4256	29.3432	29.1141	29.3997	29.4347	29.4017	12	12	12	17.9	17.9	17.9	62.907	0	25.305	669560000	34	1256	Q8VCM8	Ncln
30.5417	30.6462	30.6831	30.6811	30.5962	30.4893	30.8148	30.613	30.5763	30.482	30.4697	30.7952	30.5486	30.5449	30.9428	30.4834	30.6225	30.8341	33	33	33	36.4	36.4	36.4	118.19	0	216.24	1605700000	89	1257	Q3UH68	Limch1
28.6186	28.4971	28.4319	28.5454	28.6024	28.2725	28.5647	28.584	28.3558	28.4102	28.4762	28.5281	28.3239	28.658	28.9101	28.5418	28.5452	28.4729	17	17	15	26.6	26.6	24.1	100.16	0	190.84	360850000	40	1259	E9QP59	Lemd3
25.6548	25.5405	25.2436	25.4591	25.7023	25.3888	25.6304	25.4723	25.4316	25.5748	25.5365	25.3514	25.4858	25.4158	25.569	25.8444	25.6515	25.1635	4	4	4	8.1	8.1	8.1	63.02	0.0016371	2.1909	47752000	5	1260	Q9WVM3	Anapc7
25.4686	25.379	25.8062	25.2414	25.0486	25.7905	25.5277	25.4484	25.6418	25.6011	25.2688	25.5661	25.3989	25.4239	25.4042	25.2805	25.3872	25.6765	1	1	1	8.4	8.4	8.4	17.551	0.0063019	1.6924	48121000	4	1261	Q91VS7	Mgst1
31.4224	31.3836	31.295	31.4757	31.6047	31.4505	31.4046	31.5538	31.4533	31.1324	31.5449	31.4956	31.54	31.5316	31.5835	31.3529	31.3106	31.523	62	62	1	27.7	27.7	0.8	237.06	0	277.13	2876300000	174	1262	D3YU89	Cit
26.931	27.0966	26.9536	27.117	26.9714	26.9176	27.1495	26.8933	27.0347	26.9835	27.0295	27.2892	26.9445	26.992	26.41	26.7378	26.9211	27.1428	5	5	5	30.5	30.5	30.5	31.408	0	63.216	141950000	18	1263	D3YUE4	Fam151b
26.4728	26.4435	26.4728	26.4346	26.523	26.3719	26.3358	26.4026	26.4838	26.3377	26.4313	26.3236	26.753	26.5221	26.1676	26.6043	26.4038	26.3046	5	5	5	11.1	11.1	11.1	72.263	0	38.512	88270000	13	1264	Q8CB44	Gramd4
27.9629	27.9323	28.0214	28.0421	27.9418	27.8094	28.0609	27.9405	27.9508	28.0312	27.7092	28.0625	27.9063	27.8521	28.2888	27.7835	27.9023	28.0364	13	11	11	16.8	14.6	14.6	102.54	0	27.069	262320000	24	1265	Q8K4J6	Mkl1
33.7272	33.7434	33.7388	33.6526	33.7176	34.0619	33.5174	33.7756	33.7611	33.8081	33.9265	33.6032	33.7317	33.8806	33.4004	33.9796	33.9081	33.6691	29	29	29	68.1	68.1	68.1	50.834	0	290.4	13463000000	120	1266	Q91YT0	Ndufv1
27.1598	27.135	27.1253	27.0523	27.3174	27.281	26.7458	27.2123	27.2274	27.2283	27.3246	27.1618	27.1209	27.381	26.9414	27.0056	27.1342	27.1101	12	12	12	10.3	10.3	10.3	161.14	0	11.019	148330000	27	1267	Q0P5W1	Vps8
27.8563	27.4351	27.7176	27.4545	27.6681	27.6065	27.4648	27.2926	27.5662	27.6201	27.7838	27.4088	27.6113	27.6679	27.3665	27.9176	27.7393	27.471	12	12	12	25.3	25.3	25.3	65.853	0	58.59	189210000	21	1268	Q9WVG6	Carm1
26.8828	27.1189	26.4992	27.2016	26.9871	26.6527	26.9799	26.8231	26.7448	26.7707	26.7116	26.939	26.8707	26.8869	27.0867	26.92	26.7546	27.0041	7	7	7	21.8	21.8	21.8	45.137	0	80.041	120650000	15	1269	Q6PDC0	Rundc3b
24.9746	25.1	24.8832	25.1273	25.0969	24.9495	25.4805	24.9933	24.9242	25.1011	25.1566	24.8409	25.2165	25.0162	25.367	25.1139	24.6642	25.2213	2	2	2	10.4	10.4	10.4	33.424	0	62.351	34083000	6	1270	Q8BG50	Tmem169
29.614	29.6232	29.6442	29.8706	29.8006	29.6027	29.8339	29.7185	29.7333	29.6833	29.6941	29.5941	29.7414	29.7459	29.761	29.7881	29.6986	29.651	33	32	31	26.9	26.9	25.7	144.59	0	155.7	848380000	75	1271	E9PW37	Rasal2
27.639	27.6138	27.4578	27.6903	27.4721	27.5521	27.6799	27.6177	27.3418	27.5842	27.4911	27.6418	27.7133	27.6342	27.2571	27.5368	27.5376	27.5324	10	10	10	11.2	11.2	11.2	154.91	0	69.546	188400000	23	1272	Q8BZH4	Pogz
30.3007	30.5755	30.4344	30.3529	30.4744	30.6431	30.402	30.4316	30.4232	30.2832	30.3687	30.458	30.4006	30.3932	30.3939	30.3432	30.4895	30.5438	25	23	23	36.8	35.9	35.9	80.774	0	265.19	1348000000	67	1274	Q9R1R2	Trim3
26.8573	26.8245	26.798	26.9688	26.8482	26.8257	26.7492	27.0744	26.8177	26.487	26.77	26.7271	26.7964	27.0505	26.7246	27.0555	26.912	27.0769	7	7	7	31.4	31.4	31.4	37.982	0	57.973	122660000	15	1275	Q80V91	Dtx3
25.0621	25.4175	25.1591	25.0457	25.3031	24.9854	24.8702	25.0554	24.9546	25.2883	25.2126	24.7751	25.7381	25.1781	25.3744	24.7996	25.758	24.9648	1	1	1	5.6	5.6	5.6	34.79	0	17.681	31089000	9	1276	P52875	Tmem165
33.2697	33.2186	33.047	33.5301	33.5252	33.0044	33.5153	33.3502	33.1934	33.1721	33.1799	33.4033	33.3073	33.2428	33.6602	33.1514	33.1514	33.4272	42	42	42	76.9	76.9	76.9	79.396	0	323.31	10059000000	230	1277	D3YVF0	Akap5
26.4631	26.3226	25.6357	26.4737	26.5013	26.4132	26.6055	26.5105	25.7576	26.4683	26.2116	26.459	26.2093	26.4351	26.5277	26.023	26.3184	26.2648	4	4	2	20.9	20.9	12.1	20.186	0	27.154	82687000	7	1278	Q8C5P7	Tdrp
27.0929	26.9486	26.8156	27.1871	27.0283	26.8183	27.2302	27.0614	26.8074	26.7793	27.066	26.8883	27.2621	26.8134	27.3119	27.2135	27.1034	26.9055	4	4	4	39.2	39.2	39.2	14.281	0	4.8764	130490000	15	1279	O55102	Bloc1s1
26.98	27.2198	27.1285	26.9535	27.0894	27.3653	27.0214	27.1686	27.0539	27.0866	27.4117	26.975	27.0728	27.1345	26.8881	27.0766	27.3911	26.781	12	7	4	55	34.9	25.2	25.709	0	70.443	123160000	20	1280	Q80W21	Gstm7
28.2812	28.4479	28.7052	28.2348	28.3009	28.4717	28.2623	28.3872	28.5673	28.2997	28.405	28.4946	28.212	28.4862	28.4615	28.3554	28.5597	28.3835	2	2	2	13.1	13.1	13.1	9.1651	0	3.814	338620000	7	1281	D3YVS7	Cystm1
25.1763	25.3278	25.1905	24.8638	25.0243	25.3249	24.8096	25.0164	25.0929	25.191	24.8194	25.0219	25.2149	25.1367	25.0776	25.1904	24.9721	25.0869	2	2	2	5.7	5.7	5.7	42.442	0.0069761	1.6175	33673000	5	1282	P62069	Usp46
29.1655	29.1875	29.4411	29.1019	29.1108	29.3905	29.0757	28.9915	29.2532	28.9806	29.2184	29.1145	28.8904	29.2642	29.5319	29.2213	29.2176	29.2798	9	9	9	30.1	30.1	30.1	33.176	0	11.834	591890000	27	1283	D3YVV3	Ankrd29
23.5785	24.0213	24.0005	23.4149	24.3375	24.2786	23.7665	24.1901	23.818	NA	NA	NA	NA	NA	NA	NA	NA	NA	2	2	2	1.8	1.8	1.8	135.76	0.0087496	1.5015	19824000	4	1284	E9Q1U2	Synpo2
24.9208	25.407	24.9064	24.7199	24.5257	24.6281	25.1269	24.9248	25.0214	24.839	24.9837	25.2227	24.6267	24.6771	25.0375	24.5974	24.7399	25.6804	5	5	5	12.3	12.3	12.3	79.904	0	29.51	31298000	6	1285	D3YVW2	Golim4
25.6951	25.7877	25.798	25.3959	25.6099	25.9538	25.5252	25.6123	25.7279	25.7274	25.824	25.4101	25.4632	25.9924	25.9502	25.756	25.4749	25.8301	2	2	2	61.4	61.4	61.4	5.1089	0	72.754	48984000	5	1286	D3YVZ9	Mrps21
27.7115	27.6346	27.6442	27.4655	27.8032	27.7715	27.3625	27.7281	27.5958	27.6167	27.8131	27.7472	27.6322	27.7306	27.306	27.9332	27.7565	27.3594	11	11	11	11.1	11.1	11.1	109.08	0	80.246	196340000	30	1287	Q8BWQ6	9030624J02Rik
27.8267	28.0247	27.6174	28.256	27.9958	27.7085	28.2593	28.1416	27.4741	27.6222	27.6966	28.2134	27.8483	27.7199	28.6923	27.5771	27.7444	28.3343	8	8	1	11	11	2	65.937	0	9.4156	243270000	16	1288	D3YW42	Ccdc9
26.8958	27.1326	26.8236	27.1976	27.1422	26.8178	27.0743	27.0662	26.8578	26.9303	26.8263	27.2346	26.8673	26.9624	27.6027	26.9741	26.9344	26.9468	2	2	2	7.3	7.3	7.3	64.972	0	16.068	136060000	15	1289	Q8CAE9	Podxl2
24.2077	24.1479	24.2624	23.6937	23.8297	24.0485	23.5938	23.8268	24.2337	23.9507	24.4746	23.9343	24.1748	23.9286	22.6953	24.4792	24.0742	23.8301	2	2	2	12.4	12.4	12.4	23.542	0.0012289	2.651	12895000	5	1290	Q9CWT3	Snx10
27.5089	27.5342	27.1911	27.7159	27.744	27.2835	27.5504	27.4268	27.4904	27.295	27.3675	27.5649	27.5733	27.4983	27.6316	27.4886	27.3721	27.5595	5	5	4	3.9	3.9	3	144.73	0	51.391	178760000	13	1291	Q99P47	Cntnap4
NA	NA	NA	NA	NA	NA	NA	NA	NA	28.3331	28.4085	28.8318	28.5825	29.1568	29.0944	28.9657	29.0971	27.647	2	2	2	6.2	6.2	6.2	18.049	0.0019285	2.1502	496040000	3	1292	D3YWI4	Mpv17
NA	NA	NA	NA	NA	NA	NA	NA	NA	24.9847	24.7478	24.2621	25.1448	24.5468	24.6911	24.5988	24.8883	24.8103	3	3	3	6.1	6.1	6.1	78.875	0	5.6926	35250000	4	1293	Q91YK0	Lrrc49
30.4817	30.5729	30.6329	30.6461	30.676	30.4149	30.5977	30.6197	30.5565	30.3955	30.3839	30.7388	30.4858	30.5679	30.9703	30.3546	30.6126	30.8294	23	22	2	32.4	31.4	3.8	82.839	0	174.63	1546900000	77	1294	D3YWN7	Map7
29.9594	29.9968	29.8999	29.9499	29.9815	29.8874	30.006	29.9375	29.8396	29.9638	29.8786	29.9738	29.9325	29.9158	29.9992	30.024	29.9667	29.9424	17	17	16	22.7	22.7	21.3	118.21	0	107.79	997920000	73	1295	D3YWQ0	Dgki
24.8637	24.4368	24.6055	24.4276	24.4438	24.9959	24.5692	24.8389	24.7881	24.6306	24.7802	24.7527	24.5714	24.8696	23.9972	24.7375	24.6743	24.6666	2	2	2	11.1	11.1	11.1	16.805	0.0093602	1.4327	28646000	2	1296	Q8R2K1	Fuom
29.6196	29.6746	29.7542	29.7383	29.666	29.7507	29.7888	29.5814	29.6962	29.9143	29.9661	29.6686	29.8405	29.6213	29.2083	29.9296	29.7936	29.3822	10	10	10	37.6	37.6	37.6	36.869	0	323.31	796540000	53	1297	D3Z3N4	Hnrnph3
30.2746	30.1561	29.994	30.4426	30.2978	29.9349	30.4301	30.2662	30.0392	30.1989	30.0305	30.2766	30.1292	30.1292	30.6472	30.0309	30.0309	30.3698	32	32	32	17.7	17.7	17.7	241.05	0	275.87	1215800000	91	1299	D3YWX2	Ylpm1
28.0782	27.8645	27.7192	27.9306	27.9476	27.9188	27.8352	27.9319	27.8072	27.9828	27.7812	27.8606	27.9836	27.9261	27.6511	27.9624	27.9556	27.8761	11	11	10	11.8	11.8	11.1	122.06	0	15.958	239390000	27	1300	Q925T6	Grip1
28.2419	28.3212	28.3695	28.2723	28.3491	28.3776	28.1649	28.2507	28.2841	28.3573	28.3624	28.3341	28.237	28.4176	27.7671	28.4478	28.4027	28.3073	12	12	12	36.5	36.5	36.5	49.348	0	114.44	308730000	35	1301	Q9JIY5	Htra2
25.3898	25.371	25.1282	25.5725	25.0688	25.1339	25.6377	25.2688	25.275	24.8951	25.388	25.2824	25.3427	25.4549	25.6628	25.426	25.0361	25.3334	27	2	2	35.2	3.9	3.9	106.8	0	7.0587	44491000	5	1302	Q7SIG6	Asap2
28.4525	28.4511	28.2999	28.3792	28.3648	28.4752	28.3217	28.2999	28.3349	28.4471	28.401	28.3616	28.3936	28.2971	28.1826	28.5726	28.4451	28.2716	13	13	13	20.8	20.8	20.8	83.431	0	20.18	340140000	31	1303	Q7TNM2	Trim46
23.5836	23.3238	23.355	23.4485	23.4345	23.0587	23.8975	23.4628	23.2732	23.5173	23.1795	23.5934	23.6069	23.0698	23.5833	23.5167	23.2821	23.1847	1	1	1	1.5	1.5	1.5	76.762	0	3.7577	11129000	3	1304	Q8R3L5	Slco3a1
NA	NA	NA	NA	NA	NA	NA	NA	NA	25.5842	25.301	24.8267	25.4432	25.5289	25.1091	25.4338	25.3482	24.9832	3	3	1	17.9	17.9	8.7	22.912	0	4.0292	36277000	4	1306	P52483	Ube2e3
29.1511	29.1536	29.0304	29.189	29.1757	28.9863	29.1956	29.1962	29.0784	29.143	28.9772	28.9938	29.104	29.1253	29.5046	29.1243	29.0781	29.1251	26	26	25	33.7	33.7	33.7	96.315	0	103.32	567590000	68	1308	D3YXK0	Jakmip2
32.4524	32.3271	32.3091	32.6538	32.4049	32.1882	32.659	32.4075	32.318	32.4169	32.3047	32.3903	32.3649	32.3614	32.9097	32.2305	32.285	32.4029	42	42	30	38.5	38.5	26.6	105.1	0	323.31	5551000000	141	1309	D3YXK2	Safb
23.8267	24.0208	24.0362	24.009	24.0729	23.9127	23.8304	23.8538	23.8073	23.713	23.8501	23.9303	23.7689	23.906	23.7887	23.9592	23.8529	23.8998	3	3	3	26.9	26.9	26.9	20.435	0	5.691	15773000	4	1310	D3YXL1	Ntpcr
23.8154	23.7525	24.0949	23.8486	23.2231	24.3185	23.8589	23.5877	23.9493	23.5562	23.8491	23.5621	23.706	24.1113	24.1126	23.8635	23.5261	23.9384	3	3	3	3.7	3.7	3.7	103.19	0	5.4984	13424000	4	1311	Q66L42	Map3k10
31.9094	32.0421	31.8046	32.0315	31.9928	31.8042	32.1081	31.9502	31.8917	32.0412	31.8948	32.0014	31.9029	31.868	31.9427	31.9463	31.9826	31.9471	41	41	28	57.2	57.2	38.4	68.419	0	283.5	4081600000	140	1312	Q91YS4	Klc2
26.8821	26.7901	26.7157	26.4681	26.7887	26.7271	26.6525	26.723	26.9651	26.5464	26.2226	27.1142	26.3995	26.5371	27.9757	26.1539	26.3585	27.3208	5	5	2	26.3	26.3	5.4	22.278	0	98.704	109430000	20	1313	Q9D6N5	Drap1
25.9179	25.5225	26.0147	25.8401	25.8491	25.8938	25.7242	25.4544	26.086	26.1037	26.0476	25.6493	26.13	25.951	25.1985	25.8239	25.7154	25.6157	2	2	2	2.7	2.7	2.7	124.41	0.0009311	2.817	59358000	5	1314	P42337	Pik3ca
23.0276	22.783	23.0751	22.5702	22.8341	22.9819	23.0141	23.0611	22.9437	22.9511	22.2432	23.1501	23.0959	23.0582	23.7243	22.5993	22.8243	22.9813	2	2	2	14	14	14	29.003	0	16.672	7516300	5	1315	Q9D8X1	Cutc
25.9931	26.1565	26.0381	26.1031	25.8727	26.0415	26.1311	25.949	25.9556	25.8952	25.8136	26.0845	25.9571	25.8187	26.3365	26.0878	25.8152	26.2346	7	7	7	5.4	5.4	5.4	187.19	0	7.2832	60073000	10	1317	Q8BSQ9	Pbrm1
24.5896	24.754	24.8125	24.8536	24.4794	24.7808	24.9861	24.6705	25.0398	25.0253	24.7534	25.0399	24.7397	24.5948	24.5305	24.8923	24.9401	24.6989	23	2	2	42.5	3.9	3.9	65.835	0	270.27	22553000	8	1318	D3YYH0	Pex5l
25.3967	25.5097	25.208	25.4064	25.0675	25.6408	25.0876	25.4155	25.5119	25.6982	25.6455	25.0194	25.4198	25.5785	24.8229	25.7223	25.5963	24.8521	1	1	1	13.3	13.3	13.3	9.6426	0.001635	2.1688	40691000	8	1319	D3Z3Z8	Polr2i
NA	NA	NA	NA	NA	NA	NA	NA	NA	20.8453	20.845	20.5869	21.1449	20.4679	21.0186	21.085	21.0486	20.1979	1	1	1	7.8	7.8	7.8	31.586	0	5.013	1830800	2	1320	Q9CY21	Wbscr22
25.692	25.6797	25.473	25.8048	25.8257	25.5131	25.7286	25.7284	25.6649	25.8414	25.552	25.6557	25.6425	25.5538	25.9819	25.5131	25.557	25.8954	2	2	2	19.3	19.3	19.3	22.238	0	4.92	48846000	4	1321	Q921K9	Bcl7b
23.63	23.839	23.6157	22.95	23.9129	23.8916	23.7817	23.7382	23.5677	NA	NA	NA	NA	NA	NA	NA	NA	NA	5	5	5	12.1	12.1	12.1	56.63	0	64.888	11437000	6	1322	Q9Z2D3	Dfna5
29.8822	30.0162	29.9443	30.0173	30.0076	30.2139	30.0109	30.1973	30.0541	29.9456	30.2137	29.9429	30.0351	30.0254	29.8809	30.249	30.0707	30.0304	13	13	13	52.1	52.1	52.1	33.387	0	72.26	1024700000	42	1323	O35678	Mgll
27.1381	27.1215	26.9938	27.0666	27.2487	27.1013	27.2239	27.2164	27.1044	27.0561	27.054	27.2767	26.9328	27.1484	27.3996	27.0704	26.8771	27.3842	9	9	9	19	19	19	59.715	0	14.811	153580000	16	1325	Q922P9	Glyr1
24.7605	24.8002	25.0877	24.6984	24.5785	24.5556	25.0038	24.8035	25.2438	25.0145	24.5466	24.7726	25.0309	25.2061	24.3663	25.1851	24.0409	25.2179	2	2	2	10.7	10.7	10.7	33.569	0	72.905	33437000	7	1326	Q9JHE7	Tssc4
26.1813	26.076	25.8932	25.9506	25.912	25.7016	26.0536	25.8016	25.7725	25.8879	25.902	25.9604	25.9543	25.8888	26.1208	25.9839	25.894	26.0125	5	5	1	15.1	15.1	6.9	47.214	0	61.59	66416000	12	1327	D3YYW8	Rbm42
28.3983	28.3455	28.0875	28.4203	28.3706	28.1228	28.3268	28.412	28.2107	28.2682	28.1585	28.3378	28.2144	28.3233	28.9939	28.1622	28.0635	28.3639	6	6	6	45	45	45	13.118	0	106.57	324190000	17	1328	Q9D882	2010107G23Rik
26.6926	26.8241	26.7677	26.9869	26.6999	26.6804	27.047	26.8019	26.7776	26.9039	26.7354	26.7474	26.924	26.7125	26.6256	26.9133	26.8159	26.7075	7	7	7	10.4	10.4	10.4	97.387	0	8.4426	113150000	12	1329	D3YYY8	Arhgef26
25.7457	25.8197	25.7362	25.8472	25.7075	25.7606	26.2478	25.8876	25.6989	25.881	26.1139	25.545	26.3819	26.1243	25.501	26.0766	25.7831	25.7708	4	4	4	9.6	9.6	9.6	60.263	0	19.503	53638000	7	1330	O35144	Terf2
25.4568	25.7812	25.6705	25.9425	25.7081	25.7553	25.3336	25.3394	25.5917	25.7642	25.8143	25.4373	25.6831	25.7867	25.156	25.8214	25.571	25.5835	2	2	2	13.4	13.4	13.4	23.474	0	10.171	50688000	10	1331	Q9CY66	Gar1
24.1743	24.3329	24.4758	24.1113	24.3966	24.6627	24.163	24.4536	24.4307	24.1757	24.5761	24.672	24.2686	24.4726	23.7886	24.3836	24.7228	24.3184	1	1	1	3	3	3	49.126	0.0013597	2.3879	21435000	3	1332	Q9CWR2	Smyd3
35.1193	35.0778	35.023	35.0963	35.1326	35.0323	35.088	35.0883	35.1051	35.0189	35.1106	35.0581	35.1284	35.0819	35.1491	35.1461	35.0595	35.0895	116	116	107	52	52	49.2	212.33	0	323.31	35408000000	635	1333	D3YZ62	Myo5a
28.4829	28.4057	28.2211	28.4572	28.4221	28.1891	28.3892	28.3974	28.3263	28.4755	28.4629	28.3427	28.3787	28.3831	28.1878	28.4634	28.4761	28.2426	16	16	16	25.3	25.3	25.3	101.49	0	30.121	347460000	51	1334	Q6PF93	Pik3c3
23.8044	25.4828	23.8698	23.5664	24.5912	24.4213	23.6386	25.2402	23.5529	24.4831	24.0678	23.6045	24.4453	24.032	NA	24.8405	24.4963	24.5992	2	2	2	20.2	20.2	20.2	22.335	0	48.327	20335000	6	1335	D3YZC4	1110004E09Rik
26.0523	26.0992	26.0105	26.0647	26.1277	26.1436	26.3783	26.1196	26.0886	26.234	25.9967	26.351	26.1282	26.1123	26.1303	25.9138	26.0998	26.0465	7	7	7	8.5	8.5	8.5	102.61	0	6.5717	76695000	12	1336	Q8R3B7	Brd8
29.5545	29.6492	29.5306	29.6002	29.4978	29.5556	29.7261	29.5132	29.4651	29.6593	29.571	29.6343	29.5272	29.5099	29.3197	29.5333	29.5992	29.686	9	9	3	71.3	71.3	29.5	13.244	0	60.463	755130000	33	1337	Q8R0P4	Aamdc
28.6114	28.781	28.781	28.6758	28.6224	28.6885	28.4448	28.6735	28.7936	28.9174	28.7255	28.5308	28.7304	28.6543	28.4851	28.8151	28.6264	28.5097	9	9	9	19.3	19.3	19.3	58.3	0	20.614	375420000	19	1338	D3YZI9	Pgbd5
28.9171	28.9909	28.8103	29.0261	29.0121	28.8776	28.6684	28.9463	28.7957	28.8651	28.9315	28.7933	28.8682	29.0028	28.9394	28.8708	28.9016	28.8977	18	18	18	24.2	24.2	24.2	85.995	0	56.35	509350000	59	1339	Q3ULF4	Spg7
31.0964	31.0344	30.9741	31.0485	31.031	30.9215	31.1344	31.0356	30.9929	31.0779	30.9995	31.1319	30.9648	30.9992	31.0985	30.9775	30.9907	31.0431	19	19	19	37.3	37.3	37.3	52.938	0	323.31	2201200000	65	1340	D3YZP9	Ccdc6
25.909	26.2694	26.2458	26.2484	25.7931	26.2211	26.441	26.186	26.0823	26.5698	26.2052	26.3532	25.8166	25.5277	25.8339	26.1937	25.9497	26.3915	3	3	3	27	27	27	22.08	0	4.5129	50753000	7	1341	Q61337	Bad
32.4257	32.4939	32.2828	32.6279	32.4009	32.2549	32.5807	32.4236	32.3078	32.4736	32.346	32.4246	32.3487	32.3342	32.6213	32.4384	32.3771	32.4645	71	71	71	41.4	41.4	41.4	225.35	0	323.31	5550500000	267	1342	D3YZU4	Shank1
26.6334	26.6217	26.5609	26.4837	26.4331	26.6623	26.3316	26.6217	26.4908	26.9732	26.9164	26.4407	26.645	26.8198	25.7874	26.8236	26.9236	26.1969	5	5	5	32.3	32.3	32.3	26.109	0	12.109	91980000	15	1343	D3YZU6	Haghl
26.5688	26.6121	26.79	26.3098	26.5492	26.8359	26.6627	26.1216	26.5292	26.5751	26.6413	26.5498	26.5262	26.7304	26.0192	26.6909	26.6364	26.3508	4	4	4	10	10	10	82.142	0	20.247	93419000	9	1344	Q63959	Kcnc3
27.3499	27.3386	27.1049	27.5699	27.2197	27.241	27.438	27.1326	27.1326	27.1024	27.0683	27.3207	27.2363	27.2391	27.7138	27.0981	27.1757	27.4389	14	9	9	15.3	10.9	10.9	121.43	0	38.31	163320000	22	1345	Q91Z69	Srgap1
27.3223	27.0612	27.2412	27.1901	27.3249	27.3982	27.1167	27.0408	27.4012	27.0131	27.0925	27.1325	27.0866	27.2136	27.6327	27.1015	27.2139	27.4908	4	4	4	18.8	18.8	18.8	25.2	0	9.079	156850000	6	1346	D3YZZ5	Tmed7
27.6331	27.5705	27.62	27.5716	27.5135	27.9877	27.3651	27.4634	27.7361	27.823	27.4503	27.8379	27.8655	27.4213	27.8552	27.3552	27.8569	27.5489	14	14	14	13	13	13	151.86	0	62.011	176340000	21	1347	Q6EDY6	Lrrc16a
29.6269	29.6472	29.6326	29.4984	29.6034	29.7397	29.5324	29.5852	29.6988	29.5533	29.7183	29.5645	29.7318	29.6795	29.0522	29.8542	29.7164	29.5794	19	19	17	28.3	28.3	25.9	77.951	0	89.704	805180000	48	1348	P41216	Acsl1
30.7545	30.9109	30.7778	30.8573	30.9067	30.892	30.8159	30.8655	30.7793	30.9011	30.9258	30.863	30.8453	30.8856	30.7007	30.7799	31.0281	30.5589	24	24	24	24.6	24.6	24.6	127.65	0	323.31	1880700000	73	1350	Q8K400	Stxbp5
30.4374	30.7563	30.6223	30.3516	30.602	30.5744	30.2645	30.6602	30.5147	30.5917	30.6825	30.4126	30.639	30.677	29.946	30.7536	30.7458	30.4206	14	14	14	63.9	63.9	63.9	35.88	0	95.704	1501000000	80	1352	O88545	Cops6
24.2559	24.221	24.2874	24.1446	24.0823	24.3766	24.1394	24.1635	24.1418	24.1932	24.1586	24.289	24.0993	24.2492	23.8355	24.1708	24.1926	24.3465	1	1	1	4.3	4.3	4.3	34.732	0.00047513	3.1356	16931000	3	1353	Q8R238	Sdsl
27.0208	27.2385	27.1695	27.1381	27.2841	27.204	27.0269	27.2292	27.282	26.9211	27.2731	27.3534	27.0543	27.2748	27.3459	27.1876	27.2894	26.8344	13	13	13	23.3	23.3	23.3	79.658	0	55.187	155510000	36	1354	D3Z0G6	Rgs12
22.7864	22.5799	22.6698	22.8722	22.8537	22.1505	23.0024	22.3522	22.6481	23.0076	22.6019	22.8369	22.3566	22.1911	22.6682	22.8811	22.406	22.6444	1	1	1	4.5	4.5	4.5	48.855	0	11.832	5941000	3	1355	Q3UF64	Rnft2
33.1475	33.2221	33.1813	33.1558	33.2262	33.1471	33.185	33.2466	33.1712	33.1177	33.2903	33.0496	33.1917	33.2943	33.2152	33.2218	33.2218	33.1984	26	26	1	71.9	71.9	3.6	22.452	0	323.31	9750000000	112	1356	D3Z0L4	Chchd3
26.4015	26.5656	26.3751	26.486	26.6331	26.468	26.823	26.7612	26.5607	26.7207	26.5766	26.7317	26.5396	26.4028	25.9454	26.442	26.3626	26.9167	3	3	3	15.3	15.3	15.3	31.172	0	5.1479	98927000	10	1357	Q80X71	Tmem106b
27.9466	27.923	27.9021	27.869	27.9269	27.883	27.9235	27.91	27.8714	27.9149	28.0015	27.9755	28.0977	27.859	27.3548	28.1234	28.0184	27.7559	12	12	12	13.9	13.9	13.9	95.493	0	13.314	247000000	27	1358	D3Z0M9	Ddx23
26.7388	26.4658	26.4077	26.7701	26.7524	26.4825	26.8766	26.6434	26.4367	26.3601	26.3619	26.7609	26.3143	26.6051	27.7192	26.1556	26.415	27.1897	4	1	1	11.2	2.9	2.9	34.663	0.0013538	2.3335	100580000	10	1359	D3Z0Q9	Slc9a6
32.1809	32.2085	32.0514	32.4674	32.2723	31.9935	32.4592	32.2235	32.0334	32.0848	31.955	32.3463	32.1333	32.1934	32.7287	31.8412	32.0721	32.5276	13	13	9	13.9	13.9	11.5	102.09	0	96.01	4840500000	48	1360	D3Z0V7	Tsc22d1
28.9285	28.9755	29.076	28.9851	29.0672	29.0817	28.9053	29.0069	29.059	28.9361	28.9178	29.2521	28.8978	28.9573	29.2465	28.8392	28.8926	29.1656	28	28	28	22	22	22	150.07	0	101.26	514170000	73	1361	Q6PDH0	Phldb1
30.5353	30.3808	30.3218	30.6352	30.53	30.3112	30.6494	30.4715	30.3384	30.5206	30.3576	30.5011	30.4664	30.5133	30.6257	30.4707	30.4619	30.3592	12	12	11	32.9	32.9	31.2	52.93	0	113.14	1494000000	41	1362	D3Z118	Ica1
27.3044	27.4244	27.1967	27.4345	27.3496	27.1998	27.5028	27.2335	27.1856	27.1907	27.4156	27.4564	27.3717	27.2955	27.5289	27.2728	27.1736	27.3073	6	6	5	8.7	8.7	7.6	87.827	0	136.38	171660000	16	1364	D3Z183	Mfsd6
21.2378	19.1759	21.3697	18.8139	20.1935	20.5432	21.3699	21.0749	20.7383	NA	NA	NA	NA	NA	NA	NA	NA	NA	1	1	1	2.6	2.6	2.6	98.026	0.0016514	2.3026	1675800	1	1365	Q9EPK8	Trpv4
24.8022	25.2725	24.5149	25.3123	25.5353	25.1923	25.6283	25.4291	24.9486	25.0037	24.9066	25.4062	24.9047	25.1432	25.7542	24.7947	24.9441	25.3999	5	3	3	8.5	5.2	5.2	78.765	0.0013612	2.3978	34887000	4	1366	Q9JLQ2	Git2
NA	NA	NA	NA	NA	NA	NA	NA	NA	24.957	25.1201	25.3481	25.622	25.321	25.9712	25.499	25.5464	24.8824	4	4	4	15.1	15.1	15.1	37.916	0	5.4569	53544000	6	1367	D3Z1M4	Cabp1
27.2033	27.0839	27.0581	27.2101	27.3067	26.9553	27.2414	27.1644	26.9622	27.1486	26.9552	27.0961	27.0901	27.0514	27.4281	26.935	27.0387	27.288	4	4	4	21.8	21.8	21.8	29.371	0	37.561	148140000	10	1368	Q9D6K7	Ttc33
26.368	26.3621	26.4826	26.4212	26.5054	26.4124	26.276	26.6564	26.3488	26.513	26.3945	26.2808	26.4429	26.4725	26.5081	26.6011	26.2716	26.4883	6	6	6	10.9	10.9	10.9	81.75	0	69.691	98476000	16	1369	Q9Z0U0	Xpr1
23.7614	23.5944	23.8157	23.2496	23.3565	23.7644	23.5382	23.695	24.0853	22.5699	23.8329	23.8669	24.3543	24.1623	22.725	23.7803	23.8015	23.5745	2	2	2	13	13	13	32.941	0	21.168	14563000	4	1370	Q64362	Aktip
29.627	29.5891	29.6372	29.5104	29.663	29.8144	29.5776	29.7274	29.6957	29.5917	29.7529	29.5638	29.6273	29.5697	29.5472	29.7673	29.6771	29.6576	12	12	12	33.2	33.2	33.2	33.942	0	21.72	750090000	34	1371	Q9D710	Tmx2
24.8463	24.9274	24.6454	25.0978	25.094	24.6105	25.0023	24.9197	24.4864	24.5191	24.5546	25.1921	24.0505	24.8348	26.0597	24.6433	24.6678	25.2456	1	1	1	12.3	12.3	12.3	14.279	0.0040739	1.8777	31360000	5	1372	D3Z2K2	Mrps14
27.7646	27.8248	27.6446	27.7395	27.8076	27.619	27.8491	27.6621	27.6917	27.8535	27.6279	27.7612	27.8092	27.5868	27.9306	27.6336	27.5643	27.6942	7	7	7	10.2	10.2	10.2	73.049	0	12.74	222950000	12	1374	Q9WUU8	Tnip1
33.2915	33.2497	33.0773	33.4727	33.2915	32.9418	33.4895	33.2575	33.0596	33.2288	33.0707	33.2833	33.1699	33.1522	33.5849	33.1318	33.1361	33.3653	94	94	3	59.3	59.3	1.8	160.01	0	323.31	10077000000	341	1375	D3Z2Z1	Clip1
28.3321	28.1064	28.1229	28.1855	28.2104	28.0771	28.3301	28.1586	28.0943	28.1785	28.0392	28.2564	28.1379	28.3065	28.2956	28.1277	28.1264	28.1057	4	4	4	19.6	19.6	19.6	27.847	0	8.7694	313850000	14	1376	Q9CQF4	1700021F05Rik
27.0533	26.9687	26.9747	27.0604	27.0258	26.8904	27.1659	26.8966	27.0437	27.1469	26.962	27.1538	26.9575	26.9817	27.0062	27.0058	26.9355	27.0802	15	15	13	20	20	17.6	93.39	0	48.695	134750000	35	1377	Q921C5	Bicd2
33.2703	33.1517	33.1482	33.3897	33.4434	33.1515	33.266	33.3001	33.2404	33.1571	33.173	33.2721	33.294	33.3187	33.4494	33.2435	33.1023	33.2349	16	12	12	39.2	29.4	29.4	37.984	0	323.31	9845500000	106	1379	Q99PJ0	Ntm
31.6835	31.9696	31.6311	31.8767	31.8944	31.6785	31.8562	31.8812	31.7582	31.6452	31.7917	31.9897	31.5499	31.7687	32.1183	31.6366	31.7279	32.0589	10	10	10	62.1	62.1	62.1	23.119	0	272.37	3542700000	57	1380	Q9DCL8	Ppp1r2
23.529	23.5736	23.505	23.7832	23.5374	23.4305	23.9624	23.8574	23.7739	23.8555	23.7186	23.5913	23.5981	23.636	23.6965	23.6269	23.6495	23.5278	2	2	2	7	7	7	51.813	0	5.8536	12317000	5	1381	Q8CB67	Lrp11
28.0314	27.9044	27.9118	28.0541	27.9825	27.9508	28.0318	28.0971	27.8573	27.7824	27.8879	28.0019	27.8464	28.0329	28.4671	27.8992	27.8119	28.0776	15	15	15	7.5	7.5	7.5	292.12	0	17.835	265200000	34	1382	Q8C170	Myo9a
24.2846	23.366	23.7816	24.4908	23.2184	23.6696	24.9492	23.6735	24.1494	24.3862	24.1369	23.9487	24.3389	23.8661	23.4599	23.8547	24.5047	23.7443	33	1	1	44	1.7	1.7	91.622	0	64.213	19568000	6	1383	D3Z3B8	Dlg1
NA	NA	NA	NA	NA	NA	NA	NA	NA	21.4932	21.3579	20.7962	21.493	21.0853	22.048	21.7503	21.085	21.7234	1	1	1	3.9	3.9	3.9	46.986	0.0013663	2.451	2893500	2	1386	Q61457	Ccne1
29.2995	29.617	29.4514	29.0706	29.0417	29.6017	28.9234	29.7403	29.492	29.1615	29.3234	29.3472	29.9736	29.1316	29.2162	29.3208	29.0357	29.2523	6	6	6	7.7	7.7	7.7	100.29	0	18.017	649980000	8	1387	Q921U8	Smtn
27.5837	27.4371	27.5673	27.4529	27.4629	27.6776	27.4299	27.5688	27.5901	27.8477	27.6358	27.4441	27.6478	27.5758	27.2213	27.69	27.557	27.2833	8	8	8	24	24	24	45.437	0	90.755	181340000	11	1388	Q9WUQ2	Preb
31.0356	31.3528	31.0182	31.144	31.0571	31.1376	31.0586	31.2241	31.202	31.0197	31.1039	31.1788	31.0863	31.0248	31.3904	31.1681	31.1697	31.0981	17	15	15	41.3	37.8	37.8	54.571	0	288.37	2160800000	40	1389	P54285	Cacnb3
27.8257	28.0562	27.4001	27.8154	27.9062	27.4933	28.1833	27.9118	27.5321	27.6171	27.8302	27.9097	27.6697	27.7403	27.8128	27.6935	27.8681	27.8888	4	4	4	33.1	33.1	33.1	16.32	0	135.19	222910000	23	1391	Q9CQY6	Uqcc2
28.1948	28.0877	28.2168	28.1925	28.0098	28.0359	28.2661	27.9984	28.0109	28.1765	28.3036	27.9853	28.2868	28.0883	27.8142	28.3854	28.1866	27.9069	4	4	4	24.3	24.3	24.3	20.041	0	4.1566	286330000	15	1393	D3Z6H3	Dctn6
27.3067	27.1089	27.0213	27.2382	27.2993	27.1788	27.0586	27.045	27.1668	27.2777	27.2319	27.1012	27.2393	27.1683	27.0604	26.9703	27.1941	27.1117	8	8	8	18.7	18.7	18.7	87.986	0	128.7	142170000	18	1394	Q3ZK22	Vezt
24.48	24.3501	24.5188	24.0641	24.1725	24.4931	24.1178	23.9453	24.5692	24.6344	24.3213	24.2768	24.373	24.4816	24.334	24.366	24.1773	24.2434	2	2	2	5.5	5.5	5.5	25.363	0.001227	2.6289	21360000	3	1395	Q62176	Rbm38
29.5411	29.4728	29.2699	29.5316	29.4628	29.2958	29.6126	29.5205	29.4013	29.6955	29.3735	29.2005	29.4275	29.5342	29.826	29.2786	29.4304	29.3692	5	5	5	22.1	22.1	22.1	16.037	0	8.1738	775350000	20	1396	D3Z4S3	Ptrhd1
30.1992	30.0348	29.8849	30.2457	30.124	29.8463	30.2889	30.0866	29.9279	30.0157	30.0309	30.1864	30.1186	30.0246	30.195	30.0654	29.9857	30.0198	13	13	13	37.6	37.6	37.6	37.35	0	223.2	1125200000	39	1397	Q9R020	Zranb2
29.3203	29.333	29.2371	29.3969	29.4236	29.2675	29.3385	29.3099	29.2622	29.2187	29.2732	29.3653	29.1648	29.1933	29.7568	29.1563	29.2579	29.4472	26	25	24	33	31.9	29.8	97.234	0	68.221	649690000	61	1398	D3Z4U5	Jakmip1
22.7137	23.0157	23.027	22.5294	22.7633	22.9292	22.5571	22.3038	22.8751	NA	NA	NA	NA	NA	NA	NA	NA	NA	1	1	1	6.6	6.6	6.6	27.303	0	4.3877	8226000	3	1399	Q9QXJ4	Arl10
NA	NA	NA	NA	NA	NA	NA	NA	NA	22.5596	22.3714	22.6292	22.5522	22.5443	23.1231	22.4462	22.6209	22.7792	2	2	2	6.7	6.7	6.7	34.9	0.00093691	2.8941	7025900	2	1400	P11862	Gas2
26.5635	26.6492	26.6057	26.7535	26.7634	26.6528	26.8956	26.6961	26.7842	26.7747	26.7221	26.7327	26.4468	26.5523	26.9249	26.9248	26.8086	26.5938	1	1	1	7.1	7.1	7.1	17.81	0.001218	2.52	108110000	6	1401	Q91WM6	Eva1a
29.2191	29.164	29.0841	29.2111	29.1799	29.0516	29.2766	29.1868	29.1208	29.1365	29.1452	29.1097	29.2148	29.1447	29.3922	29.2633	29.0459	29.1249	10	10	2	33	33	8.7	37.244	0	20.253	608710000	24	1403	D3Z5F7	Gm20521
25.765	26.2153	26.3773	25.6882	25.9009	26.4294	25.6108	26.0894	26.4267	25.6193	26.2727	26.2655	25.8835	26.1921	26.1783	25.617	26.161	26.3764	5	5	4	6.6	6.6	5.4	106.69	0	27.042	68486000	8	1404	Q3UPF5	Zc3hav1
24.056	24.2769	23.9624	24.1835	24.4381	23.9927	23.8281	24.047	24.0111	23.9848	23.7348	24.4854	24.6737	24.2483	23.6296	24.0155	23.7968	24.0614	3	3	3	4	4	4	137.32	0	85.648	17330000	4	1405	Q9CXK9	Rbm33
26.4717	26.4214	26.3589	26.4237	26.5368	26.4597	26.4126	26.338	26.2714	26.5063	26.4046	26.1559	26.418	26.1027	26.773	26.4286	26.2223	26.5189	7	7	7	25.6	25.6	25.6	44.229	0	254.07	85319000	23	1407	Q61103	Dpf2
31.5734	31.4981	31.437	31.6135	31.5886	31.4613	31.5899	31.5096	31.4517	31.5632	31.357	31.5809	31.499	31.4694	31.6799	31.4391	31.5233	31.6023	37	37	34	49.7	49.7	46.5	85.154	0	186.87	2965700000	116	1408	Q5RJI5	Brsk1
26.1153	26.1304	26.1055	26.244	26.2918	25.8952	26.2738	26.0788	25.8735	NA	NA	NA	NA	NA	NA	NA	NA	NA	1	1	1	6.5	6.5	6.5	20.99	0.0019296	2.1537	74334000	2	1409	D3Z5Q9	Tmod4
25.0074	25.4398	24.7182	25.6735	25.1612	24.5322	25.8245	25.2144	24.6934	25.0668	24.6305	25.4369	24.9375	24.7844	25.8095	24.9682	25.0143	25.5794	27	1	1	65.7	2	2	45.137	0.0032244	1.9833	32291000	2	1410	D3Z5R4	Wipf3
NA	NA	NA	NA	NA	NA	NA	NA	NA	23.9463	23.7694	23.5167	23.7198	23.7622	23.4465	23.8451	23.7166	23.5129	2	2	2	3.9	3.9	3.9	54.177	0.004784	1.8178	13822000	3	1411	Q3TQB2	Foxred1
25.4089	25.4854	25.3641	25.3333	25.5069	25.4757	25.1204	25.5801	25.6328	25.5776	25.7672	25.2057	25.4791	25.4632	25.1426	25.7591	25.6501	24.9963	5	5	5	6.1	6.1	6.1	105.87	0	24.64	47380000	8	1412	Q99JH7	Clstn3
25.9756	26.078	26.1689	26.0236	25.9118	25.8942	26.0695	25.9896	25.9655	26.061	26.0679	25.9281	25.9684	26.0242	26.1609	26.001	26.0531	25.8546	2	2	2	15.2	15.2	15.2	22.462	0	12.024	67783000	7	1414	D3Z641	Tspan5
30.2703	30.017	30.2098	30.0832	29.9809	30.3461	29.8253	29.8691	30.0906	30.3078	30.4173	29.9189	30.3052	30.0629	29.5188	30.39	30.4179	29.5924	9	9	9	44	44	44	20.495	0	12.762	1014200000	27	1415	Q9QZ88	Vps29
23.9322	24.1072	23.6008	24.0678	23.6231	23.5945	24.2368	23.9376	23.7899	24.2195	23.8726	23.651	23.8298	23.6186	24.2755	23.8835	23.8572	23.7183	71	2	2	43.9	2.4	2.4	172.62	0	12.587	17658000	4	1416	Q8CHC4	Synj1
26.3068	26.1799	26.1018	26.3254	26.2368	26.1254	26.3269	26.2913	26.1639	26.1546	26.1472	26.3615	26.2565	26.1094	26.3121	26.0863	26.0055	26.3939	3	3	3	34.5	34.5	34.5	17.996	0	12.339	72845000	14	1417	Q9DCT6	Bap18
27.0204	27.0158	26.7769	27.2381	26.983	26.8286	27.2354	26.9888	26.8263	27.0701	26.8294	26.8562	26.9198	26.9142	27.3648	26.829	26.8539	27.0982	21	2	2	62.8	8.3	8.3	30.364	0.00048008	3.3083	127630000	5	1418	D3Z6G3	Mapre3
33.6953	33.6587	33.6587	33.8328	33.8231	33.5076	33.7821	33.7119	33.6326	33.6867	33.4937	33.8921	33.662	33.671	34.0059	33.6544	33.516	33.7766	40	8	2	82.2	27.9	9.7	28.723	0	93.892	14524000000	43	1419	D3Z6I8	Tpm3
23.9547	23.6645	23.3881	23.849	23.8331	23.3974	23.9272	23.5049	23.2486	NA	NA	NA	NA	NA	NA	NA	NA	NA	1	1	1	8.8	8.8	8.8	14.267	0	11.45	12686000	2	1420	Q3UJ81	Cnep1r1
29.7697	29.8984	29.9608	29.8124	29.9386	29.8057	29.8057	29.8697	29.8146	29.7185	30.009	29.8931	29.9893	29.9458	29.4673	29.9671	29.8736	29.7176	23	23	23	19.3	19.3	19.3	135.67	0	129.63	962100000	60	1421	P70392	Rasgrf2
26.5855	26.6832	26.3953	26.7247	26.6581	26.6075	26.8215	26.5618	26.4935	26.67	26.5349	26.3839	26.8531	26.6579	26.7427	26.6476	26.5853	26.571	9	9	9	13.7	13.7	13.7	76.429	0	58.716	97164000	22	1422	Q8BM55	Tmem214
26.3986	26.4504	26.5635	26.6188	26.6114	26.4126	26.6069	26.4782	26.4584	26.8043	26.7193	26.3305	26.6232	26.5095	26.3517	26.6239	26.7152	26.0231	4	4	4	12.4	12.4	12.4	46.067	0	136.29	79276000	5	1423	P0C673	Igsf11
26.5897	26.534	26.3917	26.4391	26.4321	26.4024	26.2924	26.2546	26.426	26.2748	26.6666	26.4853	26.5383	26.7352	26.2342	26.1321	26.4057	26.5615	3	3	3	10.8	10.8	10.8	47.36	0	19.437	85563000	6	1424	Q06180	Ptpn2
24.0788	24.1083	23.7991	24.3062	23.7597	23.7748	24.487	24.1405	23.778	NA	NA	NA	NA	NA	NA	NA	NA	NA	1	1	1	13.1	13.1	13.1	13.081	0.00093589	2.8792	15126000	3	1425	F6UII7	Pvrl3
25.7266	25.6594	25.5637	25.624	25.6002	25.5971	25.6669	25.6144	25.6489	25.5143	25.7237	25.9002	25.5831	25.5934	25.5252	25.6291	25.5252	25.6198	6	6	6	46	46	46	20.461	0	12.806	54099000	13	1426	D3Z7J7	Dohh
24.8458	25.0561	25.7004	24.8066	24.8334	25.3265	25.3455	25.3225	25.3814	25.1766	25.1973	25.3533	25.0167	25.1748	25.3192	24.4781	25.2088	25.5726	5	4	4	12.8	10	10	56.005	0	5.0448	40652000	8	1427	Q91W40	Klc3
26.1265	26.1653	26.1189	26.3108	26.2436	26.1319	26.1657	26.0614	26.1963	26.0846	26.1067	26.0366	25.9182	26.0439	26.7038	26.229	25.8864	26.4671	1	1	1	16	16	16	11.676	0	8.949	71717000	6	1428	D3Z723	Nfyb
26.5646	26.8518	26.6573	26.8226	26.7346	26.6824	27.0901	26.72	26.7929	26.4374	26.4393	26.9053	26.948	26.531	27.2936	26.6322	26.9744	26.957	6	6	6	30	30	30	27.66	0	115.78	107870000	12	1429	Q0P688	Eif4e2
27.6734	27.4868	27.327	27.8185	27.6438	27.2339	27.7408	27.5913	27.5563	27.332	27.3967	27.6766	27.4822	27.4462	27.7527	27.3994	27.5717	27.8131	5	5	3	13.8	13.8	7.9	55.656	0	7.6312	206420000	13	1430	D3Z742	Mb21d2
27.0552	27.2817	27.1658	27.2855	27.2846	27.1661	27.1843	27.1079	27.1009	26.9614	27.2073	27.2671	27.0991	27.0921	27.4901	27.1839	26.9835	27.3437	7	7	1	15.4	15.4	2.7	62.352	0	50.895	139200000	15	1431	D3Z780	Eif2b4
24.9431	24.9228	25.0639	25.1746	24.9603	25.1335	25.0672	24.9266	25.0895	NA	NA	NA	NA	NA	NA	NA	NA	NA	61	1	1	41.6	1.2	1.2	146.61	0.0082048	1.5354	32399000	2	1432	D3Z781	Etl4
32.5316	32.5128	32.3956	32.7101	32.4406	32.1963	32.7682	32.4165	32.2466	32.996	32.2201	32.8868	32.5822	32.4888	32.8237	32.0036	32.3515	32.5991	3	3	2	23.2	23.2	23.2	10.871	0	6.8168	5225000000	12	1433	P61957	Sumo2
28.4589	28.5956	28.3952	28.7855	28.5873	28.5396	28.9083	28.5578	28.7072	28.6934	28.5786	28.463	28.6902	28.6368	28.4174	28.6445	28.5596	28.3765	8	8	8	44.2	44.2	44.2	24.301	0	41.869	376890000	18	1434	Q9Z2Q5	Mrpl40
31.3267	31.5333	31.3653	31.3759	31.5542	31.57	31.294	31.5083	31.545	31.3056	31.2986	31.4209	31.3934	31.4153	31.5849	31.3859	31.4539	31.5112	16	9	1	14	9.1	2	169.52	0	26.513	2519600000	22	1435	F8WI56	Dip2a
23.5969	22.8931	23.3796	23.5637	24.1152	23.3448	22.1724	23.2189	23.9718	22.7856	23.871	23.1574	23.4405	23.5923	23.9	23.6707	23.1421	23.3147	3	3	3	9	9	9	35.889	0	4.4989	13165000	6	1436	D3Z7H4	Gsg1l
34.3862	34.4174	34.2782	34.3209	34.2997	34.2311	34.4229	34.3591	34.3547	34.4006	34.3239	34.2723	34.4493	34.3884	34.1667	34.4171	34.3618	34.2674	36	36	7	54	54	11.7	73.963	0	323.31	21663000000	256	1438	D3Z7P3	Gls
25.9971	25.8636	25.8463	25.693	25.8705	25.9905	26.047	25.8553	25.8792	25.9468	25.6996	26.0062	25.6313	25.8922	25.8468	25.8662	25.9111	26.0045	33	4	4	54.1	6.8	6.8	65.994	0	16.89	55327000	8	1439	D3Z7P3-2	Gls
24.3814	24.3261	24.0389	24.5226	24.5707	24.4666	24.3263	24.5203	24.0728	NA	NA	NA	NA	NA	NA	NA	NA	NA	2	2	2	29	29	29	7.818	0	14.902	24289000	2	1440	D3Z7Q2	Smim20
24.1626	23.8995	23.8484	24.4024	24.3015	23.7965	24.0332	24.1204	23.8523	24.7121	23.6507	23.7685	24.2857	24.3444	24.7311	23.5032	23.7604	24.2039	40	1	1	46.2	2.7	2.7	90.72	0	14.93	22624000	3	1443	D3Z7V3	Slmap
29.6077	29.7102	29.5033	29.7545	29.764	29.5399	29.5842	29.6778	29.7221	29.6349	29.5322	29.7532	29.5697	29.7474	29.6653	29.5746	29.7614	29.5524	6	6	6	37.5	37.5	37.5	18.098	0	28.592	833400000	32	1444	Q9D7P6	Iscu
26.5171	26.4423	26.7699	26.4423	26.4526	26.8138	26.1939	26.6425	26.4456	26.4143	26.6712	26.5572	26.3648	26.5866	26.4042	26.5707	26.4994	26.6668	4	4	1	10.6	10.6	2.5	61.389	0	12.489	101310000	11	1445	D3Z7X0	Acad12
28.7262	28.6489	28.6708	28.5293	28.6697	28.6951	28.4847	28.6594	28.7262	28.6662	28.8012	28.5825	28.6595	28.7221	28.4485	28.772	28.7704	28.4956	21	21	21	11.7	11.7	11.7	254.44	0	212.42	408770000	53	1446	G3X922	Dnajc13
29.38	29.4162	29.6825	29.1499	29.2306	29.5186	29.2053	29.3831	29.4954	29.5028	29.2064	29.4763	29.3396	29.553	28.9832	29.2055	29.5636	29.5987	4	4	4	24	24	24	16.453	0	10.369	708960000	44	1447	D5MCW4	Cuta
26.1366	25.893	25.8769	25.8829	25.7903	25.847	26.018	25.8845	25.8312	26.0437	25.9062	25.7704	25.908	25.9363	25.4268	26.0845	26.0097	25.7701	2	2	2	7.7	7.7	7.7	36.79	0	4.1468	65166000	5	1448	Q9DB25	Alg5
24.7623	24.7341	24.7316	24.7641	24.9997	24.4611	24.9844	24.7272	24.3875	24.7273	24.7057	24.8138	24.6318	24.7039	25.1123	24.6044	24.8211	24.8572	2	2	2	14.9	14.9	14.9	18.245	0.00032326	3.512	28209000	5	1449	Q0VE29	Samd12
24.5595	24.5053	24.488	24.6286	24.5564	24.4572	24.8716	24.6538	24.5351	24.7172	24.8263	24.5091	24.4116	24.5269	25.0107	24.6233	24.8399	24.6308	14	1	1	23	2.4	2.4	70.284	0.0023655	2.093	26684000	7	1450	D6RDB5	Arhgap23
25.0867	24.9677	24.544	25.3242	25.2193	24.5195	25.6308	25.1469	24.8788	24.6164	24.8013	25.2405	25.1377	25.0215	25.88	24.7316	24.9247	25.3957	1	1	1	3.4	3.4	3.4	32.429	0.0084746	1.5187	33803000	3	1451	Q8K1A5	Tmem41b
25.2508	25.0346	25.0484	25.1569	25.2875	25.3714	25.4259	25.1208	25.4149	25.4887	25.1583	24.7513	25.7746	25.4323	25.0624	25.4047	25.1853	24.6159	1	1	1	4	4	4	45.345	0	32.038	37780000	4	1452	Q80TA1	Ept1
27.2357	27.3984	27.5593	26.9538	27.2584	27.5586	26.9334	27.3008	27.5479	27.0514	27.2788	27.4523	27.3118	27.2306	27.0014	27.2795	27.2512	27.5189	3	3	2	6.9	6.9	5.5	63.676	0	29.264	145860000	12	1453	Q8R0X7	Sgpl1
27.0591	27.1941	26.9132	26.9771	27.0451	27.0642	27.0019	26.9771	26.9771	27.0872	27.0578	26.895	27.0722	27.206	27.0234	26.9363	27.0506	26.8467	5	5	5	16.6	16.6	16.6	28.709	0	11.475	140970000	8	1454	Q9Z210	Pex11b
27.5907	27.5385	27.9383	27.0422	27.5457	27.9377	27.0707	27.5478	27.9116	27.6996	27.8866	27.4703	27.5653	27.7169	26.8665	27.5541	27.8243	27.4671	3	3	3	9.1	9.1	9.1	26.751	0	5.2018	195930000	12	1455	O09117-2	Sypl1
27.4235	27.3395	27.4917	27.4516	27.1156	27.5832	27.4879	27.284	27.4169	27.2517	27.4148	27.4428	27.2911	27.2939	27.2794	27.5342	27.3423	27.306	5	5	5	24.7	24.7	24.7	30.209	0	12.681	164390000	24	1456	Q6PAM0	Prkab2
23.8619	24.3239	24.3261	23.809	24.3172	24.2655	23.8993	24.164	24.2865	NA	NA	NA	NA	NA	NA	NA	NA	NA	3	3	3	3.1	3.1	3.1	123.97	0.0012234	2.5874	18968000	3	1458	Q9Z280	Pld1
24.5228	24.3644	25.0741	24.3095	24.7881	25.0095	24.1136	24.6814	24.978	24.3697	24.7725	24.7411	24.5825	24.6677	24.5914	24.4757	24.7208	24.7607	1	1	1	3.3	3.3	3.3	49.771	0.0027958	2.0277	25942000	5	1460	P82343	Renbp
20.366	20.6432	20.4846	20.4481	20.366	20.6434	20.1506	20.4481	20.366	20.563	19.5893	20.3466	20.404	20.6435	20.8944	20.0148	20.1378	20.8911	2	2	2	7.7	7.7	7.7	43.082	0.0017823	2.1631	1670600	2	1462	D6RI42	Zc3h7a
25.7754	25.9992	25.7727	26.1349	25.9506	25.7228	26.263	25.6458	25.9066	25.8352	25.8421	26.1251	25.9112	25.6503	26.0389	25.8803	25.6567	26.0669	3	3	3	9	9	9	68.249	0	19.543	58350000	7	1463	Q91X20	Ash2l
29.9014	29.6621	29.6763	29.8113	29.748	29.7181	29.8406	29.6605	29.7033	29.6788	29.6052	29.7823	29.6529	29.7188	30.065	29.7884	29.6559	29.8408	14	14	14	15.4	15.4	15.4	89.679	0	89.611	901360000	53	1464	Q05BC3	Eml1
24.3867	24.8312	24.343	24.9477	24.4235	24.7162	24.4365	24.5348	24.4119	24.7749	24.8565	24.577	24.4194	24.7602	24.5112	24.5282	24.3449	24.5291	1	1	1	3.5	3.5	3.5	36.942	0.006435	1.6735	26735000	2	1465	Q99J09	Wdr77
26.0663	26.2446	26.1024	26.1357	26.2194	26.2449	26.2529	26.2377	26.2486	26.1044	26.2901	26.1524	26.2954	26.2076	26.4125	26.2552	26.1612	26.1319	3	3	2	30	30	22.5	13.565	0.0079399	1.561	72473000	7	1466	Q9D6Y4	Mef2bnb
28.4488	28.4702	28.4982	28.566	28.435	28.4989	28.5412	28.502	28.4244	28.3056	28.3229	28.5955	28.3563	28.2785	28.855	28.4308	28.4689	28.6804	21	17	17	15.4	14	14	175	0	64.074	367130000	36	1467	Q0VF51	Rims2
27.9884	27.9813	27.8421	28.104	27.9279	27.9341	28.1944	27.841	27.7801	27.9257	27.7868	28.0551	27.8693	27.7359	28.4756	27.8793	27.865	27.9167	14	14	13	34.4	34.4	31.4	54.483	0	19.377	247790000	29	1469	Q5SP85	Ccdc85a
24.5966	24.7633	25.0793	24.8557	24.43	25.034	24.7016	24.9502	24.9107	24.8412	25.7625	24.4313	25.2405	24.8223	22.7602	25.7371	25.6112	24.3537	2	2	2	33.8	33.8	33.8	7.5127	0.00032483	3.6162	26009000	5	1470	H3BKQ5	Ggact
23.7152	23.8559	23.7314	23.8022	23.8914	23.7178	23.7992	23.7152	23.6816	NA	NA	NA	NA	NA	NA	NA	NA	NA	1	1	1	0.9	0.9	0.9	206.29	0.0013622	2.4131	13468000	2	1472	E9PYK8	Arhgef4
29.5224	29.6292	29.4286	29.4754	29.258	29.5685	29.3063	29.3667	29.5493	29.6006	29.5333	29.4092	29.493	29.4205	29.1502	29.6267	29.631	29.4175	8	8	8	40.4	40.4	40.4	26.032	0	45.786	701680000	25	1473	Q6PEB6	Mob4
34.1637	34.1074	34.038	34.2744	34.1693	34.1563	34.2687	34.195	34.1395	34.2032	34.1297	34.2023	34.2305	34.1237	34.2662	34.2911	34.1749	34.035	57	57	0	60.5	60.5	0	101.86	0	323.31	19060000000	304	1474	Q61301-3	Ctnna2
26.376	26.6102	26.2958	26.6819	26.4284	26.2985	26.9089	26.5523	26.4424	26.6103	26.3053	26.6386	26.2913	26.3803	26.2498	26.3444	26.6289	26.5039	16	1	1	56.4	5.6	5.6	39.089	0	11.214	92973000	5	1475	E0CXD4	Pcdh1
26.7145	26.5116	27.0849	26.2347	26.2906	27.1822	26.235	26.737	27.0715	27.2186	27.078	26.2804	27.0518	26.9175	25.6545	26.988	26.8903	25.9971	2	2	2	9.7	9.7	9.7	30.381	0	190.87	96066000	10	1476	Q64310	Surf4
NA	NA	NA	NA	NA	NA	NA	NA	NA	25.484	25.4993	25.5263	25.6879	25.725	25.7197	25.5118	25.6047	25.4679	4	4	4	6	6	6	105.52	0	4.2263	53687000	9	1477	E0CXE3	Cntn6
NA	NA	NA	NA	NA	NA	NA	NA	NA	22.9289	23.0097	23.2466	23.0522	22.7668	22.8385	22.6471	23.0726	22.8354	2	2	2	2.8	2.8	2.8	134.03	0.0010766	2.6739	10522000	2	1478	Q5SUQ9	Ctc1
32.9751	33.0321	33.0495	32.7957	33.004	33.0281	32.7633	32.9901	32.9872	33.0522	32.9514	32.9418	32.9381	33.0059	32.6981	33.0188	33.0093	32.9016	23	23	21	57.9	57.9	52.7	37.572	0	135.07	8556600000	82	1479	P13707	Gpd1
27.0684	26.4901	26.7281	26.9062	27.0625	26.7221	26.8282	27.1568	26.9062	26.9172	26.7545	27.1288	26.4435	26.9469	27.0811	26.8309	26.9109	27.1105	2	2	2	35.6	35.6	35.6	10.96	0	39.997	130500000	11	1481	E0CZ61	Umad1
24.1672	24.3837	24.06	24.1791	24.4296	24.1674	24.3174	24.224	24.0183	NA	NA	NA	NA	NA	NA	NA	NA	NA	4	3	3	3.6	2.8	2.8	112.26	0.0033616	1.9436	19470000	3	1482	G3XA20	Grip2
29.4791	29.4651	29.4247	29.4821	29.5203	29.3154	29.5016	29.4191	29.2811	29.4331	29.4271	29.3405	29.3475	29.4059	29.5742	29.4101	29.331	29.4805	14	14	14	36.1	36.1	36.1	55.339	0	93.275	737390000	30	1483	E0CXZ1	Fsd1l
26.6868	26.2756	26.4373	26.2438	26.4806	26.4905	26.3411	26.3128	26.3983	26.4855	26.3864	26.1466	26.3007	26.4937	26.4641	26.5459	26.5118	26.0961	2	2	2	9.1	9.1	9.1	28.572	0	65.359	84942000	9	1486	Q9CQX5	Cldnd1
24.4655	24.5096	24.44	24.3079	24.5884	24.654	24.3906	24.3029	24.4444	24.5933	24.3696	24.3679	24.0756	24.4444	24.8233	24.673	24.3413	24.2915	8	5	3	11	8.8	4.8	109.66	0	5.1264	21349000	7	1488	P54754	Ephb3
24.8704	24.8599	25.0214	24.607	24.9282	24.6986	24.7468	24.7684	24.7889	25.0532	24.8686	24.8407	25.1787	24.9013	23.8707	25.1743	25.0257	24.874	6	4	4	13.2	9.9	9.9	55.278	0	24.034	28034000	10	1489	P50096	Impdh1
25.8022	25.5534	25.7153	25.8416	25.6907	25.7304	25.9805	25.7177	25.6977	26.0136	25.7395	25.8226	26.0726	25.6485	25.4186	25.9253	25.8141	25.7162	6	6	6	17.4	17.4	17.4	44.176	0	14.564	49251000	9	1490	Q9ER69	Wtap
27.0917	27.3265	27.2281	27.2349	27.3274	27.1976	27.2814	27.1661	27.1097	27.3191	27.1545	26.938	27.265	27.0791	27.322	27.2977	27.2907	27.469	7	7	7	8.9	8.9	8.9	70.543	0	12.426	141200000	15	1491	Q8C6G8	Wdr26
29.2606	29.3477	29.3692	29.2223	29.4855	29.2686	29.2956	29.3631	29.2196	29.2246	29.4265	29.2808	29.345	29.342	29.2372	29.3853	29.4048	29.2622	9	9	9	43.9	43.9	43.9	20.188	0	9.9385	652070000	21	1492	E0CYP1	Ccdc127
24.2066	23.9903	24.221	23.9286	23.8226	23.5456	23.4288	23.3859	23.6517	24.0361	23.5622	24.2266	23.5353	23.2109	23.8301	23.6811	23.3274	24.0842	1	1	1	15	15	15	23.641	0	6.0287	20060000	4	1493	F7B6A4	Kctd17
30.4764	30.4611	30.4116	30.5032	30.53	30.4432	30.3795	30.4149	30.5403	30.4912	30.38	30.4733	30.4658	30.4539	30.3951	30.3767	30.4742	30.5504	39	39	33	24.4	24.4	22	222.05	0	323.31	1426200000	115	1494	E9QJQ9	Wnk2
23.9128	24.0903	23.7645	24.3462	24.0257	24.2369	24.2642	24.1676	24.1398	24.0415	23.9676	24.1416	24.1784	23.8103	23.9742	24.2931	24.0191	24.1439	8	1	1	10.7	2	2	88.566	0	6.9719	17961000	3	1495	Q9DCB4	Arpp21
33.2703	33.3124	33.3444	33.2439	33.2864	33.2395	33.1124	33.2233	33.3585	33.2826	33.2904	33.1294	33.3583	33.4468	32.9073	33.3843	33.355	33.1157	16	16	16	70.9	70.9	70.9	24.634	0	301.38	10197000000	152	1496	P23506	Pcmt1
27.9192	27.7926	28.1017	27.604	27.7969	27.9495	27.5375	27.9563	27.9405	27.9369	27.937	27.9126	27.9706	27.8179	27.5157	28.1342	27.9646	27.8823	4	4	4	3.2	3.2	3.2	133.41	0.0026533	2.0463	253490000	4	1497	Q3UR50	Vwa5b2
22.9135	23.105	22.9135	23.0283	22.7086	23.0749	22.9613	22.8389	23.0957	22.8934	23.4528	22.275	23.5288	23.0942	22.3978	22.8335	23.1061	22.5497	3	3	1	7.7	7.7	3.6	64.921	0	18.182	6962000	4	1498	E0CZ16	Klhl3
28.4594	28.183	28.3552	28.3105	28.2959	28.2061	28.3152	28.2797	28.2107	28.3409	28.3295	28.2951	28.2594	28.4155	28.4358	28.3935	28.1752	28.1269	6	3	2	23.7	7.1	5.4	24.949	0	7.2682	354840000	8	1499	E0CZ50	Ndrg4
32.4542	32.4218	32.3828	32.4294	32.4573	32.3914	32.3997	32.4448	32.4626	32.4591	32.4977	32.349	32.4413	32.4248	32.3905	32.5245	32.4394	32.3794	38	38	5	51	51	10.1	83.86	0	155.9	5557600000	134	1500	E0CZ72	Kif2a
27.3725	27.3508	27.3323	27.4865	27.2768	27.1994	27.6881	27.3826	27.43	27.4907	27.2981	27.3669	27.4763	27.2537	27.5573	27.137	27.3172	27.5926	4	4	4	9	9	9	58.999	0	50.8	169840000	9	1501	Q61146	Ocln
32.685	32.6089	32.5964	32.5583	32.5583	32.5547	32.4564	32.5583	32.5742	32.5965	32.5891	32.5502	32.5334	32.5913	32.5077	32.7038	32.6216	32.4884	29	18	18	54.9	35.2	35.2	59.173	0	174.26	6177500000	129	1502	P48453	Ppp3cb
30.8427	30.8493	30.7447	30.9066	30.9208	30.8137	30.9315	30.8381	30.8285	30.8162	30.7088	30.8515	30.7677	30.7881	31.071	30.8237	30.7515	31.0682	13	13	13	31.1	31.1	31.1	60.273	0	110.39	1972500000	56	1503	Q8VBW6	Nae1
NA	NA	NA	NA	NA	NA	NA	NA	NA	20.5866	20.3089	20.6276	20.2512	20.5122	22.1593	20.0428	20.1356	20.365	1	1	1	8.8	8.8	8.8	24.583	0.0065658	1.6474	1591900	1	1504	Q9CZ96	Zcrb1
29.5424	29.5099	29.43	29.376	29.6131	29.4243	29.3642	29.4161	29.4375	29.4268	29.5522	29.3298	29.4096	29.5333	29.4278	29.6299	29.4708	29.3742	19	19	19	19	19	19	134.11	0	67.249	733680000	47	1506	E3VRY9	Kcnma1
24.9952	25.1727	24.97	25.1027	25.4106	24.9041	24.647	25.2081	24.9638	24.8192	25.0717	25.0223	25.2727	25.2677	24.778	25.0387	25.0961	25.2545	4	4	4	10.1	10.1	10.1	57.064	0	323.31	35118000	9	1507	E4W7Y4	Agbl4
NA	NA	NA	NA	NA	NA	NA	NA	NA	23.3966	23.2176	23.3255	23.2939	23.5052	22.9078	23.4003	23.6136	23.4655	2	2	2	1.1	1.1	1.1	290.74	0	4.4244	16935000	4	1508	Q0KK59	Unc79
30.2396	30.2869	30.23	30.3502	30.2718	30.1586	30.4572	30.2718	30.3041	30.2332	30.2848	30.3376	30.2197	30.2927	30.3771	30.3214	30.2026	30.2405	25	25	25	23.2	23.2	23.2	150.66	0	323.31	1311900000	112	1509	E9PU87	Sik3
21.9997	21.8584	21.4805	21.8404	21.5086	21.238	21.8042	21.402	21.613	NA	NA	NA	NA	NA	NA	NA	NA	NA	1	1	1	0.6	0.6	0.6	254.61	0.0056075	1.7384	4118100	2	1510	Q571H0	Urb1
25.0557	25.3102	25.258	24.9023	25.0833	25.3762	25.2023	24.9434	25.1528	25.1061	25.2927	25.1787	25.1594	25.126	25.1277	25.2326	25.2448	25.1196	4	4	4	2.8	2.8	2.8	169.1	0.0013605	2.3935	34643000	5	1511	Q5BLK4	Zcchc6
26.3564	26.6933	25.7554	26.3236	26.0349	26.26	26.8522	26.5614	25.8647	26.3995	26.511	26.351	26.7385	26.1629	26.5148	25.9694	25.2321	26.594	58	2	2	44.5	2.3	2.3	122.65	0	16.066	56323000	5	1512	E9PUA3	Iqsec1
24.9926	25.1169	24.9846	25.1152	24.994	25.1356	25.0605	24.8834	25.0602	24.8935	24.3493	25.1038	24.5758	25.2683	25.2645	25.1994	25.2718	24.8245	5	5	5	14.7	14.7	14.7	61.23	0	8.2404	36996000	8	1514	Q2YDW2	Msto1
29.4668	29.4385	29.2595	29.4889	29.4035	29.2698	29.5941	29.3994	29.4919	29.5768	29.4147	29.3293	29.4728	29.4266	29.438	29.4262	29.3998	29.4073	22	22	22	18.9	18.9	18.9	185.09	0	250.2	687260000	55	1515	Q6NSW3	Sphkap
30.7078	30.3348	30.1663	30.2313	30.6468	29.2165	29.6587	29.4554	29.0944	30.2602	30.0763	29.8759	30.037	30.1343	30.0005	30.0489	29.8444	29.747	31	3	3	66.2	6.6	6.6	42.299	0	274.84	1144700000	17	1516	E9PUC5	Psd3
28.5425	28.4498	28.2484	28.6073	28.6855	28.434	28.4211	28.472	28.4691	28.6309	28.5404	28.4422	28.5505	28.6085	28.0763	28.5589	28.5173	28.1755	56	3	2	75	5.9	2.9	79.532	0	15.916	366820000	13	1517	E9PUD2	Dnm1l
NA	NA	NA	NA	NA	NA	NA	NA	NA	23.1498	23.2668	23.4773	23.32	23.5088	23.5017	23.2343	23.4082	23.7237	3	3	3	5.6	5.6	5.6	91.748	0	4.55	11173000	4	1518	E9PUD6	Zscan18
26.5538	26.4459	26.3698	26.6653	26.5794	26.2289	26.683	26.5538	26.4974	26.4447	26.3691	26.71	26.533	26.4648	26.9036	26.2578	26.4155	26.7435	7	7	7	17.8	17.8	17.8	54.163	0	114.18	102490000	18	1519	Q8BSI6	R3hcc1
26.1065	26.1193	26.0896	26.3189	26.1363	26.28	26.0805	26.4855	26.3042	26.1587	26.2826	26.2848	26.247	26.2279	26.1032	26.284	26.3478	26.2327	10	10	10	16.1	16.1	16.1	109.25	0	40.502	78296000	16	1520	Q61210-5	Arhgef1
29.6228	29.481	29.334	29.7508	29.6749	29.3416	29.6168	29.6461	29.4796	29.4461	29.4644	29.5955	29.7202	29.6029	29.4204	29.4335	29.4507	29.5394	17	17	17	32.7	32.7	32.7	69.885	0	292.55	797050000	56	1521	Q8K012	Fnbp1l
34.2823	34.4607	34.2426	34.66	34.4655	34.2029	34.7443	34.3672	34.3552	34.4302	34.3614	34.4116	34.4304	34.2481	34.8647	34.3276	34.3183	34.6001	15	15	15	59.8	59.8	59.8	35.923	0	323.31	21966000000	143	1522	E9PUL5	Prrt2
29.0864	28.9909	29.0428	29.0797	28.9435	29.0381	29.1044	28.9036	28.946	28.9754	28.7515	29.0218	28.8164	28.8505	29.6975	28.8288	28.8793	29.4722	5	5	5	10.3	10.3	10.3	62.193	0	18.368	546320000	19	1523	E9PUL6	Slc24a4
28.8294	29.1012	28.7663	29.113	29.0517	28.8723	29.2583	28.9063	28.8996	29.0766	28.9807	29.0179	28.8675	29.0337	29.0301	28.9432	28.9731	29.0398	19	15	15	11.9	9.7	9.7	184.01	0	183.28	526480000	41	1524	E9PUM9	Nrxn2
24.5367	24.5594	24.4988	24.5033	24.4833	24.645	24.342	24.4415	24.4415	24.5846	24.3712	24.4477	24.5822	24.3893	24.6049	24.5616	24.327	24.2245	6	5	4	7.4	5.9	4.3	97.055	0	3.7802	23735000	5	1525	Q60629	Epha5
29.6761	29.6088	29.6003	29.8334	29.6298	29.4616	29.7674	29.6529	29.4974	29.5736	29.5334	29.7287	29.5556	29.4778	29.7661	29.578	29.594	29.7951	27	27	23	35.3	35.3	28.8	116.28	0	323.31	808790000	77	1526	E9PUQ5	Golga2
22.9693	22.7855	22.9761	23.0838	22.6798	22.6096	23.0091	22.9345	22.7707	22.9038	22.818	22.8692	22.8687	22.5072	23.1841	22.7786	22.6628	23.1194	1	1	1	2.4	2.4	2.4	67.634	0.0091318	1.4661	7796200	1	1527	E9PUQ7	Trmt2a
30.4884	30.4342	30.5311	30.384	30.7064	30.5031	30.3761	30.4432	30.482	30.4114	30.4886	30.4231	30.5203	30.5406	30.4687	30.5507	30.4819	30.5187	16	13	13	17.3	14	14	135.21	0	20.83	1453100000	29	1528	E9PUQ8	Dgkd
24.5365	24.4539	24.132	24.9403	24.6634	24.2936	24.8375	24.5399	24.5936	24.4456	24.5436	24.8369	24.1919	24.4672	24.9129	24.3341	24.5608	24.7713	8	5	5	5.8	4.3	4.3	269.67	0	27.699	25369000	7	1529	E9PUR0	Ankhd1
28.0362	28.0112	27.9815	28.0698	28.0639	27.9146	28.0875	27.9815	27.9801	27.9629	28.0396	27.8527	28.0858	27.9141	28.145	27.9864	27.9429	28.1324	11	11	11	20.9	20.9	20.9	86.052	0	112.48	265020000	27	1530	P06537	Nr3c1
26.2136	26.4457	26.1418	26.6597	26.4721	26.278	26.7358	26.4487	26.1853	26.4751	26.2956	26.4523	26.4612	26.4675	26.5184	26.3439	26.3092	26.2968	11	2	2	28.4	5.3	5.3	46.597	0	95.411	100870000	6	1531	Q62083	Pick1
28.326	28.352	28.3135	28.5577	28.5402	28.2326	28.5677	28.3352	28.3384	28.2972	28.323	28.6063	28.2171	28.1876	28.6766	28.3154	28.4263	28.4844	53	16	16	50.6	18	18	117.17	0	323.31	332640000	39	1532	E9PV14	Epb4.1l1
27.0196	26.7477	28.2093	27.0735	26.8544	26.825	26.6577	26.9168	28.7914	28.5951	26.8275	27.0282	26.6733	26.7276	27.0219	27.0651	26.9636	27.2168	7	7	7	11.9	11.9	11.9	87.428	0	11.33	196510000	18	1533	E9PV24	Fga
30.3947	30.4478	30.2906	30.661	30.6015	30.2632	30.5567	30.4764	30.3732	30.2693	30.3	30.5733	30.4327	30.4185	30.9508	30.2232	30.4367	30.5568	21	21	21	24.8	24.8	24.8	110.69	0	143.94	1475400000	60	1534	E9PV26	Prr36
29.8984	29.98	29.7706	30.0688	29.9533	29.754	30.0823	29.9826	29.8594	29.9406	29.7862	30.0277	29.8672	29.8915	30.0257	29.8434	29.9037	30.0413	28	28	28	22.2	22.2	22.2	139.34	0	323.01	1018200000	80	1535	O08808	Diaph1
34.9596	35.1035	34.7882	35.1243	35.1754	35.1618	35.0848	35.345	34.9915	34.8339	35.0676	35.2572	35.0396	34.9761	35.732	34.9927	35.1554	35.0602	13	13	13	63.5	63.5	63.5	8.7887	0	90.66	33795000000	59	1536	E9PV44	Atpif1
26.3837	26.8815	27.0739	26.416	26.7214	27.3358	26.2836	26.8134	27.3055	26.5001	26.6668	27.3822	26.3664	26.3815	27.2055	26.3121	26.5823	27.6123	7	7	6	19.1	19.1	15.1	47.222	0	9.9031	122240000	14	1537	Q64345	Ifit3
24.1694	24.2399	23.849	23.9822	24.0788	23.8473	24.0157	23.9772	24.1171	NA	NA	NA	NA	NA	NA	NA	NA	NA	2	2	2	9.8	9.8	9.8	42.106	0	5.7619	16638000	2	1538	Q8R0X2	Cacul1
27.1481	27.1219	26.8563	27.4807	27.2721	26.9128	27.5064	27.4016	26.8796	27.3932	27.2443	27.2128	27.2429	27.2351	27.2721	27.1997	27.2373	27.1354	6	6	6	6	6	6	106.79	0	4.8878	154930000	13	1540	E9PV86	Mctp1
30.2648	30.2929	30.3441	30.1556	30.3089	30.3656	30.2094	30.2861	30.3211	30.3229	30.3272	30.2446	30.3234	30.3082	30.2115	30.3304	30.2892	30.2702	52	52	52	22	22	22	293.02	0	242.5	1299400000	145	1541	E9PVA8	Gcn1l1
23.4826	23.1165	23.0972	23.2429	23.7813	23.0784	23.0975	23.4255	23.2047	23.0792	23.1398	23.5674	23.3515	23.3148	23.2919	23.1247	23.2872	23.3867	4	2	2	6.9	3.4	3.4	85.879	0.0016411	2.2188	11350000	4	1542	Q60611	Satb1
28.6505	28.5442	28.6382	28.7943	28.4539	28.6756	28.6914	28.5255	28.7144	28.8354	28.8734	28.4947	28.7599	28.6727	28.1513	28.9324	28.7468	28.3748	9	8	8	21.5	19.8	19.8	52.995	0	23.287	389630000	27	1545	O35495	Cdk14
22.2824	21.7617	22.0239	22.5866	22.5866	21.9529	21.9893	22.1801	21.6846	21.9444	22.0168	21.956	22.0546	22.383	22.929	22.1848	22.3103	22.3666	3	3	3	1.5	1.5	1.5	346.38	0	4.1432	5465400	4	1546	E9PVD3	Dchs1
24.6712	24.3146	24.7923	24.8118	24.5403	24.7982	24.6313	24.5996	24.8042	25.1202	24.7018	24.4198	24.6177	24.9012	24.4947	24.6918	24.6147	24.449	1	1	1	2.6	2.6	2.6	50.192	0.0013587	2.3779	29053000	3	1547	Q9JIM1	Slc29a1
25.8941	26.0314	25.9457	26.0173	26.0299	25.9152	25.9067	26.0062	25.9201	25.9707	26.2443	25.5027	25.9356	26.2812	25.8646	26.0455	26.2262	25.7315	7	7	7	9.7	9.7	9.7	104.53	0	52.311	69497000	16	1548	Q6P1Y8	Inpp4b
29.905	29.9064	29.9024	29.8083	29.7482	30.3611	29.8594	29.9949	30.16	29.9381	30.0006	30.0125	29.8465	29.9176	29.7955	30.0614	30.0439	29.8994	10	10	10	54.9	54.9	54.9	20.443	0	70.952	940210000	31	1549	E9PVN6	Gm20498
25.9571	26.2617	25.895	25.6986	26.2333	26.003	26.2456	26.1662	26.2827	NA	NA	NA	NA	NA	NA	NA	NA	NA	3	3	3	15.5	15.5	15.5	32.951	0	4.2446	80782000	8	1550	Q9JMD3	Stard10
26.0495	25.2228	25.3563	25.9109	25.0064	25.4658	25.7303	25.7418	25.2977	25.2771	25.6219	25.3887	25.6548	25.462	25.7499	25.6592	25.6216	25.6246	3	3	3	18	18	18	26.849	0	17.792	47291000	6	1551	E9Q106	Spats2l
26.9453	26.9241	26.8005	27.1837	27.0814	26.594	27.4386	26.9763	26.8444	26.8591	26.9587	26.9304	26.9387	26.985	27.4408	26.7835	26.7863	27.0912	13	2	2	64.4	14.4	14.4	19.676	0	236.45	136080000	9	1552	E9PVS5	Immt
29.1906	29.2028	29.1625	29.3105	29.436	28.92	29.4949	29.1943	29.0671	29.1734	29.0335	29.3703	29.1581	29.1248	29.4339	29.0923	29.1142	29.3399	18	15	14	25.5	20	18.1	90.758	0	51.408	650000000	44	1553	E9PVU7	Pde4d
25.0085	25.605	25.5311	24.9627	25.4803	25.8579	25.1878	25.3965	25.4558	25.4025	25.5124	25.5777	25.2459	25.4908	25.3	25.3664	25.4221	25.2806	3	3	3	22.7	22.7	22.7	17.234	0	8.5513	44581000	10	1554	O89106	Fhit
34.3503	34.2963	34.2313	34.3884	34.3346	34.2509	34.4391	34.3346	34.2463	34.3439	34.2121	34.3706	34.3206	34.315	34.4392	34.2054	34.2392	34.4252	235	234	1	35.3	35.2	0.1	831.87	0	323.31	21521000000	914	1555	E9PVY8	Macf1
30.7784	30.7247	30.768	30.7996	30.8031	30.7397	30.9682	30.86	30.7784	30.8202	30.6931	30.8449	30.7892	30.7276	30.9167	30.791	30.7283	30.8743	90	90	90	34.4	34.4	34.4	370.15	0	323.31	1847100000	231	1556	E9PVZ8	Golgb1
29.2156	29.283	29.1505	29.4758	29.1374	29.1589	29.4546	29.1558	29.2581	29.3531	29.2695	29.3956	29.2618	29.1055	29.3017	29.279	29.198	29.1493	14	14	14	18.6	18.6	18.6	74.13	0	122.44	585060000	50	1558	Q66L44	Dos
30.2554	30.2587	30.2245	30.4111	30.2766	30.2089	30.3498	30.2498	30.2791	30.3536	30.3662	30.1949	30.3455	30.4003	29.8461	30.3374	30.2992	29.9951	5	5	5	28.9	28.9	28.9	26.585	0	163.58	1241600000	54	1559	Q9CY57	Chtop
26.9489	27.0026	26.8625	27.2565	27.0521	26.8295	27.1824	26.8867	26.9297	26.8872	26.8665	27.0632	26.9381	27.1709	27.1149	26.5051	27.1141	27.0641	15	15	15	18.9	18.9	18.9	132.97	0	30.694	125350000	26	1560	E9PW83	Fam184a
27.6766	27.7133	27.4494	27.9777	27.7101	27.3209	27.9931	27.7598	27.3782	27.8086	27.5635	27.7421	27.5354	27.5029	28.1128	27.5739	27.5218	27.5704	6	6	1	21.4	21.4	6.2	38.914	0	128.33	214370000	10	1561	Q8BK63	Csnk1a1
28.3843	28.3796	28.2054	28.5355	28.4237	28.3755	28.6301	28.3957	28.2211	28.1679	28.2796	28.6205	28.2901	28.3438	29.0101	28.245	28.2663	28.4799	11	11	11	7.3	7.3	7.3	183.53	0	29.153	340130000	24	1562	Q69ZU6	Thsd7a
33.3608	32.9074	32.829	33.2139	32.9593	33.0019	33.0492	32.8994	32.7105	33.1011	32.9172	32.8075	33.1692	32.9272	32.7962	33.342	32.9154	32.9093	35	30	1	60.8	57.5	1.3	73.884	0	323.31	8240400000	216	1564	E9PWE8	Dpysl3
26.813	27.0713	26.6874	26.9312	26.8919	26.8642	27.0032	26.9367	26.6574	26.8567	26.8753	26.7813	26.7345	26.8122	26.8059	26.8965	26.8665	27.0545	12	12	11	10.5	10.5	9.9	154.51	0	39.94	114320000	22	1565	O35099	Map3k5
30.1323	29.7826	30.757	29.67	29.8077	30.6122	30.0786	30.0594	30.5106	30.3539	30.3964	30.0472	30.3526	30.1676	29.7666	30.122	30.2729	30.0621	15	15	15	38.5	38.5	38.5	52.576	0	54.898	1116000000	47	1567	Q9D379	Ephx1
25.602	25.6797	25.548	25.5763	25.5349	25.6324	25.5352	25.4189	25.6996	25.3794	25.0181	25.6577	25.4275	25.6348	26.0632	25.3448	25.2985	25.7372	2	2	2	1.4	1.4	1.4	242.95	0	4.4111	48753000	2	1568	E9PWM3	Armcx4
27.2619	27.1187	26.9638	27.2225	27.3244	27.0024	27.2684	26.9981	27.06	27.0904	27.0296	27.1249	27.1364	27.018	27.3505	27.193	27.0988	27.1665	8	8	8	9.9	9.9	9.9	99.611	0	30.449	145910000	21	1569	Q99PI5	Lpin2
26.9738	26.924	27.1236	27.1142	27.133	27.1588	26.8101	26.9295	27.1105	26.9634	26.9889	27.2197	27.0619	26.9681	27.1914	26.8884	26.8896	27.2219	11	10	10	18.8	17.6	17.6	76.629	0	22.333	135800000	25	1570	E9PWR7	Evi5
27.6565	27.5594	27.945	27.3425	27.5176	27.7435	27.172	27.4413	27.8635	27.426	27.6937	27.7114	27.5775	27.7327	27.0996	27.7929	27.7636	27.7656	13	6	4	22.1	10.5	8	81.594	0	17.153	192540000	14	1571	P18653	Rps6ka1
23.7502	24.1807	24.1115	23.6219	23.6372	24.4336	23.6374	24.0025	24.2182	24.0586	24.0411	24.0349	23.9313	24.0089	23.2472	24.3206	24.081	23.639	2	2	2	5.7	5.7	5.7	52.304	0.00048092	3.3527	15884000	5	1572	E9PWV7	Gtpbp3
27.6236	27.5186	27.4997	27.7498	27.417	27.3107	27.789	27.6301	27.4939	27.5552	27.4377	27.5881	27.5678	27.5695	27.6476	27.3997	27.5162	27.7215	12	12	12	10.3	10.3	10.3	161.75	0	22.66	188580000	24	1573	E9PWW9	Rsf1
26.4152	25.9444	26.2336	26.8878	25.852	25.973	27.0056	26.1196	25.6074	26.0283	25.206	27.5086	25.9655	25.035	28.0625	25.4901	25.8163	27.0445	36	1	1	41.3	3	3	97.223	0	14.921	64630000	5	1574	E9PWX1	Dpp6
25.0159	25.3011	25.4653	25.1543	25.0613	25.116	25.1782	25.2005	25.3647	25.2275	25.5859	24.9591	25.1408	25.2131	25.0343	25.2807	25.4517	25.0726	4	4	4	16.1	16.1	16.1	44.93	0	12.372	35674000	10	1575	O88986	Gcat
30.7164	30.7877	30.7523	30.5212	30.7545	30.7941	30.6723	30.7316	30.8195	30.6867	30.7796	30.7749	30.7549	30.795	30.4453	30.8069	30.8039	30.6739	17	17	17	33.1	33.1	33.1	57.598	0	269.44	1725800000	68	1576	Q8C0C7	Farsa
28.381	28.36	28.2641	28.2262	28.4478	28.1093	28.3147	28.284	28.2315	28.3893	28.2226	28.2421	28.2818	28.3498	28.113	28.3325	28.2864	28.3296	14	12	9	22.7	20.6	16.6	80.797	0	25.963	307320000	32	1577	Q8K4B0	Mta1
28.827	28.8604	28.6759	28.7768	28.9026	28.7722	28.7384	28.835	28.6853	28.6549	28.7379	28.8462	28.7115	28.7657	28.9117	28.7386	28.8073	28.8005	14	14	14	16.7	16.7	16.7	113.14	0	171.39	474980000	34	1578	Q925I8	Pcdh10
32.4022	32.4956	32.4455	32.4376	32.4631	32.4019	32.4424	32.4351	32.4455	32.3978	32.4539	32.4802	32.3694	32.4008	32.46	32.4494	32.4674	32.5098	104	97	96	42.8	41.2	40.7	288.82	0	323.31	5526800000	308	1579	E9PX29	Sptbn4
27.6054	27.5183	27.4419	27.541	27.6127	27.4334	27.4973	27.4691	27.5802	27.4511	27.431	27.6677	27.3368	27.6356	27.6538	27.4003	27.5494	27.6111	7	7	7	10.3	10.3	10.3	95.044	0	32.175	183550000	14	1580	Q8BPM2	Map4k5
28.6501	28.4549	28.332	28.3851	28.4887	28.4566	28.5392	28.4874	28.5302	28.7336	28.2915	28.6529	28.1656	28.3461	28.5714	28.1785	28.5471	28.6233	4	4	4	6.1	6.1	6.1	102.97	0	8.829	459870000	8	1581	E9PX50	Slc8a3
30.007	30.1898	30.184	30.1569	30.1331	30.0331	30.1769	30.047	30.0001	30.0115	30.0681	30.094	30.0677	30.052	30.1115	30.2074	30.1122	30.1608	29	27	4	35.6	34.5	5.6	111.16	0	144.97	1130400000	82	1582	E9PX52	Asap2
27.1814	26.6182	26.6646	26.8875	27.0087	26.8089	27.0631	27.0274	26.8181	26.8523	26.9725	26.5856	26.9505	27.0427	27.0943	26.9212	26.82	26.8924	7	7	7	12.6	12.6	12.6	79.671	0	9.986	114940000	15	1583	E9Q585	Slc4a1ap
26.8819	27.1353	27.5984	27.3226	26.9986	28.0837	27.0376	27.7101	27.8279	27.1733	27.7636	27.8957	27.5777	27.1715	27.0755	27.2395	27.2031	27.7018	16	16	16	8	8	8	340.21	0	44.201	179880000	27	1584	Q60847	Col12a1
23.9906	23.6947	23.4014	23.9159	23.6645	23.4979	23.8528	23.4977	23.2837	NA	NA	NA	NA	NA	NA	NA	NA	NA	2	2	2	12.7	12.7	12.7	12.228	0.0065686	1.6485	14056000	3	1585	Q8CEI1	Bola3
31.1194	31.1906	31.0848	31.2126	31.1384	31.0283	31.1511	31.1225	31.0712	31.2927	30.9891	31.1361	31.0826	31.1328	31.1806	31.1742	31.0607	31.0333	36	36	35	43.4	43.4	42.4	112.22	0	323.31	2308400000	127	1587	E9PXB7	Nedd4l
27.8033	27.4428	27.3168	27.6597	27.4155	27.2677	27.7795	27.223	27.3858	27.6646	27.3957	27.4721	27.4266	27.5868	27.5495	27.4124	27.3996	27.3628	1	1	1	16.7	16.7	16.7	9.2296	0.0037884	1.9016	187710000	2	1588	E9PXB9	Timm22
22.3715	22.4977	22.7895	23.1475	22.5401	22.7269	23.0043	23.0724	22.6569	22.3947	22.8367	22.8445	22.6331	22.5656	23.557	22.2558	22.5036	23.0408	18	1	1	42.3	2.2	2.2	55.815	0.0065621	1.6425	6021200	4	1589	E9PXC0	Srp54c
27.4997	27.5469	27.3685	27.6061	27.4554	27.3769	27.5371	27.4997	27.3846	27.4088	27.4544	27.5193	27.4666	27.5174	27.6024	27.3922	27.3902	27.4275	11	11	11	13.5	13.5	13.5	132.39	0	29.931	180060000	32	1590	E9PXE2	Mcf2l
27.9113	28.0045	27.9339	28.0069	27.9192	27.9074	28.1375	28.0023	27.9126	28.0292	27.9114	27.8891	28.0115	27.9391	27.9989	28.0263	28.0598	27.8253	13	13	13	17.5	17.5	17.5	126.15	0	100.22	261900000	34	1591	E9PXF0	Pcdh17
25.6261	25.9119	25.8353	25.663	25.7764	25.7916	25.7171	25.8211	25.541	25.6662	25.7598	25.7849	25.5201	25.6376	25.9224	25.6964	25.7751	25.7928	8	8	8	5	5	5	210.46	0	5.6282	57635000	10	1592	E9PXF8	Sbf2
28.0077	28.1601	27.9133	28.1657	28.1727	27.9547	28.1185	28.0553	28.0042	27.9979	28.0648	28.0797	28.0241	28.0825	28.1998	28.0174	28.0351	28.124	7	7	7	13.2	13.2	13.2	87.667	0	16.894	282980000	18	1593	Q6PFX7	Nyap1
23.8162	23.8665	23.7838	23.7371	23.74	23.659	23.9617	23.6127	23.7059	23.7621	23.2474	23.6103	23.2159	23.8639	23.8673	23.3997	23.5019	23.7202	1	1	1	1.8	1.8	1.8	59.615	0.0092359	1.4406	17864000	5	1594	Q6P539	Fam222b
26.3961	24.7356	26.1069	24.563	25.1382	25.4762	26.072	26.0073	25.8207	26.1812	25.5961	25.0703	25.961	25.9371	25.2928	25.0569	25.7894	25.7217	2	2	2	19.7	19.7	19.7	16.004	0.0013607	2.3936	51821000	5	1595	E9PYD9	Folr1
29.7042	29.6815	29.703	29.6993	29.6858	29.8424	29.788	29.8192	29.7385	29.632	29.7627	29.805	29.745	29.7981	29.6321	29.7446	29.6581	29.7852	9	9	9	23.5	23.5	23.5	46.415	0	72.172	888240000	32	1596	Q91W90	Txndc5
27.4043	27.2609	27.4434	27.1875	27.2631	27.581	27.2077	27.2342	27.627	27.4859	27.3203	27.1064	27.4132	27.3242	26.9776	27.5007	27.3536	27.4258	1	1	1	6.8	6.8	6.8	18.388	0.0010804	2.7349	173500000	7	1597	E9PXY3	Tmed5
30.064	30.0483	29.7081	30.2326	30.1371	29.8753	30.3781	30.0091	30.0624	29.9345	29.7407	30.1957	29.8765	29.9244	30.3632	29.8485	29.9185	30.3628	3	3	3	1.1	1.1	1.1	342.47	0.00092836	2.7609	1037000000	18	1598	E9Q3P4	Cenpf
30.7868	30.719	30.8356	30.5634	30.7172	30.8796	30.5927	30.6519	30.6886	30.7485	30.6984	30.6063	30.7688	30.7218	30.5115	30.8272	30.7878	30.6968	15	15	15	45.2	45.2	45.2	43.37	0	55.592	1684100000	50	1599	E9PY16	Adap1
18.3897	18.3897	18.8139	18.3897	18.3897	18.3897	18.3897	19.1759	18.3897	NA	NA	NA	NA	NA	NA	NA	NA	NA	2	2	2	1.6	1.6	1.6	165.87	0.0037917	1.9111	296620	2	1601	E9PY46	Ift140
27.614	27.6041	27.3541	27.7014	27.5201	27.4458	27.6927	27.5067	27.4435	27.399	27.5635	27.4493	27.6005	27.4263	28.0126	27.5896	27.5009	27.5552	17	17	16	10.5	10.5	10	269.8	0	42.855	193010000	33	1602	Q9WU42	Ncor2
30.6411	30.5141	30.5637	30.6233	30.5194	30.4125	30.6856	30.5951	30.4326	30.6167	30.4032	30.651	30.5385	30.4839	30.9051	30.3804	30.4177	30.6118	24	24	24	36.9	36.9	36.9	85.621	0	299.61	1490300000	76	1603	H3BK44	Ctage5
28.1141	27.8628	28.3124	28.107	27.9258	29.1997	27.9595	28.0149	28.1602	28.1638	28.2696	28.2273	28.2904	28.0739	27.9931	28.1859	28.151	28.1073	8	8	1	35.7	35.7	0.5	182.61	0	42.963	314120000	33	1604	E9PYB0	Ahnak2
26.2569	26.496	26.1069	26.2915	26.2179	26.0102	26.3167	26.1525	26.1643	26.0527	26.283	26.0795	26.183	26.2569	26.1454	26.4681	26.3314	26.1394	4	4	4	15.1	15.1	15.1	37.271	0	41.732	76353000	11	1605	E9PYD1	Fam98c
27.8296	27.7533	27.8442	27.6351	27.5038	27.802	27.5812	27.7631	27.7723	27.9894	27.986	27.5499	28.0306	27.7705	27.019	28.1626	27.809	27.4814	14	14	14	18.2	18.2	18.2	115.43	0	69.395	220020000	36	1606	E9PYG6	Rasa1
25.5555	25.9518	26.2843	25.5914	25.859	26.339	25.7861	26.0421	26.4326	26.1471	26.3125	25.8134	26.1612	26.1153	25.4114	26.1619	26.1253	26.0224	6	6	6	11.2	11.2	11.2	75.892	0.0003231	3.5073	73144000	12	1607	Q60710	Samhd1
31.1818	31.6733	31.6294	31.3877	31.5299	31.6481	31.499	31.5662	31.5679	31.3441	31.4662	31.547	31.3709	31.5761	31.749	31.3759	31.4916	31.7097	29	29	29	10	10	10	366.89	0	193.93	2903700000	91	1608	E9PYH0	Vcan
28.238	26.6917	28.1734	27.9438	27.2158	27.4529	27.7173	27.3231	27.4057	27.1245	27.3171	27.7989	27.3284	27.5081	28.1143	27.1432	27.4967	27.9079	7	7	7	14.6	14.6	14.6	55.496	0	22.521	195460000	15	1609	Q8BWU8	Etnppl
30.348	30.4322	30.4068	30.4808	30.4068	30.1725	30.6097	30.3731	30.2349	30.3721	30.324	30.5006	30.3567	30.3083	30.4556	30.336	30.4263	30.4137	38	38	37	33	33	32.5	164.74	0	193.08	1374400000	106	1610	E9PYI7	Lmo7
29.9817	29.9531	29.9817	29.6682	29.9455	30.0176	29.702	29.8767	30.0331	29.9748	29.9319	29.8653	29.9822	29.863	29.6583	29.9956	29.9748	29.7861	23	23	23	18.4	18.4	18.4	148.03	0	261.65	964090000	74	1611	Q6ZPQ6	Pitpnm2
25.3615	25.3179	24.7639	24.9664	25.2307	24.9414	25.1075	24.8541	24.7583	24.7734	24.9939	25.142	24.9989	25.1165	25.4258	25.2283	24.9842	25.2685	4	4	4	2.8	2.8	2.8	211.87	0	11.98	35724000	9	1612	E9PYL2	Prr12
24.5085	24.5177	24.2279	24.4701	24.4521	24.1754	24.7088	24.5333	24.2912	24.2463	24.2223	24.5411	24.3073	24.4245	24.8679	24.3751	24.3259	24.6465	1	1	1	6.1	6.1	6.1	32.698	0	5.3241	23191000	6	1613	Q9R0B7	Znf346
26.5418	26.4771	26.1885	26.5238	26.6484	26.4098	26.4788	26.4192	26.3554	26.2685	26.616	26.5438	26.2682	26.521	26.9732	26.1987	26.335	26.4241	1	1	1	5.9	5.9	5.9	26.504	0.001216	2.4881	94065000	6	1614	E9PYP8	Crybb1
27.6404	27.7147	28.0501	27.6448	27.783	27.9582	27.518	27.8594	27.975	27.3478	27.9158	27.5144	27.8132	28.0012	27.9935	27.6189	27.9245	27.8635	7	7	7	10.7	10.7	10.7	81.631	0	34.958	223170000	24	1615	Q9ES07	Slc15a2
25.1386	24.9127	25.0597	24.9569	24.9672	25.1317	24.7789	24.7303	25.0389	24.5797	24.8286	24.9892	24.8646	24.8674	24.9978	25.3549	24.9386	25.2624	4	4	4	7.8	7.8	7.8	77.7	0.00016258	3.6342	33448000	8	1616	F8VQK6	Fbxl18
30.0299	30.1059	30.1556	30.009	30.0621	30.0733	30.0569	30.0199	30.2218	30.0474	30.2008	30.023	30.1421	30.0916	29.9123	30.1362	30.1442	30.0733	37	37	37	27.4	27.4	27.4	172.47	0	241.76	1053400000	100	1617	E9PYT0	Arhgap5
29.2574	29.4152	29.4094	29.1938	29.3017	29.39	29.2973	29.4423	29.4489	29.2063	29.4338	29.3701	29.4177	29.4806	29.0731	29.3469	29.3276	29.3515	13	12	12	27.5	26.2	26.2	60.574	0	95.661	714900000	44	1618	Q91YH5	Atl3
31.7669	31.9916	31.9496	31.8652	31.9516	32.0561	31.5793	32.1134	31.909	31.5764	31.8689	32.1001	31.664	32.0512	32.4805	31.5685	31.7469	32.2073	15	15	15	29.4	29.4	29.4	60.672	0	94.747	4136000000	79	1619	E9PZ00	Psap
25.1925	25.1126	25.0266	25.6802	25.2495	24.9974	25.9447	25.2544	24.7508	NA	NA	NA	NA	NA	NA	NA	NA	NA	3	3	3	5.8	5.8	5.8	80.787	0	4.3105	34207000	4	1620	E9PZ11	Zfp651
26.0588	25.6725	25.8674	25.8917	25.9025	25.9996	25.9336	25.9212	25.954	25.9097	25.9495	25.786	25.9025	25.8372	26.0263	25.7309	25.8506	25.9463	2	2	2	6.2	6.2	6.2	43.99	0	23.6	59267000	7	1621	Q91W59	Rbms1
33.7645	33.9604	33.754	34	33.7849	33.6731	34.1608	33.7849	33.696	33.8197	33.7535	33.9168	33.7056	33.7348	34.1223	33.7948	33.7584	33.901	69	69	33	65.3	65.3	35.6	97.795	0	323.31	14980000000	292	1622	E9PZ43	Map4
23.4607	23.2708	23.3937	23.4456	23.2998	23.1437	23.0397	23.1993	23.7075	23.4329	23.3275	23.6709	23.1199	22.7216	23.5893	23.7496	22.9593	23.4106	1	1	1	6.2	6.2	6.2	23.842	0.0026564	2.06	12331000	3	1623	Q91V17	Znrf1
35.6607	35.5225	35.5788	35.6479	35.5788	35.5955	35.6244	35.5225	35.6136	35.6895	35.5967	35.5212	35.6366	35.5875	35.5472	35.6145	35.6253	35.5699	23	23	0	87.6	87.6	0	30.2	0	107.57	50343000000	165	1624	E9PZF0	Gm20390
22.9362	23.1794	22.758	22.5129	22.8205	22.8608	22.5792	22.4895	22.8267	NA	NA	NA	NA	NA	NA	NA	NA	NA	2	2	2	1	1	1	250.55	0.00047908	3.2538	5900500	2	1625	E9PZJ8	Ascc3
25.4404	25.4029	25.0531	25.5443	25.5204	25.394	25.6493	25.577	25.4068	25.334	25.3468	25.6255	25.3086	25.1207	25.4529	25.4576	25.4114	25.317	6	6	6	4.1	4.1	4.1	210.8	0	7.6915	43565000	10	1626	E9PZM4	Chd2
26.3163	26.2948	26.2902	26.4574	26.3396	26.1305	26.7467	26.3505	26.274	26.2698	26.1473	26.3349	26.3101	26.1186	26.9726	26.2053	26.0704	26.5063	6	6	6	5.5	5.5	5.5	162.1	0	6.9468	88268000	14	1627	E9PZM7	Scaf11
31.8761	31.8304	31.6996	31.9687	31.7551	31.7922	32.1668	31.8886	31.973	31.9763	31.6931	31.91	31.9562	31.6638	32.2058	31.945	31.8845	31.8545	16	16	16	36.5	36.5	36.5	52.317	0	139.53	3440300000	80	1628	F7BX42	Nptxr
26.7762	26.9362	26.8344	26.4458	26.4487	27.1038	26.2665	26.6603	26.885	NA	NA	NA	NA	NA	NA	NA	NA	NA	5	5	5	14.6	14.6	14.6	51.336	0	9.8991	90119000	6	1629	Q9QXQ1	Pde7b
20.5796	20.5063	20.1935	20.4118	20.5431	20.1308	20.1936	20.3032	20.4118	NA	NA	NA	NA	NA	NA	NA	NA	NA	1	1	1	1.4	1.4	1.4	136.76	0.0058824	1.7101	1222100	1	1630	Q924W6	Trim66
27.3262	27.4779	27.2519	27.3935	27.4736	27.3806	27.4437	27.5173	27.2695	27.2807	27.3894	27.338	27.2654	27.3461	27.4636	27.3809	27.4035	27.5461	14	14	14	3.9	3.9	3.9	532.65	0	37.654	164500000	21	1631	E9PZP8	Herc1
NA	NA	NA	NA	NA	NA	NA	NA	NA	21.4139	21.4928	20.4683	21.4138	21.2782	20.1374	21.6797	21.2487	20.2515	4	1	1	11.7	4	4	80.062	0.0012274	2.6379	2179100	1	1632	E9PZR3	Papola
27.3004	27.2287	26.878	27.5465	27.4043	26.7833	27.8033	27.4088	26.907	27.25	27.2019	27.3498	27.3916	27.1135	27.6717	27.2792	27.0222	27.3351	7	7	7	14.3	14.3	14.3	59.71	0	7.1307	166850000	13	1634	Q8C5L3	Cnot2
31.36	31.3524	32.563	31.36	31.3196	31.6239	31.2288	31.3834	31.755	31.5572	31.4753	31.6081	31.4594	31.4691	31.3726	31.4869	31.5547	31.7431	37	37	8	36.7	36.7	9.9	107.8	0	323.31	3075700000	110	1635	E9Q035	Gm20425
26.4478	26.3631	26.2821	26.5011	26.3007	26.3122	26.2196	26.3903	26.4317	26.5581	26.282	26.4639	26.1352	26.3707	26.5181	26.2874	26.339	26.4135	5	5	5	8.3	8.3	8.3	79.763	0	13.436	80261000	9	1636	Q8BWW4	Larp4
27.5463	27.4185	27.166	27.5785	27.5309	27.2818	27.7533	27.4085	27.4225	27.4815	27.5245	27.0906	27.4066	27.3856	27.855	27.4991	27.2588	27.6666	5	4	4	3	2.6	2.6	206.01	0	6.0702	177970000	4	1637	Q6DIC6	Tro
26.0535	26.0921	25.9152	26.2809	26.102	26.2734	26.1443	26.1466	26.002	25.8639	25.8605	26.5342	26.3116	25.6027	26.4611	26.1965	26.3057	26.2198	12	6	6	9.6	4.7	4.7	186.18	0	19.59	69554000	9	1638	Q9QXL1	Kif21b
24.879	24.8423	25.0244	24.9703	25.2775	25.0539	24.975	24.8949	24.9912	24.0125	24.8	25.2439	24.7097	24.9572	26.398	24.5286	24.2378	25.8873	53	1	1	57.2	1.2	1.2	91.741	0.0013546	2.3439	34983000	5	1639	E9Q0A7	Oxr1
32.9817	33.0355	32.9254	33.0751	33.0266	32.9547	33.0209	33.0237	32.9523	32.9669	32.9329	33.0129	33.0039	33.001	33.3099	32.9209	32.9679	33.0003	56	56	3	38.7	38.7	2	186.53	0	323.31	8486100000	249	1641	Q9QXL2	Kif21a
28.5302	28.4802	28.3772	28.5621	28.412	28.3381	28.5229	28.3107	28.2944	28.5068	28.5402	28.398	28.4465	28.4875	28.4632	28.5156	28.4565	28.221	8	8	8	31	31	31	38.034	0	28.256	339140000	26	1642	Q3V1U8	Elmod1
32.6679	32.7175	32.6042	32.6949	32.6601	32.6725	32.6867	32.6553	32.599	32.6842	32.5891	32.722	32.6114	32.6139	32.8412	32.5944	32.6317	32.7132	64	64	5	37.4	37.4	2.7	194.89	0	323.31	6837200000	240	1643	E9Q0N0	Itsn1
27.5265	27.2585	27.087	27.5351	27.4741	27.0659	27.6165	27.395	27.1633	27.4701	27.2407	27.4821	27.2553	27.3281	27.4002	27.2022	27.2512	27.4874	5	2	2	14.3	6.4	6.4	46.254	0.00048263	3.437	181540000	7	1644	E9Q0P8	Araf
26.8751	26.6669	26.5892	26.7579	26.7812	26.5435	26.7782	26.7438	26.7061	26.8385	26.5727	26.5647	26.652	26.7966	26.8793	26.5061	26.5061	26.7131	3	3	3	12	12	12	33.589	0.00078309	2.9416	111060000	5	1646	E9Q137	Tex264
23.818	23.9799	23.6129	23.9605	23.9547	23.8055	23.7245	24.1957	23.6678	NA	NA	NA	NA	NA	NA	NA	NA	NA	2	2	2	4.4	4.4	4.4	70.999	0.00078198	2.9177	13226000	5	1647	Q8VBW1	Slc6a8
25.3983	25.6915	25.7048	25.226	25.4478	25.8682	25.2114	25.5495	25.7291	25.4082	25.397	25.393	25.4906	25.1979	25.6815	25.2477	25.3338	25.6917	53	1	1	40.9	1.4	1.4	144.77	0	5.4056	33911000	3	1648	E9Q175	Myo6
27.9054	27.4451	27.5695	27.5231	27.6431	27.6935	27.47	27.4707	27.575	27.5546	27.632	27.3186	27.4405	27.6032	27.439	27.7337	27.5076	27.6259	10	10	10	33.8	33.8	33.8	53.076	0	75.921	192590000	21	1649	Q8C5Q4	Grsf1
23.8101	24.2501	24.3983	24.3739	24.7059	24.0959	24.4269	24.656	24.2687	24.5283	24.5917	24.466	24.9041	24.318	24.1759	23.7503	23.8128	25.0369	2	2	2	5.6	5.6	5.6	50.1	0.00093313	2.8544	22414000	5	1651	Q62219	Tgfb1i1
35.8283	35.772	35.7599	35.8283	35.9209	35.8678	35.7597	35.8507	35.8087	35.6761	35.8858	35.8287	35.8462	35.8656	35.6969	35.7181	35.8662	35.9378	48	48	1	75.5	75.5	2.7	50.648	0	323.31	60026000000	456	1653	E9Q1G8	Septin7
30.2225	30.233	30.3769	29.874	30.1768	30.4527	29.9514	30.2111	30.2969	30.2378	30.405	30.0355	30.1894	30.3282	29.8705	30.3005	30.3263	30.1947	21	21	21	55.3	55.3	55.3	58.408	0	265.19	1209300000	67	1654	Q99MN9	Pccb
24.1924	24.5186	24.6277	24.7417	24.4559	24.7959	24.5552	24.3355	24.8087	24.5708	24.5842	24.2553	24.6855	24.7299	24.3864	24.8085	24.6997	24.4342	5	5	5	7.5	7.5	7.5	97.145	0	5.6664	22291000	10	1655	Q3ZT31	Snx25
28.4309	28.6687	28.4395	28.6639	28.5558	28.3155	28.5437	28.5388	28.2483	28.3864	28.3509	28.5342	28.3385	28.4793	28.6749	28.3927	28.3927	28.6194	48	2	0	60.5	1.4	0	72.925	0.0091254	1.4611	373680000	5	1656	E9Q1K3	Add1
24.5982	24.2623	24.2178	24.5027	24.369	24.1711	24.6765	24.3139	23.9716	23.9415	23.9107	24.679	24.284	24.2718	24.7405	23.4801	24.2104	25.0568	3	3	3	8.6	8.6	8.6	47.542	0.00032191	3.4482	21912000	7	1657	E9Q1L7	Dnajc28
NA	NA	NA	NA	NA	NA	NA	NA	NA	24.1581	25.1662	24.9855	24.6153	24.7414	25.6041	24.8506	25.228	25.1337	3	3	3	1.6	1.6	1.6	296.72	0.0046431	1.8318	43165000	3	1658	E9Q1M1	Pdzd2
26.6146	26.541	26.7028	26.6069	26.4183	26.7151	26.5652	26.5314	26.7567	26.6533	26.7387	26.2277	26.657	26.5581	26.6016	26.6065	26.4429	26.6856	7	7	7	23.5	23.5	23.5	59.291	0	14.445	96571000	16	1659	E9Q1P8	Irf2bp2
30.156	30.0527	30.1404	30.0086	29.9439	30.1595	29.9435	30.1014	30.0422	30.0349	30.1019	29.8942	30.1311	30.079	30.0376	30.1406	30.0929	29.9768	18	18	15	25.4	25.4	21.6	86.161	0	242.87	1069400000	53	1660	Q01405	Sec23a
28.0147	28.0742	27.9457	27.9811	27.9515	27.8317	27.8437	27.9921	27.7668	28.1038	27.9599	28.0191	28.0202	27.9285	27.607	28.0085	27.9862	27.9144	15	15	15	18.5	18.5	18.5	100.64	0	22.009	268640000	26	1662	E9Q1W7	Tbck
24.6721	24.4486	24.5612	24.3167	24.1658	24.5633	24.3665	24.3644	24.4698	24.5059	24.2348	24.4696	23.9966	24.4016	24.7195	24.4588	24.5746	24.5734	4	4	4	3.8	3.8	3.8	140.21	0	6.8628	20030000	5	1664	E9Q467	Abcc4
29.5043	29.5678	29.5806	29.4469	29.7067	29.6078	29.3808	29.6572	29.5844	29.4437	29.6182	29.6284	29.5629	29.588	29.4128	29.4852	29.6354	29.6504	15	15	15	39.5	39.5	39.5	54.866	0	223.21	793990000	63	1665	P54822	Adsl
24.5963	24.7601	24.3136	24.6358	24.4131	24.4672	24.6448	24.8392	24.3254	24.2823	24.5339	24.5018	24.435	24.3313	24.5733	24.6397	24.5297	24.5861	1	1	1	1.1	1.1	1.1	93.894	0.0094919	1.4294	22126000	2	1666	Q6AXF6	Sidt1
NA	NA	NA	NA	NA	NA	NA	NA	NA	24.7258	24.1675	24.1471	24.3465	24.4497	24.3025	24.0984	24.4648	24.518	6	6	6	5.1	5.1	5.1	144.65	0.0056091	1.7407	20695000	7	1667	G3UVU7	Wdr17
26.4873	26.4446	26.4561	26.5434	26.6778	26.4761	26.7903	26.5096	26.4725	26.3928	26.4178	26.6322	26.4934	26.5875	26.728	26.3759	26.427	26.624	4	4	4	9.5	9.5	9.5	61.916	0	18.623	89973000	17	1668	Q5SU73	Coil
27.3403	27.2791	27.1121	27.4356	27.2263	27.0361	27.6017	27.204	27.258	27.3741	27.3006	27.217	27.2612	27.1266	27.5873	27.2424	27.2881	27.3334	10	9	9	4.9	4.5	4.5	264.04	0	14.735	158040000	21	1669	E9Q2B2	Ncor1
32.6634	32.784	32.6047	32.9873	32.5752	32.3761	33.1425	32.6047	32.4969	32.8008	32.4828	32.739	32.5381	32.5234	33.1981	32.5853	32.5853	32.763	30	30	4	66.2	66.2	13	49.452	0	285.42	6629600000	131	1670	P0C7L0	Wipf3
29.8714	29.8471	29.8412	29.6985	29.7244	29.848	29.6441	29.8096	29.7922	29.7654	29.8096	29.7501	29.7094	29.8272	29.8698	29.923	29.7574	29.6804	38	38	38	11.5	11.5	11.5	484.12	0	230.07	925900000	95	1671	E9Q2E4	Gm15800
26.9803	26.8815	26.8265	26.8931	26.861	26.8589	26.9717	26.7981	26.9206	26.9139	26.8277	27.0305	26.8353	26.8571	26.7439	26.944	26.977	26.9816	6	6	6	10.4	10.4	10.4	87.906	0	25.488	120500000	14	1672	Q8K4W8	Clcn3
26.0811	26.1416	26.1095	26.2746	26.0224	26.2418	25.8839	26.0483	26.1156	26.3698	26.2847	25.8496	26.2245	26.2134	25.4914	26.3854	26.1774	25.8873	9	9	9	7.5	7.5	7.5	167.42	0	23.132	67197000	15	1674	Q80TR4	Slit1
26.4702	26.5254	26.6181	26.5887	26.5834	26.3178	26.5535	26.5266	26.4044	26.6808	26.3033	26.5463	26.5244	26.2927	26.8101	26.2155	26.2299	26.657	6	1	1	22.2	6.5	6.5	37.567	0	37.536	83592000	5	1675	Q8BK63-2	Csnk1a1
28.408	28.3434	28.4259	28.5231	28.5121	28.2998	28.4848	28.2803	28.3565	28.3215	28.197	28.4697	28.3476	28.4417	28.557	28.3694	28.3268	28.6753	8	8	8	34.4	34.4	34.4	22.12	0	10.373	346660000	19	1676	Q9D920	Loh12cr1
27.0653	26.9138	26.9863	26.9043	26.9022	26.887	26.798	26.7648	27.0542	NA	NA	NA	NA	NA	NA	NA	NA	NA	37	1	1	58.1	3.1	3.1	59.897	0	41.463	125020000	7	1677	E9Q2W9	Actn4
27.0666	27.3228	27.2401	27.2967	27.1467	27.4238	27.2574	27.2862	27.2696	27.1511	27.2212	27.3175	27.2156	27.1303	27.5888	27.3125	27.2044	27.1418	11	11	11	25.7	25.7	25.7	47.972	0	14.278	149050000	17	1678	O88522	Ikbkg
NA	NA	NA	NA	NA	NA	NA	NA	NA	23.8889	23.6694	23.7707	23.7988	23.774	23.8603	23.8251	23.5275	23.9592	1	1	1	1.5	1.5	1.5	77.369	0	7.7287	15420000	3	1680	O35181	Nrg3
23.2201	22.565	23.0249	22.7836	23.1001	23.1978	22.4509	22.9989	22.9503	22.6307	22.8683	22.9205	22.7819	22.6142	23.1262	23.2717	22.1371	23.6413	4	4	3	9.3	9.3	7.5	81.337	0	32.88	5865500	3	1681	E9Q3A0	Trim36
23.5951	23.6703	23.992	23.4744	23.789	23.8643	23.7646	23.574	23.6661	23.744	23.8546	23.242	23.5532	24.4179	23.9312	23.2774	23.2626	24.0201	3	3	3	4.2	4.2	4.2	135.5	0	3.7219	12679000	4	1682	P98197	Atp11a
28.8318	28.8867	28.6512	29.001	28.851	28.6521	29.0317	28.9325	28.7564	28.8419	28.7173	28.9065	28.7932	28.7708	29.2044	28.6016	28.7386	29.0092	17	17	17	19.4	19.4	19.4	152.01	0	180.58	455650000	52	1683	E9Q3G8	Nup153
31.6787	31.7979	32.0006	31.6303	31.788	31.9698	31.5419	31.7582	31.898	31.717	31.7396	31.9429	31.6755	31.8281	31.7329	31.6798	31.8103	31.8965	54	54	2	41.9	41.9	2.6	145.8	0	272.33	3607600000	185	1685	E9Q3L1	Myo6
31.8571	31.7895	31.7704	31.7034	31.8515	31.8167	31.6071	31.7802	31.7975	31.7921	31.8048	31.7295	31.7845	31.8624	31.717	31.7929	31.8177	31.7675	62	62	62	28.9	28.9	28.9	237.04	0	323.31	3694400000	201	1686	E9Q3L2	Pi4ka
NA	NA	NA	NA	NA	NA	NA	NA	NA	24.1881	24.3485	24.4559	23.6603	24.4923	25.8269	23.9615	24.3025	25.2859	4	3	2	11.3	8.6	6	52.265	0	4.8604	26206000	2	1687	Q62432	Smad2
34.2094	34.2648	34.1847	34.2491	34.2392	34.1795	34.3664	34.2392	34.1643	34.1951	34.1521	34.2295	34.27	34.2118	34.3515	34.1698	34.2062	34.2694	81	81	5	59.9	59.9	3.6	139.76	0	323.31	19253000000	486	1688	E9Q3M3	Dctn1
33.5387	33.6511	33.5291	33.762	33.5342	33.332	33.9158	33.5929	33.5387	33.6948	33.4713	33.6534	33.477	33.4928	33.7356	33.641	33.5763	33.5995	63	63	19	67.1	67.1	24.1	125.91	0	323.31	12595000000	243	1689	E9Q3M9	2010300C02Rik
25.793	25.4708	25.6612	25.825	25.6177	25.3126	25.536	25.6315	25.7139	NA	NA	NA	NA	NA	NA	NA	NA	NA	1	1	1	4.7	4.7	4.7	67.091	0	42.381	49670000	6	1690	Q09143	Slc7a1
32.9013	32.8198	32.7006	32.9446	32.7509	32.8595	32.8837	32.8672	32.7809	32.8884	32.8658	32.9128	33.0477	32.7433	32.5611	33.0177	32.8823	32.537	29	29	29	51.2	51.2	51.2	63.668	0	270.67	7701300000	142	1691	E9Q3Q6	Alcam
20.7007	20.0365	20.2456	20.7841	20.3581	20.6614	20.9693	20.5796	20.6199	NA	NA	NA	NA	NA	NA	NA	NA	NA	1	1	1	2.5	2.5	2.5	98.529	0.0012253	2.6077	1050100	1	1692	G3X9A3	Zbtb21
22.0165	22.4132	21.9695	22.8804	22.5423	22.1761	22.6007	22.3333	22.1185	NA	NA	NA	NA	NA	NA	NA	NA	NA	2	1	1	51.8	37.7	37.7	11.433	0	5.4599	4893400	2	1693	E9Q3T0	Gm10073
28.5365	28.6645	29.035	28.6427	28.669	28.8543	28.4035	28.611	28.9031	28.5418	28.753	28.5604	28.478	28.8634	28.9323	28.5679	28.685	28.9504	5	5	4	9.5	9.5	7.6	70.557	0	72.843	459460000	23	1694	P28571-1	Slc6a9
29.0001	29.0248	28.785	29.2516	29.0445	28.8186	29.3668	29.0663	28.8574	28.9663	28.7985	29.2276	28.9122	28.8825	29.575	28.7569	28.8131	29.1699	30	30	30	29.3	29.3	29.3	142.54	0	90.691	519530000	63	1696	E9Q3Y7	C530008M17Rik
33.343	33.3504	33.3661	33.2877	33.3256	33.3341	33.1937	33.3009	33.3504	33.3694	33.2974	33.3267	33.3238	33.3357	33.2289	33.3668	33.3283	33.2665	129	129	95	29.9	29.9	22.7	564.81	0	323.31	10462000000	480	1697	E9Q401	Ryr2
25.5806	25.6897	25.8524	25.7147	25.7781	25.8692	25.6612	25.7651	25.9191	25.7145	25.9099	25.7926	25.8253	25.9116	25.4157	25.8367	25.9171	25.4297	7	7	7	3.7	3.7	3.7	265.77	0	8.1481	54675000	15	1698	E9Q411	Nbas
26.6663	26.5906	26.6907	26.8978	26.9119	26.5184	26.9695	26.8357	26.6742	26.8116	26.7039	26.4215	26.7911	26.8043	26.6451	26.878	26.751	26.6474	5	5	5	13.6	13.6	13.6	51.226	0	10.044	118690000	13	1699	Q9QZR0	Rnf25
32.1436	32.2035	32.1743	32.375	32.2716	32.0602	32.1971	32.1798	31.9468	32.1738	31.9306	32.1848	32.1542	32.2641	32.6974	31.8168	32.1908	32.2158	35	5	0	66.2	12.5	0	32.495	0	44.375	4438500000	71	1700	E9Q452	Tpm1
25.8218	25.5651	25.5419	25.4821	25.5201	25.3336	25.3168	25.2219	25.4388	25.8055	25.447	25.1895	25.6042	25.71	25.1202	25.4203	25.5588	25.201	3	3	3	3.9	3.9	3.9	93.841	0.0012184	2.5251	47071000	6	1701	Q6P2K6	Smek1
27.1524	27.3136	27.2349	27.1685	27.4103	26.9559	27.4921	27.1276	27.0831	27.1091	27.1649	27.3033	27.2211	27.1949	27.2769	27.1776	27.1867	27.2368	6	6	6	21.9	21.9	21.9	30.593	0	43.674	154590000	19	1702	Q9CQ56	Use1
27.8997	27.9458	27.786	27.9831	27.6587	27.8833	28.0113	27.7825	27.8067	28.1826	27.853	27.6938	27.7961	27.6475	27.5615	27.9666	27.9799	27.8772	7	7	7	22.6	22.6	22.6	37.367	0	57.069	234510000	18	1703	Q8VEL9	Rem2
30.8808	31.0386	30.9203	31.1013	30.9988	30.9298	31.101	30.9203	30.9476	30.7287	30.9874	31.0617	30.9133	30.894	31.1302	30.9251	31.1214	31.1229	21	21	0	39	39	0	73.649	0	323.31	1952400000	59	1705	E9Q4K0	Ablim2
22.9264	23.1968	23.5593	22.5568	22.847	23.4629	22.3748	22.94	23.382	23.0095	23.1351	22.9542	22.9188	23.2157	21.5468	23.1557	23.1415	23.0704	3	3	3	5.9	5.9	5.9	83.347	0	33.809	7937900	5	1706	P54310	Lipe
27.5065	27.3758	27.3386	27.73	27.5741	27.4561	27.4258	27.4254	27.4193	27.4087	27.3319	27.5543	27.4222	27.3858	27.8204	27.3481	27.3086	27.6821	13	12	11	8.3	7.5	7	237.79	0	176.95	177600000	30	1707	E9Q4N7	Arid1b
30.5803	30.7205	30.4573	30.6662	30.789	30.4967	30.626	30.5787	30.582	30.4963	30.5839	30.614	30.7123	30.6896	30.5441	30.5805	30.5239	30.7619	15	15	15	29.4	29.4	29.4	59.698	0	286.42	1639200000	52	1708	E9Q4Q2	Sf1
26.6813	26.6068	26.5744	26.662	26.7543	26.5498	26.5656	26.6972	26.5143	26.6934	26.5783	26.6126	26.5608	26.5978	26.8495	26.6011	26.5916	26.5727	6	6	4	7.3	7.3	4.6	93.014	0	4.2222	103510000	13	1709	E9Q7S6	Pde8b
29.4257	29.475	29.3995	29.5824	29.5554	29.2447	29.5911	29.4672	29.2614	29.3471	29.2792	29.6662	29.3992	29.2104	29.928	29.2594	29.3148	29.6424	28	28	27	26	26	26	124.87	0	84.753	704950000	63	1710	O70566	Diaph2
28.7421	28.7628	28.6916	28.7014	28.8926	28.849	28.7636	28.7387	28.8807	28.6898	28.749	28.884	28.7391	28.791	28.8511	28.752	28.7574	28.8483	21	21	21	28.9	28.9	28.9	85.024	0	76.927	439330000	54	1711	Q8C008	Dzank1
28.8704	28.8306	28.8269	28.8292	28.9067	28.7138	28.9451	28.9023	28.8381	28.8342	28.6188	28.9401	28.8618	28.84	28.9564	28.8128	28.7821	29.0436	33	33	33	18.1	18.1	18.1	226.45	0	110.18	482380000	74	1712	E9Q512	Trip11
27.3459	27.123	27.3858	27.2594	27.2182	27.092	27.3463	27.3899	27.155	27.4424	27.2414	27.2355	27.3085	27.3928	26.765	27.6227	27.3255	26.9073	14	14	14	5.6	5.6	5.6	332.91	0	16.53	158360000	18	1714	E9Q557	Dsp
30.0564	30.011	29.9654	29.9896	29.9847	30.1402	29.7776	30.0424	30.2289	29.901	29.9808	30.1265	30.0259	30.027	30.2593	29.9702	29.9991	29.8705	20	20	20	21	21	21	128.56	0	55.991	1081400000	53	1715	P46735	Myo1b
24.4491	24.5084	24.8099	24.3025	24.3794	24.6212	24.0274	24.3844	24.639	24.4128	24.7339	24.4926	24.3066	24.3005	24.4379	24.4933	24.3343	24.605	8	3	3	8.9	3.9	3.9	102.53	0	3.7992	23694000	8	1717	O08528	Hk2
28.6309	28.805	28.6123	28.6296	28.463	28.4754	28.4968	28.5666	28.5406	28.504	28.5475	28.484	28.5577	28.6396	28.6805	28.7412	28.6303	28.5683	10	10	10	20.4	20.4	20.4	71.011	0	120.45	411570000	28	1718	P69566	Ranbp9
24.4003	24.2209	24.6721	24.4602	24.2054	24.4929	24.4211	24.224	24.4752	24.5962	24.4429	24.3407	24.6794	24.5106	24.6392	24.3675	24.3757	23.9517	3	3	3	13.7	13.7	13.7	32.803	0.001643	2.2389	23078000	4	1719	E9Q5D9	Igfbp7
28.2014	28.2577	28.1097	28.2933	28.2612	28.0813	28.4056	28.1884	28.1215	28.1364	28.0399	28.0492	28.1051	28.2591	28.3808	28.1864	28.0506	28.3561	8	8	6	15.4	15.4	11.1	55.064	0	55.117	305760000	22	1720	Q63943	Mef2d
26.0663	25.9495	25.7361	26.1335	25.9246	25.9707	26.0508	25.7737	25.8827	25.702	25.9057	25.8333	25.9679	26.0637	25.7268	26.0039	26.056	26.0988	7	7	7	8.2	8.2	8.2	126.03	0	33.024	63819000	14	1721	Q80TF3	Pcdh19
26.2661	26.2675	26.2847	26.1482	26.3843	26.159	26.2863	26.1212	26.3531	NA	NA	NA	NA	NA	NA	NA	NA	NA	6	2	2	4.3	1.7	1.7	182.67	0.0058832	1.7101	82034000	3	1722	E9Q5E2	BC005561
32.6354	32.5132	32.5784	32.5019	32.3857	32.4792	32.3297	32.4169	32.449	32.3693	32.5627	32.4182	32.4752	32.4398	32.7151	32.6863	32.5139	32.3061	34	2	0	62.1	4.9	0	33.28	0	64.729	5727800000	10	1723	E9Q5J9	Tpm3
25.7885	25.6004	25.7129	25.9302	26.1071	25.691	25.9183	25.7213	25.6775	25.7669	25.7646	25.6499	26.0122	25.8161	26.0311	25.8318	25.8753	25.8595	5	5	5	8	8	8	85.648	0	7.6373	53907000	8	1724	E9Q5K9	Ythdc1
24.8654	24.7945	24.4648	25.1255	25.1098	24.9136	24.7578	24.8405	24.8654	24.4729	24.3931	25.1727	24.8739	24.7632	25.2322	24.9894	24.4967	25.3343	5	5	5	9.2	9.2	9.2	94.974	0	46.382	30613000	8	1725	E9Q5M4	Zfr2
32.3796	32.133	32.8159	32.5964	32.377	32.9991	32.5471	32.6952	32.8762	32.4001	32.7502	32.987	32.9694	32.1824	32.7593	32.4455	32.2311	32.752	144	144	144	53	53	53	604.25	0	323.31	6678100000	488	1726	E9Q616	Ahnak
24.3008	24.3366	24.4389	24.4417	24.3931	24.3424	24.3244	24.3907	24.5754	24.1207	24.13	24.4841	24.2786	24.4646	24.9945	24.2978	24.2535	24.7873	5	5	5	5.2	5.2	5.2	126.82	0	5.1688	23573000	5	1727	E9Q634	Myo1e
28.0129	28.2862	27.9668	28.095	28.2336	28.0964	28.165	28.2229	28.0803	28.1518	27.9515	28.2944	28.0083	28.0159	28.3406	27.9327	27.9824	28.2949	16	16	16	15.9	15.9	15.9	114.14	0	50.863	284140000	36	1728	Q6NZN0	Rbm26
30.6247	30.5786	30.4476	30.5106	30.4972	30.5117	30.8016	30.6453	30.6686	30.7469	30.5783	30.5073	30.605	30.6529	30.5363	30.5754	30.4801	30.6154	22	21	21	19.6	18.9	18.9	130.56	0	297.02	1566000000	65	1729	E9Q683	Cacna2d2
28.3908	28.357	28.3263	28.4773	28.4327	28.2628	28.6388	28.3632	28.3263	28.488	28.3088	28.4936	28.4131	28.2741	28.4369	28.3739	28.3186	28.4214	9	9	5	23.3	23.3	15.5	53.102	0	34.229	347710000	32	1731	Q3UIX4	Srsf11
24.8636	24.9486	25.0336	24.4406	25.1967	24.8735	24.4256	24.7299	25.1516	24.6548	24.7195	24.8663	24.8201	24.8201	25.0669	24.8428	24.8862	24.8336	5	5	5	3	3	3	236.88	0	18.341	26996000	13	1732	Q91V24	Abca7
29.5096	29.4537	29.4246	29.7365	29.5582	29.3269	29.624	29.6043	29.326	29.471	29.4564	29.6046	29.3843	29.3973	29.8624	29.371	29.3448	29.6082	21	21	21	19.9	19.9	19.9	144.35	0	162.92	730610000	47	1733	E9Q6H8	Plekha5
29.8393	29.804	29.6198	29.8824	29.9757	29.455	29.9342	29.8884	29.2707	29.6784	29.5434	29.9828	29.521	29.628	30.1936	29.5821	29.5621	30.09	16	16	15	7.3	7.3	6.7	327.45	0	46.891	942150000	27	1734	E9Q6J5	Bod1l
28.7351	28.7282	28.5708	28.7351	28.6873	28.8269	28.5972	28.7776	28.5684	28.6012	28.7197	28.648	28.69	28.7396	28.8518	28.6314	28.6423	28.5986	11	11	1	23.4	23.4	2.5	67.097	0	33.049	409250000	34	1735	E9Q6J8	Dmwd
23.947	24.3226	24.129	24.3051	24.2847	24.1757	24.3913	24.0904	24.1517	24.1168	23.9301	24.2837	23.9879	24.1691	24.4537	24.0025	24.2274	24.2164	2	2	1	1.1	1.1	0.6	262.03	0.0037912	1.9064	17840000	7	1737	O88427	Cacna1h
30.6586	30.4794	30.8805	30.6319	30.6509	31.0142	30.7847	30.86	30.9239	30.6823	30.8732	30.8339	30.9225	30.6669	30.5441	30.6741	30.7209	30.913	60	60	48	23.4	23.4	19.8	392.7	0	323.31	1767400000	135	1738	E9Q6R7	Utrn
30.8581	30.8749	30.813	31.0112	30.9476	30.6312	30.9457	30.913	30.9603	30.9483	30.8428	30.8511	30.881	30.8749	31.2262	30.8034	30.7476	30.9834	4	4	4	29.9	29.9	29.9	15.238	0	19.442	1899200000	23	1739	Q3UWL8	Pfdn4
27.9046	28.019	27.8704	28.0306	27.81	27.8801	28.1495	27.846	27.907	28.1258	27.8854	27.8034	27.7796	27.9636	28.1064	27.9107	27.9235	27.8884	14	14	14	16.4	16.4	16.4	146.32	0	56.185	241880000	29	1740	E9Q6Y8	Usp31
26.2547	26.1116	26.2042	25.9951	26.0422	26.2109	26.1161	26.1538	26.2467	26.2421	25.99	26.06	26.1973	25.9673	26.3045	26.0791	25.9616	26.3009	5	5	5	12.9	12.9	12.9	60.885	0	8.8339	74269000	9	1742	Q60715-2	P4ha1
21.5868	21.6902	21.5359	21.9838	22.1667	21.43	22.1187	21.7112	21.7888	NA	NA	NA	NA	NA	NA	NA	NA	NA	2	2	2	1	1	1	195.99	0.0091126	1.4504	3709200	2	1743	E9Q7E2	Arid2
31.36	31.4244	31.3527	31.491	31.4411	31.3138	31.5971	31.4362	31.3162	31.325	31.3668	31.5741	31.3881	31.2476	31.7596	31.3498	31.2743	31.5832	82	82	55	39.5	39.5	24.5	235.63	0	323.31	2800500000	223	1744	E9Q7G0	Numa1
27.2074	27.2553	27.2741	27.1104	27.0519	27.3177	27.1159	27.2741	27.2415	27.3211	27.4201	27.0888	27.2546	27.4879	26.715	27.5189	27.3614	26.7707	9	9	9	12.4	12.4	12.4	81.699	0	10.179	149920000	16	1745	Q3UQ84	Tars2
27.6647	27.6146	27.6322	27.8297	27.7429	27.7045	27.8547	27.7219	27.6532	27.6537	27.5967	27.5767	27.7593	27.9091	27.9346	27.7493	27.5751	27.656	9	5	5	10.4	7.3	7.3	78.196	0	90.364	217720000	12	1746	E9Q7M2	Tsc22d2
24.159	23.9454	23.8765	23.9953	24.0102	23.8766	24.0373	23.7591	23.7369	23.7809	24.0281	23.6868	23.8438	24.0251	24.0447	23.975	23.8852	24.3169	2	2	2	3.1	3.1	3.1	86.108	0	6.1044	16814000	5	1747	Q8R2Q4	Gfm2
NA	NA	NA	NA	NA	NA	NA	NA	NA	24.8693	24.8689	24.9939	24.6784	24.715	24.2146	25.0182	24.9483	24.9709	4	4	4	3	3	3	242.89	0.00093081	2.8155	35324000	5	1748	E9Q7P2	Cacna1i
28.1312	28.0604	27.9312	27.9662	27.8854	28.0402	28.0668	27.9129	27.9948	27.774	28.1999	28.1018	27.8771	28.153	28.3094	27.4873	28.0257	28.0711	4	4	4	3.5	3.5	3.5	163.58	0	3.8331	285770000	5	1749	Q05860	Fmn1
29.9421	30.1749	30.1031	30.1643	30.2215	29.9812	30.17	30.2345	30.0419	29.6621	29.8471	30.5003	29.8335	29.9613	31.1135	29.5837	29.9247	30.5783	40	2	0	83.9	11.7	0	28.734	0	41.589	1158400000	17	1750	E9Q7Q3	Tpm3
35.0224	34.9538	34.9257	34.9104	34.9104	34.9666	34.9666	34.9	34.9538	35.057	35.0034	34.8806	34.9784	34.9784	34.6916	35.0578	35.0037	34.8507	71	71	2	50.9	50.9	1.7	146.39	0	323.31	32890000000	390	1752	F7BQW7	Synj1
25.2335	24.6748	25.5413	25.5315	24.8683	25.5509	25.1826	25.3872	24.9058	25.1672	25.249	24.9262	25.0536	25.2477	25.0712	25.1646	25.4873	25.3454	5	5	5	9.9	9.9	9.9	81.36	0	4.6137	33406000	6	1753	E9Q7T7	Chadl
24.1646	24.1703	24.0039	24.1938	23.9504	24.1178	24.1201	24.1112	23.9386	23.887	23.8762	24.2297	23.8439	24.0132	24.6387	23.7352	23.8888	24.5316	5	2	2	8.2	4.1	4.1	80.289	0	39.641	19644000	2	1754	Q64338	Pde1c
29.4826	29.5656	29.3808	29.7415	29.6072	29.2668	29.7393	29.5513	29.3929	29.5972	29.4942	29.491	29.3934	29.4673	29.8047	29.4925	29.5328	29.6091	76	2	2	80.3	1.9	1.9	75.6	0	3.8182	789550000	8	1755	E9Q800	Immt
32.8376	32.7249	32.4042	32.741	33.148	32.6619	32.614	32.8982	32.9055	32.4896	32.7363	32.6739	32.9437	32.8631	32.8555	32.6644	32.6584	32.9542	50	34	1	41.7	31.7	2	129.26	0	323.31	7544100000	161	1756	E9Q828	Atp2b4
29.5149	29.4468	29.4163	29.2848	29.5512	29.4604	29.328	29.4643	29.4224	29.5408	29.4172	29.4045	29.4683	29.5099	29.3033	29.584	29.5016	29.3909	35	24	24	28.7	22.7	22.7	148.55	0	140.91	716780000	52	1757	Q8BYR5-2	Cadps2
31.2301	31.1125	31.1046	31.2408	30.9612	31.048	31.3398	31.1171	31.0823	31.3451	31.071	31.196	31.1612	31.1338	31.2706	31.1485	31.0903	31.0291	10	10	10	24.6	24.6	24.6	38.458	0	234.11	2337600000	48	1758	O35609	Scamp3
NA	NA	NA	NA	NA	NA	NA	NA	NA	22.4034	21.5726	21.3062	21.6639	21.6002	21.3385	21.8141	22.012	21.6007	1	1	1	2.8	2.8	2.8	61.734	0.0016376	2.1962	3968200	1	1759	E9Q8D0	Dnajc21
NA	NA	NA	NA	NA	NA	NA	NA	NA	21.6254	21.4136	21.8525	21.5728	21.5218	21.7856	21.5465	21.4134	21.6473	1	1	1	1.3	1.3	1.3	101.51	0.008206	1.5369	2938900	2	1760	E9Q8I7	Nfxl1
29.082	29.1677	29.1593	29.0962	29.1227	29.2136	29.0842	29.0605	29.1663	29.0624	29.1921	29.1263	29.0654	29.1889	29.0825	29.2154	29.156	29.0639	28	28	25	13.1	13.1	11.9	339.09	0	297.16	571420000	79	1761	E9Q8I9	Fry
29.0659	28.9769	28.8496	29.1937	29.1566	28.9476	29.2418	29.0099	28.9672	28.9114	28.9681	29.068	29.1117	28.9056	29.2482	28.9762	28.9991	29.1397	17	17	17	21.7	21.7	21.7	140.97	0	113.61	536110000	51	1762	Q6ZPZ3	Zc3h4
25.325	25.3163	25.0216	25.5717	25.4181	24.9096	25.5189	25.3019	25.2338	25.2566	25.1285	25.3927	25.2503	25.1882	25.4665	25.0523	25.1092	25.7388	3	3	2	9.9	9.9	7.5	47.952	0	6.1819	44391000	9	1763	Q8R3P7	Cluap1
25.0924	25.1278	24.1459	25.7721	25.6677	23.9717	26.0797	25.1982	24.1716	24.9749	24.7336	25.1656	24.5909	24.7946	25.3641	24.9024	24.9152	25.0569	67	1	1	49.7	1.2	1.2	140.74	0	4.8509	37461000	3	1764	Q8BRT1	Clasp2
33.1764	33.2743	33.1602	33.0596	33.1089	33.3073	33.1461	33.2019	33.1089	33.1941	33.1641	33.197	33.1826	33.1826	33.1723	33.2124	33.1396	33.1	33	33	8	26	26	5.8	123.08	0	323.31	9677700000	151	1765	E9Q8N8	Slc4a4
29.6194	29.7483	29.593	29.8979	29.7407	29.4561	29.9562	29.6595	29.6404	29.7845	29.6511	29.6957	29.7213	29.6704	29.8316	29.6033	29.672	29.7639	12	12	12	35.6	35.6	35.6	38.958	0	51.479	815820000	34	1766	E9Q8P8	Fam131b
30.0446	30.1003	29.9834	30.181	30.0783	29.9797	30.2472	29.9822	29.9634	30.0404	30.0308	30.1289	29.9973	30.0895	30.3305	29.8689	29.9384	30.1683	28	28	26	12.9	12.9	12.3	305.23	0	280.17	1090900000	73	1767	E9Q8T1	Tacc2
27.2622	27.4045	27.3084	27.3761	27.343	27.222	27.2546	27.2524	27.1253	27.258	27.144	27.4011	27.1513	27.2906	27.4968	27.2097	27.1458	27.4639	10	10	10	6.7	6.7	6.7	209.3	0	25.395	154710000	22	1768	E9Q8V6	Dennd4a
23.3216	23.2773	23.4764	23.5014	23.2374	23.596	23.5513	23.4573	23.6006	NA	NA	NA	NA	NA	NA	NA	NA	NA	1	1	1	2.2	2.2	2.2	80.614	0.002651	2.0409	10374000	4	1769	Q80YS6	Afap1
33.9646	33.9646	34.0491	33.7859	33.9294	34.1511	33.7323	33.941	34.0772	34.0099	34.0107	33.897	33.9377	33.996	33.943	33.9702	34.0469	33.8392	33	33	2	60.1	60.1	3.5	66.076	0	323.31	16875000000	223	1770	E9Q912	Rap1gds1
25.0643	25.4063	25.1621	25.2175	24.8886	25.0573	25.1734	25.1545	25.0627	25.2593	24.9368	25.1202	25.0871	24.8754	25.3046	25.1078	25.101	25.4476	3	3	3	7.3	7.3	7.3	63.049	0	28.212	38988000	6	1772	G3UW35	Nol4
24.9117	24.9189	24.9965	24.9256	24.8863	24.9783	24.7957	24.6672	25.0774	25.0586	25.0006	24.8623	24.2821	24.5478	25.5213	24.9922	24.9097	24.8741	9	4	4	8.7	4.8	4.8	122.43	0	36.535	30935000	9	1773	O35071	Kif1c
31.5497	31.5939	31.5019	31.577	31.5977	31.4528	31.5572	31.5558	31.4773	31.4582	31.5136	31.6852	31.5132	31.473	31.7552	31.4556	31.5253	31.5736	64	64	1	38.5	38.5	0.7	206.5	0	323.31	3099500000	206	1775	Q9QZQ1	Mllt4
30.3792	30.1086	30.0001	30.7157	30.2445	30.2213	30.6636	30.0946	30.1364	30.079	29.9045	30.4305	30.1686	30.3781	30.8314	29.7296	30.1598	30.6279	4	4	3	40	40	37.3	15.265	0	76.475	1411300000	79	1776	E9Q9C5	Atp6v0c
NA	NA	NA	NA	NA	NA	NA	NA	NA	24.5125	24.517	24.3197	24.728	24.4627	24.0442	24.6459	24.4058	24.0962	1	1	1	10.1	10.1	10.1	15.634	0.00078272	2.9363	18466000	4	1777	E9Q9D5-3	Rabl2
28.2453	28.0818	28.0131	28.5729	28.5012	27.8224	28.4036	28.3085	27.9815	28.0219	28.0808	28.1859	28.0703	28.2662	28.6734	27.9832	28.2115	28.3471	8	8	6	9.8	9.8	7.5	114.58	0	32.98	310810000	20	1778	Q80TM6	R3hdm2
25.6231	26.0961	26.1611	26.1759	25.771	26.6046	25.8218	26.5933	25.564	24.9581	26.0388	26.2219	25.7295	26.0339	26.819	25.7093	26.2106	26.4687	3	3	3	5.3	5.3	5.3	102.26	0	4.8217	53290000	6	1779	Q9JK45	Kcnq5
32.013	31.8994	31.9765	31.8076	32.0737	32.0686	31.7224	31.994	31.9047	31.9439	32.0052	31.8619	32.0097	32.0601	31.5147	31.9976	32.0911	32.016	34	28	2	40.5	33.7	1.8	100.82	0	323.31	3952400000	151	1780	E9Q9H0	Dlg1
26.5063	26.4996	26.5514	26.5927	26.6339	26.556	26.6541	26.6023	26.5663	26.7574	26.535	26.4234	26.7126	26.7225	26.7457	26.5934	26.575	26.5237	4	4	4	7.6	7.6	7.6	71.721	0	23.871	103830000	8	1781	P54103	Dnajc2
24.0776	23.8795	23.974	24.0882	24.0909	24.1073	23.3677	24.0776	23.863	24.8404	23.9501	24.275	24.1579	24.5571	22.9049	23.2069	24.1639	24.0479	7	4	4	7.8	4.9	4.9	128.43	0	3.7555	12478000	5	1782	Q6ZQB6	Ppip5k2
25.9532	26.0662	25.7429	26.2035	26.2297	25.7649	26.1238	26.0464	25.8186	26.1337	25.933	26.0284	25.8555	25.9762	26.2063	25.7938	25.8298	26.2509	6	6	6	3.8	3.8	3.8	254.32	0	13.535	69889000	12	1783	E9Q9K8	Akap6
28.0921	28.0033	27.8719	28.2146	27.9531	27.874	28.2661	28.0295	27.8459	28.1077	27.9544	28.1137	27.8656	27.9784	28.0238	28.0027	27.8033	28.0586	10	10	10	16.6	16.6	16.6	79.757	0	16.716	263250000	21	1784	Q5RKR3	Islr2
26.6691	26.2388	26.7206	26.3093	26.4525	26.4924	26.1307	26.2178	26.4772	26.3152	26.6594	26.3359	26.3482	26.3482	26.5956	26.5883	26.3823	26.4435	4	4	4	4.4	4.4	4.4	124.39	0	8.3588	84717000	7	1785	E9Q9Q2	R3hdm1
31.3411	31.2619	31.6152	31.5803	31.3084	31.9552	31.6368	31.8216	31.7941	31.3645	31.823	32.0127	32.1058	31.2051	31.5539	31.4954	31.2475	31.7072	39	39	0	46.5	46.5	0	89.272	0	323.31	3212500000	129	1787	E9QA15	Cald1
27.9461	27.7479	27.8399	27.8977	27.7583	28.0404	27.8922	28.0761	28.0124	27.7693	28.1056	28.2832	28.1702	27.5796	28.056	27.6683	27.6747	27.9634	35	3	1	59.7	4.1	1.9	61.836	0	3.8969	278470000	12	1788	E9QA16	Cald1
25.1519	24.9652	25.1288	24.73	25.0979	25.3132	24.6549	24.9191	25.1825	25.2508	24.9932	24.9824	24.8751	24.9744	24.9284	25.1143	24.9831	24.9921	4	4	3	9.9	9.9	6.8	48.29	0.0013661	2.449	36815000	5	1789	E9QAB6	Ptar1
30.055	30.011	30.0368	29.9653	30.1429	30.1186	29.7074	29.9965	30.0132	30.0873	30.06	29.8943	30.0044	30.0189	29.7309	30.1077	30.0376	30.0693	12	11	0	25.5	24.2	0	58.971	0	323.31	1075000000	57	1790	E9QAC6	Pick1
23.7675	23.8685	23.8873	24.0257	23.774	24.4071	23.8935	24.1961	24.1898	24.1192	24.001	23.7296	23.9213	23.8429	24.164	24.5127	24.1638	24.1746	3	3	3	2.2	2.2	2.2	207.05	0.0010787	2.7128	17700000	4	1791	E9QAE3	Btaf1
28.5914	28.786	28.6402	28.7882	28.5552	28.7249	28.8273	28.6388	28.7149	28.6136	28.6678	28.9499	28.5082	28.6212	28.9656	28.5364	28.5961	28.7826	23	23	15	17.2	17.2	11.1	200.8	0	113.78	406990000	39	1792	Q0VGY8	Tanc1
29.5266	29.3978	29.4206	29.5195	29.5819	29.4756	29.3402	29.6059	29.5326	29.4604	29.5512	29.4825	29.5774	29.4575	29.4486	29.6103	29.6086	29.456	20	20	20	25.8	25.8	25.8	92.07	0	62.893	735200000	54	1795	Q6ZQ82	Arhgap26
32.0259	31.8957	31.8848	31.9603	31.9786	31.8866	31.9112	31.916	31.9512	32.0165	31.8961	31.7971	31.8786	32.0323	31.9245	31.9604	31.8815	31.9093	19	19	12	59.8	59.8	48	47.989	0	96.562	4091700000	108	1796	E9QAQ5	Gsk3b
30.5736	30.5037	30.3481	30.5333	30.3977	30.2272	30.6452	30.4945	30.4382	30.5268	30.4108	30.514	30.4911	30.4407	30.4571	30.5012	30.4481	30.4379	29	29	21	19.9	19.9	14.9	217.75	0	223.12	1462200000	71	1797	Q6PDQ2	Chd4
27.9224	27.9433	27.9394	27.6564	28.0182	28.1497	27.5831	27.9567	27.8306	27.9901	27.9853	27.9245	28.001	27.9996	27.3332	27.9949	28.0617	27.7409	7	7	7	16.3	16.3	16.3	47.622	0	7.0311	229060000	23	1798	Q7TNC9	Inpp5a
26.5724	26.7916	26.6294	26.5957	26.9626	26.7088	26.6201	26.5748	26.6979	26.7906	26.7928	26.4899	26.6043	26.5786	26.6863	26.6242	26.8256	26.4762	5	5	5	4.3	4.3	4.3	180.38	0	29.27	115680000	11	1799	P61460	Depdc5
29.7544	29.6338	29.6325	29.9295	29.6547	29.607	29.8896	29.6678	29.5638	29.638	29.5488	29.6673	29.6157	29.6936	29.956	29.6107	29.6433	29.8244	29	29	28	17.4	17.4	17	256.47	0	129.6	855290000	61	1800	E9QAT4-2	Sec16a
30.9315	30.8903	30.7549	30.851	30.8525	30.8105	30.6876	30.8269	30.7861	30.7946	30.8664	30.7969	30.8098	30.873	30.8343	30.8162	30.8622	30.8141	27	27	27	36.6	36.6	36.6	102.37	0	160.03	1885200000	94	1802	E9QB02	Mars
27.8974	27.5995	27.6238	27.6066	27.5726	27.5552	27.6745	27.5751	27.7966	27.9104	27.8783	27.6705	27.8193	27.7584	27.1083	27.9211	27.8053	27.178	3	3	3	22.5	22.5	22.5	18.698	0	41.051	210990000	12	1803	E9QJS0	Mrps10
24.8298	24.554	24.5229	24.8192	24.7079	24.5438	24.7634	24.6085	24.8027	24.7706	24.6949	23.9139	24.9712	25.1747	24.6658	24.2109	24.6243	24.5988	2	2	2	4.9	4.9	4.9	53.245	0.0012276	2.641	23716000	4	1804	Q3UMQ8	Naf1
25.1892	25.2205	25.2539	25.2058	25.3398	25.2432	25.6185	25.5146	25.2385	25.2401	25.2594	25.4114	25.1346	25.3982	25.8265	24.9996	25.0939	25.4334	1	1	1	6.6	6.6	6.6	21.949	0	4.7943	40962000	4	1805	E9QJT3	Sft2d3
NA	NA	NA	NA	NA	NA	NA	NA	NA	21.3058	20.5864	20.9803	21.1166	21.5728	22.0829	21.4655	21.278	21.7026	1	1	1	2.7	2.7	2.7	69.703	0.0092398	1.4452	2417800	1	1806	Q68ED3	Papd5
26.3776	26.3288	26.4376	26.4376	26.4424	26.314	26.5712	26.3181	26.5818	26.3232	26.1996	26.6164	26.3852	26.3883	26.589	26.1571	26.2995	26.5734	13	12	12	16.2	15.5	15.5	125.3	0	18.796	88410000	17	1807	Q8CG79	Tp53bp2
25.6225	25.4855	25.4496	25.4906	25.5806	25.4307	25.4181	25.3602	25.4284	25.7258	25.6271	25.316	25.6366	25.4833	24.8525	25.6679	25.6691	25.2651	6	6	6	8.7	8.7	8.7	77.92	0	8.3058	47530000	14	1808	Q8K2Z2	Prpf39
26.2712	26.5962	26.7462	26.526	25.947	26.4348	26.27	26.5605	26.6821	26.9215	26.5784	26.2777	26.8071	26.347	25.9534	26.6654	26.6984	25.9699	5	5	5	9.3	9.3	9.3	71.855	0	205.45	100780000	16	1809	P18581	Slc7a2
29.9436	29.994	29.9045	30.145	30.0023	29.928	30.2396	30.074	29.8746	30.0195	29.9465	30.0531	30.0837	29.9867	30.0147	30.0553	29.8982	29.9972	26	26	26	24	24	24	162.92	0	260.55	1023300000	84	1810	E9QK04	Neo1
24.5556	24.4864	24.7834	24.8861	24.6115	24.8649	25.0827	24.7293	24.6404	24.9663	24.4522	24.893	24.845	24.8265	24.5783	24.6873	24.7201	24.6572	6	6	6	2.3	2.3	2.3	502	0	165.72	31902000	9	1811	Q8BNA6	Fat3
26.9201	27.34	26.5503	27.6512	27.2055	26.7126	27.7089	26.9705	26.5707	27.1501	27.0353	27.0836	26.9665	27.1737	27.1054	26.8834	27.1708	27.1496	5	2	2	7.2	3	3	94.148	0	15.128	146800000	6	1812	Q99K10	Nlgn1
31.5588	31.5603	31.4244	31.6715	31.5897	31.3657	31.7479	31.5588	31.4393	31.5428	31.507	31.5504	31.4786	31.5319	31.7841	31.4935	31.4846	31.6082	29	29	1	36.6	36.6	0.9	96.804	0	237.31	3001000000	136	1813	Q8K4G5	Ablim1
29.2058	29.1197	28.9873	29.1617	29.0589	29.0901	28.9591	29.1061	29.1175	28.95	29.0991	29.1464	29.1025	29.0725	29.102	29.1539	29.0883	29.2497	14	14	12	16.1	16.1	12.4	90.791	0	34.801	561780000	45	1814	E9QK48	Eml2
30.6233	30.6117	30.4971	30.6921	30.9192	30.4967	30.6404	30.7754	30.6036	30.6821	30.7385	30.6295	30.6519	30.668	30.3746	30.724	30.6672	30.6995	16	16	16	22.3	22.3	22.3	82.198	0	21.452	1643200000	62	1815	Q8CHT1	Ngef
30.292	30.418	30.194	30.617	30.4636	30.3032	30.4073	30.478	30.2543	30.1231	30.3246	30.4873	30.3034	30.3654	30.8212	30.3662	30.2884	30.4173	16	16	16	46.2	46.2	46.2	45.924	0	202.64	1301100000	55	1816	Q9JKS5	Habp4
23.5545	23.9891	24.337	23.5262	23.8699	24.4036	23.4022	23.7372	24.3564	23.9839	23.7835	24.4703	24.4129	23.7074	23.1491	23.7759	23.7442	24.1308	2	2	2	2.5	2.5	2.5	128.63	0	4.7973	12367000	4	1817	Q3UHX0	Nol8
31.5426	31.4881	31.5239	31.4369	31.5753	31.4915	31.4366	31.4679	31.4294	31.4467	31.4491	31.4637	31.4313	31.5168	31.6076	31.4875	31.51	31.5103	38	38	38	29.5	29.5	29.5	154.64	0	156.65	3069900000	136	1818	E9QKE4	Rab3gap2
27.897	27.9151	27.8606	28.0111	28.0836	27.7319	27.9441	27.9928	28.0249	27.8383	27.8742	27.9889	27.9457	27.8002	28.3931	27.7596	27.804	28.1145	20	20	3	15.5	15.5	2.4	156.4	0	95.686	250350000	44	1819	E9QKE9	Cux1
24.0251	24.1591	24.1052	24.0349	24.1918	24.2763	23.1557	24.0754	23.9115	24.179	24.1927	23.9165	23.9507	24.1301	23.2875	24.1396	24.1987	23.8452	3	3	3	8.5	8.5	8.5	52.938	0	4.1797	17603000	4	1820	E9QKG3	Trmt11
31.4036	31.3569	31.2592	31.3281	31.4249	31.2505	31.323	31.2773	31.2619	31.3505	31.2044	31.3002	31.3098	31.2803	31.518	31.3231	31.308	31.3601	60	51	1	39.5	35.4	1.6	169.31	0	323.31	2681700000	172	1821	E9QKH0	Clasp1
32.6353	32.6426	32.4815	32.8144	32.6956	32.4958	32.6987	32.6232	32.6087	32.5859	32.5833	32.6822	32.6466	32.5719	32.8	32.6269	32.5112	32.7181	45	45	41	47.6	47.6	44.5	134.94	0	323.31	6143400000	186	1822	E9QKH8	Ctnnd2
25.8304	25.9792	26.0424	26.1421	26.0526	26.1588	26.1719	25.9428	26.0759	25.9807	26.0407	26.2742	25.4783	25.8732	26.5086	26.2261	26.004	25.9229	11	9	9	27.9	25	25	57.478	0	24.08	62750000	12	1823	Q8K3I9	Glcci1
24.2504	23.8213	24.4593	23.9561	23.8213	24.1007	23.864	23.9032	24.2109	24.3065	24.1171	23.815	24.5367	24.6564	23.2533	23.6885	24.1956	23.7124	3	3	3	3.7	3.7	3.7	129.24	0	12.048	15396000	7	1824	Q9QZW0	Atp11c
29.1477	29.1882	29.1534	28.9981	29.1406	29.0874	28.8796	29.1882	28.98	29.177	29.1098	29.1946	29.1239	29.1466	28.3391	29.2532	29.3043	29.049	13	13	13	14.3	14.3	14.3	116.05	0	62.151	553820000	33	1825	Q91YE6	Ipo9
28.4977	28.1357	28.3234	28.2834	28.3815	28.2869	28.1843	28.2277	28.2716	28.4291	28.3249	28.2007	28.3926	28.309	27.8219	28.2405	28.4468	28.3272	8	8	8	18.4	18.4	18.4	43.088	0	45.827	327510000	26	1828	Q91YX5	Lpgat1
30.1643	30.2506	30.249	30.2406	30.1821	30.0286	30.2203	30.1288	30.123	29.9985	30.0942	30.2848	30.0246	30.1184	30.266	30.1297	30.1942	30.4177	25	25	25	24.3	24.3	24.3	138.36	0	323.31	1230200000	72	1829	E9QLA5	Inf2
26.5509	26.4803	26.8151	26.5533	26.4706	26.663	26.6067	26.3719	26.6766	26.4519	26.8708	26.3341	26.7283	26.5631	26.1281	26.9402	26.8286	26.277	6	6	6	39.3	39.3	39.3	26.354	0	11.45	98982000	16	1830	Q3UFF7	Lyplal1
29.9358	29.8892	29.9177	29.9969	30.065	29.8871	29.7169	30.0603	29.9576	29.9634	29.9101	29.9167	29.9322	30.0031	29.9611	29.8787	29.9415	29.9278	19	19	19	29.3	29.3	29.3	87.547	0	134.15	975140000	75	1831	E9QLH4	Trim9
32.6077	32.6203	32.5387	32.5693	32.692	32.6971	32.4066	32.6545	32.6893	32.5115	32.6695	32.7421	32.6692	32.6615	32.349	32.6792	32.6944	32.6162	52	41	32	54.5	47.4	40.4	97.189	0	323.31	6335400000	158	1832	Q8BZ98	Dnm3
25.8281	25.6369	25.7042	25.6844	25.5644	25.7417	25.7015	25.5925	25.7528	25.7848	25.5875	25.7146	25.6528	25.8064	25.1979	25.711	25.7258	25.5176	3	3	3	18.9	18.9	18.9	33.184	0	7.2069	54912000	8	1833	Q66JT5	Tpgs2
27.3918	27.1733	27.257	27.1638	27.4454	27.2095	27.0957	27.2889	27.2718	27.0318	27.2596	27.2868	27.1929	27.6489	27.161	27.2072	27.1469	27.3743	3	3	3	7.8	7.8	7.8	70.502	0	12.478	171990000	9	1834	Q14B80	Kcnc2
24.9862	25.0373	24.9845	24.9307	24.9162	24.9407	24.9899	25.104	25.117	24.8483	25.1988	24.9696	25.1448	25.2972	24.4184	25.3758	25.1862	24.8628	2	2	2	4	4	4	61.771	0.00093038	2.8069	32870000	5	1835	Q8BMC3	Shc2
32.4287	32.1439	32.6893	32.0504	32.1497	32.3812	32.4832	32.3214	32.434	32.4723	32.298	32.3246	32.3432	32.3622	32.2691	32.0218	32.4613	32.4717	40	40	40	35.9	35.9	35.9	130.67	0	323.31	5332300000	171	1836	E9QM38	Slc12a2
30.3024	30.3816	30.2367	30.5639	30.3141	30.3035	30.5983	30.3191	30.4182	30.3067	30.1439	30.4224	30.3216	30.2276	30.8611	30.2107	30.2823	30.4965	24	23	0	20.9	20.3	0	136.48	0	323.31	1316300000	61	1837	O70305	Atxn2
31.9876	31.9516	31.8628	32.0677	31.9594	31.959	31.9297	31.9473	31.9661	31.9555	31.8556	31.9569	31.9488	31.9239	32.217	31.8905	31.8884	31.9787	40	40	3	40.2	40.2	1.8	134.59	0	323.31	4042700000	183	1838	Q148V7	Kiaa1468
28.8658	29.2121	29.0379	28.9346	28.9295	29.0444	29.0212	29.0126	29.0392	29.0607	28.9353	29.0006	28.9001	29.013	29.1078	29.0207	29.058	29.0728	21	20	14	13.2	12.8	8.5	249.57	0	87.281	523800000	44	1839	E9QM99	Dock10
23.8293	23.3515	23.6873	23.6645	23.4208	23.284	23.7782	23.4651	23.7343	NA	NA	NA	NA	NA	NA	NA	NA	NA	3	3	3	10.1	10.1	10.1	48.072	0.0012188	2.5311	14496000	4	1840	Q3TNH5	Fam172a
28.1192	28.1037	27.9986	28.2451	28.164	27.8755	28.2188	28.0186	27.7925	27.9996	27.8802	28.0654	27.9962	28.0019	28.3499	27.9179	27.9785	28.2885	6	6	6	21.7	21.7	21.7	39.432	0	52.296	284320000	16	1841	Q8CES0	Naa30
30.9443	31.0112	30.8645	31.098	31.0459	30.974	31.1176	31.0802	30.9564	31.0445	30.9608	31.1141	31.0186	31.0346	31.0347	30.9717	30.992	30.8836	31	31	30	28.7	28.7	28.7	131.86	0	323.31	2034200000	95	1842	Q3UVX5	Grm5
NA	NA	NA	NA	NA	NA	NA	NA	NA	23.1884	22.7382	24.3124	23.0606	22.475	24.6063	23.0409	23.0894	23.161	1	1	1	0.2	0.2	0.2	406.57	0.0094906	1.4293	17298000	1	1843	Q61329	Zfhx3
25.9851	25.9303	25.8713	25.9054	26.0264	26.0093	25.9401	26.0486	25.9788	25.99	25.8092	25.8091	26.0661	25.9622	25.5879	25.8539	25.9573	25.9917	8	8	8	8.5	8.5	8.5	123.84	0	76.827	62339000	15	1844	Q99PP7	Trim33
25.3827	25.5877	25.2716	25.7296	25.4948	24.9791	25.7323	25.2338	25.1092	25.2711	25.3624	25.3253	25.1883	25.2368	25.7763	25.1963	25.3078	25.5696	6	6	6	3.1	3.1	3.1	252.3	0	9.2002	43253000	9	1845	Q80TN7	Nav3
25.0918	25.2341	25.5446	25.2527	25.4567	25.6276	25.0292	25.2293	25.2274	24.9566	25.3433	26.8901	25.3097	24.5388	26.3702	24.7583	25.029	25.1242	34	1	1	32.9	1	1	121.27	0	14.493	45148000	4	1846	H3BKE6	Asap1
22.7359	22.8188	22.5298	22.6869	22.8486	22.1594	22.8248	22.7161	22.7557	22.6364	22.2373	23.2648	22.0824	22.0436	23.4313	22.1397	22.7851	23.0402	3	2	2	4.8	3.9	3.9	96.275	0	15.265	6216100	3	1847	O35625	Axin1
26.8556	27.0043	27.226	26.8118	26.9922	27.2175	26.8048	27.0685	27.2575	26.8912	27.0783	27.0301	26.9664	27.0466	26.9498	27.1675	27.0324	27.083	13	13	13	26.6	26.6	26.6	66.365	0	25.957	125630000	27	1848	Q8BH86	9030617O03Rik
31.1236	31.131	30.9505	31.2184	31.2296	31.0241	31.1684	31.1414	31.0014	31.0267	31.1063	31.0446	31.0615	31.0753	31.4029	31.0696	31.1329	31.1982	32	32	27	43.3	43.3	34.8	86.305	0	180.68	2244800000	111	1849	Q05512	Mark2
28.331	28.3323	28.305	28.426	28.3552	28.2903	28.3687	28.317	28.3389	28.2698	28.2456	28.45	28.3426	28.2885	28.3837	28.2071	28.2719	28.3751	18	18	18	23.5	23.5	23.5	115.71	0	89.312	336470000	45	1851	Q8BLK9	Rps6kc1
32.4071	32.4469	32.3265	32.4422	32.3382	32.3218	32.4018	32.3709	32.273	32.4599	32.3849	32.3206	32.3047	32.4226	32.26	32.4231	32.4178	32.2952	56	56	52	52.1	52.1	49	124.42	0	323.31	5443400000	227	1852	Q812A2	Srgap3
26.4179	26.2682	26.2824	26.7403	26.4994	26.3024	26.5472	26.6729	26.4205	26.4445	26.5381	26.4005	26.3614	26.373	26.7841	26.2349	26.4829	26.3354	7	7	7	13.9	13.9	13.9	86.751	0	11.596	83101000	13	1853	Q922K7	Nop2
30.9569	30.9042	31.0243	30.9824	31.0506	30.8739	30.8067	30.8534	30.9824	30.7424	30.933	30.8495	30.9588	31.0295	31.1126	30.8328	30.9028	31.0819	36	36	3	35.2	35.2	5	127.42	0	323.31	1967100000	127	1854	Q9QWY8	Asap1
29.1037	28.457	28.9539	28.8996	28.6133	28.6729	29.3342	28.962	28.6178	29.0685	28.6159	28.7055	29.1125	28.7859	28.9014	28.7554	28.7671	28.9621	19	19	19	12.5	12.5	12.5	197.09	0	33.272	501050000	54	1855	P02469	Lamb1
30.7772	30.8843	30.9258	30.6261	30.9361	30.9241	30.7277	30.7919	30.8714	30.8978	30.9715	30.7595	30.8554	30.8932	30.474	30.9288	30.9804	30.7082	30	30	29	25.2	25.2	24.2	148.25	0	323.31	1860800000	103	1857	E9QNF7	Cntnap2
25.9944	25.8826	26.0565	25.8473	25.9061	26.0947	26.0179	25.8812	25.7789	25.8982	25.8351	26.0856	25.8858	25.9961	25.7819	25.9149	25.9879	25.9277	8	8	8	11.1	11.1	11.1	110.82	0	6.8892	64741000	13	1858	Q6PHS6	Snx13
28.442	28.7376	28.5065	28.7074	28.6847	28.4526	28.9035	28.6808	28.4318	28.5023	28.5419	28.6639	28.4842	28.6817	28.7032	28.387	28.4974	28.7534	11	11	1	28.1	28.1	4.1	56.712	0	64.855	387510000	29	1859	E9QNH7	Acbd5
24.8693	25.1353	24.9892	24.7375	25.1036	25.0803	24.8302	24.8051	24.9826	24.9557	25.2392	24.9954	25.3314	25.1265	24.5154	25.0758	25.1357	24.4762	5	5	3	8.2	8.2	5.2	87.757	0	4.2211	27745000	5	1860	Q61851	Fgfr3
28.2598	28.3775	28.1515	28.496	28.2412	28.2858	28.6575	28.3115	28.1151	28.194	28.3579	28.3288	28.1934	28.2101	28.6842	28.3705	28.2985	28.3107	7	6	5	25.9	23	20	30.945	0	33.47	310960000	15	1861	Q9JJ69	Kcnip2
31.3288	31.2321	31.4053	31.1762	31.2935	31.3969	31.0188	31.3244	31.3244	31.334	31.3954	31.2348	31.3731	31.3162	30.9504	31.4504	31.3617	31.1614	39	39	39	30	30	30	149.69	0	323.31	2454800000	133	1862	E9QNN1	Dhx9
37.1854	37.1186	37.0801	37.2398	37.1854	37.0799	37.2397	37.1347	37.0801	37.1851	37.0232	37.2064	37.1144	37.082	37.4012	37.0234	37.0461	37.2274	20	20	3	51.7	51.7	17.7	26.856	0	323.31	156070000000	771	1863	E9QNP0	Kxd1
23.9005	23.9878	23.9372	23.5174	23.8647	23.6221	23.8482	23.6522	23.8551	23.7674	23.8224	23.7437	23.8259	24.018	23.7311	23.5676	23.734	23.7349	225	1	0	45.1	0.4	0	622.26	0	15.33	13389000	5	1864	E9QNP1	Macf1
25.4759	25.3378	25.7664	25.3584	25.35	25.6368	25.3364	25.3065	25.4432	25.4435	25.4376	25.3593	25.485	25.5586	25.6618	25.4585	25.4763	25.4779	5	4	4	4.7	4	4	155.79	0	11.318	46287000	10	1866	Q60751	Igf1r
28.5414	28.573	28.4668	28.4167	28.4837	28.4407	28.332	28.4909	28.2887	28.5303	28.3874	28.3395	28.3492	28.6043	28.4613	28.603	28.4855	28.4529	29	29	29	7.5	7.5	7.5	520.68	0	33.773	367620000	52	1867	Q9JLC8	Sacs
26.3572	26.475	26.4456	26.6155	26.5739	26.4859	26.4543	26.538	26.5136	26.3571	26.2518	26.5542	26.5468	26.3931	26.9476	26.4464	26.423	26.421	11	11	10	13.9	13.9	12.8	138.02	0	51.264	94794000	29	1868	Q7TPV2	Dzip3
26.9579	27.1149	26.8776	27.0527	27.2267	26.8698	27.1352	27.0742	26.9508	27.061	27.0275	26.9427	27.047	27.0584	27.0871	26.9983	27.0257	27.0495	7	7	7	4	4	4	282.5	0	42.913	133210000	19	1869	S4R1Y1	Cul9
26.0745	25.9164	26.0173	25.9457	26.0529	26.1901	25.8531	25.9772	25.9998	26.0856	26.1499	26.0208	26.0097	26.1141	25.6634	26.1768	26.0812	25.9366	7	7	7	4.9	4.9	4.9	193.4	0	40.461	73655000	20	1870	Q8BZ05	Arap2
28.2512	28.1464	28.0733	28.096	28.1254	28.2636	28.1047	28.029	28.1959	28.3016	28.2367	27.8098	28.2068	28.1834	27.7622	28.205	28.1213	28.0665	12	12	12	2.6	2.6	2.6	782.72	0	12.238	286010000	28	1871	Q6ZWQ0	Syne2
29.1296	29.2917	29.0057	29.0426	29.1454	29.2942	29.5606	29.2211	29.1088	29.1892	29.1547	29.3052	29.212	29.212	29.1733	29.3204	29.2054	29.0569	19	19	19	20.3	20.3	20.3	119.65	0	150.94	604010000	49	1872	Q8K3E5	Ahi1
28.5057	28.3719	28.6419	28.6619	28.5514	28.6325	28.599	28.2977	28.6359	28.6444	28.6208	28.7726	28.5417	28.3122	28.718	28.5933	28.5862	28.6831	7	7	7	16	16	16	41.595	0	16.853	362410000	22	1873	Q8VHK5	Mlc1
30.7801	30.747	30.6368	30.895	30.797	30.6817	30.9875	30.8255	30.7151	30.7369	30.6788	30.8171	30.7231	30.7095	31.1002	30.7264	30.7087	30.8332	56	56	56	44.5	44.5	44.5	167.29	0	323.31	1792800000	177	1874	E9QP99	Golga3
33.5566	33.6218	33.7633	33.4382	33.6684	33.7949	33.3591	33.6309	33.7345	33.5308	33.6689	33.6245	33.583	33.6916	33.4459	33.6623	33.7105	33.6764	58	58	58	52.8	52.8	52.8	129.68	0	323.31	12684000000	269	1875	Q05920	Pc
27.3496	27.2259	27.2732	27.0461	27.3794	27.4118	26.8344	27.3091	27.531	27.1403	27.1125	27.4591	27.2853	27.3279	27.5785	27.138	27.101	27.4939	8	8	7	11.2	11.2	10.1	87.084	0	8.2365	167060000	18	1876	Q61410	Prkg2
25.5579	25.8504	26.0861	26.0845	25.8171	25.7136	25.9179	25.9424	25.7655	25.913	25.9012	25.8072	25.9063	25.7874	25.6106	26.0264	25.8308	25.9326	8	8	8	9.8	9.8	9.8	150.33	0	21.209	52560000	13	1877	Q6A026	Pds5a
22.3606	23.2153	22.557	22.7458	23.2638	22.8693	22.8533	22.9795	22.1062	NA	NA	NA	NA	NA	NA	NA	NA	NA	2	2	2	1.6	1.6	1.6	309.15	0.00093067	2.8121	6660300	2	1878	E9QPU1	Vwf
26.5357	26.3778	26.7174	26.445	26.4092	26.9449	26.2547	26.8002	26.9445	26.6817	27.0106	27.1013	27.2892	26.2685	25.7726	26.3876	26.6138	26.3019	5	5	5	3.8	3.8	3.8	182.29	0	9.571	106560000	9	1879	E9QPX1	Col18a1
32.1356	32.2425	32.2907	32.1117	32.281	32.2568	32.1028	32.1847	32.3298	32.0516	32.3295	32.304	32.0685	32.1691	32.1923	32.1729	32.3327	32.2405	12	12	4	53.1	53.1	17.1	19.803	0	137.82	4574500000	62	1880	E9QPX3	Ndufs4
30.0585	30.1211	29.9306	30.098	30.097	29.9382	30.2207	30.0441	30.0091	30.114	29.9429	30.1335	30.0166	29.9185	30.3231	29.9542	29.9405	30.192	67	67	67	21.8	21.8	21.8	434.13	0	298.04	1081700000	134	1881	E9QQ10	Akap9
26.0943	25.96	25.8551	25.7025	25.8641	26.1526	25.9393	25.9012	25.8002	25.6518	25.8297	25.8683	26.0016	26.0175	25.9417	25.9295	25.9867	25.8882	4	4	4	7	7	7	93.446	0	7.6247	63961000	13	1882	Q69ZI1	Sh3rf1
27.399	27.399	27.401	27.5718	27.2861	27.3383	27.4978	27.3723	27.5376	27.4191	27.3902	27.509	27.4716	27.5446	27.2089	27.5059	27.4362	27.4602	10	10	8	18.2	18.2	11.3	94.786	0	26.123	171480000	25	1883	F8WHP5	Ddhd1
30.2907	30.1918	29.9714	30.3878	30.358	30.0207	30.4767	30.1115	30.131	30.2165	30.091	30.2824	30.1627	30.0393	30.5846	30.1455	30.0924	30.3234	22	22	22	23.1	23.1	23.1	136.74	0	323.31	1214300000	89	1884	F2Z3U3	Raph1
28.2711	28.1497	27.0159	28.4284	27.4402	28.0104	27.8921	27.2931	27.1567	27.7852	27.5575	27.5811	27.686	27.5782	27.5797	27.9811	27.5169	27.5247	5	5	5	14.4	14.4	14.4	60.134	0	15.954	166640000	8	1885	F2Z469	Matn4
29.1008	29.1451	29.1186	28.9288	29.0365	29.125	28.8729	29.1412	29.1699	29.1969	29.2659	28.8897	29.128	29.1565	28.6958	29.3708	29.2293	28.7778	18	18	18	40.4	40.4	40.4	63.758	0	323.31	541390000	55	1886	Q9Z2A0	Pdpk1
22.6315	22.4983	22.3333	22.6573	22.6743	22.3706	22.5929	22.4733	22.5361	NA	NA	NA	NA	NA	NA	NA	NA	NA	1	1	1	8.6	8.6	8.6	27.205	0.00047371	3.0758	6641700	1	1887	Q9CZB6	Med7
23.1921	22.9944	23.2164	23.3426	23.4313	23.6376	23.4701	23.6141	23.2026	23.2566	23.2563	23.4336	23.2446	23.4284	23.8292	23.221	23.2276	23.3913	3	3	2	5.4	5.4	3.4	59.837	0	6.0407	11431000	2	1888	P97318-2	Dab1
29.1424	29.1424	28.9284	29.2729	29.2524	29.0285	29.2821	29.1641	28.9712	29.1306	29.1504	29.2467	29.1485	29.0898	29.3305	29.0862	29.0103	29.1086	26	15	15	18.5	11.2	11.2	180.25	0	76.552	582260000	54	1891	Q6DIC0	Smarca2
24.7478	25.0713	24.7617	25.0162	24.9763	24.8107	25.1224	24.9364	24.9786	24.9385	25.008	24.9392	24.9336	24.8872	24.567	25.1736	25.3409	24.6541	1	1	1	29.9	29.9	29.9	9.6308	0	13.836	27688000	3	1892	F2Z4B3	Cdk2ap1
25.235	25.2144	25.1138	25.3999	25.1965	24.9619	25.3561	25.2321	25.0354	24.7017	24.8629	25.2655	25.033	25.1903	25.9377	24.6799	25.0798	25.7779	202	1	1	50.4	0.4	0.4	504.22	0	10.957	44422000	10	1893	F6Q750	Macf1
23.1786	22.8634	22.6469	23.1434	23.2526	23.1273	23.0067	23.4043	22.931	23.3158	22.8536	23.0407	23.3621	22.9657	23.0506	23.4808	22.8744	22.7662	12	1	1	9.1	1.3	1.3	213.07	0.0096275	1.4275	7861100	2	1894	F6QC57	Ubr3
22.8531	22.9692	22.6953	23.0157	23.1011	22.6575	23.1478	22.8428	22.752	NA	NA	NA	NA	NA	NA	NA	NA	NA	2	2	2	5.3	5.3	5.3	58.312	0	5.7088	7333600	2	1896	O54949	Nlk
32.5711	32.5264	32.5312	32.7403	32.6608	32.1915	32.8233	32.7223	32.4303	32.3858	32.4539	32.7203	32.4724	32.4631	33.4103	32.3178	32.3088	32.7476	8	8	8	39.4	39.4	39.4	17.587	0	5.4721	6739700000	22	1897	P47915	Rpl29
24.5027	25.6041	26.3553	24.6214	26.0057	26.3093	24.7224	25.3016	26.2918	NA	NA	NA	NA	NA	NA	NA	NA	NA	3	3	3	8.4	8.4	8.4	48.176	0	5.1525	49231000	6	1898	O09161	Casq2
26.8791	26.93	26.7887	26.9744	26.9407	26.9015	27.0733	26.815	26.8606	26.8158	26.8723	26.9786	26.953	26.9497	27.0031	26.7568	26.8937	26.8021	9	9	9	7.5	7.5	7.5	120.91	0	25.885	111310000	14	1899	Q8VHG2	Amot
22.2564	22.438	21.9413	22.6262	22.272	21.8898	23.1529	22.2463	22.2564	NA	NA	NA	NA	NA	NA	NA	NA	NA	1	1	1	44.8	44.8	44.8	3.3249	0	11.721	5249800	2	1900	F6QZB1	Zcchc10
31.1999	31.0673	31.1829	31.1219	31.0821	31.4284	31.0447	31.1013	31.1933	31.2097	31.1724	31.1103	31.2057	31.1561	31.0755	31.1661	31.1774	31.2067	17	17	16	48.1	48.1	47.8	49.742	0	299.72	2204700000	78	1901	F6RJV6	Lancl2
28.4164	28.673	28.2959	28.6589	28.7606	28.4132	28.7588	28.6321	28.5594	28.3442	28.4774	28.6313	28.3872	28.4472	28.8841	28.3658	28.5862	28.8826	11	11	11	14.5	14.5	14.5	86.716	0	110.76	347180000	39	1902	Q69ZS8	Kazn
29.0426	28.9638	29.0323	28.7669	28.9956	29.0381	28.853	29.0111	29.1306	29.0404	28.9603	28.8477	28.9394	29.09	28.8783	29.1243	28.9953	28.9088	21	21	21	23.6	23.6	23.6	114.15	0	32.422	531050000	62	1903	F6RPJ9	Ide
40.0229	40.2456	40.2456	40.0229	40.2456	40.2456	40.0228	40.2456	40.2456	40.0174	40.2476	40.2476	40.0175	40.2476	40.2476	40.0177	40.2476	40.2476	36	36	0	76.9	76.9	0	23.086	0	323.31	1226400000000	2196	1904	F6RT34	Mbp
26.1505	26.2139	26.4045	26.6156	26.5986	26.3397	26.1343	26.3814	26.7033	26.4276	26.5117	26.3441	26.4412	26.2472	26.5482	26.2593	26.2998	26.6047	8	1	1	59.2	14.2	14.2	18.907	0	97.491	90072000	8	1906	F6RWZ9	Camk2d
21.1678	21.4549	21.269	21.7112	21.6715	21.1679	21.1352	21.3697	21.5086	NA	NA	NA	NA	NA	NA	NA	NA	NA	1	1	1	2.3	2.3	2.3	78.3	0.0063028	1.6929	2710300	1	1907	Q922X9	Prmt7
23.4474	24.0906	24.0101	24.2576	24.0394	24.0491	24.4763	24.2403	24.1409	24.0986	24.0106	24.5048	23.9615	23.8386	24.5731	24.1729	23.8078	24.1614	1	1	1	6.4	6.4	6.4	28.567	0	18.199	14471000	4	1909	Q7TMJ8	Pik3ip1
23.3744	23.0115	22.9142	23.2615	23.1359	22.9445	23.079	23.3139	22.81	23.2615	23.1873	NA	22.8793	22.7203	23.4108	23.6046	22.5897	NA	2	2	2	2.1	2.1	2.1	136.11	0.0052068	1.7892	7980600	2	1910	F7C583	Plekhg1
34.625	34.7872	34.5319	34.7663	34.6369	34.6248	34.766	34.816	34.477	34.743	34.7364	34.0804	34.6858	34.706	34.7723	34.878	34.7436	34.6793	71	71	5	55.3	55.3	4	148.24	0	323.31	26203000000	389	1911	F6SEU4	Syngap1
22.768	22.6812	22.6331	22.7134	22.8098	22.6115	22.6067	22.3379	22.5104	22.3792	22.8856	22.7695	22.7359	22.6221	22.4615	22.728	22.489	23.0712	1	1	1	4.2	4.2	4.2	31.872	0.0026517	2.0421	4733400	3	1912	Q9CY28	Gtpbp8
26.5051	26.6418	26.4109	26.7165	26.6904	26.3706	26.5208	26.5151	26.271	26.4666	26.5091	26.4678	26.5436	26.4742	26.6918	26.4964	26.4609	26.4921	7	7	7	35.5	35.5	35.5	28.808	0	59.497	92333000	17	1913	F6SPK0	Ube2j1
27.5034	27.2995	27.1913	27.407	27.3896	27.0914	27.4648	27.3826	27.2802	27.4716	27.2072	27.199	27.5642	27.3127	27.1414	27.2524	27.3471	27.3222	7	7	7	9.9	9.9	9.9	60.575	0	47.138	140690000	15	1914	Q8C0Z1	Itfg3
25.6144	25.3708	25.7162	25.5737	25.5265	25.7489	25.6271	25.5737	25.6726	25.4101	25.3232	25.7767	25.2612	25.4642	26.2846	25.1752	25.6237	25.8276	5	5	5	10.2	10.2	10.2	88.712	0	25.515	56855000	6	1915	O70496	Clcn7
23.7429	23.6129	23.0453	23.4469	23.6506	23.1582	23.2155	23.5916	23.3216	NA	NA	NA	NA	NA	NA	NA	NA	NA	14	2	2	25.6	4	4	83.201	0.000481	3.3545	13413000	3	1916	F6SZ47	Braf
22.7788	22.6331	22.8958	22.2416	22.6935	22.7346	22.7346	22.774	22.9442	22.6727	22.7687	22.8337	22.678	22.7419	22.4436	22.838	22.8731	22.9582	1	1	1	1.9	1.9	1.9	55.939	0	10.666	7071900	3	1917	Q6NSR8	Npepl1
24.9766	25.1927	25.1073	25.2547	24.8645	25.0951	25.1981	25.1198	25.0049	25.0201	24.9492	25.148	24.9179	25.0284	25.5191	25.0801	24.9303	25.111	3	2	2	27.8	17.4	17.4	15.855	0	5.6415	38322000	6	1920	F6TRJ8	Ccdc85a
27.1185	27.0607	27.242	27.0346	27.3529	27.0862	26.7644	26.8398	27.2413	26.9932	27.46	26.8533	27.2953	27.1952	26.8224	27.1741	27.2124	26.8329	5	5	5	13.3	13.3	13.3	45.926	0	48.013	145340000	16	1921	Q8BSF4	Pisd
34.2335	34.3197	34.4908	33.977	34.5037	34.1932	33.8514	34.41	34.2632	34.2314	34.4862	34.5166	34.1326	34.6436	33.5382	33.9586	34.5178	34.3791	27	2	0	80.1	20.4	0	21.069	0	56.817	23484000000	40	1922	F6TYB7	Mbp
26.5324	26.5177	26.2651	26.7247	26.6241	26.1569	26.81	26.3898	26.1645	26.58	26.1417	26.5929	26.2014	26.4844	27.044	26.3061	26.3277	26.6687	24	2	2	28.6	2.7	2.7	100.09	0.0012217	2.5594	91678000	4	1923	F6U2C2	Atxn2
27.816	27.8229	27.6092	28.0305	27.9228	27.6085	27.9759	27.8899	27.6059	27.5922	27.8158	27.8527	27.8301	27.7562	28.0188	27.7781	27.7612	27.8535	2	1	1	3.9	2.3	2.3	62.986	0.00093284	2.8501	248390000	7	1924	F6U3S2	Mfsd6
26.7387	26.6616	26.6789	26.7773	26.7605	26.6742	26.607	26.9023	26.8157	26.363	26.8227	27.3176	27.014	26.7063	26.2154	26.686	26.7076	26.7541	5	5	4	8.7	8.7	7.5	85.493	0	23.371	97656000	15	1925	Q61214	Dyrk1a
23.5409	23.6333	23.5014	23.796	23.6261	23.6224	24.0415	23.6222	23.7276	NA	NA	NA	NA	NA	NA	NA	NA	NA	2	2	2	1.7	1.7	1.7	169.64	0.00078223	2.9218	11241000	2	1926	Q9JIL5	Tulp4
25.8451	26.1795	26.1821	25.7392	25.9853	26.2559	25.8695	26.1213	26.2259	25.8871	26.3555	26.1154	25.9343	25.9648	25.6715	26.2221	26.1976	25.8542	5	5	5	17.1	17.1	17.1	43.5	0	47.827	62316000	8	1927	Q8JZV7	Amdhd2
26.6347	26.7017	26.5205	26.8613	26.5935	26.4249	26.6076	26.6501	26.7087	26.5742	26.6291	26.6799	26.6282	26.5589	26.7439	26.6552	26.5506	26.693	7	7	7	14.3	14.3	14.3	58.866	0	6.9673	102400000	17	1928	F6V035	Ccdc149
30.6672	30.6465	30.6166	30.4867	30.6991	30.6093	30.4574	30.6771	30.6244	30.6232	30.7509	30.5483	30.4791	30.6861	30.4241	30.7494	30.5676	30.5636	27	27	27	35	35	35	105.57	0	244.2	1611500000	91	1929	F6V2U0	Inpp4a
22.7261	22.739	22.8408	22.9776	22.9707	22.9548	22.61	22.8346	23.0498	22.9639	23.0322	22.6014	23.1805	22.6986	22.1787	23.2843	23.1526	23.261	2	2	2	1.5	1.5	1.5	210.94	0.00093545	2.8754	5602500	3	1930	Q6P4T0	Atg2a
28.6429	28.5786	28.6119	28.6846	28.7879	28.4468	28.6299	28.5502	28.381	28.5185	28.6143	28.4346	28.7877	28.6943	28.5967	28.3401	28.5443	28.8244	5	5	1	29.4	29.4	6	22.705	0	25.027	463040000	55	1931	Q9R0Q3	Tmed2
26.2304	26.3016	26.2033	26.2585	26.2468	26.2634	26.287	26.2526	26.3515	26.3727	26.1193	26.3539	26.1919	26.2722	26.2576	26.0692	26.3272	26.526	8	8	8	13.8	13.8	13.8	84.988	0	136.58	73507000	18	1934	Q3UMG5	Lrch2
26.0248	25.8632	25.7497	25.7055	25.9846	25.9379	25.9162	25.7644	25.9184	26.1587	25.8545	25.6698	25.8623	25.946	25.6874	26.0862	25.9522	25.5987	2	2	2	5.4	5.4	5.4	39.958	0.001224	2.5932	62835000	5	1936	Q8BP22	Fam92a1
24.07	23.9572	23.9605	24.2599	24.0067	23.9161	24.1319	23.8527	23.839	NA	NA	NA	NA	NA	NA	NA	NA	NA	2	2	2	3.7	3.7	3.7	82.207	0.0016401	2.2109	16669000	4	1937	F6WIU1	Kri1
25.6612	25.3721	25.0444	25.27	25.1369	24.913	25.2956	25.4492	25.3661	25.2527	25.1618	25.2387	25.2613	25.4215	25.5557	25.297	25.2161	25.0609	6	6	6	2	2	2	408.21	0	6.2737	38851000	7	1938	Q6ZQ93	Usp34
27.5123	27.4275	27.3823	27.4249	27.5248	27.345	27.5524	27.3948	27.5581	27.6374	27.3142	27.215	27.3161	27.4909	27.6851	27.4797	27.4422	27.5304	9	6	6	12.5	8.2	8.2	87.051	0	5.0622	186390000	10	1939	Q8K4I3	Arhgef6
25.2389	25.1593	25.7439	25.0487	25.2872	25.3927	24.8452	25.0647	25.4933	25.0803	25.4194	25.4414	25.1334	25.1672	25.3489	25.0525	25.2899	25.4501	2	2	2	8.8	8.8	8.8	38.63	0	6.3307	42993000	9	1940	F6WR04	Ctss
28.6031	28.6394	28.6511	28.6446	28.5138	28.5381	28.8526	28.6228	28.5971	28.5547	28.5756	28.6638	28.505	28.536	29.0118	28.2943	28.5114	28.7951	16	16	16	22.3	22.3	22.3	93.09	0	27.295	396650000	40	1941	Q8BRN9	Cc2d1b
28.3224	28.2714	27.7243	28.6673	28.0097	27.8022	28.6835	28.2145	27.9521	28.0862	28.0903	28.1744	28.0068	28.0814	28.8877	28.1174	27.9944	28.1561	8	2	2	95.1	20.4	20.4	10.796	0	69.162	304560000	8	1942	F6XIX0	Synj1
25.1015	25.285	25.0364	25.1163	25.3646	25.1001	25.1567	25.3034	25.1275	25.9653	24.896	24.7495	25.3764	24.4828	25.4217	25.5838	25.1511	24.9249	3	3	3	2.3	2.3	2.3	186.63	0.0022216	2.1261	38439000	3	1943	F6XLV1	E030010N08Rik
25.8994	25.9167	25.8139	25.7903	25.9917	25.7579	25.7384	25.8381	25.9247	25.8026	25.7536	25.6499	25.9744	25.8092	26.249	25.8784	25.7825	26.0589	4	4	4	11.8	11.8	11.8	45.996	0	5.2926	52810000	8	1944	Q9JIY0	Plekho1
22.9531	23.9552	23.3176	22.9272	23.8589	23.4477	22.4042	24.4155	23.3243	22.2005	23.4997	24.038	22.7703	23.8043	23.9362	23.2224	23.6273	24.0891	1	1	1	5.7	5.7	5.7	30.77	0.0045012	1.8481	12090000	2	1945	F6XT14	Nek10
20.6256	20.3649	20.6256	20.5803	20.4225	20.4225	20.4775	20.3649	20.3649	20.6764	20.8603	20.0787	20.2454	20.7674	20.5529	20.896	20.7672	19.9239	1	1	1	1.1	1.1	1.1	128.66	0.00093662	2.8818	1567100	2	1946	Q924Z6	Xpo6
29.3537	29.3865	29.2849	29.4857	29.4156	29.4184	29.5378	29.413	29.328	29.5	29.4879	29.3489	29.515	29.483	29.2352	29.3064	29.4591	29.171	9	9	2	23.1	23.1	5.4	53.963	0	44.525	619700000	41	1947	F6Y616	Paip1
19.4864	19.4864	19.4864	20.1308	19.7295	19.4865	20.0366	19.4864	19.4864	NA	NA	NA	NA	NA	NA	NA	NA	NA	1	1	1	2	2	2	71.9	0.0090027	1.4754	780670	2	1949	Q8BQP8	Rab11fip4
27.2949	27.3317	27.2831	27.2982	27.3185	27.2474	27.2611	27.3137	27.3017	27.284	27.3781	27.2364	27.369	27.32	27.0494	27.367	27.2933	27.2435	10	10	10	11.1	11.1	11.1	102.8	0	12.938	165630000	25	1950	Q8R4X3	Rbm12
24.159	24.0031	24.156	23.7879	23.6055	24.2261	23.6464	24.1201	24.0245	24.0323	24.1682	23.7559	24.1872	23.8285	23.9467	24.023	24.3191	23.585	2	2	2	2.1	2.1	2.1	132.68	0.0091215	1.4543	15594000	5	1951	P59997	Kdm2a
25.967	26.025	25.6472	26.293	26.289	25.7835	26.194	25.9088	25.7997	26.0104	25.9792	26.0366	25.8574	26.141	26.2307	26.0638	25.9856	26.1389	4	4	4	5.1	5.1	5.1	110.09	0	14.36	67588000	10	1952	Q80SY4	Mib1
23.3014	23.796	23.1128	23.1721	23.7008	23.4054	23.2091	23.575	23.4573	NA	NA	NA	NA	NA	NA	NA	NA	NA	108	1	1	42.3	0.7	0.7	273.99	0.0042182	1.8706	11514000	1	1953	F6ZDS4	Tpr
34.9699	35.0327	34.7977	35.0583	35.0583	34.8588	34.9245	35.1378	34.936	34.9494	34.7843	35.2487	34.8049	34.9579	35.3878	34.7293	34.7671	35.1622	5	5	5	23.1	23.1	23.1	17.37	0	27.019	33575000000	82	1954	Q9CR21	Ndufab1
26.4733	26.9366	26.7183	26.9308	26.7087	26.9819	27.2617	27.0712	26.9323	26.9674	26.5593	26.7815	26.6757	27.1215	26.9609	26.3288	26.6862	26.9644	30	3	3	45.9	3.2	3.2	82.882	0	102.31	112940000	12	1955	F6ZQA3	Numa1
NA	NA	NA	NA	NA	NA	NA	NA	NA	25.2554	25.7489	25.3092	25.4809	25.4566	25.8791	25.634	25.3885	25.4498	13	1	1	59.1	7.7	7.7	24.262	0	25.509	48572000	3	1956	F6ZQL0	Mtdh
28.5031	28.6632	28.14	28.5814	28.5193	28.6761	28.3279	28.399	28.5098	28.4556	28.7962	27.8974	28.692	28.692	27.7351	28.9674	28.8528	28.2516	6	3	3	13.7	5.7	5.7	54.165	0	323.31	354790000	13	1957	P63080	Gabrb3
31.4756	31.4841	31.4565	31.6383	31.4638	31.4988	31.5854	31.5794	31.538	31.5125	31.4723	31.568	31.5938	31.4605	31.6394	31.5085	31.5345	31.5769	32	32	4	32.6	32.6	5.8	125.98	0	323.31	2904500000	85	1960	F7AA26	Pakap
22.4783	23.1204	22.936	22.5453	23.0966	22.9832	22.6298	23.0508	22.7944	22.4942	22.973	23.2907	22.9933	22.5534	22.8386	23.0082	22.6985	23.2126	2	2	2	5.1	5.1	5.1	88.606	0	24.476	6690500	5	1961	Q8K2J0	Plcd3
24.7494	24.7742	24.3519	24.7962	24.2702	24.7979	24.6823	24.8419	24.8687	24.1431	24.7319	24.8157	25.0151	24.7986	24.6486	24.8224	24.6513	24.5982	50	1	1	41.8	1.8	1.8	128.56	0	13.312	27095000	4	1962	F7AAP4	Atp2b4
27.6137	27.6468	27.7976	27.6697	27.495	27.6419	27.5409	27.4498	27.5874	27.7623	27.5475	27.5676	27.6678	27.779	27.3391	27.6232	27.6242	27.7173	229	5	0	47.3	1	0	608.23	0	5.2891	194270000	14	1963	F7ACR9	Macf1
31.9071	31.9571	31.8183	31.9277	31.9878	31.8543	31.9635	31.9322	31.8707	31.8411	31.9701	31.8022	32.0073	32.0201	31.7135	32.0078	31.9877	31.8887	10	10	9	75.8	75.8	75	14.515	0	28.317	4099400000	26	1965	Q6ZWZ6	Rps12
26.5426	27.0672	26.8097	27.0751	26.5522	26.3625	27.1569	26.6548	26.5608	26.84	26.3604	26.6921	26.3323	26.5007	26.5818	26.7166	26.4581	26.7787	44	1	1	74.2	2.9	2.9	69.412	0	119.54	84740000	6	1968	F7B0R9	2010300C02Rik
NA	NA	NA	NA	NA	NA	NA	NA	NA	22.8683	22.7861	22.7326	22.4392	22.6703	23.2032	22.7927	22.6537	22.8192	2	2	2	7.9	7.9	7.9	36.852	0	5.9276	6670000	3	1969	Q99LB0	Dnttip1
25.0359	25.2117	24.6058	25.6389	25.4255	24.6591	25.4259	25.0617	23.493	24.8897	24.7719	25.066	24.5081	24.6523	25.4997	24.609	24.8287	25.1154	1	1	1	3.8	3.8	3.8	38.272	0.0075252	1.5847	37616000	4	1970	Q9QXA7	Trim44
20.7315	21.4399	22.4932	21.9454	21.3645	22.4514	21.6834	21.308	21.8056	21.5028	21.799	21.8956	21.2649	21.4766	21.5799	21.5547	21.3954	21.868	1	1	1	4	4	4	55.662	0	4.1793	2214500	2	1971	Q8C165	Pm20d1
30.1822	30.2707	30.1611	30.223	30.2175	30.0636	30.255	30.1444	30.0957	30.1884	30.1901	30.0292	30.1887	30.1593	30.1304	30.2487	30.1946	30.1305	17	17	17	17.8	17.8	17.8	119.33	0	260.76	1175900000	44	1972	F7BAB2	Tmem132b
22.844	22.6218	22.457	22.1323	22.6368	22.331	22.5472	22.5737	22.4387	21.5865	22.6054	23.1026	22.392	22.7147	22.9289	22.5724	22.6562	22.8208	1	1	1	2.4	2.4	2.4	43.144	0.0093588	1.4323	6664300	2	1973	Q8R1R3	Stard7
24.7508	24.5966	24.6309	24.6458	24.8525	24.3792	24.6037	24.4971	24.5634	NA	NA	NA	NA	NA	NA	NA	NA	NA	2	2	2	1.7	1.7	1.7	150.86	0.0063001	1.6902	28320000	4	1974	F7BE84	Ankrd50
33.2185	33.2761	33.0978	33.5097	33.1533	32.9274	33.6021	33.2081	33.0715	33.36	33.0714	33.355	33.1838	33.1303	33.3281	33.2126	33.1509	33.1829	43	43	3	46.6	46.6	8.4	116.52	0	323.31	9569200000	238	1975	F7BJK1	Pcdh1
24.8805	25.1348	25.4227	24.518	24.7244	25.4972	24.3836	24.7732	25.3265	24.8064	25.309	24.915	24.7356	25.4624	24.521	24.8796	25.2579	24.9089	2	2	2	7.5	7.5	7.5	33.07	0	18.436	34273000	9	1978	F7BWT7	Tspan15
31.2907	31.0745	31.0335	31.1667	31.1969	31.1405	31.1109	31.0919	31.1597	31.3685	31.1246	31.0472	31.0983	31.1362	31.2972	31.1413	31.1819	30.9876	11	11	11	23.4	23.4	23.4	51.341	0	223.81	2323700000	39	1979	F7C846	Mtx1
23.0977	23.4778	23.0663	23.7579	23.4548	23.3659	23.6846	23.4487	23.3902	22.9926	23.0953	23.7804	23.1128	23.3801	23.5051	23.3898	23.1651	24.0029	1	1	1	20.8	20.8	20.8	13.288	0	3.8032	10222000	6	1982	F7CDY3	Coq2
24.5028	24.5486	25.1341	24.7187	24.4585	25.4036	24.4409	24.9794	25.3124	24.9158	25.0811	24.6121	24.9418	24.7829	24.2759	24.9448	25.1144	24.853	3	1	1	2	0.6	0.6	161.8	0.0080771	1.5498	27285000	2	1983	Q63ZW6	Col4a5
22.6354	22.5884	22.1277	23.1718	22.6426	22.0561	23.3161	23.0333	22.6205	22.5642	21.6872	23.6562	22.1443	21.9774	24.547	21.9064	22.1528	23.8204	2	2	2	9.5	9.5	9.5	40.256	0	8.1892	7069200	5	1984	P58269-2	Dpf3
22.9692	23.3267	23.3216	23.3125	23.4391	23.3462	23.4152	23.2262	23.1648	NA	NA	NA	NA	NA	NA	NA	NA	NA	2	2	2	5.3	5.3	5.3	67.334	0	20.744	7911000	2	1986	Q64FW2	Retsat
22.95	22.9991	22.6861	22.7344	22.9104	22.6264	22.9004	22.8531	22.7005	NA	NA	NA	NA	NA	NA	NA	NA	NA	59	1	1	43.9	2	2	143.24	0.0016512	2.3024	5140100	1	1987	F7CYX4	NA
32.882	33.2209	32.8456	33.289	32.9716	32.7448	33.3821	32.9948	32.9285	33.1706	32.8308	33.076	32.8507	32.8872	33.1984	33.0249	33.0841	32.9808	17	17	17	50.4	50.4	50.4	43.452	0	323.31	8308800000	93	1988	Q8VHW2	Cacng8
26.0665	26.0993	26.0745	26.2596	25.9674	26.1184	26.1077	26.0977	26.0393	26.0227	26.1916	26.1615	26.1503	26.1269	26.1533	26.3026	26.0879	25.7664	7	3	0	30.2	11.8	0	39.01	0.00047855	3.2314	70905000	6	1990	F7D291	Mtss1l
25.9247	26.0229	25.8541	25.923	25.9159	25.9605	25.9314	25.9247	25.979	26.1573	25.9843	26.0201	25.9443	25.9001	25.6047	26.3167	26.1309	25.5674	1	1	1	26.9	26.9	26.9	8.3361	0	21.102	58990000	7	1991	Q3TZU5	Pkib
33.1621	33.2575	33.1213	33.206	33.2206	33.1904	33.2913	33.1984	33.1801	33.2368	33.0923	33.2361	33.1822	33.1354	33.368	33.1405	33.1828	33.2674	67	67	1	49.6	49.6	1.9	142.85	0	323.31	9480800000	249	1992	F7DCH5	Clasp2
27.4185	27.2991	27.2991	27.3962	27.3114	27.3267	27.4231	27.4026	27.3164	27.3401	27.1755	27.4687	27.2433	27.3491	27.6787	27.3024	27.3379	27.4217	9	9	9	19.4	19.4	19.4	71.283	0	8.4409	170350000	18	1993	Q8C190	Vps9d1
31.5749	31.6361	31.6076	31.5405	31.4435	31.6549	31.5589	31.601	31.7201	31.6164	31.5672	31.6031	31.5815	31.6132	31.5233	31.571	31.607	31.5416	25	25	4	41.2	41.2	6.2	72.271	0	289.97	3056000000	92	1994	F8SLQ1	Pex5l
25.6116	25.6601	25.1863	25.9468	25.8264	25.2936	25.609	25.689	25.3381	25.6777	25.4999	25.5162	25.5639	25.6174	25.4134	25.6328	25.617	25.5159	10	10	10	9.2	9.2	9.2	173.94	0	20.031	48326000	13	1995	F8VPK0	Ttc37
34.1915	34.2118	34.1124	34.2721	34.2338	34.1027	34.3378	34.2338	34.0964	34.1478	34.1188	34.2483	34.1876	34.148	34.4541	34.1931	34.137	34.2792	93	93	84	57.6	57.6	51.8	160.61	0	323.31	19249000000	410	1996	F8VPK5	Rock2
25.332	25.3082	25.0238	25.4049	25.3999	24.977	25.474	25.3431	25.1308	25.2319	25.2663	25.2458	25.3222	25.2086	25.3622	25.2734	25.2891	25.376	7	7	7	4.5	4.5	4.5	190.76	0	4.9766	41228000	11	1997	Q61194	Pik3c2a
30.1186	30.2477	30.363	29.9144	30.1785	30.3021	29.914	30.201	30.2787	30.1093	30.221	30.2283	30.1498	30.2744	29.8761	30.2851	30.3603	30.0981	36	36	36	25.4	25.4	25.4	174.29	0	323.31	1141200000	80	1998	F8VPN4	Agl
30.2759	30.288	30.2966	30.3626	30.2569	30.2989	30.396	30.3161	30.3263	30.3128	30.2256	30.3332	30.2833	30.2475	30.3212	30.2958	30.4419	30.2651	9	9	9	12.2	12.2	12.2	110.29	0	17.256	1327900000	25	1999	F8VPP8	Zc3h7b
28.9089	28.9219	28.9247	29.0965	29.0093	28.8995	29.0043	28.9367	28.9059	28.887	28.8437	28.9296	28.8863	28.9143	29.0437	28.9487	28.9303	28.9795	24	23	23	14.6	13.9	13.9	232.91	0	207.03	504460000	57	2000	Q8CIQ7	Dock3
NA	NA	NA	NA	NA	NA	NA	NA	NA	23.205	23.1081	23.3324	23.1083	23.1544	23.6607	23.1356	22.9933	23.3779	2	2	2	3.3	3.3	3.3	142.05	0.0039307	1.8893	9084100	2	2001	F8VPQ2	Arid4a
25.2379	25.0147	24.9805	25.3381	25.2295	24.6817	25.2534	25.2678	24.9043	24.9411	24.7373	25.48	25.1056	25.0264	25.7572	24.9779	24.8754	25.2553	2	2	2	2.5	2.5	2.5	104.2	0.0082072	1.5376	34137000	2	2002	Q8CFH6	Sik2
31.5201	31.4905	31.4962	31.5024	31.6068	31.5909	31.4762	31.4949	31.5928	31.5047	31.5066	31.628	31.5079	31.4702	31.7452	31.4471	31.4219	31.5947	27	27	26	28.6	28.6	28.6	118.87	0	323.31	2943200000	105	2003	F8VPU2	Farp1
31.0045	31.0239	31.0332	30.8387	31.08	31.02	30.8155	30.9903	30.9903	31.1304	31.0418	30.9639	31.0966	31.003	30.5599	31.0211	31.0181	31.0048	27	27	27	30.3	30.3	30.3	128.47	0	161.6	2049600000	102	2004	Q6A4J8	Usp7
27.2211	27.2552	27.108	27.1221	27.1906	27.2461	27.3477	27.3097	27.0877	27.2756	27.1343	27.3004	27.1728	27.1628	27.181	27.2367	27.1697	27.2357	11	11	11	8.4	8.4	8.4	181.73	0	49.689	156210000	23	2005	F8VPZ3	Usp32
26.5694	26.5912	26.5259	26.5106	26.4507	26.5066	26.5066	26.462	26.5619	26.5008	26.3997	26.4715	26.4751	26.6167	26.6928	26.3122	26.5688	26.6669	12	12	12	6.2	6.2	6.2	337.82	0	15.907	101560000	19	2006	F8VQ05	Fryl
25.8189	25.7463	25.7393	25.7074	25.4356	25.7969	25.9524	25.8174	25.5443	25.4308	25.8082	25.9469	25.7566	25.6482	25.86	25.704	25.8448	25.9121	4	4	4	8.1	8.1	8.1	64.476	0	21.941	55483000	10	2007	Q8VI36	Pxn
25.1938	25.0517	25.1023	25.23	25.3602	24.942	25.3841	25.1272	24.9888	25.2069	25.208	25.1775	25.2698	25.192	25.4704	25.2456	25.0438	25.2278	5	5	5	4.1	4.1	4.1	206.72	0	8.8882	36911000	8	2009	Q8VDD9	Phip
30.0336	30.272	30.1964	30.3148	30.2151	30.0472	30.2123	30.2583	30.143	30.013	30.2396	30.2592	30.2423	30.1908	30.4415	30.0103	30.1468	30.3084	27	25	25	42.8	41.9	41.9	83.951	0	323.31	1153000000	69	2010	Q6Y685	Tacc1
29.691	29.7239	29.4855	29.694	29.7577	29.7271	29.9652	29.7212	29.5865	29.7934	29.5778	29.7499	29.7754	29.6737	29.6189	29.7124	29.6711	29.7256	16	16	16	19.7	19.7	19.7	108.96	0	161.37	909720000	57	2011	P97467	Pam
30.2766	30.2528	30.1291	30.3042	30.292	30.1372	30.3938	30.2752	30.0568	30.2135	30.1329	30.2284	30.3758	30.2175	30.2854	30.2215	30.1736	30.2601	25	25	24	37.6	37.6	37.6	74.656	0	135.5	1278300000	82	2012	F8VQC1	Srp72
28.185	28.2011	28.1126	28.2742	28.1498	28.1885	28.2208	28.1007	28.1571	28.253	28.1113	28.0247	28.1791	28.3016	28.2646	28.2079	28.2243	27.9287	14	10	0	14.2	11.6	0	127.22	0	38.605	284520000	28	2014	F8VQC9	Slc4a7
26.8475	26.9308	26.8306	27.0619	27.0653	27.0414	27.1213	26.8193	26.7947	27.0227	26.9707	26.7444	27.0897	26.9434	26.37	27.3056	27.2165	26.7072	12	12	12	9.8	9.8	9.8	161.24	0	14.476	121670000	20	2015	Q05909	Ptprg
30.1782	30.2409	30.0704	30.134	30.2645	30.0643	30.1594	30.1628	30.1026	30.1182	30.1296	30.1838	30.096	30.1885	29.9854	30.2762	30.1988	30.1748	16	16	13	19.6	19.6	15.8	97.964	0	182.71	1139000000	45	2016	Q8VHH5	Agap3
27.6799	27.7737	27.6728	27.6193	27.8057	27.8041	27.647	27.7695	27.7275	27.7364	27.6269	27.7301	27.6944	27.7589	27.731	27.6849	27.739	27.6795	15	15	15	14.1	14.1	14.1	141.49	0	25.863	214130000	33	2017	F8VQF9	Trappc10
32.1169	32.3727	32.6708	32.4337	32.4269	32.9451	32.3407	32.702	32.7754	32.2078	32.6918	32.8109	32.6156	32.3122	32.8026	32.2823	32.4306	32.7358	55	55	55	33	33	33	177.19	0	323.31	6023500000	216	2019	F8VQJ3	Lamc1
29.63	29.6841	29.6495	29.7289	29.6495	29.619	29.5228	29.5759	29.6903	29.5456	29.8143	29.7398	29.6145	29.6512	29.6523	29.6115	29.6213	29.5036	19	19	19	29.5	29.5	29.5	81.83	0	271.86	767670000	50	2020	F8VQK3	Gucy1a2
28.1614	28.1675	28.1325	28.2463	27.9811	28.0591	28.2216	28.2473	28.0587	28.3029	28.0089	28.0229	28.1824	28.2474	27.9234	28.2029	28.092	28.19	18	18	18	20.2	20.2	20.2	135.59	0	309.02	288610000	40	2021	P59808	Sash1
21.6553	22.237	21.8584	22.1667	21.5359	21.7742	22.1477	21.8404	21.8896	NA	NA	NA	NA	NA	NA	NA	NA	NA	1	1	1	4.5	4.5	4.5	57.464	0.00093153	2.8188	2647600	2	2022	Q9R0A5	Nek3
30.7768	30.7323	30.7103	30.7255	30.7286	30.8431	30.7203	30.7303	30.7786	30.8373	30.7172	30.85	30.7652	30.7271	30.6337	30.8201	30.7839	30.6323	40	40	40	33.4	33.4	33.4	160.47	0	227.82	1731500000	100	2023	Q9Z0J4	Nos1
29.364	29.2555	29.1393	29.3323	29.1931	29.3082	29.568	29.3154	29.1726	29.3156	29.1885	29.244	29.1797	29.3349	29.2303	29.0863	29.1526	29.2963	3	3	3	2	2	2	211.38	0.0033631	1.9535	681840000	6	2024	Q5DU14	Myo16
26.1142	26.0765	26.0622	25.9344	25.906	25.9534	25.8824	26.1647	25.9176	26.0018	25.9128	26.0965	25.9779	25.9326	25.5088	25.9211	25.9732	26.2853	4	4	4	4.9	4.9	4.9	96.372	0	28.872	62312000	10	2025	P98156	Vldlr
27.6406	27.8889	27.5437	27.8402	27.6947	27.4129	27.9913	27.6501	27.4855	27.5715	27.4995	27.9075	27.582	27.4988	28.231	27.3692	27.604	27.969	48	1	1	63.8	1.6	1.6	69.886	0	7.7846	226600000	5	2026	Q9QYC0-2	Add1
31.3794	31.3753	31.4418	31.144	31.3593	31.3632	31.3771	31.4195	31.3753	31.2542	31.1624	31.4586	31.2035	31.3647	31.802	31.1968	31.2175	31.5629	26	16	2	39.7	26.8	1.3	66.771	0	155.49	2751500000	68	2027	F8WGT1	Ahcyl2
25.3725	25.3832	25.2435	25.4581	25.3896	25.195	25.4845	25.2149	25.4018	25.3687	25.43	25.32	25.5273	25.149	25.5934	25.3318	25.2021	25.3874	4	4	4	10.5	10.5	10.5	62.981	0	33.524	40614000	7	2028	Q8BRG8	Tmem209
24.6424	24.3906	24.6948	24.6225	24.2262	24.7625	24.5479	24.4589	24.4511	24.564	24.6777	24.4144	24.6431	24.6291	24.377	24.8302	24.6542	24.246	2	2	2	2.4	2.4	2.4	110.28	0.0012244	2.5991	22026000	4	2029	Q497V5	Srbd1
26.9519	26.879	26.4981	26.7237	26.8096	26.5144	26.5365	26.8237	26.4892	26.6226	26.5984	26.6689	26.6597	26.8117	26.9268	26.4481	26.6841	26.8012	7	7	7	12.5	12.5	12.5	86.54	0	15.228	113360000	18	2030	Q91ZT5	Fgd4
27.5945	27.4067	27.3783	27.4835	27.6249	27.3269	27.6165	27.4181	27.3236	27.5184	27.4143	27.3086	27.3935	27.4621	27.4988	27.5716	27.4652	27.5826	15	12	12	7	6.2	6.2	336	0	122.1	198960000	23	2031	Q6PNC0	Dmxl1
34.9097	34.7714	34.7805	34.8328	34.9354	34.8429	34.8102	34.8024	34.7541	34.7547	34.8726	34.7733	34.9603	34.8602	34.6879	34.8942	34.8198	34.8005	65	50	5	46.8	39.1	6.7	132.59	0	323.31	29980000000	419	2032	Q9R0K7	Atp2b2
21.4549	21.2	21.6715	20.9691	22.1062	21.6716	21.9194	22.1476	21.1075	NA	NA	NA	NA	NA	NA	NA	NA	NA	1	1	1	6	6	6	40.141	0.00047809	3.2187	3209100	2	2033	Q8K013	Gtpbp10
30.5893	30.4061	30.6146	30.2508	30.3764	30.6172	30.2123	30.468	30.6042	30.4393	30.5421	30.3245	30.5598	30.5707	30.1703	30.6162	30.5947	30.4279	28	28	28	24.5	24.5	24.5	138.43	0	112.61	1434400000	83	2034	Q8CIE6	Copa
28.6561	28.4473	28.2682	28.7475	28.3928	28.1641	28.4852	28.3955	28.4075	28.5425	28.4467	28.4652	28.5795	28.5546	28.28	28.5569	28.5957	28.3132	12	12	12	13.1	13.1	13.1	133.73	0	119.95	357680000	26	2035	Q61543	Glg1
29.8251	29.8005	29.9276	29.6027	29.626	29.9885	29.5375	29.6612	29.8429	29.7031	29.7814	29.7257	29.7823	29.8404	29.7684	29.8262	29.7418	29.7422	18	18	18	15.2	15.2	15.2	166.17	0	20.707	869920000	32	2036	F8WHN4	Ralgapb
30.8191	30.9828	30.8734	31.1534	30.7801	30.7658	31.0597	30.9111	30.8781	30.8629	30.8698	31.0944	30.9308	30.8145	31.0155	30.7364	30.8075	31.074	11	11	2	59.9	59.9	6.9	26.927	0	226.1	2138800000	66	2037	F8WHQ1	Tpd52
29.9919	29.7688	29.8472	29.9192	29.8892	29.8106	29.9436	29.8791	29.8389	29.8449	29.8376	29.9467	29.9097	29.8491	29.8181	29.8739	29.8665	29.9308	27	27	27	29.8	29.8	29.8	117.45	0	255.92	1001800000	76	2038	Q569Z5	Ddx46
25.3181	25.0678	24.9695	25.352	25.4559	25.2149	25.4788	25.4281	24.9902	25.4699	25.093	25.1263	25.1809	25.1954	25.3317	25.3103	25.2631	25.2159	3	3	3	3.7	3.7	3.7	115.3	0	18.475	37113000	7	2039	Q76I79	Ssh1
28.6546	28.6663	28.4247	28.9611	28.7095	28.4982	29.045	28.7664	28.5552	28.6412	28.533	28.8341	28.7107	28.5902	29.1882	28.469	28.5555	28.6096	24	23	23	15.4	15.1	15.1	243.12	0	149.14	419810000	43	2040	F8WHT3	Prrc2b
26.8471	27.0521	27.0208	27.1373	26.7751	26.8849	27.0747	27.0394	27.0816	27.1592	26.945	27.071	26.9811	27.0177	26.5662	27.0894	27.139	26.7575	13	11	11	22.3	19.7	19.7	88.3	0	38.554	123010000	23	2041	P70407	Cdh9
28.7794	28.748	28.7196	28.6506	28.7413	28.6842	28.6978	28.6832	28.7466	28.8801	28.7127	28.7384	28.6917	28.7832	28.5857	28.5757	28.6801	28.6698	11	11	11	37.3	37.3	37.3	50.714	0	140	420640000	41	2042	Q62384	Zpr1
26.8014	26.4365	26.9545	26.5397	26.7145	26.7699	26.7933	26.5606	26.7734	26.8457	26.5463	26.5142	26.4235	26.8019	26.7655	26.9887	26.8539	26.668	4	4	4	43.6	43.6	43.6	17.667	0	121.57	103760000	15	2043	Q9D187	Fam96b
32.802	32.8626	32.7157	32.8351	32.7968	32.7114	32.791	32.8597	32.7336	32.7961	32.8298	32.7552	32.8147	32.8516	32.6791	32.8675	32.8226	32.7656	39	39	36	46.1	46.1	41.9	75.515	0	323.31	7231600000	207	2044	F8WHW6	Pip5k1c
25.6974	25.709	25.7693	26.0321	25.7406	25.5697	25.9036	25.7693	25.687	25.251	25.2505	26.3337	25.344	25.0778	27.4833	25.228	25.2781	26.358	48	1	0	60.7	1.4	0	73.163	0.0092346	1.4401	57495000	4	2045	F8WHZ9	Add1
27.1134	27.0116	26.7747	26.8717	27.1948	26.8783	26.9776	26.8984	26.8491	27.0514	27.3278	26.6921	26.9779	27.2497	26.7514	27.0466	26.8831	26.9345	8	8	8	16	16	16	50.878	0	36.352	130760000	19	2046	F8WI30	Snx7
27.1459	27.5381	27.3239	27.5612	27.5542	27.2186	27.4076	27.3905	27.172	27.222	27.4792	27.105	27.535	27.3221	27.0763	27.5648	27.5951	27.363	5	5	5	16.2	16.2	16.2	56.937	0	18.871	156820000	17	2047	Q922V4	Plrg1
28.6735	28.6363	28.5668	28.5806	28.65	28.5616	28.432	28.619	28.6384	28.7603	28.8752	28.4106	28.6751	28.8222	27.8936	28.9313	28.7515	28.3247	12	8	7	21.6	17.4	15.3	60.644	0	36.201	393260000	17	2048	P05480	Src
25.4888	25.4487	25.2189	25.3918	25.0677	25.2977	25.3207	25.276	25.2144	23.9879	25.7746	25.4008	25.1369	25.729	26.21	24.6489	25.2568	26.0308	1	1	1	28	28	28	7.8946	0	46.87	39930000	4	2049	F8WIA3	Gm20604
26.4623	26.1772	26.4571	26.135	25.9973	26.3411	26.1951	26.0119	26.3538	26.3736	26.7411	25.7567	26.5136	26.5934	25.603	26.5851	26.4516	25.6381	3	3	3	24.9	24.9	24.9	20.411	0	15.377	81384000	8	2050	P61211	Arl1
33.877	33.8381	33.9763	34.163	33.8381	34.42	33.9839	34.328	34.242	33.8816	34.1963	34.4508	34.5623	33.801	34.1564	33.9851	33.8243	33.9374	35	23	0	64.7	44.8	0	37.412	0	293.18	18430000000	133	2051	F8WID5	Tpm1
27.1703	27.1857	27.3268	27.1834	27.2699	27.3556	27.1253	27.1354	27.2913	27.1894	27.1718	27.0867	27.0912	27.2531	27.6728	27.1631	27.1426	27.2414	12	12	12	14.4	14.4	14.4	115.69	0	77.576	157070000	31	2052	Q91W89	Man2c1
28.4969	28.4619	28.4753	28.445	28.4284	28.4636	28.4409	28.4502	28.501	28.5019	28.4479	28.4069	28.3671	28.3139	28.6448	28.4068	28.4558	28.5725	23	23	23	10.5	10.5	10.5	290.08	0	132.42	360120000	58	2053	Q69ZR2	Hectd1
30.4748	30.6023	30.3763	30.6814	30.4442	30.3774	30.6366	30.5246	30.4381	30.6269	30.404	30.364	30.5082	30.4051	30.6976	30.4917	30.4778	30.5252	26	26	26	49.6	49.6	49.6	67.376	0	323.31	1463000000	63	2054	F8WIG2	Begain
25.689	25.0809	25.6514	24.7908	25.5083	25.6343	25.597	25.0017	25.4867	25.6722	25.5197	24.9815	25.6476	25.7705	24.6453	25.4268	25.5922	25.169	9	2	2	8.8	3	3	120.62	0	4.3152	39365000	2	2056	Q9JIS8	Slc12a4
30.4307	30.57	30.478	30.57	30.629	30.444	30.5631	30.5588	30.4925	30.567	30.4838	30.4667	30.4893	30.509	30.4113	30.5178	30.4362	30.4854	12	12	12	45.3	45.3	45.3	33.429	0	40.131	1463200000	34	2057	Q8WTY4	Ciapin1
31.4215	31.3716	31.9792	31.3209	31.4963	31.8784	31.3139	31.4251	31.7713	31.5172	31.7976	31.478	31.4933	31.7528	31.3823	31.554	31.7328	31.3201	10	10	10	28.3	28.3	28.3	44.953	0	149.6	3047900000	74	2058	P18242	Ctsd
NA	NA	NA	NA	NA	NA	NA	NA	NA	25.0235	25.158	24.497	25.2181	24.8329	22.9547	25.1592	25.1165	24.1586	37	1	1	55.6	4.9	4.9	55.347	0	304.04	34730000	6	2059	F8WIS9	Camk2a
26.7313	26.8445	26.779	26.7399	26.7895	26.846	26.8268	26.7019	26.775	26.6802	26.9485	26.7713	26.9235	26.8498	26.4879	26.9688	26.8451	26.7661	2	2	2	13.8	13.8	13.8	19.476	0	4.1499	108170000	6	2061	Q9D1K7	1700037H04Rik
28.8913	29.0074	28.8186	28.8839	28.9137	28.8112	28.8413	28.8199	28.7669	29.0369	28.8303	28.7093	28.7559	28.8545	28.991	28.8711	28.8213	28.9434	17	17	17	22.1	22.1	22.1	109.72	0	129.4	496740000	58	2063	F8WIZ7	Osbpl6
23.9657	24.0581	24.7489	24.0602	23.7203	24.1459	23.3922	24.1767	24.217	24.1896	24.1526	24.2301	23.5519	23.9864	23.5035	23.646	24.6711	24.1752	4	4	4	6.5	6.5	6.5	101.07	0	4.8581	18311000	5	2064	Q61702	Itih1
26.9791	27.1139	27.1	26.9124	27.0706	26.9968	27.0931	27.0191	27.0614	26.9834	27.0003	26.9323	27.0108	27.1429	27.2255	26.8477	27.0449	27.1549	7	7	7	11.4	11.4	11.4	69.775	0	11.853	138620000	18	2065	P46662	Nf2
26.3206	26.3994	26.1804	26.0004	26.3206	26.4178	26.0513	26.4245	26.3423	26.1076	26.3611	26.2997	26.2799	26.2905	26.3808	26.3247	26.3143	25.9664	3	3	3	9.5	9.5	9.5	52.125	0	4.8634	75074000	9	2066	F8WJ51	Ntng1
28.3392	28.2975	28.2928	28.4826	28.3315	28.1803	28.4994	28.395	28.3196	28.3281	28.2531	28.4038	28.3259	28.2467	28.6153	28.2935	28.3112	28.4795	10	10	2	10.6	10.6	1.7	110.03	0	15.264	324460000	22	2067	Q3UMY5	Eml4
26.8567	26.7773	26.7883	26.8732	26.9197	26.6482	27.0946	26.9185	26.8194	26.8404	26.8569	26.9729	26.9751	26.9071	26.4898	26.8476	26.9192	26.9668	6	6	6	5.4	5.4	5.4	142.28	0	7.6883	118030000	10	2068	Q80X82	Sympk
29.9268	30.1125	30.035	29.8605	30.1137	30.2774	29.9195	29.8811	30.0417	30.0338	30.1401	29.9562	30.0654	29.8414	29.888	30.3913	30.0931	29.8231	11	11	11	34.7	34.7	34.7	33.665	0	54.234	921990000	31	2069	P62996	Tra2b
28.6068	28.4813	28.5339	28.5339	28.4888	28.6385	28.5521	28.6614	28.6186	28.785	28.5986	28.5981	28.6241	28.5308	28.3862	28.6876	28.5629	28.4097	5	5	5	41	41	41	16.665	0	26.609	406930000	15	2070	Q8R3Q6	Ccdc58
24.4392	24.5176	24.5765	24.4768	24.2401	24.4235	24.4698	24.2149	24.3677	24.4672	24.5259	23.965	24.5035	24.312	23.5424	24.8487	24.6557	24.3641	5	1	1	5.4	1.9	1.9	116.18	0	35.905	21822000	6	2071	Q62413	Epha6
27.3853	27.5598	27.4076	27.3975	27.5213	27.4915	27.2297	27.4504	27.1633	27.3502	27.4413	27.3247	27.526	27.2343	27.4585	27.365	27.4865	27.3916	10	10	10	16.9	16.9	16.9	51.278	0	142.94	178340000	24	2072	G3UVU2	Sf3a2
26.2355	26.1757	25.9986	26.3567	26.1446	26.0328	26.3773	26.1795	26.0615	26.1143	26.0378	26.2321	26.2293	26.0539	26.391	26.1028	26.0272	26.2791	11	11	11	19.1	19.1	19.1	92.813	0	25.51	71602000	21	2073	G3UW40	Mcc
26.5989	27.1866	26.3991	26.2682	26.0359	26.5925	27.6846	26.2939	27.1454	27.1066	26.5721	26.2512	26.6131	26.4416	26.4832	26.7732	26.8725	26.3958	4	4	4	78.9	78.9	78.9	11.426	0	32.408	103230000	12	2074	G3UW55	A230065H16Rik
28.3888	28.3543	28.3341	28.3447	28.3556	28.6273	28.2169	28.3789	28.6084	28.6161	28.6023	28.329	28.5374	28.4909	27.5853	28.6704	28.6004	28.061	7	7	7	26.4	26.4	26.4	27.815	0	9.196	296440000	14	2076	Q9D883	U2af1
26.3045	26.3415	26.253	26.6976	26.3398	26.1214	26.6419	26.2147	26.0952	26.4413	26.3351	26.2832	26.4212	26.2372	26.6603	26.1729	26.215	26.3173	2	2	2	15.5	15.5	15.5	21.624	0	12.628	79720000	9	2077	G3UWF0	Fam168b
28.7369	28.6927	28.6648	28.7013	28.7553	28.5768	28.765	28.6497	28.7117	28.6135	28.6662	28.7404	28.6669	28.6832	28.9946	28.6598	28.6831	28.7162	19	19	18	17.3	17.3	16.7	177.45	0	323.31	438910000	55	2078	G3UWG2	Tiam1
26.2722	26.4099	26.2817	26.2704	26.4586	26.3592	26.1928	26.3418	26.3951	26.4713	26.3287	26.2954	26.5029	26.4083	26.1633	26.4627	26.281	26.0896	8	8	8	12.2	12.2	12.2	88.66	0	11.519	78375000	15	2079	Q8R1U1	Cog4
30.3597	30.2416	30.3255	30.2011	30.205	30.2952	30.0269	30.0992	30.3362	30.415	30.2547	30.108	30.1913	30.2465	30.1597	30.3487	30.1708	30.2043	27	24	2	42.5	38.9	3.4	77.777	0	69.652	1238200000	68	2081	G3UWV4	Brsk2
NA	NA	NA	NA	NA	NA	NA	NA	NA	27.4681	27.6473	27.7191	27.5759	27.6755	27.961	27.5672	27.5456	27.9161	13	13	13	13.9	13.9	13.9	143.86	0	45.878	232090000	20	2082	Q5NBX1	Cobl
22.2609	21.7744	21.9246	21.739	22.0867	22.0443	21.9615	21.5327	21.7582	21.8114	21.6196	22.1436	21.6949	21.6198	21.8965	21.5436	22.6228	22.4053	2	2	2	9.5	9.5	9.5	45.219	0	9.8637	2915400	4	2083	Q91Z46	Dusp7
24.1516	24.0841	24.1572	24.0063	24.2988	24.3177	24.1854	23.8942	24.1224	24.3411	24.2611	24.0764	23.7087	24.1291	24.1212	24.4115	24.2097	24.2106	3	3	3	5.4	5.4	5.4	79.198	0	4.1873	20036000	4	2084	Q91WG8	Gne
26.4203	26.2495	26.1244	26.1169	26.3205	26.229	26.1764	26.2042	26.0285	26.3598	26.1547	26.0678	26.2011	26.3641	26.1719	26.2017	26.1273	26.2935	7	7	7	9.9	9.9	9.9	111.86	0	12.22	73782000	21	2085	Q8BHY8	Snx14
26.0623	25.9282	25.8765	25.9617	25.9428	26.1416	25.9195	25.9096	25.9221	25.7102	25.8744	26.0139	25.93	26.04	26.4029	25.7742	25.8965	26.1767	5	5	5	14.6	14.6	14.6	56.104	0	53.546	66030000	19	2087	Q3U308	Ctu2
26.1922	26.537	26.2289	26.5466	26.4975	26.3068	26.4823	26.3299	26.2557	25.8167	26.4528	26.1013	26.6799	26.411	26.4502	26.4901	26.5235	26.5045	5	5	5	16	16	16	52.297	0	11.742	90176000	8	2088	P16951	Atf2
25.5128	25.6694	25.3017	25.998	25.7718	25.5338	26.0074	25.5646	25.3962	25.9524	25.6903	25.4707	25.657	25.5852	25.8664	25.6761	25.6237	25.544	8	4	4	15.2	10.2	10.2	74.398	0	67.472	57451000	11	2089	O70585	Dtnb
30.2532	30.458	30.6584	30.0124	30.266	31.0494	29.9669	30.4415	30.698	30.4436	30.8214	30.3535	30.4186	30.526	29.5121	30.6496	30.6943	30.155	13	13	5	50.6	50.6	15.7	34.834	0	138.72	1307600000	36	2090	Q9D7G0	Prps1
30.9978	31.021	31.0925	30.8273	30.8762	31.2157	30.821	31.0694	31.1577	31.0635	31.0688	30.9286	31.023	31.0428	30.9281	30.964	31.0302	31.0096	20	20	4	41.3	41.3	7.8	58.86	0	318.47	2065800000	93	2091	G3UXW9	Gps1
25.7785	25.0581	26.396	25.0909	25.074	25.9776	25.3903	25.6815	26.1814	26.0097	25.946	25.0097	25.9448	25.825	24.412	25.6695	25.912	25.4451	9	9	9	11.6	11.6	11.6	98.884	0	23.04	47703000	17	2092	Q9R1E6	Enpp2
32.2989	32.2639	32.057	32.301	32.2154	32.2404	32.5017	32.3344	32.1408	32.1467	32.1531	32.4801	32.2332	32.2599	32.5704	32.079	32.1898	32.4248	16	16	14	67.5	67.5	61.4	28.673	0	222.8	5374300000	77	2093	P97371	Psme1
25.565	25.7255	25.3298	25.7963	25.8236	25.1379	25.8125	25.9064	25.2226	25.7285	25.4892	25.6674	25.6857	25.4453	26.0028	25.5317	25.6362	25.6083	4	4	4	14.7	14.7	14.7	42.554	0	3.8267	51876000	8	2094	P19426	Nelfe
27.969	27.9367	27.9301	27.6117	27.7905	28.0024	27.5993	28.0522	27.9951	28.3146	27.8962	27.3863	27.7094	28.5056	28.3472	28.1032	28.2597	27.4323	9	2	2	30.8	7.3	7.3	32.296	0	85.168	283730000	6	2095	Q8CCS6	Pabpn1
NA	NA	NA	NA	NA	NA	NA	NA	NA	22.9168	22.8793	22.9054	22.8186	22.7723	23.0143	22.8252	22.9283	22.717	53	1	1	34.8	0.8	0.8	211.81	0	55.267	7660700	3	2096	G3UY75	Ptprd
26.8114	26.8159	26.796	26.6507	26.7048	26.5867	26.5901	26.5516	26.5304	26.619	26.835	26.4841	26.8294	26.8457	26.1932	26.8734	26.924	26.7732	9	9	9	16.2	16.2	16.2	90.303	0	94.672	99077000	19	2097	Q9Z1S3	Rasgrp1
30.0285	29.9639	29.8764	30.3553	30.1448	29.9288	30.3314	30.0178	29.8626	29.8595	29.6926	30.2382	29.9761	30.0735	30.4187	29.8392	30.0422	30.2842	14	14	14	12.8	12.8	12.8	149.19	0	252.38	1097500000	39	2098	Q6Y7W8	Gigyf2
25.0585	24.9961	25.0056	25.0173	24.9713	24.9732	24.907	25.1407	25.037	25.4468	25.3594	24.8914	24.9314	25.1254	24.8282	24.731	25.2542	24.8562	8	2	0	38.1	8.7	0	28.523	0.00093124	2.8182	35057000	4	2099	G3UYJ7	Gm20441
30.3572	30.3572	30.3618	30.2994	30.3049	30.3075	30.2769	30.4216	30.2598	30.1736	30.6661	30.1022	30.6869	30.415	30.3358	30.71	30.243	30.0886	4	4	4	20.3	20.3	20.3	18.007	0	3.7126	1370500000	9	2100	P63280	Ube2i
26.7358	26.7027	26.6534	26.5582	26.6534	26.7203	26.5268	26.6441	26.4684	26.7643	26.8026	26.248	26.4452	26.6269	26.7187	26.7942	26.6335	26.361	2	2	2	15.5	15.5	15.5	13.01	0	5.4658	98575000	10	2101	G3UYP1	Rragb
31.3668	31.1417	31.198	31.4492	31.3069	31.1584	31.1748	31.1438	31.1915	31.1238	31.2689	31.1624	31.1681	31.4698	31.3029	31.2465	31.2424	31.0796	9	9	9	62.3	62.3	62.3	7.8409	0	109.19	2574000000	49	2102	P62858	Rps28
23.8127	23.8452	23.7751	23.6595	23.6504	23.6353	23.7682	23.4987	23.5263	23.7787	23.6034	23.8036	23.7291	23.689	23.6967	23.7737	23.546	23.9926	1	1	1	1.6	1.6	1.6	101.31	0.0042139	1.859	9464800	4	2103	Q6P9N8	Trak2
19.9132	20.3581	20.8769	20.8769	19.4864	20.5797	20.8339	20.461	20.1308	NA	NA	NA	NA	NA	NA	NA	NA	NA	1	1	1	16.5	16.5	16.5	14.062	0.00093269	2.8448	1490100	1	2104	G3UZ31	Med11
27.7532	27.3693	27.7282	27.7267	27.7925	27.5728	27.5445	27.6865	27.7126	27.5586	27.5855	27.7983	27.7067	27.9045	26.7193	27.2218	28.0032	28.0173	3	3	3	8.7	8.7	8.7	64.86	0.00092994	2.8032	268930000	5	2105	Q921I2	Klhdc4
27.0653	27.0967	26.9095	27.2564	27.098	26.7633	27.3513	27.0426	26.7565	27.1392	26.7895	27.1288	26.8039	26.8382	27.5926	26.9401	26.8817	27.1354	48	2	2	77	3.2	3.2	61.086	0.0013524	2.3258	137970000	9	2106	G3UZE9	Map2
23.7495	23.9145	23.7019	23.683	23.8755	24.1332	24.0497	23.9904	24.0413	23.7843	23.6654	24.1022	23.8858	24.0651	24.1616	23.5884	23.6329	23.8751	5	5	5	7.9	7.9	7.9	108.84	0	13.435	13895000	10	2107	O54834	Arhgap6
30.0699	29.9105	29.7398	30.184	30.1456	29.6822	30.1464	29.9618	29.7879	30.0151	29.8199	30.0127	29.8608	29.93	30.3768	29.8089	29.8541	30.0168	22	1	1	67.9	6.2	6.2	25.652	0	4.1031	1081900000	7	2108	G3UZJ2	Map2
33.0597	33.0346	32.9778	33.1186	33.0105	33.0176	33.1486	33.0012	33.086	33.1905	33.2285	32.7997	33.0416	33.0511	32.7334	33.3329	33.2248	32.9112	15	14	14	34.9	33.3	33.3	47.558	0	323.31	8280800000	80	2109	Q8BLQ9	Cadm2
30.3695	30.5378	30.1513	30.4285	30.4143	30.2759	30.4852	30.4364	30.2895	30.6476	30.4216	30.3373	30.3931	30.4082	30.3114	30.4826	30.4628	30.2074	2	2	2	9	9	9	18.255	0	20.898	1387000000	11	2110	P97493	Txn2
23.2928	23.3196	23.4427	23.0191	22.9789	23.3097	22.9108	23.2221	23.4513	23.1961	23.2744	23.3896	23.1044	23.3933	23.3583	22.9191	23.2602	23.5784	2	2	2	1.9	1.9	1.9	146.68	0.00047296	3.0484	10932000	5	2111	O54754	Aox1
25.1857	25.2555	26.2346	25.3897	24.9653	26.3514	25.3448	25.6768	25.9494	25.7081	26.0076	25.6982	25.9172	25.2748	24.7937	25.5919	25.4311	25.2526	7	7	7	7.1	7.1	7.1	121.08	0	8.6576	51331000	9	2113	G3X9T8	Cp
33.8811	33.7293	33.7735	33.8931	33.7592	33.6683	33.951	33.8477	33.7347	33.7481	33.734	33.923	33.7111	33.7592	34.2917	33.4973	33.5843	33.9893	12	12	12	33.3	33.3	33.3	21.447	0	58.059	15740000000	69	2114	G3X8R0	Reep5
28.2972	28.3912	28.296	28.6122	28.4186	28.4239	28.6964	28.4602	28.4059	28.4494	28.2657	28.6877	28.4261	28.2925	28.7942	28.2543	28.3669	28.5325	6	6	6	23.3	23.3	23.3	25.557	0	28.988	324870000	20	2115	Q80VJ2	Sra1
26.4239	26.0163	25.8217	25.9682	26.3056	26.2079	26.089	26.1042	26.308	26.2632	26.3118	25.8827	26.3208	25.8255	25.8582	26.2066	26.4202	26.162	4	4	4	8.2	8.2	8.2	86.555	0	19.634	57073000	12	2116	Q3UA37	Qrich1
18.8139	18.8139	19.1759	19.1759	18.8139	19.176	19.4865	18.8139	18.8139	NA	NA	NA	NA	NA	NA	NA	NA	NA	1	1	1	3	3	3	73.802	0.00093197	2.8314	531840	2	2117	G3X8S2	Brf1
28.6157	28.6342	28.4997	28.9195	28.6928	28.5593	29.0113	28.6702	28.4808	28.506	28.4902	28.8256	28.6366	28.571	29.3472	28.5214	28.4449	28.8927	12	12	12	18.2	18.2	18.2	105.69	0	182.36	416310000	31	2118	Q0P678	Zc3h18
27.0486	27.002	27.5011	26.6364	26.7784	27.6876	26.7078	26.9924	27.6319	27.2697	27.052	27.0175	27.1589	27.1366	26.7718	26.8351	27.1806	26.8642	5	5	5	13.7	13.7	13.7	53.844	0	28.726	140720000	14	2119	P16675	Ctsa
26.3726	26.5392	27.3469	26.3128	26.2559	27.1529	26.447	26.1943	26.9249	26.223	26.2553	27.5878	26.2889	26.1263	26.7838	26.1359	26.4919	27.5184	8	7	7	24.6	21.1	21.1	46.766	0	26.715	114390000	13	2120	G3X8T9	Serpina3n
25.5496	25.9632	25.853	25.6594	25.777	26.1902	25.8972	26.049	26.1555	25.8091	26.2473	25.8701	26.0012	25.8962	25.0571	26.2734	25.9347	25.4026	5	5	5	17.8	17.8	17.8	38.615	0	4.832	47714000	6	2121	G3X8U3	2210016F16Rik
23.9684	24.067	23.9805	24.1617	24.0914	23.8527	23.9216	24.0999	24.0641	23.3829	24.0456	24.4078	23.8498	24.2294	24.0002	23.948	24.21	23.8571	3	3	3	5.4	5.4	5.4	79.957	0	5.3544	18936000	6	2122	Q8K2Y0	Rnf219
28.391	28.376	28.5317	28.091	28.3985	28.4985	27.9527	28.3592	28.4777	28.1639	28.3455	28.39	28.4059	28.3116	28.2833	28.41	28.3077	28.3697	12	12	12	16	16	16	94.825	0	16.325	324570000	41	2123	G3X8X7	Vps16
30.6557	30.7742	30.6912	30.5699	30.7707	30.6923	30.5584	30.7444	30.7634	30.7486	30.6946	30.6413	30.7601	30.7186	30.4789	30.7941	30.7639	30.6767	31	31	31	31.7	31.7	31.7	101.09	0	323.31	1727500000	96	2124	G3X8Y3	Naa15
21.402	21.3513	20.7841	21.2	21.0392	20.877	21.1679	20.9255	20.8769	NA	NA	NA	NA	NA	NA	NA	NA	NA	2	2	2	3.3	3.3	3.3	72.964	0.0049225	1.8024	2532000	2	2125	O88561	Slc27a3
28.6285	28.5912	28.3739	28.5152	28.6308	28.44	28.538	28.5486	28.42	28.8145	28.5035	28.5235	28.6279	28.5942	28.3195	28.334	28.4343	28.4685	8	7	7	40.5	36.3	36.3	23.594	0	15.037	371020000	31	2126	G3X915	Lysmd2
27.1703	27.4549	27.2214	27.4315	27.4836	27.2307	27.5393	27.3668	27.2953	27.5361	27.3939	27.2333	27.5064	27.4524	27.1832	27.6038	27.4863	27.0887	11	11	2	15	15	4.3	75.363	0	21.086	168640000	27	2127	Q9DBR3	Armc8
26.5858	26.1826	26.4967	26.3614	26.0363	26.6453	26.2698	26.2388	26.3442	26.4787	26.0558	26.7602	26.3463	25.8181	26.6143	26.3581	26.3395	26.4276	3	3	3	14.7	14.7	14.7	31.471	0	4.7797	69058000	3	2128	G3X926	Rpf2
29.8457	29.7242	29.7227	29.8019	29.7075	29.6693	29.818	29.7398	29.622	29.7935	29.727	29.6509	29.808	29.783	29.6452	29.7695	29.7431	29.6638	18	18	18	19.1	19.1	19.1	110.76	0	29.7	891610000	58	2129	G3X928	Sec23ip
29.2006	29.0046	29.3456	29.2441	29.2017	29.2262	29.1646	29.156	29.2006	29.3591	29.2109	29.1674	29.3274	29.1951	28.8434	29.2779	29.2049	29.1392	17	17	17	16.4	16.4	16.4	119.82	0	29.268	605610000	48	2130	Q920B9	Supt16h
25.9361	25.6039	26.1286	25.2831	25.5229	25.9183	25.8639	25.6926	25.7955	25.8417	25.7158	25.7579	25.6141	25.7485	25.7448	25.4978	25.7915	26.0593	7	7	7	10.3	10.3	10.3	98.752	0	21.585	60107000	19	2131	O35711	Ppfibp2
24.8113	25.191	26.1905	24.9247	24.8939	25.4174	24.5253	25.4032	25.8234	NA	NA	NA	NA	NA	NA	NA	NA	NA	5	5	5	8.6	8.6	8.6	105.93	0	6.1534	39262000	6	2133	Q61703	Itih2
23.3118	23.1409	23.8484	22.3989	23.1582	23.8715	23.7757	24.0171	23.9974	23.285	23.5658	24.1197	24.6835	NA	23.2164	23.8814	23.5301	23.3958	2	2	2	1.8	1.8	1.8	146.9	0.0088732	1.4838	10443000	3	2134	G3X982	Aox3
29.5604	29.3219	29.3758	29.245	29.379	29.7015	29.1028	29.3147	29.574	29.6656	29.5586	29.205	29.6124	29.4717	28.9161	29.5518	29.5094	29.1506	8	8	8	31.2	31.2	31.2	36.313	0	27.652	682940000	36	2135	Q8BLJ3	Plcxd3
23.7005	23.4664	23.243	23.5316	23.573	23.3567	23.7564	23.4374	23.3306	23.8588	23.7253	23.6216	23.1424	23.5953	23.3477	23.2626	23.471	23.2526	1	1	1	5.2	5.2	5.2	27.734	0.0012283	2.6465	12190000	6	2136	Q810N6	Ankrd45
32.6632	32.8014	33.1318	32.5699	32.7956	33.0473	32.6162	32.8043	33.0319	32.7739	32.935	32.8209	32.7316	32.8424	32.7129	32.8198	32.8978	32.9246	41	17	16	42.7	26	25.7	97.986	0	323.31	7192300000	76	2137	Q3TCR7	Dnm2
30.9735	30.9701	30.937	31.0811	31.0248	30.9294	31.0368	30.962	30.9579	31.0528	30.971	30.9242	31.0563	31.0098	31.0142	31.0105	30.9308	30.9951	43	43	43	17.1	17.1	17.1	344.69	0	323.31	2078100000	137	2138	P42859	Htt
27.8101	27.6396	27.6082	27.5512	27.6909	27.4996	27.4225	27.5619	27.6283	27.6728	27.8192	27.3754	27.8352	27.7618	27.0268	27.8678	27.7542	27.4208	5	5	5	31.5	31.5	31.5	21.486	0	11.963	215650000	12	2139	G3X9I1	Fam3c
25.6298	25.5201	25.5596	25.642	25.8148	25.528	25.762	25.6611	25.7846	25.8664	25.74	25.598	25.8389	25.8966	25.0586	25.9701	25.8464	25.1064	3	3	2	5.1	5.1	3.5	93.899	0	13.489	53996000	5	2141	G3X9I7	Zc3h12b
30.1447	30.1784	30.0669	30.2785	30.0954	29.9015	30.373	30.1584	29.8644	30.1976	30.0373	30.2297	30.0765	30.1081	30.1561	30.0388	30.0851	30.1362	33	31	31	23.8	22.8	22.8	195.06	0	323.31	1169100000	72	2142	G3X9J0	Sipa1l3
29.3417	29.2671	29.1007	29.3052	29.2981	29.0544	29.1883	29.2503	29.1772	29.3245	29.2416	29.1897	29.2935	29.1634	29.2951	29.2076	29.2771	29.1843	21	17	17	14.2	11.8	11.8	208.5	0	129.4	588230000	56	2143	G3X9K3	Arfgef1
27.5065	27.6368	27.2387	27.419	27.5468	27.3508	27.399	27.5231	27.3103	27.1365	27.5902	27.3736	27.3795	27.438	27.5253	27.4914	27.443	27.3523	10	10	10	24	24	24	44.699	0	59.419	179160000	32	2144	Q9ER88	Dap3
28.5358	28.6746	28.501	28.7692	28.6875	28.5585	28.6407	28.6746	28.5615	28.8493	28.8131	28.6733	28.7236	28.612	28.2249	28.7809	28.6165	28.345	14	14	14	27.1	27.1	27.1	71.755	0	152.68	391540000	56	2145	G3X9N3	Pnmal2
24.2246	23.4129	24.1964	24.0634	23.8788	24.3128	22.9797	23.9555	24.0662	23.9685	24.2591	23.5232	24.1274	23.8815	23.7961	23.9141	24.1018	23.7854	2	2	2	2.3	2.3	2.3	129.33	0	16.608	12841000	3	2146	Q61738	Itga7
28.4087	28.6365	28.565	28.7564	28.5279	28.4646	28.5961	28.5766	28.5347	28.4354	28.4136	28.6669	28.4273	28.5822	28.7924	28.5307	28.5671	28.5998	9	9	9	22.6	22.6	22.6	66.98	0	211.7	386660000	28	2147	Q9DBR2	Fam13c
29.8016	29.8833	29.9653	29.8516	29.7571	29.8239	29.9715	29.8016	29.8653	29.8726	29.8421	30.0015	29.9322	29.7952	29.8845	29.7745	29.7999	29.7644	10	9	9	37.7	33.1	33.1	27.057	0	135.1	982310000	37	2148	P97372	Psme2
31.0002	30.8407	30.9443	31.0162	30.9811	30.9794	30.9999	30.95	30.9887	31.0043	30.898	30.9977	31.0048	30.909	31.0295	30.935	30.8695	31.0033	40	40	40	45.5	45.5	45.5	104.92	0	299.25	1956800000	109	2149	P30999	Ctnnd1
32.1486	32.1828	32.0541	32.2525	32.0924	31.9835	32.1809	32.1576	32.1442	32.2317	32.1419	32.0432	32.1542	32.1006	32.2089	32.2112	32.1368	32.0501	46	46	44	35.4	35.4	34	165.96	0	323.31	4390300000	141	2150	Q01097	Grin2b
23.9448	24.0762	23.8527	23.778	24.1109	23.1478	23.8594	23.8221	23.3881	NA	NA	NA	NA	NA	NA	NA	NA	NA	1	1	1	2.7	2.7	2.7	65.239	0	41.459	20143000	3	2152	P49117	Nr2c2
25.3096	25.0189	24.9574	25.0935	25.0306	25.0916	24.9461	25.0532	24.9148	25.1587	25.0793	24.95	25.2004	25.1511	24.6477	25.0046	25.0342	25.0978	3	3	3	6.4	6.4	6.4	71.285	0	5.5987	35554000	8	2153	G3X9X1	Kbtbd2
29.732	29.8281	29.7261	29.9415	29.7067	29.7979	29.8526	29.6792	29.7727	29.7895	29.832	29.6977	29.733	29.8314	29.7059	29.9072	29.8027	29.7452	15	15	13	28.1	28.1	25	63.244	0	56.821	885640000	40	2154	G3X9Y1	Syt3
28.3348	28.3054	28.2271	28.402	28.3818	28.3106	28.3429	28.2367	28.2032	28.3634	28.1721	28.4193	28.2061	28.2963	28.6361	28.2392	28.1681	28.3558	13	13	13	15.6	15.6	15.6	124.46	0	18.091	327450000	31	2155	G3X9Y5	Ube4a
25.0754	24.6172	24.6475	25.135	24.7045	24.7162	24.9573	24.4593	24.5966	NA	NA	NA	NA	NA	NA	NA	NA	NA	2	2	2	1.5	1.5	1.5	172.72	0.0023623	2.0666	38780000	4	2156	G3X9Z4	Pcf11
27.8785	27.7148	27.9015	27.8147	27.8329	27.4762	27.7526	27.5744	27.6745	27.7265	27.7413	27.6613	27.711	27.8623	28.0276	27.7253	27.6796	27.6966	5	3	3	17.5	13.2	13.2	22.087	0.0012195	2.535	246110000	6	2157	P63042	Stmn4
26.9889	26.9876	26.8683	27.0614	27.0934	26.8645	26.9181	26.9272	26.9381	26.7123	26.7668	27.2561	26.8687	26.8645	27.4746	26.7589	26.8408	26.9248	5	5	5	8.3	8.3	8.3	92.993	0	28.426	138280000	8	2158	Q61371	Ift88
31.6185	31.4996	31.4838	31.5884	31.5641	31.4803	31.6625	31.5818	31.4676	31.6013	31.5177	31.5971	31.509	31.4978	31.7614	31.5491	31.4881	31.5601	34	34	1	40.2	40.2	1.4	102.1	0	323.31	3096900000	140	2159	G3XA17	Eif4g2
24.7833	24.6905	25.5803	24.5868	24.6553	25.2592	24.3456	24.6925	25.4494	24.9004	25.255	24.7918	24.5392	25.1717	24.3278	25.0724	25.1924	24.6535	1	1	1	7.8	7.8	7.8	24.65	0	3.7654	27213000	6	2160	H3BL13	Naaa
23.3442	23.529	23.2784	23.5479	23.16	23.2099	23.5141	23.1357	23.3442	23.3457	23.159	23.3404	23.5366	23.2978	22.5118	23.6242	23.4251	23.4305	3	3	3	15.1	15.1	15.1	32.976	0	9.7743	12418000	4	2161	G3XA50	Lrrc10b
33.1927	33.2794	33.1927	33.301	33.2675	33.1017	33.1567	33.237	33.1454	33.137	33.1554	33.2446	33.1521	33.1047	33.3278	33.1526	33.1228	33.3166	13	13	13	26.9	26.9	26.9	49.598	0	95.821	10007000000	66	2162	G3XA53	Omg
30.2882	30.1946	30.0442	30.454	30.1858	30.0467	30.4027	30.1015	30.1624	30.1271	30.1336	30.2083	30.1171	30.1679	30.443	30.0615	30.1732	30.1793	18	18	18	39.6	39.6	39.6	58.206	0	191.36	1112000000	48	2163	G3XA57	Rab11fip2
29.0964	29.121	29.1744	28.8529	29.0964	29.2134	28.8793	29.2101	29.1875	29.0479	29.1663	29.1478	29.1421	29.1772	28.7219	28.9816	29.1408	29.2324	13	13	13	20.9	20.9	20.9	85.872	0	205.21	549660000	43	2164	Q8R3B1	Plcd1
26.3247	26.2581	26.6055	26.3618	26.0116	26.772	26.199	26.1062	26.6313	26.617	26.9011	26.0286	26.3404	26.6166	26.0521	26.7794	26.5445	25.7536	4	4	4	27	27	27	14.982	0	65.106	76784000	15	2165	Q9D8B4	Ndufa11
[truncated: 4,989 more rows]

## Sheet: Welch's test
Welch's T-test Significant Hipp_24mo_Hipp_3mo	Welch's T-test Significant Hipp_15mo_Hipp_3mo	Welch's T-test Significant Hipp_24mo_Hipp_15mo	-Log Welch's T-test p-value Hipp_24mo_Hipp_3mo	Welch's T-test q-value Hipp_24mo_Hipp_3mo	Log2(Hipp_24mo/Hipp_3mo)	-Log Welch's T-test p-value Hipp_15mo_Hipp_3mo	Welch's T-test q-value Hipp_15mo_Hipp_3mo	Log2(Hipp_15mo/Hipp_3mo)	-Log Welch's T-test p-value Hipp_24mo_Hipp_15mo	Welch's T-test q-value Hipp_24mo_Hipp_15mo	Log2(Hipp_24mo/Hipp_15mo)	id	UniProt accession	Gene name
[truncated: 6,910 more rows]
