# Supplementary material for: Proteomic characterization of aging-driven changes in the mouse brain by co-expression network analysis
Source: Sci Rep. 2023 Oct 24;13:18191. doi: 10.1038/s41598-023-45570-w (PMC10598061; doi:10.1038/s41598-023-45570-w)
Supplement: Supplementary file 5 — Supplementary Table S4. [file 41598_2023_45570_MOESM5_ESM.xlsx]

## Sheet: Sheet1
		24 months old/3 months old	15 months old/3 months old	24 months old/15 months old
Cortex	Upregulated	133	28	7
	Downregulated	52	14	1
	Total	185	42	8
		24 months old/3 months old	15 months old/3 months old	24 months old/15 months old
Hippocampus	Upregulated	150	24	19
	Downregulated	93	7	17
	Total	243	31	36
