# Supplementary material for: Proteomic characterization of aging-driven changes in the mouse brain by co-expression network analysis
Source: Sci Rep. 2023 Oct 24;13:18191. doi: 10.1038/s41598-023-45570-w (PMC10598061; doi:10.1038/s41598-023-45570-w)
Supplement: Supplementary file 6 — Supplementary Table S5. [file 41598_2023_45570_MOESM6_ESM.xlsx]

## Sheet: Cx_upregulated
rank	term.id	GOterm	type	p.value	FDR
1	GO:0044421	extracellular region part	GO|GO.CC|GO	4.4211e-13	3.69353e-09
2	GO:0005615	extracellular space	GO|GO.CC|GO	1.06804e-11	8.07905e-08
3	GO:0005576	extracellular region	GO|GO.CC|GO	1.36331e-11	9.51929e-08
4	GO:0062023	collagen-containing extracellular matrix	GO|GO.CC|GO	4.14461e-09	1.88107e-05
5	GO:0031012	extracellular matrix	GO|GO.CC|GO	5.90207e-09	2.55116e-05
6	GO:0043209	myelin sheath	GO|GO.CC|GO	7.11525e-08	0.00024841
12	GO:0002376	immune system process	GO|GO.BP|GO	1.53738e-05	0.0178912
13	GO:0009888	tissue development	GO|GO.BP|GO	1.76872e-05	0.0193434
14	GO:0006790	sulfur compound metabolic process	GO|GO.BP|GO	2.22017e-05	0.0229011
15	GO:0030216	keratinocyte differentiation	GO|GO.BP|GO	2.30555e-05	0.0235146
17	GO:0002252	immune effector process	GO|GO.BP|GO	2.7792e-05	0.0274729
19	GO:0009986	cell surface	GO|GO.CC|GO	5.3882e-05	0.0457101
24	GO:0006955	immune response	GO|GO.BP|GO	0.000130503	0.0922984
25	GO:0032502	developmental process	GO|GO.BP|GO	0.000146283	0.0990924
26	GO:0022610	biological adhesion	GO|GO.BP|GO	0.000161398	0.107724
28	GO:0002449	lymphocyte mediated immunity	GO|GO.BP|GO	0.000175993	0.111715
29	GO:0002460	adaptive immune response based on somatic recombination of immune receptors built from immunoglobulin superfamily domains	GO|GO.BP|GO	0.000175993	0.111715
30	GO:0060429	epithelium development	GO|GO.BP|GO	0.00019717	0.120118
31	GO:0002682	regulation of immune system process	GO|GO.BP|GO	0.000218983	0.128242
32	GO:0072376	protein activation cascade	GO|GO.BP|GO	0.000232459	0.133467
33	GO:0048856	anatomical structure development	GO|GO.BP|GO	0.000243949	0.137166
34	GO:0009913	epidermal cell differentiation	GO|GO.BP|GO	0.000247286	0.137166
35	GO:0006105	succinate metabolic process	GO|GO.BP|GO	0.000259565	0.141935
36	GO:0030866	cortical actin cytoskeleton organization	GO|GO.BP|GO	0.000284984	0.146987
37	GO:0006952	defense response	GO|GO.BP|GO	0.000284997	0.146987
38	GO:0071944	cell periphery	GO|GO.CC|GO	0.000294568	0.150217
39	GO:0002250	adaptive immune response	GO|GO.BP|GO	0.000299129	0.151113
40	GO:0043588	skin development	GO|GO.BP|GO	0.000352863	0.166765
41	GO:0007155	cell adhesion	GO|GO.BP|GO	0.000373118	0.166765
42	GO:0002428	antigen processing and presentation of peptide antigen via MHC class Ib	GO|GO.BP|GO	0.000398669	0.166765
43	GO:0002476	antigen processing and presentation of endogenous peptide antigen via MHC class Ib	GO|GO.BP|GO	0.000398669	0.166765
44	GO:0002484	antigen processing and presentation of endogenous peptide antigen via MHC class I via ER pathway	GO|GO.BP|GO	0.000398669	0.166765
45	GO:0002485	antigen processing and presentation of endogenous peptide antigen via MHC class I via ER pathway, TAP-dependent	GO|GO.BP|GO	0.000398669	0.166765
46	GO:0002486	antigen processing and presentation of endogenous peptide antigen via MHC class I via ER pathway, TAP-independent	GO|GO.BP|GO	0.000398669	0.166765
49	GO:0006681	galactosylceramide metabolic process	GO|GO.BP|GO	0.000398669	0.166765
50	GO:0019374	galactolipid metabolic process	GO|GO.BP|GO	0.000398669	0.166765
52	GO:0042611	MHC protein complex	GO|GO.CC|GO	0.000398669	0.166765
53	GO:0042612	MHC class I protein complex	GO|GO.CC|GO	0.000398669	0.166765
54	GO:0045244	succinate-CoA ligase complex (GDP-forming)	GO|GO.CC|GO	0.000398669	0.166765
55	GO:2000483	negative regulation of interleukin-8 secretion	GO|GO.BP|GO	0.000398669	0.166765
56	GO:0030154	cell differentiation	GO|GO.BP|GO	0.000430993	0.175435
57	GO:0048869	cellular developmental process	GO|GO.BP|GO	0.000443348	0.178264
58	GO:0055114	oxidation-reduction process	GO|GO.BP|GO	0.000471035	0.185899
59	GO:0051241	negative regulation of multicellular organismal process	GO|GO.BP|GO	0.00049015	0.191706
61	GO:0002443	leukocyte mediated immunity	GO|GO.BP|GO	0.000510729	0.197276
62	GO:0000302	response to reactive oxygen species	GO|GO.BP|GO	0.00054899	0.207637
63	GO:0045087	innate immune response	GO|GO.BP|GO	0.00059752	0.218433
64	GO:0048513	animal organ development	GO|GO.BP|GO	0.000597526	0.218433
65	GO:0008544	epidermis development	GO|GO.BP|GO	0.000598577	0.218433
66	GO:0030865	cortical cytoskeleton organization	GO|GO.BP|GO	0.00059919	0.218433
67	GO:0048247	lymphocyte chemotaxis	GO|GO.BP|GO	0.000604866	0.21962
68	GO:0048731	system development	GO|GO.BP|GO	0.000673472	0.235125
69	GO:0044420	extracellular matrix component	GO|GO.CC|GO	0.000707279	0.241357
70	GO:0021782	glial cell development	GO|GO.BP|GO	0.000747397	0.249422
71	GO:0051186	cofactor metabolic process	GO|GO.BP|GO	0.000761515	0.253202
72	GO:0042063	gliogenesis	GO|GO.BP|GO	0.000843258	0.271192
74	GO:0006956	complement activation	GO|GO.BP|GO	0.000851472	0.271192
76	GO:0043436	oxoacid metabolic process	GO|GO.BP|GO	0.000945814	0.290045
78	GO:0006082	organic acid metabolic process	GO|GO.BP|GO	0.001085	0.316682
79	GO:1901605	alpha-amino acid metabolic process	GO|GO.BP|GO	0.00114442	0.323673
80	GO:0035458	cellular response to interferon-beta	GO|GO.BP|GO	0.00115369	0.323673
82	GO:0002313	mature B cell differentiation involved in immune response	GO|GO.BP|GO	0.00118027	0.323673
84	GO:0006559	L-phenylalanine catabolic process	GO|GO.BP|GO	0.00118027	0.323673
85	GO:0009074	aromatic amino acid family catabolic process	GO|GO.BP|GO	0.00118027	0.323673
88	GO:0042709	succinate-CoA ligase complex	GO|GO.CC|GO	0.00118027	0.323673
89	GO:0043259	laminin-10 complex	GO|GO.CC|GO	0.00118027	0.323673
92	GO:0071638	negative regulation of monocyte chemotactic protein-1 production	GO|GO.BP|GO	0.00118027	0.323673
93	GO:0072606	interleukin-8 secretion	GO|GO.BP|GO	0.00118027	0.323673
94	GO:1902222	erythrose 4-phosphate/phosphoenolpyruvate family amino acid catabolic process	GO|GO.BP|GO	0.00118027	0.323673
95	GO:2000482	regulation of interleukin-8 secretion	GO|GO.BP|GO	0.00118027	0.323673
96	GO:0030855	epithelial cell differentiation	GO|GO.BP|GO	0.00131531	0.350127
98	GO:0010001	glial cell differentiation	GO|GO.BP|GO	0.00145873	0.370061
100	GO:0035456	response to interferon-beta	GO|GO.BP|GO	0.00151582	0.376961
101	GO:0042133	neurotransmitter metabolic process	GO|GO.BP|GO	0.0015375	0.378661
102	GO:0006979	response to oxidative stress	GO|GO.BP|GO	0.00153961	0.378661
103	GO:0032501	multicellular organismal process	GO|GO.BP|GO	0.00158089	0.384394
106	GO:0072676	lymphocyte migration	GO|GO.BP|GO	0.00163499	0.391588
107	GO:0005739	mitochondrion	GO|GO.CC|GO	0.0016954	0.397662
108	GO:0007229	integrin-mediated signaling pathway	GO|GO.BP|GO	0.00173587	0.405059
109	GO:0019752	carboxylic acid metabolic process	GO|GO.BP|GO	0.00174631	0.406451
110	GO:0005604	basement membrane	GO|GO.CC|GO	0.00192194	0.428644
111	GO:0042552	myelination	GO|GO.BP|GO	0.00195798	0.435613
112	GO:0007275	multicellular organism development	GO|GO.BP|GO	0.00206024	0.449724
113	GO:0007272	ensheathment of neurons	GO|GO.BP|GO	0.00211586	0.457022
114	GO:0008366	axon ensheathment	GO|GO.BP|GO	0.00211586	0.457022
115	GO:0005886	plasma membrane	GO|GO.CC|GO	0.00221966	0.464247
116	GO:0002684	positive regulation of immune system process	GO|GO.BP|GO	0.00230147	0.475183
117	GO:0002335	mature B cell differentiation	GO|GO.BP|GO	0.00232954	0.475183
118	GO:0002475	antigen processing and presentation via MHC class Ib	GO|GO.BP|GO	0.00232954	0.475183
119	GO:0006104	succinyl-CoA metabolic process	GO|GO.BP|GO	0.00232954	0.475183
122	GO:0009636	response to toxic substance	GO|GO.BP|GO	0.00240417	0.483921
123	GO:0030036	actin cytoskeleton organization	GO|GO.BP|GO	0.00242029	0.484811
126	GO:0051336	regulation of hydrolase activity	GO|GO.BP|GO	0.00276787	0.525618
127	GO:0001909	leukocyte mediated cytotoxicity	GO|GO.BP|GO	0.00281745	0.531609
128	GO:0001655	urogenital system development	GO|GO.BP|GO	0.00282285	0.531609
129	GO:0007162	negative regulation of cell adhesion	GO|GO.BP|GO	0.00282285	0.531609
130	GO:0001913	T cell mediated cytotoxicity	GO|GO.BP|GO	0.00300008	0.541399
131	GO:0003382	epithelial cell morphogenesis	GO|GO.BP|GO	0.00300008	0.541399
132	GO:0051452	intracellular pH reduction	GO|GO.BP|GO	0.00300008	0.541399
133	GO:0030029	actin filament-based process	GO|GO.BP|GO	0.00301584	0.542308
134	GO:0071346	cellular response to interferon-gamma	GO|GO.BP|GO	0.00307775	0.547791
135	GO:0006749	glutathione metabolic process	GO|GO.BP|GO	0.00318531	0.561431
136	GO:1903169	regulation of calcium ion transmembrane transport	GO|GO.BP|GO	0.00327387	0.571491
137	GO:0044281	small molecule metabolic process	GO|GO.BP|GO	0.00331799	0.576064
138	GO:0034341	response to interferon-gamma	GO|GO.BP|GO	0.00335841	0.579562
139	GO:0034097	response to cytokine	GO|GO.BP|GO	0.00337794	0.581826
142	GO:0045851	pH reduction	GO|GO.BP|GO	0.00363877	0.611663
143	GO:0007009	plasma membrane organization	GO|GO.BP|GO	0.00365704	0.613098
144	GO:0050900	leukocyte migration	GO|GO.BP|GO	0.00376612	0.614977
145	GO:0002483	antigen processing and presentation of endogenous peptide antigen	GO|GO.BP|GO	0.00383164	0.614977
146	GO:0006558	L-phenylalanine metabolic process	GO|GO.BP|GO	0.00383164	0.614977
147	GO:0009448	gamma-aminobutyric acid metabolic process	GO|GO.BP|GO	0.00383164	0.614977
148	GO:0009650	UV protection	GO|GO.BP|GO	0.00383164	0.614977
149	GO:0010818	T cell chemotaxis	GO|GO.BP|GO	0.00383164	0.614977
150	GO:0019885	antigen processing and presentation of endogenous peptide antigen via MHC class I	GO|GO.BP|GO	0.00383164	0.614977
151	GO:0030062	mitochondrial tricarboxylic acid cycle enzyme complex	GO|GO.CC|GO	0.00383164	0.614977
152	GO:0032429	regulation of phospholipase A2 activity	GO|GO.BP|GO	0.00383164	0.614977
153	GO:0032682	negative regulation of chemokine production	GO|GO.BP|GO	0.00383164	0.614977
154	GO:0032717	negative regulation of interleukin-8 production	GO|GO.BP|GO	0.00383164	0.614977
155	GO:0042824	MHC class I peptide loading complex	GO|GO.CC|GO	0.00383164	0.614977
156	GO:0071498	cellular response to fluid shear stress	GO|GO.BP|GO	0.00383164	0.614977
157	GO:0071605	monocyte chemotactic protein-1 production	GO|GO.BP|GO	0.00383164	0.614977
158	GO:0071637	regulation of monocyte chemotactic protein-1 production	GO|GO.BP|GO	0.00383164	0.614977
159	GO:0140131	positive regulation of lymphocyte chemotaxis	GO|GO.BP|GO	0.00383164	0.614977
160	GO:1902221	erythrose 4-phosphate/phosphoenolpyruvate family amino acid metabolic process	GO|GO.BP|GO	0.00383164	0.614977
161	GO:0015629	actin cytoskeleton	GO|GO.CC|GO	0.00383463	0.614977
162	GO:0005773	vacuole	GO|GO.CC|GO	0.00390856	0.624626
163	GO:0048468	cell development	GO|GO.BP|GO	0.0039808	0.631722
164	GO:0046173	polyol biosynthetic process	GO|GO.BP|GO	0.00401668	0.635788
165	GO:0030018	Z disc	GO|GO.CC|GO	0.0042732	0.661923
166	GO:0030155	regulation of cell adhesion	GO|GO.BP|GO	0.00430553	0.66547
167	GO:0048469	cell maturation	GO|GO.BP|GO	0.00431076	0.66547
168	GO:0031674	I band	GO|GO.CC|GO	0.00484995	0.719615
169	GO:0071466	cellular response to xenobiotic stimulus	GO|GO.BP|GO	0.00498375	0.724976
170	GO:0072329	monocarboxylic acid catabolic process	GO|GO.BP|GO	0.00504392	0.73069
171	GO:0002064	epithelial cell development	GO|GO.BP|GO	0.00515891	0.742132
172	GO:0044283	small molecule biosynthetic process	GO|GO.BP|GO	0.00530715	0.758647
173	GO:0034612	response to tumor necrosis factor	GO|GO.BP|GO	0.00544184	0.774242
174	GO:0001885	endothelial cell development	GO|GO.BP|GO	0.00552112	0.775416
175	GO:0006677	glycosylceramide metabolic process	GO|GO.BP|GO	0.00567219	0.775416
176	GO:0006958	complement activation, classical pathway	GO|GO.BP|GO	0.00567219	0.775416
177	GO:0019883	antigen processing and presentation of endogenous antigen	GO|GO.BP|GO	0.00567219	0.775416
178	GO:0032060	bleb assembly	GO|GO.BP|GO	0.00567219	0.775416
179	GO:0032691	negative regulation of interleukin-1 beta production	GO|GO.BP|GO	0.00567219	0.775416
180	GO:0035627	ceramide transport	GO|GO.BP|GO	0.00567219	0.775416
181	GO:0043256	laminin complex	GO|GO.CC|GO	0.00567219	0.775416
182	GO:0051000	positive regulation of nitric-oxide synthase activity	GO|GO.BP|GO	0.00567219	0.775416
183	GO:0051451	myoblast migration	GO|GO.BP|GO	0.00567219	0.775416
184	GO:0072534	perineuronal net	GO|GO.CC|GO	0.00567219	0.775416
185	GO:0098883	synapse pruning	GO|GO.BP|GO	0.00567219	0.775416
186	GO:1901623	regulation of lymphocyte chemotaxis	GO|GO.BP|GO	0.00567219	0.775416
187	GO:0002685	regulation of leukocyte migration	GO|GO.BP|GO	0.00586148	0.790577
188	GO:0007044	cell-substrate junction assembly	GO|GO.BP|GO	0.00586148	0.790577
189	GO:0006805	xenobiotic metabolic process	GO|GO.BP|GO	0.0060264	0.800029
190	GO:0014002	astrocyte development	GO|GO.BP|GO	0.0060264	0.800029
191	GO:0043267	negative regulation of potassium ion transport	GO|GO.BP|GO	0.0060264	0.800029
192	GO:0050710	negative regulation of cytokine secretion	GO|GO.BP|GO	0.0060264	0.800029
193	GO:0072593	reactive oxygen species metabolic process	GO|GO.BP|GO	0.0060463	0.800029
194	GO:0000323	lytic vacuole	GO|GO.CC|GO	0.00639713	0.823052
195	GO:0005764	lysosome	GO|GO.CC|GO	0.00639713	0.823052
196	GO:0032787	monocarboxylic acid metabolic process	GO|GO.BP|GO	0.00640147	0.823052
197	GO:0005856	cytoskeleton	GO|GO.CC|GO	0.00670538	0.839437
198	GO:0030864	cortical actin cytoskeleton	GO|GO.CC|GO	0.00676834	0.839437
199	GO:0042542	response to hydrogen peroxide	GO|GO.BP|GO	0.00676834	0.839437
200	GO:0046165	alcohol biosynthetic process	GO|GO.BP|GO	0.00676834	0.839437
201	GO:0006575	cellular modified amino acid metabolic process	GO|GO.BP|GO	0.00692457	0.839437
202	GO:0002824	positive regulation of adaptive immune response based on somatic recombination of immune receptors built from immunoglobulin superfamily domains	GO|GO.BP|GO	0.00698726	0.839437
204	GO:2000401	regulation of lymphocyte migration	GO|GO.BP|GO	0.00698726	0.839437
206	GO:0001906	cell killing	GO|GO.BP|GO	0.00736202	0.860058
207	GO:0003334	keratinocyte development	GO|GO.BP|GO	0.00783724	0.895972
208	GO:0032692	negative regulation of interleukin-1 production	GO|GO.BP|GO	0.00783724	0.895972
209	GO:0034405	response to fluid shear stress	GO|GO.BP|GO	0.00783724	0.895972
211	GO:0098966	perisynaptic extracellular matrix	GO|GO.CC|GO	0.00783724	0.895972
212	GO:0099544	perisynaptic space	GO|GO.CC|GO	0.00783724	0.895972
213	GO:0071345	cellular response to cytokine stimulus	GO|GO.BP|GO	0.00785513	0.896888
215	GO:0032652	regulation of interleukin-1 production	GO|GO.BP|GO	0.00803393	0.897906
216	GO:0072678	T cell migration	GO|GO.BP|GO	0.00803393	0.897906
217	GO:0086004	regulation of cardiac muscle cell contraction	GO|GO.BP|GO	0.00803393	0.897906
218	GO:0048708	astrocyte differentiation	GO|GO.BP|GO	0.00805545	0.897906
219	GO:0046677	response to antibiotic	GO|GO.BP|GO	0.00805709	0.897906
220	GO:0001505	regulation of neurotransmitter levels	GO|GO.BP|GO	0.00836976	0.904452
222	GO:0061061	muscle structure development	GO|GO.BP|GO	0.00870738	0.923814
223	GO:0009064	glutamine family amino acid metabolic process	GO|GO.BP|GO	0.00879046	0.923814
224	GO:0045446	endothelial cell differentiation	GO|GO.BP|GO	0.00879046	0.923814
225	GO:0009066	aspartate family amino acid metabolic process	GO|GO.BP|GO	0.00916805	0.940033
226	GO:0016999	antibiotic metabolic process	GO|GO.BP|GO	0.00945731	0.961321
228	GO:0006631	fatty acid metabolic process	GO|GO.BP|GO	0.0098327	0.985137

## Sheet: Cx_downregulated
rank	term.id	GOterm	type	p.value	FDR
1	GO:0090493	catecholamine uptake	GO|GO.BP|GO	1.14895e-05	0.0144851
2	GO:0045202	synapse	GO|GO.CC|GO	2.1252e-05	0.0221734
3	GO:0097458	neuron part	GO|GO.CC|GO	2.97413e-05	0.0290288
4	GO:0070382	exocytic vesicle	GO|GO.CC|GO	3.5862e-05	0.033217
5	GO:0051620	norepinephrine uptake	GO|GO.BP|GO	4.93291e-05	0.0426448
6	GO:0051621	regulation of norepinephrine uptake	GO|GO.BP|GO	4.93291e-05	0.0426448
7	GO:0098793	presynapse	GO|GO.CC|GO	8.50875e-05	0.0660133
8	GO:0030133	transport vesicle	GO|GO.CC|GO	0.000128002	0.0922984
9	GO:0007268	chemical synaptic transmission	GO|GO.BP|GO	0.000131624	0.0922984
10	GO:0098916	anterograde trans-synaptic signaling	GO|GO.BP|GO	0.000131624	0.0922984
11	GO:0007267	cell-cell signaling	GO|GO.BP|GO	0.000135523	0.0931945
12	GO:0099537	trans-synaptic signaling	GO|GO.BP|GO	0.000155587	0.104615
13	GO:0005615	extracellular space	GO|GO.CC|GO	0.000168712	0.110974
14	GO:0007399	nervous system development	GO|GO.BP|GO	0.000172229	0.111715
15	GO:0120036	plasma membrane bounded cell projection organization	GO|GO.BP|GO	0.000175218	0.111715
16	GO:0099536	synaptic signaling	GO|GO.BP|GO	0.000175928	0.111715
17	GO:0008021	synaptic vesicle	GO|GO.CC|GO	0.000189318	0.116113
18	GO:0044456	synapse part	GO|GO.CC|GO	0.000202562	0.121768
19	GO:0051937	catecholamine transport	GO|GO.BP|GO	0.000204133	0.121905
20	GO:0033267	axon part	GO|GO.CC|GO	0.00021329	0.126541
21	GO:0030030	cell projection organization	GO|GO.BP|GO	0.000217586	0.128242
22	GO:0071944	cell periphery	GO|GO.CC|GO	0.000221315	0.12827
23	GO:0031175	neuron projection development	GO|GO.BP|GO	0.000221857	0.12827
24	GO:0099003	vesicle-mediated transport in synapse	GO|GO.BP|GO	0.000233785	0.133467
25	GO:0023061	signal release	GO|GO.BP|GO	0.000262409	0.142631
26	GO:0150034	distal axon	GO|GO.CC|GO	0.000277508	0.146987
27	GO:0098590	plasma membrane region	GO|GO.CC|GO	0.000282569	0.146987
28	GO:0014047	glutamate secretion	GO|GO.BP|GO	0.000299656	0.151113
29	GO:0030182	neuron differentiation	GO|GO.BP|GO	0.00030149	0.151198
30	GO:0043005	neuron projection	GO|GO.CC|GO	0.000317267	0.15567
31	GO:0030424	axon	GO|GO.CC|GO	0.000333313	0.162664
32	GO:0015844	monoamine transport	GO|GO.BP|GO	0.00034402	0.16653
33	GO:0032940	secretion by cell	GO|GO.BP|GO	0.000352227	0.166765
34	GO:0042734	presynaptic membrane	GO|GO.CC|GO	0.000358395	0.166765
35	GO:0043195	terminal bouton	GO|GO.CC|GO	0.000372667	0.166765
36	GO:0050804	modulation of chemical synaptic transmission	GO|GO.BP|GO	0.00038701	0.166765
37	GO:0099177	regulation of trans-synaptic signaling	GO|GO.BP|GO	0.000395871	0.166765
38	GO:0022008	neurogenesis	GO|GO.BP|GO	0.00042481	0.174484
39	GO:0048666	neuron development	GO|GO.BP|GO	0.000428424	0.175175
40	GO:0032026	response to magnesium ion	GO|GO.BP|GO	0.000486627	0.191221
41	GO:0060076	excitatory synapse	GO|GO.CC|GO	0.000542054	0.205872
42	GO:0097060	synaptic membrane	GO|GO.CC|GO	0.000574275	0.214519
43	GO:1905268	negative regulation of chromatin organization	GO|GO.BP|GO	0.000610554	0.220801
44	GO:0046903	secretion	GO|GO.BP|GO	0.000705348	0.241357
46	GO:0035067	negative regulation of histone acetylation	GO|GO.BP|GO	0.000726641	0.24339
47	GO:0045780	positive regulation of bone resorption	GO|GO.BP|GO	0.000726641	0.24339
48	GO:0046852	positive regulation of bone remodeling	GO|GO.BP|GO	0.000726641	0.24339
49	GO:0090494	dopamine uptake	GO|GO.BP|GO	0.000726641	0.24339
50	GO:0048699	generation of neurons	GO|GO.BP|GO	0.000785745	0.259359
51	GO:0044421	extracellular region part	GO|GO.CC|GO	0.000811454	0.264954
52	GO:0031226	intrinsic component of plasma membrane	GO|GO.CC|GO	0.000855674	0.271578
53	GO:0099503	secretory vesicle	GO|GO.CC|GO	0.000877367	0.276529
54	GO:0050808	synapse organization	GO|GO.BP|GO	0.00102477	0.303465
55	GO:0015872	dopamine transport	GO|GO.BP|GO	0.00107524	0.314846
56	GO:0043679	axon terminus	GO|GO.CC|GO	0.00123585	0.332804
57	GO:0044463	cell projection part	GO|GO.CC|GO	0.0012429	0.332804
58	GO:0120038	plasma membrane bounded cell projection part	GO|GO.CC|GO	0.0012429	0.332804
59	GO:0010039	response to iron ion	GO|GO.BP|GO	0.00134417	0.353661
60	GO:0051764	actin crosslink formation	GO|GO.BP|GO	0.00134417	0.353661
61	GO:0006836	neurotransmitter transport	GO|GO.BP|GO	0.00135647	0.355778
62	GO:0051650	establishment of vesicle localization	GO|GO.BP|GO	0.00143827	0.369302
63	GO:0048489	synaptic vesicle transport	GO|GO.BP|GO	0.00149477	0.375853
64	GO:0097480	establishment of synaptic vesicle localization	GO|GO.BP|GO	0.00149477	0.375853
65	GO:0007269	neurotransmitter secretion	GO|GO.BP|GO	0.00160881	0.387361
66	GO:0098978	glutamatergic synapse	GO|GO.CC|GO	0.00165554	0.394886
67	GO:0099643	signal release from synapse	GO|GO.BP|GO	0.00166818	0.395119
68	GO:0042995	cell projection	GO|GO.CC|GO	0.00167675	0.395329
69	GO:0140029	exocytic process	GO|GO.BP|GO	0.00169122	0.397662
70	GO:0015874	norepinephrine transport	GO|GO.BP|GO	0.00172042	0.40249
71	GO:0048522	positive regulation of cellular process	GO|GO.BP|GO	0.0017555	0.407545
72	GO:0120025	plasma membrane bounded cell projection	GO|GO.CC|GO	0.0017654	0.408799
73	GO:0005938	cell cortex	GO|GO.CC|GO	0.00180392	0.414546
74	GO:0031225	anchored component of membrane	GO|GO.CC|GO	0.0018692	0.424266
75	GO:0071248	cellular response to metal ion	GO|GO.BP|GO	0.0019629	0.435639
76	GO:0031982	vesicle	GO|GO.CC|GO	0.0019812	0.438628
78	GO:0097479	synaptic vesicle localization	GO|GO.BP|GO	0.00205894	0.449724
79	GO:0044297	cell body	GO|GO.CC|GO	0.00206248	0.449724
80	GO:0051648	vesicle localization	GO|GO.BP|GO	0.002066	0.449724
81	GO:0034105	positive regulation of tissue remodeling	GO|GO.BP|GO	0.00214082	0.457022
82	GO:0099026	anchored component of presynaptic membrane	GO|GO.CC|GO	0.00214082	0.457022
83	GO:2000757	negative regulation of peptidyl-lysine acetylation	GO|GO.BP|GO	0.00214082	0.457022
84	GO:0015800	acidic amino acid transport	GO|GO.BP|GO	0.00219758	0.460691
85	GO:1903532	positive regulation of secretion by cell	GO|GO.BP|GO	0.00223657	0.466287
86	GO:2000379	positive regulation of reactive oxygen species metabolic process	GO|GO.BP|GO	0.00237417	0.482121
87	GO:0044306	neuron projection terminus	GO|GO.CC|GO	0.0024327	0.484811
88	GO:0005886	plasma membrane	GO|GO.CC|GO	0.00250051	0.496667
89	GO:0098685	Schaffer collateral - CA1 synapse	GO|GO.CC|GO	0.00271184	0.523748
90	GO:0044459	plasma membrane part	GO|GO.CC|GO	0.00272549	0.523748
91	GO:0051047	positive regulation of secretion	GO|GO.BP|GO	0.00274377	0.523748
92	GO:0048468	cell development	GO|GO.BP|GO	0.00280862	0.531609
93	GO:0006835	dicarboxylic acid transport	GO|GO.BP|GO	0.00295588	0.541399
94	GO:0046717	acid secretion	GO|GO.BP|GO	0.00295588	0.541399
95	GO:0030672	synaptic vesicle membrane	GO|GO.CC|GO	0.00295742	0.541399
96	GO:0071241	cellular response to inorganic substance	GO|GO.BP|GO	0.00295742	0.541399
97	GO:0099501	exocytic vesicle membrane	GO|GO.CC|GO	0.00295742	0.541399
98	GO:0005576	extracellular region	GO|GO.CC|GO	0.00296868	0.541399
99	GO:0030154	cell differentiation	GO|GO.BP|GO	0.00302304	0.542308
100	GO:0014048	regulation of glutamate secretion	GO|GO.BP|GO	0.00311163	0.551657
101	GO:1901984	negative regulation of protein acetylation	GO|GO.BP|GO	0.00311163	0.551657
102	GO:0030426	growth cone	GO|GO.CC|GO	0.00313047	0.553916
103	GO:0001505	regulation of neurotransmitter levels	GO|GO.BP|GO	0.00317778	0.561193
104	GO:0043025	neuronal cell body	GO|GO.CC|GO	0.00323993	0.566658
105	GO:0048731	system development	GO|GO.BP|GO	0.00328807	0.572869
106	GO:0030427	site of polarized growth	GO|GO.CC|GO	0.00332545	0.576064
107	GO:0031410	cytoplasmic vesicle	GO|GO.CC|GO	0.00351172	0.597182
108	GO:0097708	intracellular vesicle	GO|GO.CC|GO	0.00354761	0.601329
109	GO:0061900	glial cell activation	GO|GO.BP|GO	0.00366081	0.613098
110	GO:0032768	regulation of monooxygenase activity	GO|GO.BP|GO	0.00425171	0.659833
111	GO:0045124	regulation of bone resorption	GO|GO.BP|GO	0.00425171	0.659833
112	GO:0051953	negative regulation of amine transport	GO|GO.BP|GO	0.00425171	0.659833
113	GO:0099144	anchored component of synaptic membrane	GO|GO.CC|GO	0.00425171	0.659833
114	GO:0015850	organic hydroxy compound transport	GO|GO.BP|GO	0.00425244	0.659833
115	GO:0016079	synaptic vesicle exocytosis	GO|GO.BP|GO	0.00425244	0.659833
116	GO:0001956	positive regulation of neurotransmitter secretion	GO|GO.BP|GO	0.00488374	0.721998
117	GO:0099571	postsynaptic cytoskeleton	GO|GO.CC|GO	0.00488374	0.721998
120	GO:0031057	negative regulation of histone modification	GO|GO.BP|GO	0.0055563	0.775416
121	GO:0051589	negative regulation of neurotransmitter transport	GO|GO.BP|GO	0.0055563	0.775416
122	GO:0150076	neuroinflammatory response	GO|GO.BP|GO	0.0055563	0.775416
123	GO:0051179	localization	GO|GO.BP|GO	0.00582043	0.78738
124	GO:0099504	synaptic vesicle cycle	GO|GO.BP|GO	0.00593574	0.796096
125	GO:0048869	cellular developmental process	GO|GO.BP|GO	0.00605495	0.800029
126	GO:0099240	intrinsic component of synaptic membrane	GO|GO.CC|GO	0.00608805	0.801526
127	GO:0051588	regulation of neurotransmitter transport	GO|GO.BP|GO	0.00609052	0.801526
128	GO:0015696	ammonium transport	GO|GO.BP|GO	0.00612194	0.801877
129	GO:0098831	presynaptic active zone cytoplasmic component	GO|GO.CC|GO	0.00626883	0.815501
130	GO:0030658	transport vesicle membrane	GO|GO.CC|GO	0.00651275	0.829437
131	GO:0006887	exocytosis	GO|GO.BP|GO	0.0068106	0.839437
132	GO:0046850	regulation of bone remodeling	GO|GO.BP|GO	0.00702073	0.839437
133	GO:0099568	cytoplasmic region	GO|GO.CC|GO	0.00708353	0.839437
137	GO:0005607	laminin-2 complex	GO|GO.CC|GO	0.00710227	0.839437
139	GO:0010726	positive regulation of hydrogen peroxide metabolic process	GO|GO.BP|GO	0.00710227	0.839437
140	GO:0015774	polysaccharide transport	GO|GO.BP|GO	0.00710227	0.839437
141	GO:0021812	neuronal-glial interaction involved in cerebral cortex radial glia guided migration	GO|GO.BP|GO	0.00710227	0.839437
143	GO:0033037	polysaccharide localization	GO|GO.BP|GO	0.00710227	0.839437
144	GO:0042585	germinal vesicle	GO|GO.CC|GO	0.00710227	0.839437
145	GO:0043257	laminin-8 complex	GO|GO.CC|GO	0.00710227	0.839437
146	GO:0051585	negative regulation of dopamine uptake involved in synaptic transmission	GO|GO.BP|GO	0.00710227	0.839437
147	GO:0051622	negative regulation of norepinephrine uptake	GO|GO.BP|GO	0.00710227	0.839437
148	GO:0051945	negative regulation of catecholamine uptake involved in synaptic transmission	GO|GO.BP|GO	0.00710227	0.839437
149	GO:0060739	mesenchymal-epithelial cell signaling involved in prostate gland development	GO|GO.BP|GO	0.00710227	0.839437
151	GO:0071461	cellular response to redox state	GO|GO.BP|GO	0.00710227	0.839437
152	GO:0071914	prominosome	GO|GO.CC|GO	0.00710227	0.839437
153	GO:0072139	glomerular parietal epithelial cell differentiation	GO|GO.BP|GO	0.00710227	0.839437
154	GO:0072717	cellular response to actinomycin D	GO|GO.BP|GO	0.00710227	0.839437
155	GO:0072749	cellular response to cytochalasin B	GO|GO.BP|GO	0.00710227	0.839437
156	GO:0090461	glutamate homeostasis	GO|GO.BP|GO	0.00710227	0.839437
157	GO:0097489	multivesicular body, internal vesicle lumen	GO|GO.CC|GO	0.00710227	0.839437
158	GO:0099189	postsynaptic spectrin-associated cytoskeleton	GO|GO.CC|GO	0.00710227	0.839437
160	GO:1901328	response to cytochalasin B	GO|GO.BP|GO	0.00710227	0.839437
161	GO:1903282	regulation of glutathione peroxidase activity	GO|GO.BP|GO	0.00710227	0.839437
162	GO:1903284	positive regulation of glutathione peroxidase activity	GO|GO.BP|GO	0.00710227	0.839437
163	GO:1903285	positive regulation of hydrogen peroxide catabolic process	GO|GO.BP|GO	0.00710227	0.839437
164	GO:2000295	regulation of hydrogen peroxide catabolic process	GO|GO.BP|GO	0.00710227	0.839437
165	GO:2000470	positive regulation of peroxidase activity	GO|GO.BP|GO	0.00710227	0.839437
166	GO:2000698	positive regulation of epithelial cell differentiation involved in kidney development	GO|GO.BP|GO	0.00710227	0.839437
167	GO:2000768	positive regulation of nephron tubule epithelial cell differentiation	GO|GO.BP|GO	0.00710227	0.839437
168	GO:0000079	regulation of cyclin-dependent protein serine/threonine kinase activity	GO|GO.BP|GO	0.00781144	0.895972
169	GO:2001251	negative regulation of chromosome organization	GO|GO.BP|GO	0.00786733	0.897025
170	GO:0005887	integral component of plasma membrane	GO|GO.CC|GO	0.00787609	0.897025
171	GO:0048518	positive regulation of biological process	GO|GO.BP|GO	0.00830532	0.899408
172	GO:0030072	peptide hormone secretion	GO|GO.BP|GO	0.00839613	0.906223
174	GO:0098688	parallel fiber to Purkinje cell synapse	GO|GO.CC|GO	0.00864041	0.922714
175	GO:2001024	negative regulation of response to drug	GO|GO.BP|GO	0.00864041	0.922714
176	GO:2000026	regulation of multicellular organismal development	GO|GO.BP|GO	0.00888494	0.930224
177	GO:0030323	respiratory tube development	GO|GO.BP|GO	0.00904179	0.931602
178	GO:0030324	lung development	GO|GO.BP|GO	0.00904179	0.931602
180	GO:0017156	calcium ion regulated exocytosis	GO|GO.BP|GO	0.00918575	0.940033
181	GO:0007215	glutamate receptor signaling pathway	GO|GO.BP|GO	0.00945489	0.961321
182	GO:0035065	regulation of histone acetylation	GO|GO.BP|GO	0.00950706	0.963045
183	GO:0044420	extracellular matrix component	GO|GO.CC|GO	0.00950706	0.963045
184	GO:0040012	regulation of locomotion	GO|GO.BP|GO	0.00955828	0.963045

## Sheet: Hipp_upregulated
rank	term.id	GOterm	type	p.value	FDR
1	GO:0044421	extracellular region part	GO|GO.CC|GO	6.73129e-15	5.52312e-10
2	GO:0005576	extracellular region	GO|GO.CC|GO	1.21692e-14	5.52312e-10
3	GO:0005615	extracellular space	GO|GO.CC|GO	7.28872e-14	2.20537e-09
4	GO:0002460	adaptive immune response based on somatic recombination of immune receptors built from immunoglobulin superfamily domains	GO|GO.BP|GO	2.92742e-08	0.000177152
5	GO:0016064	immunoglobulin mediated immune response	GO|GO.BP|GO	6.77149e-08	0.000341479
6	GO:0019724	B cell mediated immunity	GO|GO.BP|GO	6.77149e-08	0.000341479
7	GO:0072376	protein activation cascade	GO|GO.BP|GO	8.41504e-08	0.000381925
9	GO:0006952	defense response	GO|GO.BP|GO	1.42051e-07	0.000486153
10	GO:0002455	humoral immune response mediated by circulating immunoglobulin	GO|GO.BP|GO	1.49961e-07	0.000486153
11	GO:0006956	complement activation	GO|GO.BP|GO	1.49961e-07	0.000486153
12	GO:0002449	lymphocyte mediated immunity	GO|GO.BP|GO	5.4547e-07	0.00131592
13	GO:0006958	complement activation, classical pathway	GO|GO.BP|GO	5.50884e-07	0.00131592
14	GO:0002250	adaptive immune response	GO|GO.BP|GO	3.18393e-06	0.00491639
15	GO:0043256	laminin complex	GO|GO.CC|GO	3.19556e-06	0.00491639
16	GO:0006959	humoral immune response	GO|GO.BP|GO	4.42865e-06	0.00638091
17	GO:0002252	immune effector process	GO|GO.BP|GO	4.99113e-06	0.00678147
18	GO:0044420	extracellular matrix component	GO|GO.CC|GO	7.36136e-06	0.00928064
19	GO:0031012	extracellular matrix	GO|GO.CC|GO	7.87883e-06	0.00966455
20	GO:0062023	collagen-containing extracellular matrix	GO|GO.CC|GO	8.6667e-06	0.0104892
21	GO:0098542	defense response to other organism	GO|GO.BP|GO	1.76362e-05	0.0186148
23	GO:0006955	immune response	GO|GO.BP|GO	2.34207e-05	0.0236216
24	GO:0002443	leukocyte mediated immunity	GO|GO.BP|GO	3.46885e-05	0.03087
25	GO:0045087	innate immune response	GO|GO.BP|GO	3.92928e-05	0.0333335
27	GO:0014002	astrocyte development	GO|GO.BP|GO	4.25863e-05	0.0354646
28	GO:0002376	immune system process	GO|GO.BP|GO	4.63122e-05	0.0375344
29	GO:0030855	epithelial cell differentiation	GO|GO.BP|GO	6.26277e-05	0.0490072
30	GO:0045109	intermediate filament organization	GO|GO.BP|GO	6.45293e-05	0.0500637
31	GO:0032637	interleukin-8 production	GO|GO.BP|GO	9.51523e-05	0.0656661
32	GO:0032677	regulation of interleukin-8 production	GO|GO.BP|GO	9.51523e-05	0.0656661
34	GO:0009897	external side of plasma membrane	GO|GO.CC|GO	0.000153022	0.087912
35	GO:0002253	activation of immune response	GO|GO.BP|GO	0.000165135	0.0910458
36	GO:0043062	extracellular structure organization	GO|GO.BP|GO	0.000166501	0.0910458
37	GO:0030198	extracellular matrix organization	GO|GO.BP|GO	0.000175345	0.0937902
39	GO:0050778	positive regulation of immune response	GO|GO.BP|GO	0.000210106	0.102044
40	GO:0000323	lytic vacuole	GO|GO.CC|GO	0.000215119	0.102044
41	GO:0005764	lysosome	GO|GO.CC|GO	0.000215119	0.102044
42	GO:0042742	defense response to bacterium	GO|GO.BP|GO	0.000237032	0.10812
43	GO:0002684	positive regulation of immune system process	GO|GO.BP|GO	0.000250041	0.112185
44	GO:0048708	astrocyte differentiation	GO|GO.BP|GO	0.00027161	0.116846
46	GO:0002682	regulation of immune system process	GO|GO.BP|GO	0.000332222	0.132468
47	GO:0002064	epithelial cell development	GO|GO.BP|GO	0.000362154	0.139887
48	GO:0005604	basement membrane	GO|GO.CC|GO	0.000399598	0.149886
49	GO:0071346	cellular response to interferon-gamma	GO|GO.BP|GO	0.000399598	0.149886
50	GO:0043122	regulation of I-kappaB kinase/NF-kappaB signaling	GO|GO.BP|GO	0.000413275	0.153745
51	GO:0006911	phagocytosis, engulfment	GO|GO.BP|GO	0.000429882	0.157344
52	GO:0006954	inflammatory response	GO|GO.BP|GO	0.000442753	0.160091
53	GO:0034341	response to interferon-gamma	GO|GO.BP|GO	0.000451361	0.160091
54	GO:0002428	antigen processing and presentation of peptide antigen via MHC class Ib	GO|GO.BP|GO	0.000476187	0.160091
55	GO:0002476	antigen processing and presentation of endogenous peptide antigen via MHC class Ib	GO|GO.BP|GO	0.000476187	0.160091
56	GO:0002484	antigen processing and presentation of endogenous peptide antigen via MHC class I via ER pathway	GO|GO.BP|GO	0.000476187	0.160091
57	GO:0002485	antigen processing and presentation of endogenous peptide antigen via MHC class I via ER pathway, TAP-dependent	GO|GO.BP|GO	0.000476187	0.160091
58	GO:0002486	antigen processing and presentation of endogenous peptide antigen via MHC class I via ER pathway, TAP-independent	GO|GO.BP|GO	0.000476187	0.160091
59	GO:0006880	intracellular sequestering of iron ion	GO|GO.BP|GO	0.000476187	0.160091
60	GO:0019814	immunoglobulin complex	GO|GO.CC|GO	0.000476187	0.160091
61	GO:0032059	bleb	GO|GO.CC|GO	0.000476187	0.160091
62	GO:0042571	immunoglobulin complex, circulating	GO|GO.CC|GO	0.000476187	0.160091
64	GO:0042611	MHC protein complex	GO|GO.CC|GO	0.000476187	0.160091
65	GO:0042612	MHC class I protein complex	GO|GO.CC|GO	0.000476187	0.160091
66	GO:0061304	retinal blood vessel morphogenesis	GO|GO.BP|GO	0.000476187	0.160091
67	GO:0097577	sequestering of iron ion	GO|GO.BP|GO	0.000476187	0.160091
68	GO:0006910	phagocytosis, recognition	GO|GO.BP|GO	0.000531082	0.173408
69	GO:0006953	acute-phase response	GO|GO.BP|GO	0.000531082	0.173408
70	GO:0010742	macrophage derived foam cell differentiation	GO|GO.BP|GO	0.000531082	0.173408
72	GO:0090077	foam cell differentiation	GO|GO.BP|GO	0.000531082	0.173408
73	GO:0019882	antigen processing and presentation	GO|GO.BP|GO	0.000586474	0.18945
74	GO:0007423	sensory organ development	GO|GO.BP|GO	0.000680914	0.210231
75	GO:0007249	I-kappaB kinase/NF-kappaB signaling	GO|GO.BP|GO	0.000722577	0.216468
76	GO:0099024	plasma membrane invagination	GO|GO.BP|GO	0.000782392	0.225885
77	GO:0001916	positive regulation of T cell mediated cytotoxicity	GO|GO.BP|GO	0.000783875	0.225885
78	GO:0005581	collagen trimer	GO|GO.CC|GO	0.000812542	0.231937
79	GO:0042035	regulation of cytokine biosynthetic process	GO|GO.BP|GO	0.000812542	0.231937
80	GO:0071345	cellular response to cytokine stimulus	GO|GO.BP|GO	0.000837722	0.236623
81	GO:0009617	response to bacterium	GO|GO.BP|GO	0.000988083	0.267267
82	GO:0043207	response to external biotic stimulus	GO|GO.BP|GO	0.00104241	0.277483
83	GO:0051707	response to other organism	GO|GO.BP|GO	0.00104241	0.277483
84	GO:0001914	regulation of T cell mediated cytotoxicity	GO|GO.BP|GO	0.00110192	0.289895
85	GO:0006909	phagocytosis	GO|GO.BP|GO	0.00113365	0.291656
86	GO:0042089	cytokine biosynthetic process	GO|GO.BP|GO	0.00118576	0.294962
87	GO:0042107	cytokine metabolic process	GO|GO.BP|GO	0.00118576	0.294962
88	GO:0045103	intermediate filament-based process	GO|GO.BP|GO	0.00118576	0.294962
89	GO:0045104	intermediate filament cytoskeleton organization	GO|GO.BP|GO	0.00118576	0.294962
90	GO:0034097	response to cytokine	GO|GO.BP|GO	0.00122232	0.300243
94	GO:0005587	collagen type IV trimer	GO|GO.CC|GO	0.001408	0.310965
95	GO:0005606	laminin-1 complex	GO|GO.CC|GO	0.001408	0.310965
96	GO:0005608	laminin-3 complex	GO|GO.CC|GO	0.001408	0.310965
98	GO:0009115	xanthine catabolic process	GO|GO.BP|GO	0.001408	0.310965
105	GO:0043259	laminin-10 complex	GO|GO.CC|GO	0.001408	0.310965
106	GO:0046110	xanthine metabolic process	GO|GO.BP|GO	0.001408	0.310965
109	GO:0098642	network-forming collagen trimer	GO|GO.CC|GO	0.001408	0.310965
110	GO:0098645	collagen network	GO|GO.CC|GO	0.001408	0.310965
111	GO:0098651	basement membrane collagen trimer	GO|GO.CC|GO	0.001408	0.310965
113	GO:0009607	response to biotic stimulus	GO|GO.BP|GO	0.00144314	0.316416
114	GO:0002711	positive regulation of T cell mediated immunity	GO|GO.BP|GO	0.00149094	0.323769
115	GO:0035458	cellular response to interferon-beta	GO|GO.BP|GO	0.00149094	0.323769
116	GO:0071711	basement membrane organization	GO|GO.BP|GO	0.00149094	0.323769
117	GO:0009986	cell surface	GO|GO.CC|GO	0.00149513	0.323904
118	GO:0010324	membrane invagination	GO|GO.BP|GO	0.00166537	0.354857
119	GO:0050776	regulation of immune response	GO|GO.BP|GO	0.0017534	0.36928
120	GO:0005773	vacuole	GO|GO.CC|GO	0.0018185	0.376869
122	GO:0043123	positive regulation of I-kappaB kinase/NF-kappaB signaling	GO|GO.BP|GO	0.00186375	0.384492
123	GO:0035456	response to interferon-beta	GO|GO.BP|GO	0.0019562	0.397245
124	GO:0048002	antigen processing and presentation of peptide antigen	GO|GO.BP|GO	0.0019562	0.397245
125	GO:0060429	epithelium development	GO|GO.BP|GO	0.00211888	0.421786
128	GO:0002709	regulation of T cell mediated immunity	GO|GO.BP|GO	0.00250253	0.474237
129	GO:0042108	positive regulation of cytokine biosynthetic process	GO|GO.BP|GO	0.00250253	0.474237
130	GO:0050830	defense response to Gram-positive bacterium	GO|GO.BP|GO	0.00250253	0.474237
131	GO:0055094	response to lipoprotein particle	GO|GO.BP|GO	0.00250253	0.474237
132	GO:0071402	cellular response to lipoprotein particle stimulus	GO|GO.BP|GO	0.00250253	0.474237
133	GO:0032946	positive regulation of mononuclear cell proliferation	GO|GO.BP|GO	0.00261353	0.486138
134	GO:0050671	positive regulation of lymphocyte proliferation	GO|GO.BP|GO	0.00261353	0.486138
136	GO:0002475	antigen processing and presentation via MHC class Ib	GO|GO.BP|GO	0.00277552	0.493033
138	GO:0010745	negative regulation of macrophage derived foam cell differentiation	GO|GO.BP|GO	0.00277552	0.493033
142	GO:0045098	type III intermediate filament	GO|GO.CC|GO	0.00277552	0.493033
143	GO:0051238	sequestering of metal ion	GO|GO.BP|GO	0.00277552	0.493033
144	GO:0072606	interleukin-8 secretion	GO|GO.BP|GO	0.00277552	0.493033
145	GO:0097512	cardiac myofibril	GO|GO.CC|GO	0.00277552	0.493033
146	GO:2000482	regulation of interleukin-8 secretion	GO|GO.BP|GO	0.00277552	0.493033
147	GO:0009605	response to external stimulus	GO|GO.BP|GO	0.00281476	0.498053
148	GO:0001817	regulation of cytokine production	GO|GO.BP|GO	0.00287606	0.506924
149	GO:0005921	gap junction	GO|GO.CC|GO	0.00313432	0.536809
150	GO:0031579	membrane raft organization	GO|GO.BP|GO	0.00313432	0.536809
151	GO:0038084	vascular endothelial growth factor signaling pathway	GO|GO.BP|GO	0.00313432	0.536809
152	GO:0070665	positive regulation of leukocyte proliferation	GO|GO.BP|GO	0.00341927	0.577978
153	GO:0001912	positive regulation of leukocyte mediated cytotoxicity	GO|GO.BP|GO	0.00385558	0.622018
154	GO:0009888	tissue development	GO|GO.BP|GO	0.00406542	0.645151
155	GO:0015629	actin cytoskeleton	GO|GO.CC|GO	0.00416604	0.653643
157	GO:0002483	antigen processing and presentation of endogenous peptide antigen	GO|GO.BP|GO	0.00455951	0.688645
159	GO:0006145	purine nucleobase catabolic process	GO|GO.BP|GO	0.00455951	0.688645
162	GO:0019885	antigen processing and presentation of endogenous peptide antigen via MHC class I	GO|GO.BP|GO	0.00455951	0.688645
163	GO:0038063	collagen-activated tyrosine kinase receptor signaling pathway	GO|GO.BP|GO	0.00455951	0.688645
164	GO:0038065	collagen-activated signaling pathway	GO|GO.BP|GO	0.00455951	0.688645
165	GO:0042824	MHC class I peptide loading complex	GO|GO.CC|GO	0.00455951	0.688645
167	GO:0061299	retina vasculature morphogenesis in camera-type eye	GO|GO.BP|GO	0.00455951	0.688645
168	GO:0001913	T cell mediated cytotoxicity	GO|GO.BP|GO	0.00466993	0.701819
170	GO:0098552	side of membrane	GO|GO.CC|GO	0.00532116	0.743997
171	GO:0008544	epidermis development	GO|GO.BP|GO	0.00541282	0.749695
172	GO:0005882	intermediate filament	GO|GO.CC|GO	0.00550618	0.757283
173	GO:0043083	synaptic cleft	GO|GO.CC|GO	0.00558061	0.764048
174	GO:0050871	positive regulation of B cell activation	GO|GO.BP|GO	0.00558061	0.764048
175	GO:0099080	supramolecular complex	GO|GO.CC|GO	0.00568546	0.772575
176	GO:0099081	supramolecular polymer	GO|GO.CC|GO	0.00568546	0.772575
177	GO:0001816	cytokine production	GO|GO.BP|GO	0.00571724	0.775733
178	GO:0009615	response to virus	GO|GO.BP|GO	0.00616474	0.801487
179	GO:0002824	positive regulation of adaptive immune response based on somatic recombination of immune receptors built from immunoglobulin superfamily domains	GO|GO.BP|GO	0.00659055	0.828041
180	GO:0031343	positive regulation of cell killing	GO|GO.BP|GO	0.00659055	0.828041
181	GO:0035924	cellular response to vascular endothelial growth factor stimulus	GO|GO.BP|GO	0.00659055	0.828041
182	GO:0051270	regulation of cellular component movement	GO|GO.BP|GO	0.00670456	0.828041
183	GO:0052547	regulation of peptidase activity	GO|GO.BP|GO	0.00673242	0.828041
184	GO:0003334	keratinocyte development	GO|GO.BP|GO	0.00674131	0.828041
185	GO:0010743	regulation of macrophage derived foam cell differentiation	GO|GO.BP|GO	0.00674131	0.828041
186	GO:0019883	antigen processing and presentation of endogenous antigen	GO|GO.BP|GO	0.00674131	0.828041
187	GO:0032530	regulation of microvillus organization	GO|GO.BP|GO	0.00674131	0.828041
188	GO:0035627	ceramide transport	GO|GO.BP|GO	0.00674131	0.828041
189	GO:0046113	nucleobase catabolic process	GO|GO.BP|GO	0.00674131	0.828041
191	GO:0061298	retina vasculature development in camera-type eye	GO|GO.BP|GO	0.00674131	0.828041
192	GO:0048839	inner ear development	GO|GO.BP|GO	0.00731295	0.867726
193	GO:0030018	Z disc	GO|GO.CC|GO	0.00743157	0.878357
194	GO:0032502	developmental process	GO|GO.BP|GO	0.00746374	0.881013
195	GO:0032501	multicellular organismal process	GO|GO.BP|GO	0.00767531	0.892916
196	GO:0032481	positive regulation of type I interferon production	GO|GO.BP|GO	0.0077023	0.892916
197	GO:0032642	regulation of chemokine production	GO|GO.BP|GO	0.0077023	0.892916
198	GO:0050853	B cell receptor signaling pathway	GO|GO.BP|GO	0.0077023	0.892916
199	GO:0021782	glial cell development	GO|GO.BP|GO	0.00787806	0.906346
202	GO:0031674	I band	GO|GO.CC|GO	0.00837443	0.946655
203	GO:0007010	cytoskeleton organization	GO|GO.BP|GO	0.00843996	0.950679
204	GO:0005765	lysosomal membrane	GO|GO.CC|GO	0.00847287	0.950679
205	GO:0051251	positive regulation of lymphocyte activation	GO|GO.BP|GO	0.00847287	0.950679
206	GO:0098852	lytic vacuole membrane	GO|GO.CC|GO	0.00847287	0.950679
207	GO:0001910	regulation of leukocyte mediated cytotoxicity	GO|GO.BP|GO	0.00891814	0.986014
208	GO:0032602	chemokine production	GO|GO.BP|GO	0.00891814	0.986014
209	GO:0032755	positive regulation of interleukin-6 production	GO|GO.BP|GO	0.00891814	0.986014
