# Supplementary material for: Proteomic characterization of aging-driven changes in the mouse brain by co-expression network analysis
Source: Sci Rep. 2023 Oct 24;13:18191. doi: 10.1038/s41598-023-45570-w (PMC10598061; doi:10.1038/s41598-023-45570-w)
Supplement: Supplementary file 7 — Supplementary Table S6. [file 41598_2023_45570_MOESM7_ESM.xlsx]

## Sheet: TableS4
id	uniprot.ac	gene.name	module	module.color	age.corr	pval.age.corr	M1.module.membership	M2.module.membership	M3.module.membership	M4.module.membership	M5.module.membership	M6.module.membership	M7.module.membership	M8.module.membership	M9.module.membership	M1.pval.module.membership	M2.pval.module.membership	M3.pval.module.membership	M4.pval.module.membership	M5.pval.module.membership	M6.pval.module.membership	M7.pval.module.membership	M8.pval.module.membership	M9.pval.module.membership
1	A0A075B5P6	Ighm	M6	turquoise	0.668998	0.00239759	-0.633296	0.119162	0.222443	-0.190859	-0.131155	0.550247	-0.264538	0.0691872	-0.288428	0.00478141	0.637677	0.374981	0.448074	0.603937	0.0179784	0.288776	0.785015	0.245755
3	A0A087WP63	Srcap	M7	purple	-0.126834	0.616011	-0.063208	-0.49806	-0.163334	0.233105	-0.0669467	-0.357996	0.57574	-0.294323	0.144206	0.803233	0.035421	0.517251	0.351908	0.79183	0.144656	0.0124083	0.235801	0.568076
4	P83940	Tceb1	M8	blue	0.0989402	0.696098	-0.170802	-0.463682	-0.584694	-0.44822	-0.656209	0.0874456	0.324774	0.545538	0.470393	0.498004	0.0526021	0.0108177	0.0621114	0.00310096	0.730074	0.188522	0.0191947	0.0488352
5	A0A087WNU5	Ank3		grey	-0.196497	0.434519	0.393006	0.504883	0.341486	0.423819	0.517206	-0.108369	-0.404395	-0.344233	-0.381819	0.106663	0.0325977	0.16547	0.0796478	0.0279429	0.668631	0.0960092	0.161874	0.117923
6	A0A087WNU6	Lrrfip1	M3	pink	0.28313	0.254923	-0.169953	0.272565	0.77078	0.583448	0.520251	0.0888467	-0.174199	-0.689581	-0.682601	0.500174	0.273841	0.000181226	0.0110287	0.0268762	0.725905	0.489364	0.00154398	0.00179931
7	Q8K2K6	Agfg1	M4	brown	-0.122359	0.628613	0.393415	0.417866	0.530819	0.718324	0.721886	-0.257356	-0.308346	-0.766503	-0.634191	0.106266	0.0844268	0.023419	0.000785528	0.000718407	0.302549	0.213171	0.000207048	0.00470422
8	A0A087WRP7	Ly6c1		grey	-0.0652328	0.797052	0.082474	-0.176716	-0.191629	-0.292203	-0.231789	0.0556416	0.104415	0.28853	0.237815	0.744922	0.48301	0.44621	0.239351	0.354711	0.826425	0.680104	0.24558	0.341982
9	Q9Z2H2	Rgs6	M9	red	-0.192452	0.444224	-0.035063	-0.494617	-0.572802	-0.383728	-0.500302	-0.140547	0.469784	0.469929	0.652019	0.890144	0.0369146	0.0129691	0.115945	0.034473	0.578036	0.0491683	0.0490889	0.00336519
10	Q3ZAQ4	Atg9a	M9	red	-0.429628	0.0751783	0.225997	-0.482761	-0.682323	-0.381615	-0.426491	-0.330475	0.513017	0.473937	0.742265	0.367197	0.042432	0.00181015	0.118136	0.0775681	0.18043	0.0294631	0.0469302	0.000419614
11	Q8BLK3	Lsamp		grey	-0.396056	0.10373	0.343543	-0.181617	-0.352689	-0.220662	-0.249054	-0.200459	0.201527	0.370269	0.412326	0.162773	0.470755	0.151138	0.378914	0.318955	0.425123	0.422608	0.130408	0.0890595
12	Q91X58	Zfand2b	M4	brown	-0.429552	0.0752352	0.528888	-0.0694089	0.426198	0.77657	0.486402	-0.604628	0.236384	-0.721782	-0.387393	0.0240234	0.784341	0.077794	0.000150643	0.0406748	0.0078591	0.34498	0.000720289	0.112212
13	A0A087WPF8	Abhd14b	M8	blue	0.378776	0.121126	-0.53808	-0.285586	-0.588154	-0.963533	-0.785703	0.560058	0.0663879	0.929768	0.635817	0.0212527	0.250647	0.0102487	1.4e-10	0.000111299	0.0156396	0.793532	2.38e-08	0.00456649
15	Q3UZ39-2	Lrrfip1		grey	0.275981	0.267631	-0.431691	-0.18784	0.149972	-0.180501	-0.261763	0.274587	0.144032	0.131817	0.0443019	0.0736358	0.45542	0.552531	0.473531	0.294052	0.270155	0.568547	0.602097	0.861435
17	B8QI36	Ppfia4	M4	brown	-0.246886	0.323323	0.350817	0.0631132	0.406352	0.707829	0.488973	-0.407906	0.0855227	-0.639352	-0.435246	0.153471	0.803523	0.094259	0.00101443	0.039468	0.092886	0.735806	0.00427834	0.071034
18	Q01815	Cacna1c	M7	purple	-0.265993	0.286032	0.0398932	-0.455743	-0.420323	-0.0571867	-0.275331	-0.290803	0.542272	0.109847	0.4367	0.875116	0.0573365	0.0824294	0.821677	0.268806	0.241713	0.0200757	0.66436	0.0699894
19	P62484	Abi2	M7	purple	-0.203608	0.417732	0.0571932	-0.500238	-0.289918	0.109232	-0.34897	-0.305641	0.548855	-0.00120703	0.299694	0.821657	0.0345	0.243215	0.666136	0.155797	0.217421	0.0183314	0.996207	0.226959
20	P20917	Mag	M7	purple	-0.304243	0.21964	0.199065	-0.55641	-0.476716	0.0337022	-0.106695	-0.488434	0.603612	-0.111136	0.432574	0.428416	0.0164793	0.045476	0.894385	0.67348	0.0397186	0.00799211	0.660643	0.0729834
21	A0A087WPR7	Dst	M2	black	-0.00677997	0.978699	0.225835	0.847625	0.588795	0.436014	0.858174	0.0465911	-0.747528	-0.52512	-0.646691	0.367549	8.96e-06	0.0101459	0.0704809	5.22e-06	0.854345	0.00036233	0.0252373	0.0037275
22	Q6NS82	Fam134a		grey	0.346833	0.158519	-0.344832	-0.18977	0.0954018	0.0130749	-0.0562712	0.18196	0.115308	-0.0804741	-0.124151	0.161097	0.450719	0.706502	0.958934	0.82449	0.469905	0.648666	0.75092	0.623554
24	A0A087WPX3	Nfasc	M6	turquoise	0.560529	0.0155338	-0.505767	0.368243	0.241442	-0.137176	0.134364	0.558712	-0.423974	-0.022558	-0.19654	0.0322453	0.132689	0.334447	0.587278	0.595036	0.0159454	0.0795255	0.929205	0.434417
28	Q6TA13	Kif1a	M8	blue	0.0124507	0.960893	-0.10913	0.0526379	-0.415106	-0.561832	-0.355261	0.215743	-0.084466	0.570722	0.436244	0.666431	0.835671	0.0867125	0.0152438	0.147972	0.389899	0.738962	0.0133783	0.0703159
29	Q8VCY8-2	Lppr2	M9	red	-0.175818	0.485271	-0.094054	-0.550238	-0.772496	-0.689177	-0.730098	-0.0128143	0.491222	0.752114	0.852538	0.710478	0.0179805	0.000171662	0.00155791	0.000581708	0.959752	0.0384347	0.000317912	7e-06
31	A0A087WQH8	Slc35a4		grey	-0.206668	0.410615	0.131599	-0.212866	-0.165529	-0.309459	-0.2077	-0.101697	0.164212	0.243548	0.355089	0.602702	0.396405	0.511557	0.211439	0.408232	0.688029	0.51497	0.330117	0.148182
32	A0A087WQN7	Xrn1	M7	purple	-0.424243	0.0793153	0.325185	-0.351389	0.0610969	0.364862	0.100029	-0.501949	0.507304	-0.27985	0.0475948	0.18793	0.152756	0.809689	0.136558	0.692908	0.0337897	0.0316392	0.260706	0.85124
33	A0A087WQQ5	Ktn1	M4	brown	-0.0378507	0.881466	0.252465	0.407056	0.782998	0.913855	0.759827	-0.239969	-0.245331	-0.905208	-0.841703	0.312153	0.0936359	0.000121918	1.16e-07	0.000253536	0.337496	0.326478	2.43e-07	1.19e-05
34	E9Q0S6	Tns1	M3	pink	0.171504	0.496213	-0.0653939	0.0578398	0.664941	0.607467	0.327198	-0.0352168	0.0215076	-0.622422	-0.591617	0.796561	0.819672	0.00260478	0.00749702	0.185053	0.889665	0.932494	0.00580523	0.00970335
35	Q9CQC6	Bzw1		grey	-0.271542	0.275718	0.341912	-0.185228	-0.27364	-0.0093929	-0.109451	-0.311483	0.161909	0.101345	0.165743	0.164909	0.461828	0.271877	0.970493	0.665504	0.20831	0.520962	0.689056	0.511004
36	Q8BRM2	Gorab		grey	-0.2123	0.397692	0.23322	-0.244873	0.201163	0.432164	0.0515916	-0.360589	0.305024	-0.27664	-0.197291	0.351663	0.327411	0.423465	0.0732856	0.838897	0.141559	0.218399	0.266445	0.432628
37	Q8CGA4	Mturn	M8	blue	0.311467	0.208334	-0.493023	-0.313732	-0.527103	-0.796073	-0.766817	0.454675	0.152208	0.853876	0.534051	0.0376224	0.20487	0.0245927	7.75e-05	0.000205054	0.0579975	0.546552	6.54e-06	0.0224345
39	P11276	Fn1	M3	pink	0.116919	0.644063	0.0638667	0.395399	0.560155	0.455915	0.455681	0.00667515	-0.339883	-0.521949	-0.629878	0.801221	0.104356	0.0156179	0.0572312	0.0573751	0.979028	0.167594	0.0262957	0.00508592
42	Q6P3D0	Nudt16	M2	black	0.316585	0.200559	-0.0971261	0.697511	0.613263	0.170612	0.455829	0.397448	-0.698987	-0.203326	-0.602716	0.701426	0.00129109	0.00679957	0.49849	0.0572839	0.102412	0.00124807	0.418393	0.0081108
43	Q8R0N6	Adhfe1	M7	purple	-0.4239	0.0795839	0.197911	-0.600207	-0.484599	-0.184832	-0.3991	-0.444324	0.635518	0.269641	0.582877	0.431153	0.00845099	0.0415376	0.462801	0.100862	0.0646974	0.00459156	0.279225	0.0111264
45	Q8BXK8	Agap1	M7	purple	-0.362539	0.139262	0.116822	-0.672093	-0.614849	-0.0779014	-0.355963	-0.511249	0.704822	0.0188417	0.595559	0.64434	0.0022488	0.00661815	0.758655	0.147116	0.0301236	0.0010894	0.940847	0.0091114
46	P70265	Pfkfb2	M4	brown	-0.379132	0.12075	0.527767	0.097152	0.100173	0.575607	0.392543	-0.454532	0.046767	-0.459029	-0.239885	0.0243797	0.70135	0.692487	0.0124333	0.107112	0.0580861	0.853801	0.0553402	0.337669
48	A0A087WRN5	Gm13889	M5	green	0.00255912	0.991959	0.256802	0.617699	0.634072	0.497604	0.700661	0.00740652	-0.576542	-0.519307	-0.678747	0.303629	0.00630209	0.00471438	0.0356158	0.00120071	0.976731	0.0122586	0.0272034	0.00195464
49	A0A087WRS3	Abi2		grey	-0.420903	0.0819629	0.385468	-0.157868	-0.257633	0.229308	0.131461	-0.461246	0.272285	-0.21829	0.228403	0.114162	0.531553	0.302012	0.360031	0.603086	0.0540223	0.274353	0.38419	0.361981
50	Q80XU3	Nucks1	M4	brown	-0.305146	0.218206	0.449758	0.337334	0.3015	0.664624	0.606136	-0.39621	-0.17186	-0.614364	-0.41466	0.0611121	0.171009	0.224036	0.00262157	0.00766501	0.103584	0.495305	0.00667319	0.087086
53	J3QQ16	Col6a3	M6	turquoise	0.622651	0.00578192	-0.650433	0.1859	0.0626001	-0.553116	-0.325812	0.730024	-0.375094	0.404027	-0.0275998	0.00346985	0.460175	0.805091	0.0172677	0.187031	0.000582847	0.125085	0.0963414	0.913433
54	Q61290	Cacna1e	M4	brown	-0.385329	0.114304	0.5953	0.405274	0.606626	0.903602	0.812795	-0.476509	-0.182794	-0.831067	-0.636867	0.00914939	0.0952206	0.00760282	2.76e-07	4.14e-05	0.0455833	0.467837	1.93e-05	0.00447925
55	Q62407	Speg	M1	magenta	-0.443046	0.0655635	0.602175	0.378943	0.525992	0.722892	0.72165	-0.451061	-0.232877	-0.63817	-0.556736	0.0081832	0.120949	0.0249522	0.000700347	0.000722688	0.0602749	0.352394	0.00437304	0.0164028
56	Q6PFX2	Bend6		grey	-0.22425	0.371012	0.221428	-0.0929128	-0.199277	-0.0705301	-0.0351475	-0.143331	0.104633	0.123353	0.271213	0.37722	0.71385	0.427914	0.780937	0.889881	0.57045	0.679468	0.625805	0.276322
57	Q3TY65	Ica1l		grey	0.197557	0.431996	-0.130902	0.191863	0.374933	0.298327	0.285981	0.0641745	-0.201388	-0.379644	-0.441275	0.604643	0.445646	0.12526	0.229189	0.249964	0.800281	0.422936	0.120207	0.0667769
58	Q8C3V4	Stat1	M6	turquoise	0.820337	3.05e-05	-0.717387	0.313491	0.179822	-0.406925	-0.186381	0.868254	-0.472319	0.289432	-0.200999	0.000804014	0.205237	0.475226	0.0937513	0.458995	2.99e-06	0.0477929	0.24404	0.423852
59	A0A087WSS1	2310035C23Rik	M7	purple	-0.426103	0.0778675	0.384271	-0.410717	0.0942924	0.63044	0.0466267	-0.629053	0.567056	-0.420499	-0.121831	0.115386	0.0904388	0.709774	0.00503487	0.854235	0.00516173	0.0141241	0.0822876	0.630106
60	Q8BX09	Rbbp5	M6	turquoise	0.431	0.0741498	-0.547838	0.0453148	-0.0523068	-0.418489	-0.246655	0.51929	-0.108723	0.419634	0.0967699	0.0185929	0.858297	0.836691	0.0839169	0.32379	0.0272096	0.667608	0.0829864	0.702473
61	Q60759	Gcdh	M7	purple	-0.105743	0.676242	-0.0129115	-0.526762	-0.524056	-0.126983	-0.38306	-0.240524	0.555644	0.140363	0.475866	0.959447	0.0247025	0.0255887	0.615592	0.116634	0.336346	0.0166601	0.57854	0.0459173
62	Q3TLH4	Prrc2c	M4	brown	-0.318202	0.198143	0.413393	-0.0147514	0.52588	0.850882	0.46333	-0.515779	0.170428	-0.702313	-0.532243	0.0881531	0.953673	0.0249888	7.62e-06	0.0528059	0.0284538	0.49896	0.00115542	0.0229813
63	Q3UMC0	Spata5	M9	red	-0.216971	0.38714	-0.0764581	-0.806006	-0.796052	-0.504334	-0.773629	-0.245036	0.728485	0.513112	0.840049	0.763005	5.38e-05	7.76e-05	0.0328182	0.00016558	0.327079	0.000606689	0.029428	1.29e-05
64	Q02384	Sos2	M2	black	0.232745	0.352673	0.00200011	0.509218	0.336592	0.117521	0.38807	0.295056	-0.478469	-0.112806	-0.364767	0.993716	0.0308967	0.172013	0.642347	0.111532	0.234581	0.0445768	0.65584	0.136667
65	Q9WTS5	Tenm2	M9	red	-0.34703	0.158267	0.123461	-0.641445	-0.671914	-0.508746	-0.57039	-0.27033	0.551916	0.540444	0.755676	0.625501	0.00411489	0.00225718	0.0310787	0.0134445	0.27795	0.0175622	0.0205825	0.000286653
66	Q8C0D4	Arhgap12		grey	0.0713703	0.778389	-0.150351	-0.0803677	-0.496615	-0.363221	-0.307104	0.129275	0.0395343	0.399382	0.413766	0.551513	0.751239	0.036042	0.138464	0.215116	0.609179	0.876232	0.100599	0.0878385
67	A0A0A0MQ99	Swi5	M4	brown	-0.522685	0.0260471	0.596546	-0.121377	0.170664	0.714131	0.462887	-0.724768	0.277263	-0.679421	-0.234729	0.00896769	0.631392	0.498356	0.000871157	0.0530627	0.000667669	0.265324	0.00192669	0.348467
68	Q00896	Serpina1c		grey	0.235745	0.346323	-0.21767	-0.0531486	0.136252	0.0742429	-0.0280901	0.0622419	-0.0422302	-0.181069	-0.23208	0.385575	0.834097	0.589823	0.769693	0.911901	0.806186	0.867859	0.472119	0.35409
69	P68368	Tuba4a	M8	blue	0.0745893	0.768646	-0.312264	-0.505	-0.754514	-0.784925	-0.744509	0.153875	0.377191	0.730398	0.789818	0.207112	0.0325508	0.000296551	0.000114268	0.000394324	0.542117	0.12282	0.000577167	9.67e-05
70	P41539	Tac1	M7	purple	0.136905	0.588023	-0.18235	-0.462914	0.102397	0.287294	-0.0804845	-0.145475	0.525683	-0.349985	-0.0515056	0.468937	0.0530466	0.685985	0.247699	0.750888	0.564638	0.025053	0.154516	0.839162
71	Q4PJX1	Odr4		grey	-0.00644883	0.979739	0.141401	0.138241	-0.173242	-0.2014	-0.134952	0.134866	-0.245897	0.32041	0.0853691	0.575706	0.584353	0.49179	0.422907	0.593409	0.593647	0.325328	0.194875	0.736265
72	Q8K1H1	Tdrd7	M9	red	-0.0280055	0.912165	-0.0983892	-0.362383	-0.575838	-0.626119	-0.543987	0.110715	0.253366	0.667144	0.651442	0.697715	0.139444	0.01239	0.00543892	0.0196093	0.661856	0.310369	0.0024905	0.00340299
73	A0A0A0MQD5	Shank3	M4	brown	-0.692705	0.00143987	0.692538	0.0520603	0.154057	0.63837	0.448762	-0.690173	0.167579	-0.441711	-0.162128	0.00144528	0.837451	0.541633	0.00435685	0.0617576	0.00152379	0.506268	0.0664768	0.520391
74	A2AR50	Ralgps1		grey	0.0398426	0.875273	-0.0876035	0.0682872	0.105991	-0.0485117	-0.0471835	0.123698	-0.0613769	0.128353	-0.0152827	0.729604	0.78775	0.675521	0.848405	0.852512	0.62483	0.808832	0.611756	0.952007
75	A0A0A0MQE5	Camsap1	M3	pink	0.121923	0.629846	0.13187	0.516991	0.523454	0.296876	0.38485	0.187098	-0.484199	-0.208372	-0.533698	0.601949	0.0280191	0.0257892	0.231571	0.114793	0.457236	0.0417313	0.406681	0.0225405
77	A0A0A0MQH5	Macf1	M7	purple	-0.235883	0.346032	-0.0153055	-0.877104	-0.551582	-0.0177706	-0.532344	-0.46896	0.901575	0.0536944	0.532937	0.951935	1.77e-06	0.0176447	0.944204	0.0229504	0.0496218	3.24e-07	0.832416	0.0227702
79	Q6PFE7	Tmeff1	M4	brown	-0.333557	0.176155	0.40404	-0.132465	0.128075	0.489139	0.270385	-0.418778	0.216015	-0.394076	-0.164014	0.0963293	0.600298	0.612532	0.0393909	0.277849	0.0836816	0.389288	0.105627	0.515485
81	E9PVN5	Cetn4		grey	-0.198318	0.430188	0.26293	0.00607972	-0.344953	-0.104713	-0.0982865	-0.113967	-0.0470355	0.235211	0.145034	0.291827	0.980899	0.16094	0.679237	0.698016	0.652509	0.85297	0.347448	0.565831
82	Q9D906	Atg7	M2	black	0.174534	0.488516	0.0604824	0.664096	0.440836	0.310836	0.627557	0.174673	-0.561526	-0.386296	-0.519908	0.81157	0.00264971	0.06708	0.209307	0.00530157	0.488165	0.0153114	0.11332	0.026995
84	Q921L3	Tmco1	M2	black	0.0951582	0.70722	0.0727902	0.790589	0.364238	-0.014859	0.362009	0.370504	-0.761332	0.0720189	-0.36027	0.774087	9.41e-05	0.137281	0.953336	0.139883	0.130144	0.000242356	0.776423	0.141938
86	Q9JKV1	Adrm1	M3	pink	0.082358	0.74527	0.14109	0.628867	0.748937	0.585794	0.689772	0.0893579	-0.534705	-0.550217	-0.731252	0.576553	0.00517897	0.000348153	0.0106341	0.00153744	0.724386	0.0222392	0.0179859	0.000564379
87	Q9CQ79	Txndc9		grey	-0.00331909	0.989571	0.056222	0.165918	-0.119072	-0.138937	0.132339	0.0766508	-0.129589	0.141399	0.111733	0.824641	0.510551	0.637933	0.582443	0.600646	0.762424	0.608302	0.57571	0.658924
88	Q9JKP5	Mbnl1		grey	0.558667	0.0159556	-0.657088	-0.076233	0.00944591	-0.114566	-0.196269	0.425241	0.0112427	0.0907251	-0.087406	0.00304774	0.763683	0.970326	0.65079	0.435064	0.0785362	0.964685	0.720328	0.730192
89	B5TVM2	Ildr2	M2	black	-0.183207	0.466813	0.174746	0.487734	0.2438	0.134607	0.341257	0.0120432	-0.370129	-0.0775427	-0.158517	0.487981	0.0400458	0.329602	0.594363	0.165773	0.962172	0.130565	0.759735	0.529846
90	Q03173	Enah	M3	pink	0.20426	0.416211	-0.145336	0.121822	0.692375	0.552461	0.243465	0.0114088	-0.086571	-0.54474	-0.663927	0.565013	0.63013	0.00145059	0.017428	0.330287	0.964163	0.732679	0.0194072	0.00265877
91	A0A0A6YWR8	Map4k4	M4	brown	-0.234725	0.348476	0.319854	-0.231329	0.217005	0.562374	0.24221	-0.473613	0.274999	-0.551317	-0.281856	0.195694	0.355695	0.387065	0.0151244	0.332865	0.0471018	0.269408	0.0177107	0.257159
92	Q9DCP2	Slc38a3	M8	blue	0.323854	0.189849	-0.449893	-0.137591	-0.321481	-0.730982	-0.637933	0.536932	-0.0128171	0.792817	0.397249	0.0610249	0.586138	0.193304	0.000568403	0.00439216	0.0215843	0.959743	8.7e-05	0.102599
93	A0A0A6YWG7	Rapgef2	M2	black	-0.113258	0.654543	0.208664	0.544035	0.474369	0.472135	0.559429	-0.0878252	-0.367541	-0.438207	-0.424643	0.40601	0.0195963	0.0467017	0.0478917	0.0157819	0.728944	0.133485	0.0689189	0.0790019
95	A0A0A6YWP7	Rcor3		grey	-0.168757	0.503241	0.129854	-0.331483	-0.187996	-0.0749241	-0.182845	-0.230453	0.319207	0.142445	0.186982	0.607562	0.179024	0.455041	0.767634	0.46771	0.357571	0.196652	0.57286	0.45752
97	E9Q9M5	Usp19	M4	brown	-0.335627	0.173322	0.339133	-0.204595	0.223878	0.690537	0.437434	-0.620465	0.365343	-0.727633	-0.243065	0.168595	0.41543	0.371826	0.00151148	0.0694662	0.00600704	0.136002	0.000620235	0.331108
100	F8VPK8	Pcdh9		grey	-0.505466	0.032365	0.363781	-0.286921	-0.347133	-0.0390257	-0.0272387	-0.471121	0.361146	-0.00889723	0.357065	0.137812	0.248342	0.158135	0.877812	0.914562	0.0484392	0.1409	0.972049	0.145778
102	Q8BVE3	Atp6v1h		grey	-0.117954	0.641114	0.0946882	0.00508133	-0.134914	-0.279528	-0.250267	0.0620822	-0.0812058	0.378455	0.14829	0.708606	0.984035	0.593515	0.261278	0.316525	0.806674	0.748724	0.121468	0.557044
104	P59481	Lman2l		grey	0.0508524	0.841177	0.111688	0.334002	-0.175674	-0.306196	0.171424	0.192012	-0.441877	0.231106	0.0397105	0.659055	0.175543	0.485637	0.216545	0.496417	0.445286	0.0663628	0.356171	0.875684
106	Q9JKK1	Stx6	M8	blue	0.0064688	0.979676	-0.216501	-0.483409	-0.711047	-0.803573	-0.861608	0.188905	0.316048	0.919853	0.728066	0.388195	0.0421152	0.000939004	5.89e-05	4.34e-06	0.452824	0.201366	6.64e-08	0.000613325
107	Q811L6	Mast4	M4	brown	0.0913024	0.718617	0.0641428	0.480161	0.550455	0.624212	0.657146	-0.0491925	-0.366358	-0.633919	-0.658747	0.800378	0.0437214	0.017926	0.00562543	0.00304424	0.846302	0.134837	0.00472756	0.00294933
108	A2A8Z1	Osbpl9		grey	-0.00346276	0.98912	0.0214803	0.301916	-0.0248279	-0.267694	-0.109036	0.240884	-0.349487	0.418773	-0.0164436	0.932579	0.223366	0.922101	0.282846	0.666702	0.3356	0.155145	0.0836856	0.948365
109	E9Q3Y4	Lrba	M2	black	0.146956	0.560636	0.0367819	0.861816	0.45851	0.098685	0.557362	0.307988	-0.848033	-0.18039	-0.503145	0.884792	4.29e-06	0.055652	0.696847	0.0162568	0.213731	8.78e-06	0.47381	0.0332997
110	Q9D7N6	Mrpl30		grey	0.0795173	0.753794	-0.0858406	-0.181698	0.40996	0.381023	-0.0140943	-0.0752237	0.240199	-0.278932	-0.306248	0.734858	0.470555	0.0910938	0.118756	0.955735	0.766729	0.337019	0.262338	0.216464
111	A0A0A6YY47	Ncam1	M4	brown	-0.38917	0.110433	0.5712	0.216192	0.52248	0.635747	0.513825	-0.399091	-0.10859	-0.496	-0.459577	0.0132833	0.388891	0.026116	0.00457229	0.0291652	0.10087	0.667992	0.0363089	0.055012
113	Q8C1B1	Camsap2	M4	brown	-0.118289	0.64016	0.347324	0.604087	0.794609	0.831018	0.864928	-0.208752	-0.44281	-0.808964	-0.816079	0.157891	0.00792962	8.17e-05	1.94e-05	3.62e-06	0.405807	0.0657243	4.8e-05	3.63e-05
114	Q64735	Cr1l	M8	blue	-0.177773	0.480353	-0.00833933	-0.48798	-0.736383	-0.68242	-0.7731	0.0225528	0.36656	0.860666	0.734571	0.973801	0.0399309	0.000492462	0.00180637	0.000168399	0.929221	0.134605	4.57e-06	0.00051692
115	E9Q2S0	Pcdh7		grey	-0.319774	0.195813	0.407383	0.212268	0.294123	0.422844	0.361952	-0.244572	-0.0830186	-0.330143	-0.227254	0.0933468	0.397763	0.236134	0.0804167	0.139951	0.328025	0.743291	0.180896	0.364468
116	A0A0A6YY91	Ncam1		grey	-0.305116	0.218253	0.306223	0.202021	0.0720376	-0.0827561	0.189269	-0.122661	-0.215305	0.100042	-0.0166073	0.216502	0.421449	0.776367	0.744077	0.451936	0.627758	0.390887	0.692868	0.947852
117	A0A0B4J1E2	Snw1		grey	-0.0769564	0.761502	0.109297	0.167803	0.0227409	0.19545	0.0669903	-0.0887754	-0.0959912	-0.107619	-0.0729731	0.665948	0.505691	0.928632	0.437021	0.791697	0.726117	0.704765	0.670801	0.773534
118	Q99PM9	Uck2	M6	turquoise	0.671942	0.00225587	-0.532817	0.168822	0.195742	-0.328146	-0.199219	0.708312	-0.359088	0.272208	-0.208602	0.0228065	0.503074	0.436322	0.183708	0.428053	0.00100279	0.143346	0.274494	0.406154
119	P08101	Fcgr2	M6	turquoise	0.563471	0.0148852	-0.5862	0.227955	0.0697833	-0.483604	-0.209299	0.690765	-0.335463	0.439902	-0.0114169	0.010567	0.36295	0.783204	0.0420202	0.40455	0.00150383	0.173546	0.0677295	0.964138
120	O35343	Kpna4	M2	black	-0.149599	0.55353	0.177356	0.498653	-0.0387989	-0.169211	0.343595	0.0341629	-0.448717	0.040462	0.028249	0.481402	0.0351681	0.878517	0.502075	0.162705	0.892949	0.0617872	0.873349	0.911404
121	A0A0D2X7Z2	N6amt2		grey	-0.320407	0.19488	0.246973	-0.242787	0.0270445	0.418643	0.183079	-0.504808	0.415217	-0.400109	-0.0332773	0.323147	0.331678	0.915169	0.0837918	0.467129	0.0326281	0.0866193	0.099924	0.895709
123	A0A0F6AIX5	NA		grey	-0.00658931	0.979298	0.0368322	0.304887	0.145842	0.0102038	0.194339	0.0539147	-0.303157	-0.0805837	-0.0851924	0.884635	0.218617	0.563644	0.967947	0.439683	0.831738	0.221374	0.750591	0.736792
124	Q8JZZ7	Lphn2	M1	magenta	-0.497651	0.0355958	0.62683	0.04766	-0.151714	0.0530988	0.0196665	-0.29858	-0.0430325	0.17016	0.106766	0.00537066	0.851038	0.547872	0.834251	0.938262	0.228776	0.86537	0.499646	0.673272
125	O54990	Prom1	M1	magenta	-0.947769	2.36e-09	0.955243	-0.0576574	-0.204069	0.346135	0.349131	-0.85556	0.232021	-0.237013	0.205858	7.03e-10	0.820232	0.416656	0.159415	0.155594	5.99e-06	0.354216	0.343661	0.412494
126	P53612	Rabggtb		grey	-0.156777	0.534429	0.117159	-0.084933	-0.173537	-0.0708508	-0.141812	-0.117001	0.118298	0.177175	0.178005	0.643379	0.737567	0.491042	0.779965	0.574583	0.64383	0.640133	0.481857	0.479773
127	Q8BTZ4	Anapc5		grey	-0.0864852	0.732935	0.210886	0.320073	0.0212903	0.0665657	0.369544	-0.0321725	-0.220839	-0.181462	-0.0227726	0.400916	0.195372	0.933175	0.79299	0.13122	0.899155	0.378523	0.47114	0.928533
128	O35387	Hax1		grey	0.0454882	0.85776	-0.100942	-0.229006	0.127724	0.100989	-0.0480981	-0.0288804	0.299269	-0.144187	0.0663235	0.690235	0.36068	0.613515	0.690099	0.849684	0.909431	0.227651	0.568126	0.793728
129	Q8CFN5	Mef2c	M9	red	-0.28032	0.259872	0.187403	-0.368966	-0.605762	-0.516304	-0.495164	-0.128317	0.269102	0.600666	0.648508	0.456489	0.131871	0.00771286	0.0282648	0.0366742	0.611855	0.280225	0.00838786	0.00360055
130	Q80TE7	Lrrc7	M1	magenta	-0.623144	0.0057322	0.690247	0.293421	0.27502	0.51644	0.534868	-0.503483	-0.102852	-0.337932	-0.223617	0.00152127	0.237307	0.26937	0.0282162	0.0221908	0.0331622	0.684656	0.170204	0.372399
132	L7N1X8	Gbp6	M6	turquoise	0.826518	2.36e-05	-0.790327	0.163845	0.147558	-0.251672	-0.100327	0.689278	-0.272791	0.0516168	-0.197543	9.5e-05	0.515922	0.559015	0.313727	0.692034	0.00155442	0.273426	0.838819	0.432029
133	Q6ZWU9	Rps27		grey	-0.0238138	0.925274	-0.00112426	-0.180148	-0.426644	-0.156493	-0.163594	-0.0808749	0.180091	0.0897023	0.329271	0.996467	0.474412	0.0774502	0.535179	0.516575	0.749717	0.474556	0.723363	0.182119
134	Q99NH0	Ankrd17	M5	green	-0.298253	0.229311	0.445665	0.339123	0.418788	0.697457	0.755839	-0.382199	-0.158062	-0.693776	-0.459656	0.0637988	0.168608	0.0836736	0.00129271	0.000285291	0.117527	0.531042	0.00140556	0.054965
135	A0A0G2JEG6	Magi2	M7	purple	-0.205974	0.412225	0.0468671	-0.559009	-0.551714	-0.182581	-0.54534	-0.206106	0.556603	0.327741	0.517128	0.853491	0.0158776	0.0176121	0.468364	0.0192471	0.411918	0.0164339	0.184281	0.0279705
136	P61079	Ube2d3		grey	-0.144884	0.566237	0.145255	0.21035	-0.227222	-0.0341638	0.118613	-0.0948427	-0.135693	-0.0157755	0.135956	0.565232	0.402142	0.364536	0.892946	0.639238	0.70815	0.591364	0.950461	0.590639
138	Q8VD66	Abhd4		grey	0.28532	0.251108	-0.454445	-0.233741	-0.506497	-0.439179	-0.42226	0.237535	0.184418	0.365262	0.454523	0.0581401	0.350558	0.0319564	0.0682346	0.0808796	0.342567	0.463822	0.136096	0.0580919
140	Q7TQF7	Amph		grey	0.195826	0.436122	-0.220411	0.141357	0.194431	-0.202842	-0.183215	0.347335	-0.231484	0.274899	-0.0622291	0.37947	0.575824	0.439462	0.419525	0.466793	0.157877	0.355362	0.269589	0.806225
141	A0A0G2JEH3	Tmem243		grey	0.453003	0.0590425	-0.518618	-0.112232	-0.0483174	-0.115249	-0.138773	0.276841	0.0219963	-0.0420676	0.00358697	0.0274442	0.657491	0.849006	0.648836	0.582892	0.266083	0.930964	0.868364	0.98873
142	P63254	Crip1	M2	black	-0.00351662	0.988951	0.211643	0.762507	0.487993	0.348162	0.754467	0.0599786	-0.71942	-0.469729	-0.579385	0.399188	0.000233921	0.0399247	0.156823	0.000296963	0.813114	0.000764329	0.0491984	0.0117398
143	A0A0G2JEP4	Lrrfip2		grey	-0.437641	0.0693196	0.377272	-0.205863	-0.0159107	0.330315	0.200379	-0.531862	0.258307	-0.309529	0.0117138	0.122732	0.412483	0.950037	0.180654	0.425312	0.0230977	0.300704	0.211329	0.963206
144	Q80U40	Rimbp2	M1	magenta	-0.578654	0.0118715	0.567763	-0.124636	-0.00432876	0.319786	0.139433	-0.574217	0.244712	-0.251539	0.116668	0.0139778	0.622189	0.986399	0.195795	0.581084	0.0126965	0.327738	0.31399	0.64478
145	Q80VL1	Tdrkh	M2	black	0.0140662	0.955823	0.230458	0.578119	0.240422	0.00951249	0.27034	0.200881	-0.659015	0.0398044	-0.31556	0.357559	0.0119686	0.336557	0.970117	0.277931	0.424129	0.00293368	0.875392	0.202101
147	Q7TPD0	Ints3	M7	purple	-0.28806	0.246385	0.129178	-0.55595	0.0575054	0.450403	-0.137999	-0.493572	0.639518	-0.3162	-0.0256822	0.609449	0.0165875	0.820699	0.0606963	0.585015	0.0373775	0.00426524	0.201137	0.919428
148	O70174	Chrna4	M9	red	-0.380791	0.118999	0.135679	-0.622576	-0.680995	-0.209813	-0.432622	-0.444732	0.660217	0.230099	0.690636	0.591402	0.00578954	0.00186274	0.403371	0.0729482	0.0644234	0.00286437	0.35833	0.00150815
149	B7ZBW1	Kcnq2	M2	black	0.238103	0.341379	-0.100557	0.503535	0.361375	0.099234	0.357075	0.22465	-0.490215	-0.191736	-0.379376	0.691363	0.0331412	0.140631	0.695237	0.145766	0.370137	0.0388946	0.445951	0.120491
151	Q91WJ8	Fubp1	M4	brown	-0.147603	0.558893	0.154735	-0.0967863	0.410688	0.706631	0.353436	-0.40362	0.210348	-0.686997	-0.414788	0.539834	0.702425	0.0904642	0.00104376	0.150214	0.0967093	0.402146	0.00163477	0.0869789
152	Q6P1D5	Sez6l		grey	0.124088	0.62373	-0.135145	-0.130274	-0.0901254	-0.011244	-0.191194	0.0902624	0.177823	0.0752231	0.0792439	0.592878	0.606391	0.722107	0.964681	0.447264	0.721701	0.480228	0.766731	0.754616
155	E9PYF7	Ap1ar	M2	black	0.23539	0.347072	-0.012261	0.702693	0.556264	0.0990109	0.362126	0.382511	-0.763644	-0.0986872	-0.561619	0.961488	0.00114521	0.0165135	0.695891	0.139746	0.117204	0.000225989	0.696841	0.015291
156	P07091	S100a4		grey	0.614764	0.00662781	-0.549788	0.000744507	0.40102	0.21337	-0.0185141	0.37603	-0.0628245	-0.283135	-0.508311	0.0180943	0.997661	0.0990821	0.39526	0.941874	0.12407	0.804405	0.254914	0.0312467
157	A0A0G2JGI1	Nexn	M3	pink	0.181224	0.471732	-0.129902	0.297286	0.51784	0.361307	0.296287	0.151048	-0.199938	-0.330979	-0.465964	0.607428	0.230896	0.027718	0.14071	0.232543	0.549651	0.426353	0.179726	0.0512973
158	A0A0G2JGK0	Elp6	M9	red	-0.157381	0.532837	-0.0142557	-0.271169	-0.624743	-0.448518	-0.304322	-0.0984155	0.25985	0.442872	0.562488	0.955229	0.276402	0.00557297	0.0619167	0.219515	0.697638	0.297723	0.0656821	0.0150995
159	Q99PU8	Dhx30		grey	-0.102407	0.685955	0.152984	0.484009	-0.0257314	-0.0302261	0.247279	0.0521872	-0.40766	0.0650155	-0.0140064	0.544486	0.0418233	0.919274	0.905229	0.322528	0.83706	0.0931029	0.797715	0.956011
160	P08556	Nras	M1	magenta	-0.33001	0.181081	0.499396	0.34312	-0.0285069	-0.102112	0.181223	-0.0681581	-0.346204	0.217757	0.0303126	0.0348536	0.163325	0.910598	0.686816	0.471735	0.788143	0.159327	0.385381	0.904959
161	P54729	Nub1		grey	0.421777	0.0812638	-0.617796	-0.397537	-0.434369	-0.674859	-0.73617	0.41799	0.27166	0.612889	0.484991	0.00629153	0.102328	0.0716697	0.00212239	0.000495277	0.0843257	0.2755	0.00684289	0.0413487
164	E9Q1T1	Camk2d	M8	blue	0.234929	0.348043	-0.451951	-0.711295	-0.563533	-0.63989	-0.95438	0.252573	0.54697	0.728866	0.617224	0.0597078	0.000933381	0.0148718	0.00423587	8.17e-10	0.311938	0.018818	0.000600712	0.00635388
166	A0A0G2JGW6	Cdkl5	M4	brown	-0.338786	0.169058	0.512669	0.451055	0.571011	0.769483	0.678234	-0.352708	-0.278485	-0.652423	-0.588833	0.0295921	0.0602787	0.0133208	0.000188753	0.0019761	0.151114	0.263136	0.0033389	0.0101398
167	A0A0G2JGX4	Atp1a3		grey	0.0653797	0.796604	-0.0627353	-0.0647224	-0.512171	-0.361671	-0.212383	0.114716	0.0207647	0.340274	0.357008	0.804678	0.798609	0.0297778	0.140282	0.397502	0.650361	0.934821	0.167075	0.145848
168	Q7TME0	Lppr4	M1	magenta	-0.769349	0.000189549	0.822361	-0.0128907	0.079071	0.536635	0.456278	-0.799238	0.177379	-0.486885	-0.0603247	2.81e-05	0.959512	0.755136	0.0216708	0.057008	6.91e-05	0.481343	0.040446	0.812053
169	P63073	Eif4e		grey	0.0950756	0.707463	-0.00354353	0.395069	0.319783	0.213426	0.242613	0.157384	-0.342265	-0.225188	-0.293171	0.988866	0.104672	0.1958	0.395133	0.332036	0.532829	0.164445	0.368962	0.237725
171	Q6P4S8	Ints1	M9	red	-0.208032	0.407466	0.00430371	-0.382819	-0.642252	-0.480189	-0.534195	-0.101314	0.302487	0.559079	0.64442	0.986478	0.116884	0.00405326	0.0437077	0.0223914	0.689149	0.222447	0.0158615	0.00389139
172	Q812E0	Cpeb2	M5	green	-0.34642	0.159049	0.515381	0.608872	0.437789	0.494986	0.714159	-0.280626	-0.47083	-0.474729	-0.479551	0.0285976	0.00732286	0.0692148	0.0367521	0.000870568	0.259331	0.0485971	0.046512	0.0440284
174	Q8R5K2	Usp33	M5	green	-0.0689452	0.78575	0.236218	0.604165	0.4578	0.532538	0.838027	-0.12993	-0.467572	-0.672118	-0.524153	0.345328	0.00791945	0.0560807	0.0228913	1.41e-05	0.60735	0.0503929	0.00224763	0.0255565
175	Q8C0C4	Ccser1		grey	-0.0205474	0.935502	0.038647	-0.159419	-0.263558	-0.352063	-0.300673	0.0668083	0.073758	0.394282	0.302288	0.87899	0.527478	0.290633	0.151916	0.225371	0.792251	0.771159	0.105428	0.222767
177	A0A0J9YTR2	NA		grey	-0.0218593	0.931393	0.215065	0.379773	0.126629	0.240901	0.310314	0.0191661	-0.370268	-0.138121	-0.327436	0.391426	0.120071	0.616585	0.335564	0.210113	0.93983	0.130408	0.584681	0.184714
179	A0A0J9YTS6	NA	M1	magenta	-0.558549	0.0159827	0.56072	-0.166902	-0.424532	0.142431	0.0178809	-0.538193	0.240466	-0.0126788	0.273663	0.0154911	0.508012	0.0790887	0.572899	0.943858	0.0212204	0.336464	0.960177	0.271835
180	Q5SXY1	Specc1	M4	brown	0.0594014	0.814882	0.158045	0.37583	0.830061	0.88096	0.684779	-0.15967	-0.252091	-0.853712	-0.872714	0.531088	0.124286	2.02e-05	1.39e-06	0.00171614	0.526819	0.312894	6.59e-06	2.31e-06
181	Q60722-3	Tcf4	M5	green	-0.268382	0.281563	0.410495	0.478113	0.660206	0.67019	0.709034	-0.253402	-0.3356	-0.626048	-0.602914	0.090631	0.0447581	0.00286496	0.00233935	0.000985615	0.310299	0.17336	0.00544578	0.00808447
182	Q8C1B7	Septin11		grey	0.124887	0.62148	-0.121586	0.332509	0.0533193	-0.191607	-0.066323	0.3435	-0.316386	0.313964	0.0148993	0.630798	0.177601	0.833572	0.446264	0.793729	0.162829	0.200858	0.204518	0.953209
184	Q62092	Nsg1	M4	brown	-0.118542	0.639439	0.315387	0.360738	0.573231	0.696758	0.564798	-0.198807	-0.246638	-0.601402	-0.676937	0.202362	0.141383	0.0128861	0.00131353	0.0145998	0.429027	0.323826	0.00828758	0.00203129
189	A0A0J9YUD5	Nup205		grey	0.201668	0.422278	-0.101624	0.355424	0.256543	0.107312	0.20237	0.218872	-0.283151	-0.132256	-0.20805	0.688241	0.147773	0.304134	0.671692	0.42063	0.382893	0.254887	0.600878	0.407425
190	P61087	Ube2k		grey	-0.00948486	0.970204	0.0122668	0.21528	-0.0856876	0.071998	0.15151	-0.0190727	-0.131009	-0.133399	0.0397537	0.96147	0.390943	0.735314	0.776487	0.548416	0.940123	0.604344	0.597706	0.87555
191	Q9CQT5	Pomp	M7	purple	-0.511864	0.0298928	0.351509	-0.512848	-0.534606	-0.202717	-0.297654	-0.43546	0.54893	0.31885	0.595695	0.152606	0.0295259	0.0222686	0.419816	0.230293	0.0708793	0.0183122	0.19718	0.00909152
196	A0A0J9YUP4	NA	M1	magenta	-0.599379	0.00856564	0.580397	-0.174777	-0.235276	0.173003	0.0341706	-0.549222	0.238702	0.0423918	0.160312	0.0115593	0.487903	0.347311	0.492397	0.892925	0.0182378	0.340128	0.867358	0.525136
198	A0A0J9YUW5	Scn8a	M8	blue	0.148625	0.556144	-0.251843	-0.0472356	-0.0361235	-0.392685	-0.451464	0.323754	-0.016428	0.528589	0.158472	0.313386	0.852351	0.886842	0.106974	0.0600177	0.189994	0.948414	0.0241178	0.529964
199	Q9R0G7	Zeb2		grey	0.2848	0.252011	-0.0668038	0.451792	0.18834	0.0452947	0.191461	0.30208	-0.518277	-0.0408541	-0.367947	0.792265	0.0598087	0.454201	0.858359	0.446617	0.223102	0.027564	0.872131	0.133025
201	Q8BHJ5	Tbl1xr1	M7	purple	-0.20385	0.417167	-0.0651868	-0.90445	-0.669859	-0.302564	-0.789129	-0.275592	0.873661	0.438464	0.697151	0.797193	2.58e-07	0.00235539	0.222324	9.9e-05	0.268334	2.18e-06	0.0687374	0.00130179
202	A0A0J9YVH8	NA	M7	purple	-0.371635	0.128885	0.153095	-0.76805	-0.351099	0.0835108	-0.265211	-0.554011	0.835873	-0.0839254	0.458499	0.54419	0.000197377	0.153118	0.741818	0.287505	0.0170505	1.56e-05	0.740578	0.0556581
203	Q9JLV6	Pnkp	M7	purple	-0.335451	0.173562	0.167766	-0.437414	-0.220332	0.216816	-0.0668924	-0.473739	0.557692	-0.230799	0.291486	0.505785	0.0694808	0.379645	0.387488	0.791995	0.0470351	0.0161802	0.356828	0.240558
204	Q9JLT4	Txnrd2		grey	0.224675	0.370081	-0.074551	0.114645	0.0221844	-0.240962	-0.11661	0.348584	-0.175472	0.305674	-0.00437673	0.768762	0.650566	0.930375	0.33544	0.644947	0.156287	0.486147	0.21737	0.986249
206	Q9QZ23	Nfu1	M7	purple	-0.394353	0.10536	0.194603	-0.883779	-0.550056	0.0661389	-0.410085	-0.608193	0.924852	-0.00292327	0.525826	0.439048	1.16e-06	0.0180264	0.79429	0.0909854	0.00740661	4.03e-08	0.990815	0.0250065
209	Q6RHR9	Magi1		grey	-0.340847	0.166315	0.532855	0.321579	0.0641412	0.1771	0.444081	-0.243882	-0.270986	-0.173917	-0.137952	0.0227951	0.19316	0.800383	0.482045	0.0648615	0.329435	0.27674	0.490078	0.585146
210	Q66L38	Slco1c1	M5	green	-0.344574	0.161431	0.474905	0.369244	-0.053144	0.225221	0.56729	-0.27466	-0.23665	-0.255471	-0.0462779	0.0464198	0.131558	0.834112	0.36889	0.0140756	0.270022	0.344421	0.306229	0.855314
211	Q9D4V0	Etnk1	M6	turquoise	0.470348	0.0488597	-0.343369	0.353001	0.0207677	-0.511888	-0.145813	0.63881	-0.550205	0.4518	-0.0145721	0.163	0.150752	0.934812	0.0298838	0.563723	0.00432153	0.0179889	0.0598034	0.954236
212	Q80UY2	Kcmf1	M7	purple	-0.274764	0.269834	0.050426	-0.838945	-0.307559	0.0389404	-0.494494	-0.463002	0.843709	0.0133679	0.378859	0.842493	1.36e-05	0.214402	0.878078	0.036969	0.052996	1.08e-05	0.958014	0.121039
213	Q8CGP5	Hist1h2af		grey	0.395439	0.104318	-0.462932	0.0639035	0.1168	-0.0692145	-0.165425	0.318157	-0.139077	0.0108326	-0.150215	0.0530365	0.801109	0.644402	0.784932	0.511825	0.19821	0.58206	0.965972	0.551879
214	A0A0N4SV80	Zfml		grey	0.205952	0.412276	-0.0798151	0.615231	0.363061	-0.196262	0.156488	0.466219	-0.659112	0.205104	-0.235146	0.752899	0.00657511	0.138651	0.435079	0.535193	0.0511533	0.00292806	0.414245	0.347587
215	Q6PE13	Prrt3	M7	purple	-0.563491	0.0148809	0.445645	-0.588355	-0.250617	0.339529	-0.0717395	-0.687567	0.712621	-0.194	0.224545	0.063812	0.0102164	0.315826	0.168066	0.77727	0.00161435	0.000903851	0.440496	0.370367
216	Q6PFR5	Tra2a	M9	red	-0.355657	0.147488	0.126735	-0.487496	-0.470891	-0.250497	-0.384829	-0.339146	0.534179	0.24087	0.588706	0.616288	0.0401578	0.0485642	0.316067	0.114814	0.168576	0.0223963	0.33563	0.0101601
217	A6H650	Rasgef1a	M5	green	-0.218723	0.383223	0.425604	0.663997	0.573014	0.684684	0.805802	-0.195571	-0.458502	-0.658966	-0.620492	0.0782543	0.00265505	0.012928	0.0017197	5.42e-05	0.43673	0.0556563	0.00293655	0.00600424
218	Q920M7	Syt17	M7	purple	-0.604733	0.00784547	0.44538	-0.567172	-0.506246	0.0553144	-0.239558	-0.675573	0.648584	0.0477869	0.507	0.063989	0.0141001	0.0320552	0.827431	0.338349	0.00209071	0.00359532	0.850646	0.0317581
220	A0A0N4SVL0	Eif4g3		grey	-0.451334	0.0601001	0.433482	0.0675632	0.121876	0.408858	0.303567	-0.437942	0.0588179	-0.317883	-0.0749086	0.0723163	0.789953	0.629978	0.0920525	0.220718	0.0691058	0.816671	0.198618	0.767681
221	Q9CQR6	Ppp6c		grey	0.158399	0.530156	-0.258783	-0.409675	-0.45103	-0.35074	-0.435075	0.12466	0.381735	0.323195	0.455088	0.299783	0.0913408	0.0602945	0.153568	0.0711571	0.622119	0.118011	0.190805	0.0577415
223	Q9DAS9	Gng12	M7	purple	-0.17593	0.484991	-0.013294	-0.64118	-0.162925	0.299817	-0.217762	-0.451983	0.729885	-0.271868	0.166362	0.958246	0.00413531	0.518314	0.22676	0.38537	0.0596876	0.000584965	0.275118	0.509403
225	Q3TVA9	Ccdc136	M7	purple	-0.175104	0.487074	-0.143127	-0.741774	-0.393377	-0.20155	-0.553056	-0.27186	0.768962	0.232472	0.526178	0.571004	0.000425322	0.106303	0.422554	0.0172822	0.275133	0.000191849	0.353256	0.0248917
226	A0A0N4SW73	Rab11fip5	M3	pink	0.0838592	0.740776	0.0655077	0.341957	0.762997	0.690148	0.542881	-0.0483098	-0.240274	-0.688419	-0.741046	0.796214	0.16485	0.000230475	0.00152463	0.0199091	0.849029	0.336864	0.00158429	0.000433914
227	P97429	Anxa4	M6	turquoise	0.853196	6.77e-06	-0.752835	0.371651	0.408486	-0.297907	-0.0827796	0.86641	-0.54683	0.158714	-0.373749	0.000311358	0.128867	0.0923774	0.229878	0.744007	3.33e-06	0.0188547	0.529327	0.126553
228	Q8BZJ7	Dcun1d2	M2	black	0.170775	0.498074	0.0892835	0.717768	0.329486	-0.0195449	0.483604	0.347034	-0.755404	0.00189552	-0.411197	0.724607	0.000796453	0.181818	0.938643	0.0420198	0.158262	0.000288945	0.994044	0.0900257
231	A0A0R3P9C4	Smim4	M7	purple	0.242849	0.331552	-0.384385	-0.658175	-0.132611	-0.199526	-0.630465	0.143986	0.550286	0.307731	0.215023	0.115269	0.00298295	0.599891	0.427326	0.0050326	0.568672	0.0179685	0.214133	0.391521
232	Q9DC69	Ndufa9	M3	pink	0.159871	0.526291	0.00242019	0.47922	0.514466	0.272024	0.381607	0.139945	-0.451711	-0.344394	-0.481848	0.992396	0.0441955	0.0289302	0.274832	0.118144	0.579683	0.0598601	0.161665	0.0428811
233	Q7TPB0	Lppr3		grey	-0.246933	0.323228	0.191325	-0.267766	0.248556	0.410183	0.120443	-0.362219	0.34249	-0.331897	-0.213459	0.446947	0.282711	0.319954	0.0909	0.634038	0.139637	0.16415	0.17845	0.395058
234	Q3TX08	Trmt1	M4	brown	-0.279027	0.262169	0.220174	-0.234659	0.212893	0.545608	0.219199	-0.457268	0.399442	-0.432734	-0.188057	0.379996	0.348614	0.396342	0.0191762	0.382163	0.0564031	0.100544	0.0728651	0.454891
235	A0A0R4IZW8	Capns1	M3	pink	0.36834	0.132579	-0.186705	0.561595	0.669824	0.394931	0.515968	0.319197	-0.497083	-0.442634	-0.675775	0.458199	0.0152963	0.0023571	0.104805	0.0283856	0.196666	0.03584	0.0658441	0.00208183
236	A0A0R4IZX2	Slc9a3r2	M4	brown	-0.468465	0.049896	0.509267	0.190919	-0.0117447	0.482411	0.47294	-0.532946	-0.038717	-0.467209	-0.156233	0.0308778	0.447928	0.963109	0.0426037	0.0474601	0.0227675	0.878772	0.0505964	0.535868
237	Q921D4	Med6	M4	brown	0.0365027	0.885661	0.0789001	-0.00382812	0.509474	0.652106	0.267626	-0.162668	0.148505	-0.545478	-0.476848	0.75565	0.987972	0.0307985	0.00335952	0.282972	0.518983	0.556467	0.0192106	0.0454078
238	A0A0R4IZX5	Ncan	M6	turquoise	0.578096	0.0119728	-0.663694	-0.011597	-0.19719	-0.487332	-0.280112	0.592852	-0.0788835	0.364968	0.216621	0.0026713	0.963573	0.432868	0.0402349	0.260241	0.00951471	0.7557	0.136435	0.387926
239	A0A0R4IZY0	Thop1	M7	purple	-0.560304	0.0155844	0.351619	-0.572323	-0.390055	0.21569	-0.0404759	-0.713506	0.690317	-0.21432	0.404531	0.152469	0.0130625	0.109555	0.390018	0.873306	0.000884568	0.00151892	0.393109	0.0958875
241	Q91XI1	Dus3l	M8	blue	0.12571	0.619167	-0.29315	-0.621485	-0.432237	-0.592621	-0.771222	0.17554	0.471711	0.681226	0.528384	0.237761	0.00590113	0.0732322	0.00954971	0.000178722	0.485973	0.0481198	0.0018535	0.0241829
242	Q03157	Aplp1	M7	purple	-0.264789	0.288302	0.224859	-0.34345	0.169751	0.569828	0.176257	-0.542859	0.488411	-0.616124	-0.0916962	0.369679	0.162894	0.50069	0.0135572	0.484166	0.0199151	0.0397292	0.00647519	0.71745
243	A0A0R4J003	Vip	M7	purple	-0.117935	0.641166	-0.148446	-0.916877	-0.687358	-0.400319	-0.832519	-0.181128	0.840286	0.527084	0.722341	0.556626	8.81e-08	0.00162182	0.0997292	1.81e-05	0.471972	1.27e-05	0.0245986	0.000710177
245	P70288	Hdac2		grey	0.0537039	0.832387	-0.122983	-0.280788	-0.238959	-0.0493323	-0.201918	-0.0475196	0.289808	-0.00730805	0.24001	0.626849	0.259044	0.339593	0.84587	0.421691	0.851473	0.243401	0.97704	0.33741
246	O55060	Tpmt		grey	0.209347	0.40444	-0.404188	-0.441081	-0.413711	-0.673036	-0.72005	0.329003	0.290133	0.681916	0.509938	0.0961963	0.0669112	0.0878842	0.00220502	0.000752367	0.182498	0.242849	0.00182615	0.0306209
247	Q9JLZ3	Auh	M6	turquoise	0.488563	0.0396585	-0.491357	0.355318	0.0540209	-0.286758	0.049897	0.521668	-0.424227	0.132494	-0.0914405	0.0383736	0.147902	0.831411	0.248622	0.844126	0.0263912	0.0793273	0.600216	0.718208
248	Q924T3	Xrcc4		grey	0.090874	0.719887	-0.0619168	0.403926	0.183755	-0.0856645	0.128944	0.212925	-0.450822	0.00513886	-0.183084	0.80718	0.0964326	0.465459	0.735383	0.610102	0.39627	0.0604278	0.983854	0.467117
249	A0A0R4J030	Amer2	M4	brown	0.257167	0.302919	-0.179743	-0.0646036	0.533312	0.532485	0.200405	-0.00644033	0.127359	-0.526502	-0.537062	0.475423	0.798972	0.0226567	0.0229074	0.425251	0.979766	0.614539	0.0247866	0.0215467
250	Q99K01-2	Pdxdc1	M5	green	-0.0843153	0.739412	0.256493	0.619566	0.685288	0.636813	0.864458	-0.11878	-0.464509	-0.694387	-0.658653	0.304231	0.00610173	0.00169717	0.00448376	3.71e-06	0.638763	0.0521268	0.00138628	0.00295487
251	A0A0R4J036	Nefm	M4	brown	0.23927	0.338948	-0.0148863	0.358259	0.681327	0.678982	0.623657	0.0394153	-0.246122	-0.741298	-0.686598	0.95325	0.14434	0.00184948	0.00194485	0.00568065	0.876601	0.32487	0.000430931	0.00164917
253	Q9CYI4	Luc7l		grey	-0.113304	0.654409	0.101658	-0.0930588	-0.269641	-0.18534	-0.111916	-0.132978	0.01527	0.102559	0.237165	0.688142	0.713418	0.279224	0.461551	0.658398	0.598874	0.952046	0.685513	0.343341
254	A0A0R4J049	Prmt5	M6	turquoise	0.457057	0.0565318	-0.35992	0.366147	0.165161	-0.220541	0.0240867	0.484148	-0.472991	0.16635	-0.207377	0.142353	0.135078	0.512511	0.379182	0.92442	0.041756	0.047433	0.509436	0.408978
255	Q99JW2	Acy1		grey	0.434185	0.0718029	-0.573743	-0.321359	-0.0662331	-0.186971	-0.307833	0.299453	0.28647	0.0761336	0.177274	0.0127875	0.193482	0.794003	0.457547	0.213974	0.227352	0.249118	0.763983	0.481607
256	Q8BGE6	Atg4b	M8	blue	0.295005	0.234666	-0.295973	0.0416887	-0.187045	-0.531962	-0.351447	0.441703	-0.218044	0.599113	0.162743	0.233062	0.86954	0.457365	0.0230671	0.152683	0.0664819	0.38474	0.00860276	0.518789
257	Q9JLI6	Scly		grey	0.384523	0.115128	-0.507162	-0.283324	-0.433472	-0.760258	-0.62718	0.461997	0.107775	0.656628	0.51012	0.0316947	0.254585	0.0723235	0.000250296	0.00533737	0.0535817	0.670351	0.00307545	0.0305514
258	A0A0R4J078	Ubxn4	M3	pink	-0.0666936	0.7926	0.23275	0.424078	0.683701	0.521237	0.47694	-0.0382955	-0.362851	-0.397977	-0.65727	0.352664	0.0794443	0.00175691	0.026538	0.0453602	0.880083	0.138897	0.101914	0.00303682
259	Q8BMP6	Acbd3	M9	red	-0.282506	0.256018	0.0704085	-0.630936	-0.444331	-0.242411	-0.46426	-0.290327	0.570897	0.322425	0.469852	0.781307	0.00499001	0.0646927	0.33245	0.0522693	0.24252	0.0133433	0.191924	0.0491313
260	A0A0R4J081	Ndufaf1	M8	blue	0.264232	0.289354	-0.431329	-0.325713	-0.415715	-0.729334	-0.805227	0.443574	0.145967	0.849785	0.464496	0.0739046	0.187172	0.0862045	0.000593434	5.54e-05	0.0652045	0.563306	8.05e-06	0.0521341
261	P51174	Acadl	M9	red	0.186921	0.45767	-0.4426	-0.778474	-0.693563	-0.630672	-0.83849	0.130089	0.628306	0.592553	0.737411	0.0658675	0.000141594	0.00141231	0.00501388	1.38e-05	0.606908	0.00523126	0.00956006	0.000479008
262	Q91YN5	Uap1	M7	purple	-0.0623906	0.805731	-0.102741	-0.543202	-0.5174	-0.31206	-0.608097	-0.058769	0.54468	0.4242	0.545886	0.68498	0.0198218	0.0278739	0.207423	0.00741848	0.816822	0.0194231	0.0793486	0.0191026
263	Q8BJI1	Slc6a17	M4	brown	-0.218475	0.383777	0.448269	0.406456	0.524193	0.666984	0.610354	-0.279662	-0.281411	-0.656931	-0.579392	0.0620793	0.0941667	0.0255431	0.00249864	0.00714271	0.261041	0.257943	0.00305714	0.0117385
264	P20352	F3		grey	0.318275	0.198035	-0.102755	0.413407	0.0375123	-0.173188	0.0629834	0.40789	-0.517626	0.19207	-0.195869	0.684938	0.0881413	0.882519	0.491928	0.803919	0.0929005	0.0277938	0.445145	0.436018
266	A0A0R4J094	Fahd2	M6	turquoise	0.575018	0.0125443	-0.536642	0.277218	-0.0663753	-0.625719	-0.220753	0.735554	-0.449267	0.521403	0.0917536	0.0216689	0.265406	0.79357	0.00547757	0.378713	0.000503529	0.0614294	0.0264812	0.71728
267	O88291	Znf326		grey	0.0362845	0.88634	-0.0680861	0.0703317	0.0075953	-0.354086	-0.216717	0.286859	-0.135797	0.466011	0.0926545	0.788362	0.78154	0.976138	0.149412	0.38771	0.248449	0.591078	0.0512707	0.714614
268	Q3UY34	NA	M7	purple	-0.130263	0.606423	0.0465729	-0.547082	0.100361	0.500553	0.0029294	-0.437441	0.606399	-0.470357	-0.0952593	0.854401	0.018789	0.691934	0.0343684	0.990796	0.0694614	0.00763163	0.048855	0.706922
269	Q8BLE7	Slc17a6	M1	magenta	-0.652525	0.00333231	0.640869	-0.131674	-0.405447	-0.0899513	-0.0143353	-0.472392	0.165246	0.1821	0.371066	0.00415942	0.602496	0.0950656	0.722624	0.954979	0.0477535	0.512291	0.469555	0.129517
270	A0A0R4J0B4	Cmas		grey	-0.143069	0.571162	0.259203	0.075195	-0.126269	-0.106796	0.140537	-0.0708885	-0.114834	0.105097	0.0723411	0.298971	0.766816	0.617595	0.673186	0.578063	0.77985	0.650025	0.67812	0.775447
271	A0A0R4J0B5	BC017158		grey	-0.0798609	0.752761	-0.0102404	-0.265508	-0.205466	0.14564	0.168696	-0.304529	0.323773	-0.353288	0.151877	0.967832	0.286944	0.413405	0.564192	0.503397	0.219185	0.189967	0.150397	0.547436
272	Q7TMS5	Abcg2	M1	magenta	-0.382342	0.117379	0.47502	0.384084	-0.161876	0.0893848	0.373756	-0.250704	-0.323541	-0.0306683	0.00209277	0.0463593	0.115578	0.521048	0.724306	0.126545	0.315653	0.190302	0.903849	0.993424
273	A0A0R4J0B8	Sh3gl3	M6	turquoise	0.634002	0.00472042	-0.445451	0.388447	0.707843	0.316203	0.226338	0.512596	-0.410339	-0.319815	-0.700456	0.0639414	0.111155	0.00101409	0.201134	0.366456	0.0296193	0.0907656	0.195752	0.00120641
275	A0A0R4J0D3	Stt3b	M4	brown	-0.337266	0.171102	0.555046	0.537277	0.653796	0.869025	0.864476	-0.389283	-0.329455	-0.821118	-0.693423	0.0168021	0.0214843	0.00325096	2.86e-06	3.71e-06	0.110321	0.18186	2.96e-05	0.00141678
278	Q99KY4	Gak	M2	black	0.143962	0.568737	0.0222167	0.656358	0.512485	0.247809	0.46002	0.236701	-0.55171	-0.292372	-0.454985	0.930273	0.00309185	0.0296609	0.321459	0.0547483	0.344315	0.017613	0.239066	0.0578051
279	Q8BH04	Pck2	M9	red	0.28133	0.258088	-0.391664	-0.388367	-0.430138	-0.580741	-0.596946	0.296966	0.286977	0.500819	0.478243	0.107971	0.111235	0.0747945	0.0114984	0.00891007	0.231424	0.248246	0.0342574	0.0446918
280	Q6VN19	Ranbp10	M5	green	-0.380116	0.119709	0.403532	0.0792327	0.164956	0.576327	0.557599	-0.516253	0.151909	-0.641675	-0.173909	0.0967883	0.75465	0.513041	0.0122988	0.0162018	0.0282832	0.547351	0.0040973	0.490098
282	P70459	Erf		grey	-0.252468	0.312146	0.0927826	-0.375286	-0.557067	-0.135578	-0.316892	-0.298691	0.372608	0.182213	0.466868	0.714235	0.124876	0.0163255	0.591682	0.200099	0.228595	0.127808	0.469277	0.0507873
283	A0A0R4J0I1	Serpina3k		grey	-0.078805	0.755936	0.101763	-0.109741	0.0607649	0.201334	0.0492038	-0.234155	0.0682909	-0.234863	-0.165956	0.687837	0.664666	0.810705	0.423063	0.846267	0.349681	0.787739	0.348185	0.510452
284	Q91ZX7	Lrp1		grey	-0.387117	0.11249	0.288593	0.0495743	-0.373839	-0.298724	-0.068605	-0.165679	-0.0176131	0.341967	0.400241	0.245473	0.845122	0.126454	0.22854	0.786784	0.51117	0.944698	0.164837	0.0998018
285	Q9JHU2	Palmd	M4	brown	-0.219681	0.38109	0.414956	0.374891	0.565584	0.762206	0.740531	-0.354981	-0.234053	-0.822835	-0.599056	0.0868382	0.125306	0.0144328	0.000236059	0.000440075	0.148314	0.349896	2.75e-05	0.00861077
286	A0A0R4J0J1	Cpne9	M6	turquoise	0.491731	0.0382038	-0.392856	0.2168	-0.0289629	-0.532713	-0.174957	0.645515	-0.394581	0.45036	0.069922	0.106808	0.387524	0.909174	0.0228382	0.487446	0.0038117	0.105141	0.0607239	0.782783
287	Q8BKT7	Thoc5		grey	0.210395	0.402038	-0.0146254	0.329199	0.281731	0.260607	0.336116	0.097453	-0.375326	-0.315537	-0.438387	0.954069	0.182221	0.25738	0.296266	0.172658	0.700465	0.124832	0.202136	0.0687917
288	Q2KN98	Specc1l		grey	0.180606	0.473272	-0.051745	0.444466	0.290059	0.108632	0.244259	0.259227	-0.400153	-0.0840234	-0.32298	0.838424	0.064602	0.242975	0.66787	0.328663	0.298925	0.0998831	0.740285	0.191116
289	Q6P6N5	Spred3		grey	-0.120889	0.632774	0.0353371	-0.257087	-0.360851	-0.445601	-0.41377	0.0236718	0.162546	0.428837	0.406289	0.88929	0.303074	0.14125	0.0638413	0.0878344	0.925718	0.5193	0.0757754	0.0943156
290	Q9ERR7	Selenof	M8	blue	0.1791	0.477031	-0.216562	-0.0832051	-0.372968	-0.686526	-0.601791	0.378601	-0.102122	0.745212	0.379641	0.388057	0.742733	0.12741	0.00165179	0.00823487	0.121313	0.686788	0.000386667	0.12021
291	A2AGT5	Ckap5		grey	0.464986	0.0518536	-0.206552	0.650378	0.465745	0.14638	0.384671	0.462076	-0.72326	-0.189455	-0.587869	0.410884	0.00347357	0.0514219	0.562191	0.114976	0.0535352	0.000693822	0.451483	0.0102946
292	Q8BRB0	Cog6		grey	-0.368945	0.131895	0.455283	-0.181705	-0.271279	0.0622891	-0.0187735	-0.377642	0.159635	-0.010424	0.174362	0.0576203	0.470537	0.2762	0.806042	0.94106	0.122336	0.526909	0.967255	0.488951
293	Q8BJZ4	Mrps35	M9	red	-0.195088	0.437887	-0.0990954	-0.716302	-0.801226	-0.490376	-0.729608	-0.213086	0.654528	0.520472	0.797722	0.695643	0.000825904	6.43e-05	0.038821	0.000589202	0.395905	0.0032048	0.0268001	7.31e-05
294	A0A0R4J0M1	Tbcc	M7	purple	-0.160246	0.525309	-0.0395389	-0.524471	-0.248319	-0.0553345	-0.502384	-0.170361	0.49409	0.238605	0.284791	0.876217	0.0254513	0.320431	0.827369	0.0336107	0.499131	0.0371477	0.340331	0.252026
295	Q8CDG3	Vcpip1	M9	red	-0.181034	0.472205	-0.0162735	-0.393944	-0.42501	-0.412506	-0.453434	-0.0703802	0.388338	0.502695	0.579692	0.948899	0.105754	0.0787159	0.0889065	0.0587719	0.781392	0.111264	0.0334835	0.0116848
296	Q9D7B6	Acad8	M2	black	0.554137	0.0170202	-0.428908	0.682373	0.307965	-0.138363	0.309664	0.633831	-0.723657	-0.04715	-0.35124	0.0757217	0.00180822	0.213767	0.584018	0.21112	0.0047351	0.00068685	0.852616	0.152942
297	Q8VDG3	Parn		grey	0.0213001	0.933144	0.196449	0.495483	0.173212	-0.0259003	0.225888	0.185162	-0.570192	0.0976114	-0.248369	0.434634	0.0365346	0.491867	0.918746	0.367435	0.461988	0.013484	0.699999	0.320331
299	Q3UM29	Cog7	M6	turquoise	0.50852	0.031166	-0.415749	0.123005	0.0114661	-0.356251	-0.300378	0.579122	-0.262441	0.35816	-0.0706992	0.0861762	0.626786	0.963984	0.146766	0.225849	0.0117871	0.292757	0.144459	0.780425
301	Q18PE0	Dok7		grey	0.178646	0.478165	-0.226652	0.167423	-0.0727026	-0.3799	-0.187747	0.403894	-0.196838	0.432136	0.158198	0.365773	0.50667	0.774353	0.119937	0.45565	0.096461	0.433705	0.0733063	0.530685
302	A0A0R4J0R4	Nat8l	M4	brown	-0.2472	0.322687	0.209048	-0.183642	0.12716	0.554533	0.361255	-0.487438	0.321165	-0.579408	-0.130554	0.405126	0.465737	0.615096	0.0169249	0.140772	0.0401853	0.193766	0.0117356	0.605613
303	Q91W92	Cdc42ep1	M3	pink	0.314255	0.204075	-0.111539	0.552384	0.536013	0.18116	0.382008	0.363355	-0.508194	-0.138455	-0.536612	0.659483	0.0174469	0.0218529	0.471892	0.117727	0.138308	0.0312923	0.583764	0.0216776
304	A0A0R4J0S3	Rtn4ip1	M6	turquoise	0.682263	0.0018125	-0.536636	0.318936	0.323191	-0.237648	0.0590619	0.687225	-0.459761	0.0908512	-0.273425	0.0216706	0.197054	0.19081	0.342329	0.815923	0.00162656	0.0549025	0.719954	0.272269
305	A0A0R4J0S4	Llgl1		grey	0.211616	0.399248	-0.309233	-0.254578	-0.0409158	0.0254224	-0.119243	0.00140186	0.316042	-0.146281	0.0580208	0.21179	0.307982	0.871939	0.920241	0.637447	0.995595	0.201376	0.562459	0.819117
307	Q8K3A0	Hscb	M6	turquoise	0.543055	0.0198616	-0.566107	0.144172	-0.183127	-0.706482	-0.520572	0.721432	-0.345657	0.711579	0.198099	0.0143225	0.568168	0.467012	0.00104745	0.0267659	0.000726685	0.16003	0.000927	0.430706
309	O88351	Ikbkb		grey	-0.37978	0.120063	0.349815	0.0107388	-0.40098	-0.297864	-0.249899	-0.122456	0.00611282	0.430909	0.391944	0.15473	0.966267	0.0991196	0.229947	0.317262	0.628338	0.980795	0.0742176	0.107697
310	P28659	Celf1	M5	green	-0.322818	0.191352	0.4733	0.455902	0.668925	0.762273	0.802122	-0.359358	-0.275525	-0.73742	-0.621521	0.0472681	0.057239	0.00240116	0.000235582	6.22e-05	0.143024	0.268456	0.000478891	0.00589743
311	Q9D8S3	Arfgap3		grey	0.178004	0.479774	-0.258837	-0.00980095	0.0966095	-0.0381287	-0.15798	0.240075	0.0493684	0.170063	-0.0527109	0.299677	0.969211	0.702945	0.880602	0.531259	0.337275	0.845758	0.499892	0.835446
312	Q0VGB7	Ppp4r2	M3	pink	0.110748	0.661763	0.0617151	0.470542	0.82836	0.546725	0.582889	0.067403	-0.418868	-0.595786	-0.725769	0.807797	0.0487537	2.18e-05	0.0188822	0.0111244	0.79044	0.0836085	0.00907809	0.000650761
313	A0A0R4J0U5	Abcd2		grey	0.012797	0.959806	-0.0446136	0.0325583	-0.398527	-0.398035	-0.150578	0.143341	-0.0416472	0.365454	0.369423	0.860469	0.897951	0.101398	0.101859	0.550907	0.570424	0.869669	0.135875	0.131357
314	Q8R395	Commd5		grey	0.179615	0.475743	-0.214518	-0.0569518	-0.459378	-0.436714	-0.29463	0.222356	-0.0492348	0.398323	0.301341	0.392662	0.822399	0.0551309	0.0699792	0.23529	0.375172	0.846171	0.101588	0.224291
315	Q9QXM1	Jmy	M4	brown	0.234979	0.347939	-0.0481676	0.373732	0.749798	0.644786	0.604065	0.0485608	-0.253099	-0.67869	-0.741547	0.849469	0.126571	0.000339726	0.00386461	0.00793251	0.848254	0.310898	0.00195703	0.000427986
316	P08775	Polr2a		grey	0.32718	0.185078	-0.275992	0.304033	0.0836743	-0.217476	-0.14637	0.451988	-0.404135	0.298353	-0.105389	0.267612	0.219975	0.741329	0.38601	0.562217	0.059684	0.0962437	0.229147	0.67727
317	Q9CRC8	Lrrc40	M8	blue	-0.052023	0.837566	-0.0881201	-0.392727	-0.697539	-0.72565	-0.709404	0.104127	0.254657	0.806386	0.696677	0.728066	0.106933	0.00129027	0.00065276	0.000976907	0.680941	0.307826	5.3e-05	0.00131595
318	Q5XJV6	Lmtk3	M7	purple	-0.0230826	0.927562	-0.16724	-0.650291	-0.0592191	0.0817014	-0.464665	-0.153103	0.662012	0.048645	0.154433	0.50714	0.00347939	0.815441	0.747238	0.0520373	0.544167	0.00276331	0.847993	0.540633
319	P08003	Pdia4	M2	black	-0.294884	0.234868	0.507088	0.601228	0.270541	0.118566	0.48953	-0.064579	-0.58832	-0.0892549	-0.314346	0.0317238	0.00831123	0.27756	0.63937	0.0392099	0.799047	0.0102219	0.724692	0.203937
320	P55088	Aqp4	M5	green	-0.0492052	0.846263	0.154263	0.44918	0.338477	0.517959	0.652273	-0.138553	-0.272295	-0.565585	-0.420693	0.541086	0.0614863	0.169472	0.027676	0.00334863	0.583496	0.274334	0.0144325	0.0821319
322	Q7TN99	Cpeb3		grey	0.00701709	0.977954	0.0472687	0.0981706	0.296044	0.358171	0.244211	-0.110955	-0.00559004	-0.375245	-0.233409	0.852249	0.698357	0.232944	0.144445	0.328762	0.661167	0.982437	0.12492	0.351262
323	P98078	Dab2	M6	turquoise	0.310326	0.210094	-0.148122	0.632779	0.439075	-0.0919284	0.23499	0.505934	-0.693896	0.0339833	-0.405749	0.557496	0.00482649	0.0683075	0.716763	0.347915	0.0321788	0.00140174	0.893509	0.0947958
324	Q8R146	Apeh	M2	black	0.128001	0.61274	0.0676973	0.56372	0.290102	0.102255	0.469901	0.1451	-0.605662	-0.293855	-0.396126	0.789545	0.0148313	0.242901	0.686399	0.0491043	0.565652	0.00772558	0.236581	0.103664
325	Z4YKC4	Eif4g3	M3	pink	0.195405	0.437129	0.0396111	0.709647	0.723464	0.410475	0.584667	0.277203	-0.629266	-0.378455	-0.675361	0.875993	0.000971212	0.000690246	0.0906475	0.0108222	0.265432	0.00514211	0.121469	0.00210007
326	G3UYZ1	Igsf8	M9	red	-0.0412005	0.871055	-0.159619	-0.411097	-0.666392	-0.577801	-0.403678	-0.00571874	0.376293	0.450132	0.738078	0.526951	0.0901116	0.00252904	0.0120267	0.0966561	0.982033	0.123786	0.060871	0.000470452
328	A0A0R4J124	Srpk2	M4	brown	-0.218581	0.38354	0.396407	0.543467	0.693799	0.777134	0.710419	-0.235556	-0.36444	-0.683801	-0.683342	0.103396	0.0197499	0.00140482	0.000147913	0.00095334	0.346722	0.137047	0.0017531	0.00177064
330	A0A0R4J138	Arsb	M8	blue	-0.0490126	0.846857	-0.14892	-0.743466	-0.671443	-0.568512	-0.905516	-0.00905145	0.590606	0.702848	0.676962	0.555353	0.000405911	0.00227939	0.0138239	2.37e-07	0.971565	0.00986005	0.00114106	0.00203023
331	A0A0R4J140	Cluh		grey	0.0685195	0.787044	0.0377837	0.150153	0.422865	0.306467	0.358516	0.00580311	-0.0949935	-0.330069	-0.332899	0.881675	0.552044	0.0803996	0.216119	0.144031	0.981768	0.707705	0.180999	0.177062
332	Q3U1Y4	Dennd4b	M8	blue	0.228511	0.361748	-0.328987	-0.061263	-0.340653	-0.686418	-0.50065	0.463118	-0.0701552	0.703082	0.466046	0.18252	0.809181	0.166572	0.00165568	0.0343277	0.0529288	0.782075	0.00113485	0.0512513
333	Q9QZH6	Ecsit	M4	brown	-0.237392	0.342867	0.291157	-0.16249	0.183159	0.671348	0.266717	-0.46031	0.313485	-0.596431	-0.24483	0.241115	0.519447	0.466932	0.00228389	0.284673	0.0545758	0.205246	0.00898439	0.327498
334	P23475	Xrcc6		grey	0.265417	0.287116	-0.467191	-0.421455	-0.214316	-0.317025	-0.447081	0.169342	0.309689	0.267848	0.257134	0.050606	0.0815212	0.393118	0.1999	0.0628591	0.50174	0.21108	0.282558	0.302981
335	Q9CSU0	Rprd1b	M9	red	-0.164204	0.51499	-0.109291	-0.787023	-0.642272	-0.464978	-0.810516	-0.168606	0.703472	0.54218	0.717767	0.665966	0.000106407	0.00405179	0.0518581	4.52e-05	0.503626	0.00112452	0.0201011	0.000796477
336	Q3U1U4	Itgam	M6	turquoise	0.714376	0.000865949	-0.776183	0.00258785	0.2263	-0.136907	-0.217884	0.587261	-0.0704663	-0.0187165	-0.171868	0.000152539	0.991869	0.366538	0.58802	0.385098	0.0103932	0.781131	0.941239	0.495284
337	Q6PAL8	Dennd5a	M6	turquoise	0.389057	0.110546	-0.271708	0.248449	0.0422419	-0.287348	0.0428675	0.478549	-0.332903	0.208531	-0.0330531	0.275412	0.320169	0.867823	0.247607	0.865882	0.0445359	0.177057	0.406315	0.896408
338	P59108	Cpne2	M8	blue	0.168544	0.503787	-0.244563	0.0133965	-0.220913	-0.611499	-0.436578	0.373425	-0.198512	0.65565	0.255457	0.328042	0.957924	0.37836	0.00700604	0.0700764	0.126908	0.429728	0.00313516	0.306257
339	A0A0R4J1E2	Eef1d		grey	-0.351067	0.153158	0.412623	0.00273194	0.0788509	0.408056	0.371122	-0.445179	0.109038	-0.432803	-0.088001	0.0888064	0.991416	0.755798	0.0927547	0.129455	0.0641234	0.666697	0.0728149	0.72842
340	A0A0R4J1E3	NA	M1	magenta	-0.416404	0.0856322	0.52072	0.249373	0.0149237	0.00965392	0.134453	-0.219256	-0.284156	0.106202	-0.0367961	0.0267151	0.318314	0.953133	0.969673	0.59479	0.382036	0.253132	0.674911	0.884748
341	Q6P8M1	Tatdn1	M7	purple	-0.385299	0.114334	0.193287	-0.772188	-0.363653	0.20418	-0.278303	-0.626439	0.840497	-0.178936	0.35572	0.44221	0.000173346	0.13796	0.416398	0.263462	0.00540814	1.26e-05	0.477439	0.147412
343	P58462	Foxp1		grey	-0.260133	0.297178	0.237371	-0.38151	-0.147769	-0.146347	-0.344241	-0.161836	0.341644	0.331104	0.263736	0.34291	0.118246	0.558447	0.562282	0.161864	0.521152	0.165262	0.179552	0.290294
344	O88559	Men1		grey	0.582582	0.0111773	-0.69016	-0.173094	-0.0956407	-0.294256	-0.385382	0.469029	0.0973083	0.265789	0.0720753	0.00152424	0.492168	0.705798	0.235912	0.11425	0.0495835	0.70089	0.286417	0.776252
345	Q9QY81	Nup210		grey	0.0105613	0.966824	0.0912389	0.0322221	-0.0464924	0.0279162	-0.0561098	0.0579486	-0.0296733	0.0385291	-0.0212922	0.718805	0.899	0.854651	0.912444	0.824986	0.819338	0.906955	0.879356	0.933169
346	A0A0R4J1J1	Pnkd		grey	-0.0786804	0.756311	0.114827	-0.258323	0.0406802	0.166721	-0.0989559	-0.158599	0.170656	-0.0954876	-0.0815229	0.650043	0.300673	0.872671	0.508479	0.696052	0.529631	0.498378	0.706249	0.747773
348	Q05BG1	Cnot4		grey	0.223311	0.37307	-0.346615	-0.0357752	-0.0154537	-0.277211	-0.336752	0.314382	0.0317725	0.340103	0.0642627	0.158798	0.887926	0.95147	0.265419	0.171796	0.203882	0.900403	0.167301	0.800012
351	P41242	Matk	M4	brown	-0.49791	0.0354847	0.431612	-0.249731	0.217551	0.621019	0.203809	-0.625977	0.384809	-0.499652	-0.163959	0.0736947	0.317597	0.385841	0.00594933	0.417264	0.00545267	0.114835	0.0347457	0.515627
352	A0A0R4J1N7	Ank1		grey	0.557124	0.0163122	-0.448313	0.51844	0.561102	0.238664	0.426359	0.417758	-0.490271	-0.391307	-0.584777	0.0620503	0.0275069	0.0154058	0.340208	0.0776697	0.0845158	0.0388688	0.108321	0.0108037
353	P40630	Tfam		grey	0.411943	0.0893863	-0.266974	0.11008	0.389141	0.258847	0.0449446	0.255908	-0.17468	-0.217529	-0.499914	0.284193	0.663688	0.110462	0.299659	0.859443	0.305373	0.488147	0.385891	0.0346357
354	P50586	Tub	M4	brown	-0.303673	0.220549	0.462513	0.39685	0.608015	0.836721	0.817618	-0.413912	-0.212876	-0.840171	-0.628148	0.0532799	0.102977	0.00742872	1.5e-05	3.41e-05	0.0877152	0.396382	1.28e-05	0.00524597
355	A0A0R4J1Q0	Edc4	M4	brown	-0.30395	0.220107	0.343353	0.0531715	0.132151	0.616428	0.437932	-0.463241	0.118946	-0.553606	-0.278568	0.163021	0.834027	0.601169	0.00644152	0.0691136	0.0528573	0.638289	0.0171486	0.262989
357	A0A0R4J1R7	Pcbd2		grey	0.123033	0.626709	-0.0887664	-0.362588	-0.081421	0.0348533	-0.253137	-0.0336052	0.300153	0.0291819	-0.0284512	0.726144	0.139205	0.748078	0.890797	0.310821	0.894687	0.226214	0.90849	0.910772
358	Q80W14	Prpf40b	M4	brown	-0.269469	0.279543	0.3076	-0.0477712	0.277263	0.610136	0.447177	-0.47783	0.122869	-0.625857	-0.369782	0.214338	0.850695	0.265324	0.00716898	0.0627963	0.0449032	0.627172	0.00546419	0.130953
359	A0A0R4J1T4	Lrrtm4	M4	brown	-0.38453	0.115121	0.605172	0.64323	0.455709	0.63144	0.807612	-0.333474	-0.452638	-0.550898	-0.498502	0.00778857	0.0039796	0.0573575	0.00494492	5.06e-05	0.17627	0.0592728	0.017815	0.0352323
360	Q8BGZ4	Cdc23	M8	blue	-0.223147	0.373431	0.112202	-0.38073	-0.384171	-0.447303	-0.560639	-0.0204338	0.278533	0.648602	0.462175	0.657577	0.119063	0.115489	0.0627132	0.0155091	0.935858	0.263051	0.00359408	0.0534773
361	A0A0R4J1X0	Nyap2	M4	brown	-0.212876	0.396382	0.334727	-0.0730894	0.354949	0.6975	0.256915	-0.386448	0.188791	-0.541576	-0.380531	0.17455	0.773182	0.148353	0.00129141	0.303409	0.113166	0.453101	0.0202676	0.119272
362	A0A0R4J1X1	Adck4		grey	0.0855455	0.735738	-0.00366891	0.305733	-0.0852831	0.0518077	0.332203	0.066922	-0.238251	-0.190315	-0.00348379	0.988472	0.217276	0.736521	0.83823	0.178025	0.791905	0.341071	0.449395	0.989054
367	Q9CWR0	Arhgef25	M9	red	0.0057688	0.981875	-0.146851	-0.50021	-0.499944	-0.389067	-0.655184	0.0174071	0.405974	0.541688	0.497444	0.56092	0.0345116	0.0346232	0.110536	0.00316395	0.945344	0.0945959	0.0202366	0.0356848
370	A0A1L1SRH8	Senp8	M2	black	0.035451	0.888936	0.0895677	0.668139	0.298754	-0.0156535	0.381452	0.240096	-0.661246	-0.0250067	-0.286593	0.723763	0.00244026	0.228491	0.950843	0.118307	0.337232	0.00280609	0.921541	0.248906
373	D0VYS2	Hsf3		grey	0.120399	0.634164	-0.18644	-0.283609	0.145505	0.170609	-0.13649	-0.013394	0.307491	-0.176725	-0.11134	0.458849	0.254086	0.564557	0.498497	0.589167	0.957932	0.21451	0.482987	0.660058
374	Q9ESJ0	Xpo4		grey	-0.0625028	0.805388	0.0917634	-0.133186	-0.00492767	-0.108269	-0.260514	0.0669352	0.0765137	0.298043	0.0378436	0.717251	0.598296	0.984518	0.668921	0.296445	0.791865	0.762837	0.229654	0.881488
375	B2RUP2	Unc13d	M8	blue	-0.203427	0.418156	0.063952	-0.0232637	-0.466236	-0.520874	-0.212301	0.0125351	0.0242467	0.515933	0.556226	0.800961	0.926996	0.0511435	0.026662	0.397689	0.960628	0.923919	0.0283983	0.0165225
377	B2RRE7	Otud4	M3	pink	0.116272	0.645913	0.141948	0.596286	0.621499	0.413419	0.530055	0.190655	-0.55549	-0.326376	-0.629234	0.574214	0.00900538	0.00589976	0.0881314	0.0236566	0.44857	0.0166964	0.186225	0.00514511
378	O35083	Agpat1	M7	purple	-0.441288	0.066768	0.196901	-0.803415	-0.631215	-0.254739	-0.590843	-0.492507	0.758463	0.322928	0.693725	0.433556	5.93e-05	0.00496497	0.307665	0.00982318	0.0378537	0.000264045	0.191192	0.00140717
379	Q7TMF3	Ndufa12	M7	purple	-0.0768115	0.761939	-0.0442068	-0.60662	-0.641191	-0.418272	-0.649922	-0.0982226	0.520942	0.460649	0.630395	0.861729	0.00760354	0.00413449	0.0840942	0.00350415	0.698204	0.0266388	0.0543751	0.00503889
380	Q61211	Eif2d		grey	0.204507	0.415634	-0.380599	-0.354326	-0.40663	-0.350842	-0.455736	0.164698	0.320594	0.351884	0.402591	0.1192	0.149118	0.0940124	0.15344	0.0573414	0.513709	0.194604	0.152139	0.0976435
381	Q5SW75	Ssh2		grey	-0.470795	0.0486159	0.513128	0.10245	-0.334178	-0.252065	-0.0285259	-0.21969	-0.139664	0.392624	0.295394	0.0294221	0.685828	0.175302	0.312945	0.910539	0.381071	0.580451	0.107034	0.23402
384	Q6WVG3	Kctd12		grey	-0.343172	0.163257	0.345321	0.358322	0.0613709	0.149494	0.299764	-0.229417	-0.255684	-0.0661818	-0.118437	0.160464	0.144264	0.80885	0.553812	0.226845	0.359795	0.305812	0.794159	0.639739
385	Q9QXJ1	Apbb1	M3	pink	0.211443	0.399643	0.0137933	0.672797	0.753442	0.443049	0.69524	0.178864	-0.615292	-0.602041	-0.697649	0.95668	0.00221608	0.000305935	0.065561	0.00135973	0.477619	0.00656817	0.00820125	0.00128702
386	A0A0R4J2C2	Syt2	M6	turquoise	0.478673	0.0444727	-0.355303	0.362363	0.0720673	-0.307596	-0.0613908	0.54013	-0.523723	0.253304	-0.139559	0.147921	0.139468	0.776277	0.214344	0.80879	0.0206706	0.0256996	0.310493	0.580738
388	A2RTH5	Lcmt1	M9	red	0.239558	0.338348	-0.329606	-0.163817	-0.439723	-0.551198	-0.41752	0.320903	0.0483698	0.476025	0.487652	0.181648	0.515996	0.0678542	0.0177403	0.0847112	0.194151	0.848844	0.0458343	0.0400845
389	Q8R1A4	Dock7	M9	red	-0.133484	0.597472	-0.00468549	-0.573828	-0.727983	-0.551289	-0.544024	-0.0701695	0.49332	0.558613	0.724834	0.985279	0.012771	0.000614632	0.0177176	0.0195991	0.782032	0.0374898	0.015968	0.000666536
390	O55028	Bckdk	M7	purple	-0.0447816	0.859948	-0.0816249	-0.553023	-0.307358	-0.080571	-0.381012	-0.126006	0.57937	0.0998334	0.408386	0.747467	0.0172904	0.214718	0.750629	0.118767	0.618335	0.0117424	0.69348	0.0924652
395	Q8VDP6	Cdipt	M9	red	-0.139399	0.581178	-0.158984	-0.71607	-0.862028	-0.737118	-0.86131	-0.0388643	0.611078	0.798015	0.924953	0.528619	0.000830639	4.24e-06	0.000482807	4.41e-06	0.878314	0.00705604	7.23e-05	3.99e-08
396	Q9BCZ4	Vimp	M3	pink	0.307127	0.21508	-0.108495	0.553957	0.876727	0.699478	0.688329	0.156574	-0.424515	-0.744023	-0.863001	0.668266	0.0170636	1.81e-06	0.00123401	0.00158744	0.534967	0.079102	0.000399691	4.02e-06
397	P97457	Mylpf		grey	0.271568	0.275669	-0.3418	-0.0849822	0.0805379	-0.241499	-0.321817	0.30445	0.0124962	0.230947	-0.0139495	0.165057	0.73742	0.750728	0.33433	0.192811	0.219311	0.96075	0.356511	0.956189
398	Q3UIL6-2	Plekha7		grey	0.224383	0.370721	-0.407838	-0.338422	-0.0826042	-0.201426	-0.411678	0.149742	0.267781	0.213071	0.159953	0.0929455	0.169545	0.744532	0.422847	0.0896132	0.553146	0.282682	0.395938	0.526077
400	Q9Z239	Fxyd1	M3	pink	0.105541	0.67683	0.129034	0.421101	0.736266	0.669917	0.609137	-0.0473611	-0.358558	-0.695056	-0.77144	0.609852	0.0818044	0.00049401	0.00235256	0.00729035	0.851963	0.143981	0.00136541	0.000177495
403	P22682	Cbl	M4	brown	-0.0582616	0.818378	0.0734847	-0.160169	0.323215	0.483289	0.234107	-0.25884	0.288792	-0.521347	-0.203285	0.771986	0.525512	0.190775	0.0421733	0.349783	0.299672	0.245132	0.0265005	0.418489
404	P45481	Crebbp	M4	brown	-0.0970783	0.701566	0.229592	0.44036	0.702171	0.848724	0.834864	-0.288687	-0.261091	-0.934518	-0.730064	0.359418	0.0674104	0.00115926	8.48e-06	1.63e-05	0.245311	0.295339	1.38e-08	0.000582236
405	A0A0X1KG66	Emc10		grey	0.0596453	0.814135	-0.0892004	-0.276629	0.26266	0.0971241	-0.176966	0.00311736	0.258567	-0.0733178	-0.0832051	0.724854	0.266465	0.292339	0.701432	0.482381	0.990205	0.300201	0.772491	0.742733
406	Q9WVA3	Bub3	M8	blue	-0.00934967	0.970628	-0.25477	-0.48464	-0.73323	-0.639691	-0.620646	0.0843551	0.39385	0.620243	0.74093	0.307604	0.041518	0.000535676	0.00425151	0.00598813	0.739294	0.105845	0.00603034	0.000435297
408	Q9CYN2	Spcs2	M2	black	0.513082	0.0294392	-0.359624	0.717389	0.65759	0.0606232	0.303509	0.604866	-0.741122	-0.142405	-0.591904	0.142707	0.00080398	0.00301766	0.811139	0.22081	0.00782824	0.000433011	0.572969	0.00965931
410	A0A140LHT6	Mrpl48	M5	green	-0.0333689	0.895424	0.127172	0.213648	0.421987	0.609149	0.637417	-0.208083	-0.0595486	-0.744891	-0.432715	0.615062	0.394631	0.0810971	0.00728891	0.00443417	0.407349	0.814431	0.000390148	0.0728796
411	Q61072	Adam9		grey	0.0781372	0.757945	-0.00191783	0.413319	0.35736	0.0217221	0.136297	0.231373	-0.419963	0.0795379	-0.326133	0.993974	0.0882159	0.145423	0.931822	0.589698	0.3556	0.0827198	0.753732	0.186572
412	Q3TRM4	Pnpla6		grey	0.194446	0.439426	-0.134695	0.220082	-0.037686	-0.317594	-0.036402	0.35984	-0.251137	0.280389	0.0467334	0.59412	0.380201	0.881979	0.199049	0.885975	0.142449	0.31479	0.259751	0.853905
413	P13346	Fosb		grey	0.159649	0.526873	-0.213747	-0.0982857	-0.0708283	-0.362456	-0.272752	0.244895	-0.0213449	0.407984	0.122209	0.394407	0.698019	0.780033	0.139359	0.273498	0.327366	0.933004	0.0928177	0.629037
414	Q80YF9	Arhgap33	M7	purple	-0.423819	0.0796475	0.22911	-0.547884	-0.243566	-0.14105	-0.393711	-0.380588	0.539149	0.233957	0.428222	0.360457	0.018581	0.33008	0.576661	0.10598	0.119212	0.0209477	0.3501	0.0762427
416	Q67BT3	Slc13a5	M6	turquoise	0.25506	0.307036	-0.209394	0.39023	0.107248	-0.462077	-0.072867	0.521967	-0.514365	0.408608	-0.0541709	0.404333	0.109382	0.671876	0.053535	0.773855	0.0262896	0.028967	0.0922709	0.83095
418	P97478	Coq7	M9	red	-0.0340339	0.893351	-0.122986	-0.452071	-0.762858	-0.567708	-0.644839	0.0123527	0.367614	0.645498	0.658771	0.62684	0.0596314	0.000231447	0.0139892	0.0038607	0.961201	0.133403	0.00381291	0.00294793
419	Q8BGZ2	Fam168a	M8	blue	0.118359	0.63996	-0.217405	-0.0041045	-0.165447	-0.547923	-0.444572	0.347585	-0.102552	0.613855	0.239048	0.386168	0.987104	0.51177	0.0185708	0.064531	0.157558	0.685533	0.00673139	0.339408
420	Q3UL36	Arglu1	M3	pink	-0.0875059	0.729894	0.0925953	-0.0666932	0.495761	0.493037	0.222833	-0.254224	0.141549	-0.54451	-0.368536	0.714789	0.792602	0.0364131	0.0376165	0.374122	0.308677	0.5753	0.0194687	0.132358
421	A0A140LIS7	Pet100		grey	-0.222358	0.375167	0.337506	0.135068	0.138748	0.115306	0.22192	-0.167107	-0.153066	-0.0689216	-0.131462	0.170778	0.593089	0.582962	0.648673	0.376133	0.507483	0.544268	0.785822	0.603085
423	P56392	Cox7a1	M8	blue	0.316745	0.200319	-0.371232	-0.273877	-0.488889	-0.746424	-0.643387	0.420791	0.0630462	0.750584	0.485828	0.129332	0.271445	0.0395069	0.000373758	0.00396782	0.0820533	0.803727	0.000332184	0.0409478
426	E9Q5W5	Zzef1	M4	brown	-0.0107416	0.966258	0.18863	0.625801	0.750405	0.698546	0.736289	-0.0617462	-0.512057	-0.652041	-0.807528	0.453492	0.00546969	0.000333891	0.00126078	0.000493699	0.807702	0.0298203	0.00336374	5.08e-05
428	A0A140LJ69	Unc13b	M8	blue	0.15534	0.538229	-0.348202	-0.307356	-0.706	-0.892714	-0.64853	0.344748	0.151645	0.843175	0.743887	0.156772	0.214721	0.00105949	6.27e-07	0.00359901	0.161206	0.548054	1.11e-05	0.000401198
430	A0A140LJD2	NA		grey	-0.191673	0.446104	0.30261	0.433168	0.178439	0.102865	0.199646	-0.0352391	-0.415721	0.0441024	-0.232013	0.22225	0.0725463	0.478683	0.68462	0.427043	0.889596	0.0861996	0.862053	0.354234
431	A2AGL3	Ryr3	M3	pink	0.262095	0.293417	-0.0819275	0.537187	0.618592	0.285755	0.488058	0.329124	-0.477858	-0.3091	-0.576163	0.74656	0.0215105	0.00620559	0.250354	0.0398944	0.182327	0.0448885	0.211997	0.0123293
432	A0A140LJF9	NA	M9	red	-0.363808	0.137781	0.132552	-0.405022	-0.479483	-0.137044	-0.389234	-0.323094	0.438683	0.248455	0.495444	0.600055	0.0954465	0.0440629	0.587643	0.11037	0.190951	0.0685831	0.320157	0.0365516
434	A0A140T8J4	Hebp1		grey	0.210216	0.402448	-0.16153	0.398119	0.180048	-0.211914	0.0439139	0.385615	-0.454176	0.162005	-0.0971275	0.521952	0.10178	0.474662	0.398569	0.862637	0.114012	0.0583075	0.520712	0.701422
436	Q8K327	Champ1		grey	-0.0270265	0.915225	0.0221093	0.0960465	0.401834	0.359788	0.140659	-0.0702011	-0.0793241	-0.313238	-0.378131	0.93061	0.704603	0.0983347	0.142511	0.57773	0.781936	0.754375	0.205622	0.121814
438	P17918	Pcna		grey	-0.157237	0.533217	0.327601	0.375372	0.0875097	-0.00166329	0.318408	-0.0249	-0.350656	-0.0314435	-0.117	0.18448	0.124783	0.729883	0.994774	0.197837	0.921875	0.153673	0.901429	0.643834
439	Q8VDC1	Fyco1	M6	turquoise	0.686946	0.00163659	-0.628757	0.243953	0.560299	0.164434	0.148963	0.550032	-0.263908	-0.251285	-0.522441	0.00518921	0.329289	0.0155855	0.514393	0.555235	0.0180325	0.289969	0.314495	0.0261292
440	Q9JIF0	Prmt1	M8	blue	-0.103947	0.681467	0.1805	0.169404	-0.431154	-0.582441	-0.244592	0.177094	-0.296037	0.594013	0.390244	0.473535	0.501579	0.0740352	0.0112016	0.327984	0.48206	0.232955	0.00933993	0.109368
441	P35980	Rpl18	M7	purple	-0.411024	0.0901748	0.187034	-0.437808	-0.5429	-0.0952736	-0.259164	-0.414493	0.522402	0.111223	0.563235	0.457394	0.0692007	0.0199039	0.70688	0.299046	0.0872264	0.0261424	0.660394	0.0149363
442	Q921G8	Tubgcp2	M8	blue	-0.0126406	0.960297	0.0505404	0.182618	-0.280059	-0.37797	-0.174025	0.215809	-0.285092	0.476725	0.210143	0.84214	0.468271	0.260335	0.121986	0.489805	0.389751	0.251504	0.0454715	0.402615
443	Q93092	Taldo1	M6	turquoise	0.58015	0.0116032	-0.609852	-0.208035	-0.152428	-0.542498	-0.607839	0.602161	-0.0179189	0.474344	0.157652	0.00720337	0.407458	0.545965	0.0200138	0.00745054	0.00818509	0.94374	0.0467148	0.532122
444	Q8VI63	Mob2	M7	purple	-0.273197	0.272685	0.0809692	-0.665545	-0.598384	-0.254766	-0.581586	-0.330003	0.635186	0.316083	0.565425	0.749434	0.00257299	0.00870522	0.307613	0.0113501	0.181091	0.00461953	0.201314	0.0144664
449	Q9D938	Tmem160		grey	0.328567	0.183112	-0.366377	-0.0203316	-0.110661	-0.0755702	-0.160721	0.276564	0.0452805	0.0949304	0.0672226	0.134815	0.936178	0.662014	0.765683	0.524065	0.266581	0.858403	0.707892	0.79099
451	P70302	Stim1	M5	green	-0.133609	0.597124	0.228333	0.236792	0.507798	0.633614	0.680709	-0.303785	-0.0843168	-0.707359	-0.503009	0.362132	0.344123	0.0314461	0.00475389	0.00187426	0.22037	0.739408	0.00102586	0.0333554
452	P49446	Ptpre		grey	-0.541485	0.0202928	0.441742	-0.317633	-0.412855	0.209732	0.112265	-0.657926	0.415898	-0.22755	0.330557	0.066455	0.198991	0.0886094	0.403557	0.657395	0.0029977	0.0860522	0.363826	0.180316
454	Q922S4	Pde2a	M7	purple	-0.584673	0.0108213	0.528474	-0.470839	-0.559949	-0.00530155	-0.280945	-0.554794	0.518576	0.186456	0.521221	0.0241543	0.0485923	0.0156642	0.983343	0.258767	0.0168624	0.027459	0.45881	0.0265433
455	Q9R1C7	Prpf40a		grey	-0.385881	0.113741	0.300135	-0.0974464	-0.0425467	0.277192	-0.0410777	-0.342545	0.208274	-0.0785944	-0.00305661	0.226243	0.700484	0.866877	0.265451	0.871437	0.164078	0.406909	0.756569	0.990396
456	A0A1B0GRV0	NA	M7	purple	-0.000973289	0.996942	-0.082965	-0.64134	-0.373873	-0.203499	-0.360317	-0.1791	0.55464	0.119274	0.3815	0.743452	0.004123	0.126416	0.417987	0.141882	0.477031	0.0168994	0.637357	0.118256
458	P63034	Cyth2		grey	0.18917	0.452177	-0.30725	-0.0185122	0.143335	0.0217608	0.0686575	0.107755	0.0408198	-0.157876	-0.0233586	0.214888	0.94188	0.570439	0.931701	0.786625	0.670408	0.872238	0.531533	0.926699
459	Q0VBF8	6330403A02Rik		grey	-0.1045	0.679856	0.0509808	-0.112275	0.00124575	-0.095493	0.0409814	-0.092184	0.108121	0.00518226	0.10015	0.840781	0.657368	0.996086	0.706233	0.871736	0.716006	0.669349	0.983718	0.692553
460	Q9QYY0	Gab1		grey	0.355551	0.147618	-0.528561	-0.354779	-0.106499	-0.397305	-0.568604	0.363232	0.253157	0.405061	0.197485	0.0241268	0.148562	0.674049	0.102546	0.0138052	0.138451	0.310782	0.0954108	0.432167
461	Q9D6T0	Nosip	M8	blue	0.182282	0.469105	-0.214922	-0.00237619	-0.240396	-0.527606	-0.385201	0.334259	-0.114355	0.613199	0.274252	0.391749	0.992534	0.336609	0.0244311	0.114434	0.175191	0.651397	0.006807	0.270764
462	Q8K221	Arfip2		grey	0.136732	0.588501	0.00434401	0.0163311	0.0246797	-0.109401	0.00509355	0.140462	-0.132441	0.0747428	-0.0687654	0.986351	0.948718	0.922564	0.665649	0.983997	0.578268	0.600365	0.768182	0.786297
468	Q9D8P4	Mrpl17	M4	brown	-0.0784164	0.757105	0.0732816	-0.25467	0.363702	0.531494	0.208057	-0.338253	0.329998	-0.56677	-0.274587	0.7726	0.3078	0.137903	0.0232107	0.407408	0.169773	0.181099	0.0141836	0.270155
469	P06151	Ldha	M1	magenta	-0.761039	0.0002445	0.841503	0.14841	-0.267712	0.253806	0.398614	-0.665362	-0.0279741	-0.192608	0.17159	1.2e-05	0.556721	0.282811	0.309502	0.101317	0.00258258	0.912263	0.443847	0.495992
470	Q6PFD9	Nup98	M4	brown	0.0113619	0.964311	0.130523	0.483744	0.601413	0.705214	0.64016	-0.0891546	-0.339658	-0.651415	-0.653355	0.605698	0.0419521	0.00828599	0.00107937	0.00421466	0.72499	0.167894	0.00340472	0.00327898
471	P58390	Kcnn2		grey	-0.383577	0.1161	0.221022	-0.231184	-0.0504411	0.178755	0.0288155	-0.397547	0.351381	-0.119653	0.178789	0.378117	0.356003	0.842446	0.477892	0.909634	0.102318	0.152766	0.636281	0.477809
472	B2RUS7	Abcc8		grey	0.0298032	0.906549	-0.0206628	-0.0322223	0.0320259	0.0156367	-0.122446	0.00666048	0.0366927	0.0942041	-0.0491548	0.93514	0.899	0.899612	0.950896	0.628367	0.979074	0.88507	0.710035	0.846418
474	Q61418	Clcn4	M9	red	-0.157467	0.532609	-0.0366308	-0.506039	-0.763445	-0.733396	-0.648145	-0.0459486	0.37553	0.713568	0.806956	0.885262	0.0321374	0.00022736	0.00053333	0.0036256	0.856334	0.124611	0.000883224	5.19e-05
475	Q8VD26	Tmem143	M8	blue	-0.0118897	0.962654	-0.206461	-0.430522	-0.857082	-0.770581	-0.714411	0.102755	0.321447	0.777298	0.830758	0.411096	0.0745068	5.53e-06	0.000182363	0.000865216	0.684941	0.193352	0.000147129	1.96e-05
477	Q07813	Bax	M7	purple	-0.338802	0.169037	0.225085	-0.457016	-0.155102	0.321578	0.0436142	-0.570582	0.543729	-0.395546	0.14156	0.369187	0.0565569	0.538859	0.19316	0.863566	0.0134061	0.019679	0.104216	0.575271
478	Q9Z1E4	Gys1		grey	0.357535	0.145212	-0.230462	0.340348	0.399225	0.0433352	0.17679	0.383992	-0.351619	-0.0674416	-0.392445	0.357551	0.166976	0.100746	0.864432	0.482825	0.115673	0.152469	0.790323	0.107207
479	O35855	Bcat2	M7	purple	-0.0840925	0.740079	-0.00114443	-0.661692	-0.564412	-0.392221	-0.616244	-0.1149	0.572482	0.45017	0.580761	0.996404	0.0027811	0.0146824	0.107427	0.00646187	0.649835	0.0130313	0.060846	0.011495
480	A0A1B0GXC3	NA	M8	blue	0.021803	0.931569	-0.119986	-0.146272	-0.612849	-0.637469	-0.52172	0.196596	0.0111164	0.718485	0.549648	0.635335	0.562483	0.00684758	0.00442991	0.0263732	0.434283	0.965081	0.000782379	0.0181297
482	Q8CGZ0	Cherp		grey	-0.150515	0.551076	-0.0534979	-0.342634	-0.177056	-0.0376781	-0.208246	-0.189397	0.406047	0.060153	0.267008	0.833022	0.163961	0.482154	0.882003	0.406973	0.451626	0.0945307	0.812579	0.284128
483	Q80TK0	Kiaa1107	M4	brown	-0.412686	0.088753	0.495847	0.036895	0.470198	0.836686	0.506016	-0.563727	0.135304	-0.699572	-0.448975	0.0363756	0.88444	0.0489415	1.5e-05	0.0321466	0.0148299	0.592437	0.00123132	0.0616195
485	Q8BIK4	Dock9		grey	0.448387	0.0620023	-0.49651	-0.0288042	-0.374447	-0.497018	-0.3203	0.449428	-0.0618185	0.424029	0.260484	0.0360873	0.90967	0.125789	0.035868	0.195038	0.0613253	0.807481	0.0794827	0.296503
486	A0A1D5RLG3	NA	M7	purple	-0.242607	0.332047	-0.0510536	-0.946577	-0.662709	-0.28401	-0.709175	-0.361057	0.929967	0.322045	0.738946	0.840556	2.82e-09	0.0027249	0.253386	0.00098229	0.141006	2.33e-08	0.192479	0.000459512
488	Q2PFD7	Psd3	M2	black	0.0827128	0.744207	-0.0108838	0.554974	0.589807	0.455595	0.542504	0.108984	-0.388766	-0.449743	-0.557675	0.965811	0.0168193	0.00998537	0.0574282	0.0200122	0.666853	0.110836	0.061122	0.0161842
489	Q8BG67	Efr3a		grey	-0.117553	0.642255	0.168112	0.272188	0.126373	0.322533	0.326196	-0.119023	-0.179614	-0.30168	-0.149778	0.504896	0.274531	0.617303	0.191767	0.186481	0.638071	0.475746	0.223745	0.553049
490	E9QLK7	Trrap	M6	turquoise	0.702826	0.00114166	-0.502822	0.610166	0.496998	-0.0705607	0.189435	0.765263	-0.71615	-0.0185325	-0.518273	0.0334317	0.00716538	0.0358763	0.780845	0.451532	0.000215096	0.000829002	0.941816	0.0275654
491	A0A1D5RLN6	NA	M4	brown	-0.467632	0.0503596	0.58452	0.262633	0.512706	0.888363	0.733505	-0.57535	-0.026978	-0.827554	-0.522634	0.010847	0.292392	0.0295783	8.5e-07	0.000531786	0.0124816	0.915376	2.25e-05	0.0260643
493	Q3UU96	Cdc42bpa		grey	0.465266	0.051694	-0.359372	0.441485	0.312983	0.0632363	0.270497	0.446447	-0.406954	-0.132228	-0.382006	0.143007	0.0666324	0.206011	0.803147	0.277642	0.0632786	0.0937258	0.600955	0.117728
494	Q80TI0	Gramd1b		grey	-0.149691	0.553284	0.314129	0.259926	0.222139	0.303416	0.277351	-0.107611	-0.173793	-0.188921	-0.241196	0.204266	0.297576	0.37565	0.22096	0.265166	0.670824	0.490394	0.452784	0.334955
495	Q8C1D8	Iws1		grey	-0.110648	0.662049	0.197222	0.237737	0.304518	0.141379	0.172475	0.00217333	-0.274973	-0.0449563	-0.275408	0.432791	0.342145	0.219202	0.575765	0.493741	0.993171	0.269454	0.859407	0.268666
497	Q8BLN6	Unc80		grey	-0.311827	0.207782	0.185836	-0.235798	-0.196583	0.0807284	-0.0526369	-0.361423	0.260489	-0.0423514	0.117984	0.460331	0.346213	0.434315	0.750156	0.835674	0.140573	0.296493	0.867483	0.641027
498	Q6VNB8	Wdfy3	M2	black	0.14559	0.564327	0.00369567	0.709678	0.266935	-0.0544517	0.459967	0.347129	-0.669704	-0.0336292	-0.233079	0.988388	0.000970489	0.284265	0.830085	0.0547798	0.158141	0.00236294	0.894612	0.351962
499	A0A1D5RLW5	Rpl18a	M8	blue	-0.0738961	0.770741	-0.179267	-0.765865	-0.782179	-0.626479	-0.838649	-0.020912	0.667181	0.713485	0.813136	0.476612	0.000211154	0.000125295	0.00540423	1.37e-05	0.93436	0.00248861	0.000885011	4.08e-05
502	A0A1D5RM83	Iqsec1	M5	green	-0.0139319	0.956245	0.177553	0.463724	0.385277	0.572986	0.686757	-0.125098	-0.30185	-0.59896	-0.464689	0.480907	0.0525782	0.114357	0.0129334	0.00164342	0.620888	0.223472	0.00862425	0.0520237
503	Q9DBH0	Wwp2	M7	purple	-0.204607	0.415401	0.132171	-0.411127	0.213232	0.269282	-0.085113	-0.307702	0.464818	-0.184909	-0.0536682	0.601114	0.0900862	0.395572	0.279889	0.737029	0.214179	0.0519496	0.462611	0.832497
504	Q3U214	Mast3	M7	purple	-0.758084	0.000267032	0.623297	-0.447	-0.435701	0.247221	-0.0156469	-0.798813	0.574368	-0.127675	0.417051	0.00571678	0.0629131	0.070706	0.322645	0.950864	7.02e-05	0.0126677	0.613654	0.085097
506	Q3URE1	Acsf3	M6	turquoise	0.226852	0.36534	-0.173101	0.416539	-0.0108394	-0.529722	-0.0205184	0.516948	-0.480883	0.466295	0.129452	0.49215	0.0855199	0.965951	0.0237608	0.935593	0.0280345	0.0433606	0.0511106	0.608686
510	Q9Z2A5	Ate1		grey	0.210895	0.400895	-0.102721	0.431419	0.298245	0.207822	0.224986	0.216203	-0.452433	-0.179992	-0.397861	0.685039	0.0738382	0.229323	0.407949	0.369403	0.388866	0.0594024	0.474801	0.102023
511	E9PUM4	Tln2		grey	-0.126153	0.617923	0.213486	0.310698	0.265374	0.0508154	0.246445	0.00403481	-0.363969	-0.036436	-0.264223	0.394997	0.209519	0.287197	0.841291	0.324215	0.987323	0.137593	0.885869	0.289372
512	P62852	Rps25	M4	brown	-0.493484	0.0374169	0.51341	-0.00117632	0.217814	0.605918	0.454358	-0.57576	0.139519	-0.481418	-0.292072	0.0293178	0.996304	0.385254	0.00769288	0.0581943	0.0124047	0.580848	0.0430941	0.239571
513	A0A1L1SV46	Olfm2		grey	-0.276353	0.266962	0.365454	0.352718	-0.0133242	-0.168427	0.122452	0.0345639	-0.339417	0.277308	0.098726	0.135875	0.151102	0.958151	0.504086	0.628349	0.891699	0.168215	0.265244	0.696727
514	Q9JLR9	Higd1a	M5	green	-0.187641	0.455908	0.403748	0.647179	0.509681	0.4373	0.720631	-0.0754267	-0.533994	-0.43576	-0.477641	0.0965934	0.00369304	0.0307193	0.0695613	0.000741481	0.766117	0.0224516	0.0706633	0.0450001
515	E9PZ19	Igsf9b		grey	0.210349	0.402143	-0.285074	-0.428303	0.123555	0.141129	-0.185395	0.00260735	0.437732	-0.201585	-0.0142184	0.251534	0.0761812	0.625234	0.576447	0.461417	0.991808	0.0692552	0.422472	0.955346
516	P35951	Ldlr	M6	turquoise	0.54085	0.0204692	-0.391172	0.293511	0.254905	-0.0667796	0.153524	0.526927	-0.386246	-0.00982312	-0.299911	0.108453	0.237156	0.307339	0.792339	0.543048	0.0246493	0.113371	0.969142	0.226607
517	A0A1L1SRI1	NA	M5	green	-0.306038	0.216794	0.513871	0.575809	0.627639	0.796536	0.92369	-0.379759	-0.400959	-0.823174	-0.686395	0.029148	0.0123955	0.00529383	7.63e-05	4.54e-08	0.120085	0.0991386	2.71e-05	0.00165653
518	Q9CR22	Tmem42		grey	-0.191349	0.446888	0.242875	0.333972	-0.220079	-0.0923817	0.108273	0.00301261	-0.287347	0.195997	0.0650014	0.331498	0.175584	0.380206	0.715421	0.668908	0.990534	0.247608	0.435712	0.797758
519	Q60739	Bag1	M6	turquoise	0.58692	0.0104488	-0.438277	0.5646	0.329631	-0.245067	0.076707	0.727249	-0.699968	0.20388	-0.336216	0.0688695	0.0146422	0.181613	0.327016	0.762254	0.000626422	0.00122012	0.417097	0.172522
520	Q08091	Cnn1		grey	0.212603	0.397002	-0.270175	-0.0589822	-0.0219061	-0.39333	-0.359561	0.329761	-0.0881637	0.35292	0.0577046	0.278236	0.816168	0.931246	0.106348	0.142781	0.181431	0.727936	0.150852	0.820087
521	O08739	Ampd3	M2	black	-0.0187679	0.941078	0.262921	0.745866	0.426866	0.282471	0.619965	0.103215	-0.669587	-0.30043	-0.488695	0.291844	0.000379656	0.0772796	0.25608	0.00605959	0.683599	0.00236866	0.225765	0.0395968
525	Q60900	Elavl3	M8	blue	0.123281	0.626007	-0.258884	-0.100819	-0.482177	-0.806491	-0.609711	0.395275	-0.024918	0.882973	0.543115	0.299586	0.690595	0.042719	5.28e-05	0.00722045	0.104476	0.921819	1.22e-06	0.0198453
526	Q91XE8	Tmem205		grey	-0.0309272	0.90304	0.0343915	0.283459	-0.213976	-0.349925	0.122162	0.131735	-0.333322	0.256262	0.128128	0.892236	0.254349	0.393887	0.154592	0.629169	0.602325	0.176479	0.304683	0.612384
527	Q3UDS7	Adpgk	M9	red	-0.16301	0.518092	-0.0367963	-0.384283	-0.788874	-0.720784	-0.656066	0.00318493	0.25353	0.777769	0.736654	0.884747	0.115374	9.99e-05	0.000738629	0.00310967	0.989993	0.310045	0.000144887	0.000488881
528	Q5NCU4	Sparc		grey	0.317358	0.199403	-0.222591	-0.140804	0.35436	0.32305	0.010136	0.0852609	0.13618	-0.354657	-0.375894	0.374655	0.577333	0.149076	0.191014	0.968159	0.736588	0.590022	0.148711	0.124217
529	B9EIW5	Ncoa7		grey	-0.293692	0.236855	0.469799	0.435767	0.426682	0.468696	0.43216	-0.203597	-0.351087	-0.262402	-0.511053	0.0491598	0.0706584	0.0774207	0.0497677	0.0732885	0.417759	0.153133	0.292832	0.0301976
531	O54818	Tpd52l1		grey	-0.0235773	0.926014	0.0294121	-0.11346	0.0909267	-0.122681	-0.126693	0.0448619	0.0680293	0.186898	0.0555494	0.907771	0.653962	0.71973	0.627702	0.616407	0.8597	0.788535	0.457726	0.826709
534	Q9Z1X4	Ilf3	M6	turquoise	0.342518	0.164113	-0.231327	0.517001	0.243036	-0.205928	0.153249	0.545834	-0.553427	0.163767	-0.232096	0.355697	0.0280158	0.331167	0.412331	0.543779	0.0191163	0.0171921	0.516124	0.354055
535	Q9D6R2	Idh3a	M7	purple	-0.163295	0.517351	-0.0579493	-0.76947	-0.785332	-0.453579	-0.828391	-0.164526	0.689172	0.588496	0.764938	0.819336	0.000188828	0.000112706	0.0586807	2.17e-05	0.514156	0.00155809	0.0101937	0.000217246
536	Q6PDI6	Fam63b	M4	brown	-0.167335	0.506895	0.152441	-0.3027	0.201176	0.640115	0.303432	-0.469652	0.454199	-0.654963	-0.215383	0.545932	0.222106	0.423436	0.0042182	0.220934	0.0492407	0.0582937	0.00317769	0.390709
540	A0A1L1SV73	Usp47	M4	brown	-0.153243	0.543795	0.342803	0.41964	0.551614	0.611195	0.521	-0.156919	-0.316261	-0.477605	-0.642402	0.16374	0.0829811	0.0176369	0.00704206	0.0266188	0.534054	0.201045	0.0450182	0.00404188
541	Q8BY89	Slc44a2	M6	turquoise	0.681016	0.0018619	-0.595422	0.308587	0.325306	-0.340159	-0.141522	0.796973	-0.439902	0.316732	-0.265463	0.00913138	0.212795	0.187757	0.167228	0.575376	7.51e-05	0.067729	0.200339	0.287029
542	Q61206	Pafah1b2	M9	red	-0.254413	0.308307	-0.0131075	-0.627161	-0.833114	-0.641597	-0.76276	-0.146045	0.510136	0.725909	0.853129	0.958832	0.00533911	1.77e-05	0.00410328	0.000232138	0.563096	0.0305453	0.000648433	6.79e-06
544	Q91VN6	Ddx41	M1	magenta	-0.426792	0.0773368	0.601457	0.171258	0.212983	0.433333	0.472288	-0.384383	-0.112752	-0.350631	-0.253973	0.00828001	0.496839	0.396138	0.0724256	0.0478096	0.115272	0.655994	0.153705	0.309172
545	Q9WV30	Nfat5	M8	blue	0.147766	0.558454	-0.232059	-0.097822	-0.324538	-0.523345	-0.462348	0.330499	0.0242314	0.562759	0.402893	0.354134	0.699381	0.188861	0.0258254	0.0533762	0.180397	0.923967	0.0150402	0.097368
546	Q9JI99	Sgpp1	M7	purple	-0.374671	0.125545	0.218186	-0.718184	-0.272054	0.243015	-0.286095	-0.598139	0.749188	-0.192548	0.24464	0.384423	0.000788254	0.274777	0.331211	0.249766	0.00873985	0.000345681	0.44399	0.327886
547	Q9CQQ8	Lsm7	M2	black	0.185599	0.460915	0.0512028	0.815189	0.404838	0.169931	0.510901	0.343065	-0.774476	-0.124216	-0.519104	0.840096	3.76e-05	0.0956113	0.500232	0.0302552	0.163397	0.000161156	0.623371	0.0272742
549	P0C913	NA	M7	purple	-0.19034	0.449332	-0.0861663	-0.800665	-0.663115	-0.417847	-0.836905	-0.177639	0.743826	0.558477	0.743388	0.733886	6.56e-05	0.0027027	0.0844424	1.49e-05	0.48069	0.000401886	0.0159994	0.00040679
551	Q6GYP7	Ralgapa1	M2	black	0.250468	0.316124	0.00813223	0.600325	0.680148	0.36388	0.509661	0.281817	-0.559117	-0.374489	-0.625442	0.974452	0.00843469	0.00189692	0.137697	0.0307267	0.257229	0.0158529	0.125744	0.00550455
552	P48725	Pcnt	M3	pink	0.478174	0.0447271	-0.25987	0.667907	0.684279	0.200135	0.400403	0.512911	-0.680558	-0.204511	-0.696779	0.297684	0.00245189	0.00173496	0.425887	0.0996515	0.0295024	0.00188034	0.415627	0.00131289
553	A0A1W2P750	NA		grey	0.0743095	0.769492	-0.0731898	-0.0275658	-0.0467072	0.12793	0.0298045	-0.0394863	0.0964235	-0.157025	-0.000522324	0.772878	0.913539	0.853986	0.612939	0.906545	0.876381	0.703493	0.533775	0.998359
554	A0A1W2P772	NA		grey	-0.377948	0.12201	0.375654	-0.0943544	0.101139	0.437351	0.403284	-0.536788	0.255865	-0.555262	-0.0160191	0.124477	0.709591	0.68966	0.069525	0.0970132	0.0216262	0.305458	0.0167508	0.949697
555	A0A1W2P775	NA		grey	-0.244117	0.328955	0.206644	-0.294039	-0.295288	-0.127479	-0.189967	-0.214598	0.28204	0.164793	0.318705	0.410671	0.236274	0.234196	0.614201	0.45024	0.392481	0.256836	0.513464	0.197396
556	Q9CR11	Yeats4		grey	-0.0787662	0.756053	0.0214974	-0.0906278	-0.434335	-0.190703	-0.137059	-0.0733814	0.0346535	0.184055	0.294835	0.932526	0.720617	0.0716938	0.448452	0.587601	0.772298	0.89142	0.464717	0.234949
557	Q68EF0	Rab3ip	M2	black	0.107617	0.670808	0.0829173	0.727827	0.620812	0.28789	0.541854	0.188825	-0.715234	-0.33974	-0.60652	0.743595	0.00061713	0.00597087	0.246676	0.0201907	0.453017	0.000847913	0.167785	0.00761621
558	Q9CRT8	Xpot		grey	0.0541123	0.83113	0.0589711	0.27203	0.281934	0.307419	0.384969	-0.0397774	-0.249067	-0.380763	-0.346738	0.816202	0.274821	0.257024	0.214623	0.114671	0.875476	0.318928	0.119029	0.158641
559	Q8CFI2	Cdc34	M8	blue	-0.152194	0.546591	0.120187	-0.303924	-0.515128	-0.464492	-0.50936	0.00407473	0.172746	0.628997	0.486545	0.634764	0.220149	0.0286892	0.0521364	0.0308422	0.987197	0.493051	0.00516693	0.040607
562	A0A1W2P7Y9	NA		grey	-0.204465	0.415732	0.130823	-0.16009	0.0799253	0.25889	-0.0448779	-0.228498	0.282327	-0.0672338	-0.00293669	0.604861	0.525718	0.752568	0.299574	0.85965	0.361775	0.256332	0.790955	0.990773
563	A0A1W2P872	Nova2		grey	-0.326652	0.18583	0.255793	-0.356373	-0.0402262	0.160823	-0.0582537	-0.424371	0.347021	-0.186401	0.110676	0.305599	0.146617	0.874081	0.523799	0.818402	0.0792143	0.158278	0.458944	0.661968
565	Q99KK1	Reep3	M6	turquoise	0.698282	0.00126846	-0.460029	0.549256	0.298498	-0.251433	0.122505	0.745835	-0.705253	0.118952	-0.37308	0.0547429	0.018229	0.228909	0.314201	0.6282	0.000379985	0.00107837	0.638273	0.127287
566	P41731	Cd63	M3	pink	0.274305	0.270667	-0.212019	0.249432	0.501182	0.224986	0.164161	0.202319	-0.2754	-0.214412	-0.526737	0.39833	0.318196	0.0341067	0.369402	0.515102	0.42075	0.268682	0.3929	0.0247106
567	A0A1Y7VIR0	NA	M1	magenta	-0.526477	0.0247947	0.598157	0.142248	-0.161584	0.0255786	0.174703	-0.326642	-0.129982	0.0473461	0.137609	0.00873723	0.573395	0.521809	0.919752	0.488089	0.185844	0.607205	0.852009	0.586087
569	P48428	Tbca	M1	magenta	-0.626846	0.00536912	0.687808	-0.0149661	0.207917	0.72307	0.444684	-0.731871	0.173666	-0.581172	-0.298054	0.00160582	0.953	0.407731	0.000697176	0.0644551	0.000555266	0.490714	0.0114226	0.229635
570	Q9QYC1	Pcnx	M7	purple	-0.0924395	0.71525	-0.0621147	-0.511788	-0.264915	-0.256301	-0.470275	-0.0529287	0.505222	0.303815	0.42888	0.806575	0.029921	0.288063	0.304606	0.0488994	0.834775	0.0324622	0.220323	0.0757427
571	P17141	Zfp37		grey	0.370395	0.130266	-0.388121	0.276313	0.340459	-0.0313063	0.159508	0.395624	-0.328871	-0.0592006	-0.275756	0.111481	0.267033	0.166829	0.901857	0.527244	0.104142	0.182683	0.815498	0.268038
573	A0A1Y7VJP1	NA	M8	blue	0.0713029	0.778594	-0.196382	-0.176743	-0.417953	-0.677747	-0.635154	0.307098	0.080739	0.771535	0.512601	0.434793	0.482942	0.0843557	0.00199667	0.00462221	0.215125	0.750125	0.000176963	0.0296175
576	Q9WVL0	Gstz1	M6	turquoise	0.727347	0.000624838	-0.655555	0.357921	0.126748	-0.570755	-0.21614	0.87293	-0.545454	0.4183	-0.0592378	0.00314103	0.144746	0.616252	0.0133716	0.389007	2.28e-06	0.019217	0.0840714	0.815384
577	A0A1Y7VK19	Isca2	M7	purple	-0.21525	0.391009	-0.0826281	-0.933441	-0.58089	-0.22732	-0.636383	-0.355193	0.908588	0.25254	0.658229	0.744461	1.57e-08	0.0114722	0.364323	0.00451927	0.148055	1.83e-07	0.312003	0.0029798
579	A0A1Y7VK76	Ispd	M6	turquoise	0.346204	0.159327	-0.386284	0.0155249	-0.415052	-0.862837	-0.463506	0.577091	-0.207882	0.818263	0.435326	0.113333	0.951247	0.0867575	4.06e-06	0.0527037	0.0121572	0.407811	3.32e-05	0.0709757
580	Q61616	Drd1	M7	purple	-0.296645	0.231952	0.275788	-0.448645	-0.0953887	0.38932	-0.0978697	-0.466376	0.55196	-0.264128	0.118671	0.267981	0.0618338	0.70654	0.110284	0.69924	0.0510648	0.0175512	0.289552	0.639072
581	P62270	Rps18	M7	purple	-0.260877	0.295749	-0.0545738	-0.871566	-0.766385	-0.312441	-0.66159	-0.369795	0.866421	0.322908	0.7794	0.829709	2.47e-06	0.000207806	0.20684	0.00278682	0.130938	3.32e-06	0.191221	0.00013736
582	E9Q6P5	Ttc7b	M9	red	-0.185557	0.461016	0.0589546	-0.561381	-0.519194	-0.155103	-0.251919	-0.351957	0.528566	0.0241305	0.482981	0.816252	0.0153437	0.0272429	0.538856	0.313236	0.152047	0.0241251	0.924283	0.0423238
584	P59764	Dock4	M9	red	-0.30618	0.21657	0.213619	-0.177881	-0.606329	-0.225162	-0.170268	-0.218627	0.24446	0.273596	0.519902	0.394696	0.480084	0.00764052	0.369017	0.499369	0.383437	0.328253	0.271957	0.026997
585	Q3V3Q7	Pacs2	M2	black	0.558056	0.0160961	-0.343814	0.728181	0.812257	0.251664	0.403778	0.588095	-0.722791	-0.297254	-0.776818	0.162419	0.000611492	4.23e-05	0.313742	0.0965661	0.0102582	0.00070213	0.230949	0.000149438
586	E9Q9B7	Kidins220		grey	-0.112376	0.657077	0.190375	0.230862	-0.171989	0.0878627	0.23055	-0.107928	-0.151012	-0.0967425	0.031573	0.449249	0.356694	0.494976	0.728832	0.357361	0.669907	0.549745	0.702554	0.901025
587	Q80X41	Vrk1	M7	purple	-0.31469	0.203415	0.132642	-0.747419	-0.246704	0.179867	-0.465405	-0.478894	0.781509	-0.00884636	0.289298	0.599805	0.000363444	0.323691	0.475113	0.0516148	0.044361	0.000128119	0.972209	0.244269
588	Q9CXR1	Dhrs7		grey	0.278221	0.263609	-0.239549	0.208941	-0.254998	-0.334287	-0.103201	0.342797	-0.231575	0.241296	0.194805	0.338368	0.405374	0.307157	0.175153	0.68364	0.163748	0.355169	0.334748	0.438565
590	P06797	Ctsl		grey	0.0175525	0.944888	0.164596	0.489565	0.288216	0.11038	0.438247	0.13248	-0.44235	-0.126392	-0.249957	0.513974	0.0391938	0.246117	0.662824	0.0688904	0.600255	0.0660383	0.61725	0.317145
592	A0A1Y7VNZ6	NA		grey	-0.321462	0.19333	0.145167	-0.459711	-0.255707	-0.126295	-0.392376	-0.218654	0.457017	0.351234	0.369909	0.565472	0.0549318	0.305767	0.617523	0.107275	0.383377	0.0565563	0.152949	0.130811
594	P60755	Mdga2	M8	blue	0.000357096	0.998878	-0.101563	-0.17548	-0.633184	-0.697065	-0.607653	0.233062	0.0425534	0.804302	0.583043	0.68842	0.486126	0.00479118	0.00130433	0.0074738	0.352	0.866857	5.73e-05	0.011098
595	E9Q6B2	Ccdc85c	M5	green	-0.164362	0.51458	0.4453	0.666108	0.418989	0.508753	0.795987	-0.12379	-0.563369	-0.473213	-0.550695	0.0640424	0.00254371	0.0835099	0.0310757	7.78e-05	0.624572	0.0149073	0.0473148	0.0178659
597	A0A286YCG3	NA		grey	-0.120945	0.632615	0.147939	0.123518	-0.12777	-0.18761	-0.111052	0.0935836	-0.165238	0.30981	0.0910565	0.557989	0.625338	0.613388	0.455984	0.660885	0.711867	0.512309	0.210894	0.719346
598	Q9CY50	Ssr1		grey	0.0719569	0.776611	0.0449998	0.0862479	-0.0261037	-0.224035	0.0574534	0.152684	-0.176878	0.172689	0.0493906	0.859272	0.733643	0.91811	0.371484	0.820858	0.545283	0.482602	0.493196	0.84569
599	Q9JI78	Ngly1	M2	black	0.316031	0.201392	-0.186617	0.647936	0.296725	-0.0468807	0.2256	0.447571	-0.690516	-0.0205487	-0.332632	0.458414	0.00364016	0.231819	0.853449	0.368062	0.0625371	0.00151218	0.935498	0.177431
600	A0A286YCI8	Sorbs1	M4	brown	0.121881	0.629964	-0.0994088	-0.0754483	0.43353	0.53649	0.294946	-0.121033	0.197854	-0.647093	-0.361869	0.694724	0.766051	0.0722814	0.0217132	0.234765	0.632365	0.43129	0.00369916	0.140048
602	O88322	Nid2	M6	turquoise	0.774141	0.000162895	-0.860651	-0.21488	0.0193967	-0.2875	-0.389598	0.589014	0.105124	0.116084	-0.0151806	4.57e-06	0.391845	0.939107	0.247345	0.110007	0.010111	0.678041	0.646447	0.952327
603	A0A286YCR9	NA	M3	pink	-0.0249463	0.92173	0.102206	0.0116992	0.569184	0.441526	0.309611	-0.136575	0.0283775	-0.456428	-0.414984	0.686541	0.963252	0.0136872	0.0666038	0.211202	0.588933	0.911003	0.0569162	0.0868141
604	A0A286YCT6	NA		grey	-0.0228209	0.928382	-0.0528303	-0.112015	0.030477	-0.109839	-0.12169	-0.0405756	0.0543459	0.0722193	0.0681163	0.835078	0.658114	0.904446	0.664382	0.630504	0.872996	0.830411	0.775816	0.78827
606	E9Q4K7	Kif13b	M7	purple	-0.35157	0.15253	0.209753	-0.513264	-0.281742	0.0793662	-0.188538	-0.44053	0.525152	-0.0600161	0.276115	0.403509	0.0293716	0.25736	0.754248	0.453717	0.0672926	0.0252268	0.812999	0.26739
608	Q8CFV4	Nrn1	M7	purple	-0.289092	0.24462	0.0286869	-0.693558	-0.606981	-0.419316	-0.702236	-0.218519	0.641878	0.541202	0.718409	0.910036	0.00141249	0.007558	0.0832439	0.0011575	0.383679	0.00408174	0.0203712	0.000783857
609	A0A286YCW8	NA		grey	-0.248094	0.320884	0.0972211	-0.151015	-0.367025	-0.321717	-0.253394	-0.0703198	0.164472	0.430967	0.45807	0.701146	0.549738	0.134074	0.192957	0.310314	0.781576	0.514294	0.0741745	0.0559175
610	A0A286YCX6	Trappc8		grey	0.238584	0.340376	-0.147859	0.528635	0.242824	-0.072274	0.0603988	0.402314	-0.504942	0.132687	-0.243111	0.558204	0.0241035	0.331602	0.775651	0.811826	0.0978957	0.0325741	0.599681	0.331014
617	A0A286YDA2	Nolc1	M4	brown	0.117691	0.641862	0.00526692	0.192409	0.772734	0.792698	0.498384	-0.114437	-0.0869084	-0.753729	-0.781293	0.983452	0.444326	0.000170367	8.74e-05	0.0352826	0.651161	0.731674	0.000303404	0.00012904
618	O70293	Grk6	M5	green	-0.256436	0.304342	0.513023	0.427719	0.532336	0.642239	0.710335	-0.310065	-0.277385	-0.640065	-0.537848	0.029461	0.0766258	0.0229528	0.0040543	0.00095528	0.210498	0.265106	0.00422211	0.0213195
619	A0A286YDB3	Tbc1d5	M3	pink	0.435021	0.0711962	-0.28405	0.36194	0.643069	0.28974	0.437372	0.302271	-0.325949	-0.454999	-0.543477	0.253317	0.139965	0.00399161	0.243517	0.0695106	0.222794	0.186835	0.0577963	0.0197471
620	Q9CZX0	Elp3		grey	0.414248	0.0874322	-0.414151	0.048383	0.0032487	-0.0604739	-0.0432681	0.352357	-0.0907132	0.0377463	-0.0571487	0.087514	0.848803	0.989793	0.811596	0.86464	0.151549	0.720363	0.881791	0.821794
621	A0A286YDD1	Ccdc120		grey	-0.189728	0.45082	0.114489	-0.0806484	-0.0177576	0.047339	-0.0637329	-0.137428	0.0644813	0.0313213	0.042549	0.651012	0.750397	0.944245	0.852031	0.80163	0.586585	0.799345	0.901811	0.86687
623	O89116	Vti1a	M7	purple	-0.013087	0.958896	-0.0033618	-0.4255	0.0308734	0.214529	-0.172252	-0.192546	0.451609	-0.131034	-0.0287108	0.989437	0.0783349	0.903208	0.392636	0.494307	0.443996	0.059925	0.604274	0.909961
627	A0A286YDI8	NA		grey	-0.165043	0.512815	0.175999	0.237598	0.0583738	0.0439758	0.3313	-0.0855196	-0.214506	-0.0364968	-0.0578371	0.484817	0.342434	0.818034	0.862445	0.179279	0.735816	0.392689	0.885679	0.819681
628	Q6ZPY7	Kdm3b		grey	0.398149	0.101752	-0.495199	0.0954866	0.304616	-0.106336	-0.0443193	0.359466	-0.154583	-0.0374165	-0.164158	0.0366589	0.706252	0.219046	0.67452	0.861381	0.142894	0.540235	0.882817	0.515109
629	P28828	Ptprm		grey	-0.223389	0.372899	0.181216	-0.146619	-0.209414	-0.182564	-0.050855	-0.162079	0.173469	0.191103	0.239676	0.471752	0.561546	0.404287	0.468406	0.841169	0.520518	0.491216	0.447483	0.338104
630	A0A286YDL2	Cnnm1		grey	-0.198547	0.429645	0.116243	-0.404356	-0.376196	-0.000592188	-0.205153	-0.293794	0.454954	-0.0394431	0.369136	0.645993	0.0960447	0.123891	0.998139	0.414132	0.236684	0.0578243	0.876515	0.131679
632	O35648	Cetn3		grey	0.407297	0.0934222	-0.503644	-0.24881	-0.237177	-0.399521	-0.443737	0.39671	0.179274	0.339297	0.300645	0.0330972	0.319445	0.343316	0.10047	0.0650942	0.103109	0.476594	0.168375	0.225416
633	A0A286YDU3	NA	M2	black	0.526457	0.0248013	-0.372864	0.672513	0.728174	0.167771	0.439633	0.524987	-0.659414	-0.318609	-0.659668	0.127525	0.0022292	0.000611612	0.505772	0.0679172	0.0252809	0.00291054	0.197539	0.00289585
634	Q9JKC8	Ap3m1	M9	red	-0.420926	0.0819445	0.2496	-0.517316	-0.53473	-0.264766	-0.503742	-0.385845	0.50903	0.383692	0.566784	0.31786	0.0279037	0.0222318	0.288345	0.0330576	0.113778	0.0309692	0.115982	0.0141807
636	Q9QYY8	Spast		grey	-0.341336	0.165669	0.418847	0.313173	-0.180495	-0.222196	0.102908	-0.050749	-0.329483	0.33034	0.199792	0.083625	0.205722	0.473547	0.375525	0.684494	0.841496	0.181822	0.18062	0.426697
638	A0A2C9F2A2	Rin1	M3	pink	-0.150311	0.551622	0.288943	0.362497	0.687193	0.725415	0.535005	-0.239327	-0.209381	-0.649837	-0.648131	0.244875	0.13931	0.00162774	0.000656707	0.0221503	0.338829	0.404361	0.00350989	0.00362659
639	Q8BX57	Pxk	M3	pink	0.385455	0.114175	-0.304391	0.196497	0.721086	0.635353	0.427921	0.106153	-0.135759	-0.682045	-0.74963	0.219405	0.434519	0.000733039	0.00460544	0.0764716	0.675052	0.591183	0.00182108	0.000341356
640	A0A2C9F2C1	Syt7	M7	purple	-0.743825	0.000401895	0.630555	-0.531665	-0.59526	-0.0303684	-0.237963	-0.697737	0.61135	0.161331	0.572904	0.00502438	0.023158	0.00915526	0.904785	0.341671	0.00128443	0.00702374	0.522472	0.0129493
641	Q07076	Anxa7	M7	purple	0.191837	0.445709	-0.427363	-0.772318	-0.703006	-0.568936	-0.785418	0.0995339	0.658413	0.536027	0.699462	0.0768983	0.000172634	0.00113686	0.0137376	0.00011238	0.694358	0.00296894	0.0218487	0.00123447
642	P48455	Ppp3cc		grey	-0.0882956	0.727544	0.0327187	-0.0367477	-0.0598393	-0.238468	-0.223436	0.0462399	-0.0429582	0.302942	0.0788466	0.897451	0.884898	0.81354	0.340618	0.372797	0.855432	0.865601	0.221718	0.755811
644	Q920N2	Hlcs		grey	-0.530047	0.0236592	0.599488	-0.132348	-0.0287835	0.406324	0.239129	-0.631827	0.175627	-0.336901	-0.0785545	0.0085505	0.600622	0.909734	0.0942838	0.33924	0.00491039	0.485754	0.171594	0.75669
645	P83882	Rpl36a		grey	0.328844	0.182722	-0.356924	0.0476229	0.21807	0.256179	0.155321	0.144483	0.0494459	-0.298176	-0.236933	0.14595	0.851153	0.384682	0.304844	0.53828	0.567324	0.845519	0.229437	0.343828
646	Q61037-6	Tsc2	M6	turquoise	0.412853	0.0886115	-0.281844	0.370614	0.310756	-0.109838	-0.0574082	0.553236	-0.417184	0.197027	-0.294203	0.25718	0.130022	0.20943	0.664386	0.820997	0.0172384	0.0849875	0.433257	0.236001
648	Q9EP71	Rai14	M3	pink	0.420673	0.0821479	-0.308819	0.0927436	0.637737	0.312902	0.170182	0.286273	-0.112742	-0.345623	-0.545724	0.212434	0.71435	0.00440813	0.206135	0.499588	0.249459	0.656025	0.160075	0.0191455
649	P62046	Lrch1	M3	pink	0.141389	0.575738	0.0154624	0.542617	0.842481	0.680492	0.694069	0.0237289	-0.43236	-0.747653	-0.801041	0.951443	0.0199812	1.15e-05	0.00188301	0.00139628	0.92554	0.073141	0.000361053	6.47e-05
650	P97490	Adcy8	M1	magenta	-0.521598	0.0264149	0.533189	-0.0666664	0.0734151	0.194253	0.122482	-0.393887	0.11279	-0.0270258	0.0421341	0.0226937	0.792683	0.772196	0.439889	0.628266	0.105809	0.655885	0.915227	0.868158
651	D3YXJ0	Dgkh		grey	-0.344773	0.161173	0.415448	0.186691	0.101185	0.308605	0.26899	-0.249323	-0.0494765	-0.165776	-0.0961334	0.086427	0.458234	0.689525	0.212767	0.280433	0.318415	0.845425	0.510917	0.704347
652	Q61048	Wbp4	M5	green	0.136499	0.589141	0.110239	0.718882	0.832915	0.692873	0.896105	0.0473928	-0.593638	-0.806906	-0.83944	0.663228	0.000774674	1.78e-05	0.00143444	4.91e-07	0.851865	0.00939607	5.2e-05	1.32e-05
654	A0A2I3BQD7	Cog3		grey	-0.2057	0.412861	0.279365	0.124708	-0.0321981	0.187045	0.23461	-0.192556	-0.0900687	-0.199143	-0.0102194	0.261569	0.621986	0.899075	0.457365	0.348718	0.443971	0.722275	0.428231	0.967897
656	A0A2I3BQG7	Slc22a17	M4	brown	-0.13186	0.601978	0.166122	0.0820115	0.359879	0.704436	0.53809	-0.354675	0.126295	-0.742131	-0.4082	0.510025	0.746308	0.142403	0.00109935	0.0212498	0.148689	0.617522	0.000421161	0.0926281
657	A0A2I3BQK1	NA	M9	red	-0.128331	0.611818	-0.136107	-0.768423	-0.631476	-0.430159	-0.620451	-0.21209	0.696327	0.348929	0.727202	0.590222	0.000195102	0.00494168	0.0747785	0.00600851	0.398169	0.0013265	0.15585	0.000627179
658	A0A2I3BQP6	NA	M3	pink	0.131636	0.602601	0.114673	0.620417	0.838857	0.702092	0.764436	0.0710232	-0.494183	-0.676901	-0.842713	0.650486	0.00601208	1.36e-05	0.00116139	0.000220607	0.779442	0.0371066	0.00203287	1.14e-05
660	E9Q2H1	Ubr5		grey	0.299918	0.226596	-0.427801	-0.145369	-0.175405	-0.288781	-0.371361	0.319878	0.127925	0.315159	0.175327	0.0765637	0.564925	0.486314	0.245151	0.129189	0.195659	0.612952	0.202706	0.486511
662	Q8VHV1	Baalc	M7	purple	-0.386008	0.113612	0.126618	-0.761001	-0.534756	-0.22611	-0.534044	-0.419348	0.78232	0.330164	0.608429	0.616617	0.000244778	0.0222241	0.366951	0.0224365	0.083218	0.000124709	0.180866	0.00737745
663	Q7TPD3	Robo2	M5	green	-0.123144	0.626394	0.320678	0.69747	0.621068	0.46938	0.836875	-0.0494593	-0.576601	-0.530198	-0.591671	0.194481	0.00129232	0.00594425	0.0493904	1.49e-05	0.845478	0.0122478	0.0236122	0.00969509
665	Q8K0F1	Tbc1d23		grey	-0.2406	0.336187	0.336893	0.208969	-0.0583105	-0.00366402	0.103142	-0.136446	-0.238645	0.0385652	0.0461329	0.171604	0.405309	0.818228	0.988488	0.68381	0.589287	0.340248	0.879244	0.855763
666	Q99LB2	Dhrs4	M7	purple	-0.305407	0.217792	0.0204365	-0.733555	-0.595832	-0.0884662	-0.440572	-0.461674	0.791389	0.085653	0.596037	0.935849	0.000531087	0.00907145	0.727037	0.0672631	0.0537708	9.15e-05	0.735417	0.00904157
669	A0A2I3BRS9	Mapk1ip1l		grey	-0.167927	0.505371	0.135577	-0.173093	-0.172575	-0.131103	-0.306687	-0.0619235	0.0816584	0.318689	0.161711	0.591685	0.492169	0.493485	0.604084	0.215771	0.80716	0.747366	0.19742	0.521478
672	Q9WVJ3	Cpq	M3	pink	0.162336	0.519847	-0.000647638	0.439597	0.511078	0.0449616	0.298407	0.281292	-0.454752	-0.096986	-0.365304	0.997965	0.0679422	0.0301882	0.859391	0.229058	0.258155	0.0579497	0.701838	0.136048
673	Q9R1Z8	Sorbs3		grey	-0.0844187	0.739104	-0.0457109	-0.220894	-0.113701	-0.209361	-0.339661	0.044157	0.152978	0.325458	0.205464	0.85707	0.378401	0.65327	0.404407	0.16789	0.861884	0.544501	0.187538	0.413408
674	A0A2I3BS49	Timm23	M8	blue	0.0141383	0.955597	-0.257515	-0.604789	-0.690115	-0.791674	-0.918079	0.15556	0.439501	0.882899	0.766239	0.302241	0.00783824	0.00152577	9.06e-05	7.87e-08	0.537647	0.0680091	1.22e-06	0.000208743
676	Q8C181	Mbnl2		grey	-0.232555	0.353078	0.103755	-0.161704	-0.164675	0.0509814	0.014458	-0.263991	0.275909	-0.140247	0.258644	0.682024	0.521496	0.513769	0.840779	0.954594	0.289811	0.267762	0.578856	0.300051
678	A0A2R8VHB6	NA		grey	-0.139195	0.581737	0.189966	-0.0432374	-0.222084	0.165956	0.0474106	-0.215442	0.10763	-0.141394	0.0954438	0.450242	0.864735	0.375771	0.510453	0.85181	0.390578	0.670769	0.575725	0.706378
679	D3YZ21	D430041D05Rik	M1	magenta	-0.588114	0.0102551	0.585871	-0.0241539	-0.0452948	0.0499149	0.0619658	-0.380514	0.10362	0.141154	0.200542	0.0106213	0.924209	0.858358	0.844071	0.80703	0.11929	0.682417	0.576378	0.424928
680	A0A2R8VHF9	NA		grey	0.204312	0.416089	-0.142765	0.193043	0.301624	0.034028	0.122774	0.213544	-0.274898	-0.141022	-0.330735	0.571988	0.442797	0.223835	0.893369	0.627439	0.394865	0.26959	0.576738	0.180068
681	Q99P88	Nup155		grey	0.128909	0.6102	-0.151511	0.127735	-0.464008	-0.469449	-0.195426	0.275858	-0.185303	0.402473	0.382407	0.548414	0.613485	0.0524141	0.0493522	0.437077	0.267854	0.461642	0.0977506	0.117311
684	Q8CGB6	Tns2	M7	purple	-0.074979	0.767469	-0.0777722	-0.458647	0.0175118	0.302117	-0.00656885	-0.331331	0.533104	-0.404872	0.0330203	0.759044	0.0555694	0.945016	0.223042	0.979362	0.179236	0.0227194	0.0955807	0.896511
686	A0A2R8VHV8	Nell2		grey	-0.125627	0.6194	0.136642	-0.431121	0.0164791	-0.00796785	-0.339017	-0.147823	0.355259	0.141402	0.0669664	0.588747	0.0740596	0.948254	0.974968	0.168749	0.5583	0.147974	0.575703	0.79177
687	Q8VD12	Znf385a	M3	pink	0.35415	0.149334	-0.193679	0.500833	0.874383	0.547541	0.599624	0.24987	-0.417147	-0.604539	-0.799428	0.441269	0.0342517	2.09e-06	0.0186696	0.00853155	0.317319	0.0850182	0.00787068	6.87e-05
690	Q9EPU4	Cpsf1	M5	green	-0.226717	0.365631	0.210883	0.264537	0.256289	0.495829	0.48404	-0.243533	-0.0604597	-0.444646	-0.250136	0.400922	0.288777	0.30463	0.0363835	0.041808	0.330149	0.81164	0.0644812	0.316787
691	A0A2R8VKI7	Tfcp2		grey	0.0733722	0.772326	-0.15341	0.0699593	-0.110774	-0.166335	0.0244612	0.0741306	-0.0349112	0.134348	0.0985836	0.54335	0.78267	0.661686	0.509475	0.923248	0.770032	0.890617	0.59508	0.697144
694	A0A2R8W6P0	Cd47		grey	0.00746567	0.976545	0.0556125	0.272787	0.356958	0.208496	0.425882	-0.0302024	-0.226858	-0.327229	-0.269509	0.826515	0.273434	0.145908	0.406397	0.0780384	0.905303	0.365326	0.185009	0.279469
695	A0A2R8W6S4	NA	M8	blue	0.365463	0.135865	-0.389262	0.103638	-0.166931	-0.602799	-0.47404	0.552251	-0.315193	0.643177	0.141098	0.110341	0.682365	0.507937	0.00809972	0.0468754	0.0174795	0.202655	0.00398358	0.576531
696	A0A2R8W6X1	Kifc2	M3	pink	0.262856	0.291966	-0.177252	0.365351	0.501302	0.0364046	0.102686	0.3722	-0.394611	-0.024816	-0.434013	0.481663	0.135994	0.034057	0.885966	0.68514	0.128258	0.105112	0.922138	0.0719282
699	A0A338P6E5	Dlg4	M9	red	-0.45191	0.0597337	0.230324	-0.301155	-0.790109	-0.517556	-0.389666	-0.262724	0.301068	0.535612	0.800548	0.357846	0.224592	9.57e-05	0.0278187	0.10994	0.292218	0.224732	0.0219706	6.59e-05
700	Q8CI95	Osbpl11	M7	purple	-0.255326	0.306514	0.0507356	-0.610237	-0.507441	-0.143438	-0.396691	-0.333567	0.631759	0.221541	0.463239	0.841537	0.00715678	0.0315857	0.57016	0.103128	0.176142	0.00491646	0.376969	0.0528582
701	O89026	Robo1	M4	brown	-0.223012	0.373729	0.427159	0.310143	0.547396	0.687055	0.658213	-0.325398	-0.209008	-0.685135	-0.560742	0.0770549	0.210378	0.0187074	0.00163269	0.0029807	0.187624	0.405218	0.00170287	0.015486
703	A0A338P6I9	NA		grey	-0.00458102	0.985607	0.0476341	0.0623926	-0.393518	-0.441715	-0.168953	0.139764	-0.182231	0.425139	0.297007	0.851119	0.805725	0.106166	0.0664737	0.502736	0.580179	0.469231	0.0786153	0.231356
704	A0A338P6J0	Dlg2	M9	red	-0.364791	0.136641	0.28823	-0.0887963	-0.628479	-0.532324	-0.20583	-0.125847	0.0727067	0.514155	0.661013	0.246093	0.726055	0.00521506	0.0229565	0.412558	0.618781	0.77434	0.0290441	0.00281921
705	A0A338P6K2	NA	M8	blue	0.0656994	0.79563	-0.187407	-0.152528	-0.317995	-0.615596	-0.403133	0.242461	0.042142	0.561373	0.381068	0.45648	0.545701	0.198452	0.00653406	0.0971504	0.332349	0.868133	0.0153454	0.118709
707	A0A338P6P6	Acap2	M2	black	0.0198136	0.937801	0.22245	0.838121	0.464489	0.310884	0.803836	0.124241	-0.748893	-0.420956	-0.50871	0.374966	1.41e-05	0.0521382	0.209233	5.84e-05	0.623301	0.000348589	0.0819209	0.0310924
708	Q9CYZ8	Ssbp2	M2	black	-0.145096	0.565663	0.371123	0.648132	0.294308	0.291002	0.501123	0.0218504	-0.587825	-0.147825	-0.425355	0.129454	0.00362651	0.235825	0.241376	0.034131	0.931421	0.0103017	0.558297	0.078447
709	D6RJ50	Parl	M4	brown	-0.381099	0.118677	0.480144	0.243998	0.471979	0.811575	0.655348	-0.5099	-0.00483122	-0.796076	-0.485862	0.0437301	0.329196	0.0479754	4.34e-05	0.0031538	0.0306356	0.984821	7.75e-05	0.0409319
712	A0A338P769	NA		grey	0.12253	0.62813	-0.0531611	0.431929	0.159647	-0.381952	0.125068	0.378239	-0.487895	0.284295	0.00519976	0.834059	0.0734595	0.526877	0.117785	0.620971	0.121699	0.0399704	0.252889	0.983663
714	P51807	Dynlt1		grey	0.320438	0.194834	-0.349974	-0.2029	-0.11418	-0.035249	-0.0781252	0.117498	0.204501	-0.105704	0.0486136	0.15453	0.419387	0.651898	0.889565	0.757981	0.642414	0.415649	0.676356	0.84809
715	Q9Z321	Top3b	M5	green	0.0333638	0.89544	0.133513	0.587697	0.592941	0.655085	0.861202	-0.100328	-0.438767	-0.787433	-0.679543	0.59739	0.0103225	0.00950123	0.00317006	4.44e-06	0.692032	0.0685243	0.000104926	0.00192169
716	P68037	Ube2l3	M3	pink	0.076435	0.763074	-0.0100008	0.346318	0.653168	0.530436	0.494281	-0.0234577	-0.235893	-0.57603	-0.544872	0.968584	0.15918	0.00329096	0.0235381	0.0370633	0.926388	0.346012	0.0123542	0.0193718
717	P54797	Tango2		grey	-0.168958	0.502724	0.140928	-0.311953	-0.092842	-0.014162	-0.233327	-0.218222	0.286504	-0.00203376	0.171628	0.576996	0.207589	0.714059	0.955523	0.351436	0.384342	0.249061	0.99361	0.495895
718	Q68EF4	Grm4	M7	purple	-0.204915	0.414686	-0.0672366	-0.491361	-0.289416	-0.0232129	-0.223177	-0.283247	0.564603	0.0206251	0.368113	0.790947	0.0383716	0.244069	0.927155	0.373366	0.25472	0.0146415	0.935258	0.132836
719	Q8CA95	Pde10a	M1	magenta	-0.517918	0.0276906	0.567929	-0.0872147	-0.340853	0.0942225	0.158193	-0.489905	0.160721	-0.00784706	0.261262	0.0139437	0.730761	0.166308	0.70998	0.530699	0.0390371	0.524065	0.975347	0.29501
720	P18608	Hmgn1	M4	brown	-0.143753	0.569304	0.234533	0.362223	0.426299	0.530277	0.490213	-0.192122	-0.316205	-0.520723	-0.516122	0.348881	0.139632	0.0777161	0.0235876	0.0388957	0.445019	0.20113	0.0267141	0.0283304
721	Q3TT38	D17Wsu92e	M8	blue	0.123307	0.625933	-0.082633	0.212327	-0.0533035	-0.40412	-0.242595	0.368031	-0.355731	0.54071	0.0534618	0.744446	0.397629	0.83362	0.0962576	0.332074	0.132929	0.147398	0.020508	0.833133
723	Q9Z0U1	Tjp2	M6	turquoise	0.824214	2.6e-05	-0.637523	0.538148	0.712433	0.0567628	0.244828	0.785972	-0.604421	-0.184867	-0.66185	0.00442552	0.0212332	0.000907978	0.822979	0.327503	0.000110285	0.00788609	0.462716	0.00277229
724	A0A3B2W864	Nudt3	M3	pink	0.0763336	0.76338	0.127697	0.848933	0.713483	0.428933	0.831465	0.145517	-0.767144	-0.51155	-0.732337	0.613592	8.39e-06	0.000885054	0.0757025	1.9e-05	0.564524	0.000202993	0.0300106	0.000548478
725	P59672	Anks1a	M4	brown	-0.0322201	0.899006	0.12473	0.0587169	0.545141	0.694993	0.443131	-0.223499	0.0353815	-0.674204	-0.546645	0.621923	0.816981	0.0193001	0.00136736	0.0655054	0.372659	0.889152	0.00215177	0.018903
727	Q9JK23	Psmg1	M7	purple	-0.273634	0.271889	0.214837	-0.553985	-0.332845	-0.14333	-0.387438	-0.282519	0.509669	0.258853	0.413462	0.391941	0.0170567	0.177137	0.570453	0.112167	0.255995	0.0307238	0.299647	0.088095
728	A0A3B2WBC6	NA		grey	-0.303802	0.220343	0.358736	0.134651	0.407642	0.452568	0.383019	-0.305717	-0.0886694	-0.354015	-0.388923	0.143767	0.594243	0.0931182	0.0593173	0.116676	0.217301	0.726432	0.1495	0.11068
729	A0A3B2WBL1	Rpl10a		grey	-0.0302958	0.905011	-0.0271057	-0.115207	-0.107363	-0.2748	-0.24391	0.0972124	0.0273801	0.435018	0.151796	0.914977	0.648958	0.671544	0.269768	0.329377	0.701172	0.91412	0.0711988	0.547653
731	A0A3B2WCD2	NA		grey	0.13319	0.598286	-0.157268	0.186411	0.416919	0.245167	0.0748792	0.08665	-0.118756	-0.243644	-0.341061	0.533134	0.458919	0.0852058	0.326813	0.76777	0.732444	0.638831	0.329922	0.166032
732	Q3U0V1	Khsrp	M3	pink	0.141874	0.574415	0.0623278	0.569129	0.933268	0.76225	0.741312	0.0227426	-0.462634	-0.7851	-0.899328	0.805923	0.0136985	1.6e-08	0.00023574	0.000430762	0.928627	0.0532098	0.000113594	3.85e-07
733	Q9CT10	Ranbp3	M4	brown	-0.121754	0.630324	0.158503	0.0340001	0.407111	0.480119	0.292816	-0.267284	0.0275344	-0.457569	-0.367863	0.529882	0.893456	0.0935872	0.0437428	0.23832	0.283612	0.913637	0.0562205	0.13312
735	Q62172	Ralbp1	M2	black	-0.0892461	0.724718	0.185099	0.499489	0.145788	0.167939	0.37141	0.0524924	-0.384411	-0.122499	-0.166228	0.462145	0.0348143	0.56379	0.505341	0.129134	0.836119	0.115243	0.628217	0.509751
737	Q3UN02	Lclat1	M8	blue	-0.284503	0.252528	0.184479	-0.123391	-0.638403	-0.518606	-0.404194	-0.0163152	0.0514749	0.665103	0.579581	0.463671	0.625697	0.00435425	0.0274484	0.0961903	0.948768	0.839256	0.00259624	0.0117046
739	Q3TJZ6	Fam98a		grey	-0.0745008	0.768913	0.0307153	-0.264815	-0.188484	-0.100208	-0.20946	-0.159015	0.209307	0.0241554	0.226453	0.903702	0.288252	0.453849	0.692384	0.404181	0.528536	0.404531	0.924205	0.366206
740	E9Q6T9	Kctd1		grey	-0.308121	0.213523	0.220108	0.0180546	-0.558649	-0.348013	-0.153648	-0.0985847	-0.0204975	0.435656	0.465022	0.380143	0.943314	0.0159599	0.157012	0.54272	0.697141	0.935658	0.070738	0.0518334
742	Q99JP0	Map4k3		grey	-0.454713	0.0579734	0.361793	0.00522801	0.189397	0.382128	0.228	-0.468858	0.154345	-0.294374	-0.0988159	0.140137	0.983574	0.451625	0.117602	0.362852	0.0496782	0.540868	0.235716	0.696463
743	F8VQM4	Osbpl7		grey	-0.307992	0.213725	0.373771	0.361849	-0.0702908	0.18523	0.388607	-0.267448	-0.253615	-0.203872	-0.0318965	0.126529	0.140072	0.781664	0.461822	0.110994	0.283306	0.309877	0.417115	0.900016
744	Q8BL97	Srsf7	M7	purple	-0.233568	0.350924	-0.0334477	-0.653415	-0.39033	-0.0286575	-0.252078	-0.389319	0.736423	-0.0115342	0.449331	0.895178	0.00327518	0.109283	0.910128	0.31292	0.110285	0.000491924	0.96377	0.0613884
746	P35293	Rab18		grey	0.288681	0.245322	-0.149143	0.303261	0.128029	-0.315793	0.0665812	0.461707	-0.379486	0.232316	-0.0508272	0.554753	0.221207	0.612663	0.20175	0.792943	0.0537513	0.120374	0.353587	0.841255
747	Q8JZY2	Commd10	M2	black	0.17745	0.481164	0.0851797	0.881623	0.709602	0.479881	0.769402	0.20776	-0.813126	-0.510003	-0.78775	0.73683	1.33e-06	0.000972267	0.043862	0.000189235	0.408092	4.08e-05	0.0305962	0.000103793
748	A0A3Q4L2S1	Nubp2		grey	0.0445769	0.860582	-0.0656269	-0.0270681	0.0741132	-0.0617815	-0.033138	0.0362614	-0.00636432	-0.0623272	0.00783253	0.795851	0.915095	0.770085	0.807594	0.896144	0.886412	0.980005	0.805925	0.975393
749	Q9D7M8	Polr2d	M3	pink	0.204809	0.414933	0.0132104	0.674093	0.739441	0.610847	0.753116	0.0882756	-0.596747	-0.682205	-0.843619	0.958509	0.00215677	0.000453362	0.00708361	0.000308838	0.727603	0.00893871	0.00181478	1.09e-05
753	Q80Z24	Negr1	M7	purple	-0.762494	0.000234011	0.544771	-0.684678	-0.659798	-0.0250197	-0.290475	-0.782537	0.773781	0.110253	0.706228	0.0193988	0.00171995	0.00288838	0.921501	0.242269	0.000123811	0.00016478	0.66319	0.00105379
754	A0JNY3	Gphn		grey	-0.0672577	0.790883	-0.0107362	-0.168096	-0.276511	-0.20984	-0.178624	-0.0164647	0.163738	0.320517	0.243787	0.966275	0.504938	0.266676	0.40331	0.478221	0.948299	0.516199	0.194718	0.329628
757	A0ZV96	Oscp1		grey	0.0290045	0.909044	-0.180896	-0.299296	-0.281887	-0.294186	-0.152423	0.00273113	0.293133	0.165289	0.322227	0.47255	0.227608	0.257105	0.236029	0.54598	0.991419	0.23779	0.512178	0.192212
759	A1L3P4	Slc9a6	M7	purple	-0.330311	0.18066	0.207337	-0.573807	-0.0740363	0.38745	-0.0251113	-0.586142	0.685481	-0.426747	0.147254	0.40907	0.0127751	0.770317	0.112155	0.921214	0.0105765	0.00169003	0.0773711	0.559833
760	A2A432	Cul4b	M2	black	0.239468	0.338534	-0.0273843	0.795944	0.588	0.288267	0.683929	0.330374	-0.704394	-0.386806	-0.597503	0.914106	7.79e-05	0.0102734	0.246031	0.00174821	0.180572	0.00110044	0.112804	0.00883027
761	Q3UH28	Zmynd8	M4	brown	-0.352364	0.151541	0.461353	0.224395	0.491254	0.745298	0.548169	-0.444652	-0.073216	-0.610082	-0.57025	0.0539596	0.370695	0.0384204	0.000385741	0.0185074	0.0644767	0.772799	0.00717554	0.0134724
762	Q91ZF0	Dnajc24	M7	purple	-0.306869	0.215485	0.251812	-0.550861	-0.405474	0.106932	-0.300576	-0.470553	0.519501	-0.0225553	0.259961	0.313447	0.0178243	0.0950418	0.672792	0.225528	0.048748	0.027136	0.929213	0.297509
763	Q62077	Plcg1	M2	black	0.217901	0.385059	-0.0739432	0.704783	0.232217	-0.275139	0.326009	0.468071	-0.76828	0.178387	-0.200506	0.770599	0.00109041	0.353798	0.269155	0.186749	0.0501149	0.000195971	0.478814	0.425013
764	O70423	Aoc3		grey	-0.0897664	0.723173	0.0982408	0.0918517	-0.1258	-0.151465	-0.132556	0.0338699	-0.155788	0.169809	0.140741	0.698151	0.71699	0.618913	0.548537	0.600043	0.893862	0.537043	0.500544	0.577506
765	Q9CQ80	Vps25	M2	black	-0.0391252	0.877503	0.143733	0.571538	0.496501	0.252041	0.420071	0.0625658	-0.52676	-0.296005	-0.484002	0.569359	0.0132166	0.0360912	0.312994	0.0826331	0.805196	0.0247032	0.233009	0.0418266
766	A2A4P0	Dhx8		grey	-0.200511	0.425002	0.173424	0.278858	0.178419	0.0307709	0.256868	-0.00191444	-0.228485	0.00224885	-0.0493939	0.491329	0.262471	0.478733	0.903528	0.303501	0.993985	0.361805	0.992934	0.84568
767	Q3THG9	Aarsd1	M8	blue	0.306658	0.215818	-0.562743	-0.675445	-0.524711	-0.692806	-0.920295	0.299303	0.501648	0.677006	0.60587	0.0150438	0.00209636	0.0253721	0.00143659	6.36e-08	0.227596	0.0339136	0.00202832	0.00769899
768	Q91Y63	Slc13a3	M7	purple	-0.430128	0.0748021	0.371272	-0.432232	-0.0376356	0.349437	0.072947	-0.585656	0.506587	-0.310722	0.0324807	0.129288	0.0732356	0.882136	0.155207	0.773613	0.010657	0.0319207	0.209483	0.898193
769	A2A543	Cacnb1		grey	-0.607259	0.00752303	0.614277	0.27497	0.0248556	0.259416	0.366143	-0.463461	-0.121857	-0.129712	-0.0322203	0.00668309	0.269461	0.922014	0.298559	0.135083	0.0527297	0.630031	0.607958	0.899006
770	P84099	Rpl19	M4	brown	-0.134324	0.595145	0.276448	0.262686	0.752279	0.858791	0.665315	-0.314036	-0.0921171	-0.853175	-0.72898	0.26679	0.292291	0.000316398	5.05e-06	0.00258504	0.204407	0.716204	6.78e-06	0.00059893
771	P55065	Pltp	M9	red	-0.107803	0.670268	-0.134563	-0.448332	-0.616039	-0.400382	-0.462708	-0.08512	0.461758	0.396508	0.603126	0.594486	0.0620379	0.00648465	0.0996712	0.0531666	0.737008	0.0537218	0.103301	0.00805626
772	A2A5R2	Arfgef2	M5	green	0.0552408	0.827658	0.204014	0.733531	0.674579	0.554342	0.731808	0.038498	-0.64777	-0.577585	-0.735469	0.416785	0.000531414	0.00213489	0.0169709	0.00055618	0.879453	0.00365166	0.0120662	0.00050467
773	Q9DBE7	Stau1	M5	green	-0.193157	0.442524	0.379058	0.380619	0.362245	0.45501	0.499189	-0.18372	-0.354485	-0.417775	-0.431238	0.120827	0.11918	0.139606	0.0577898	0.0349412	0.465546	0.148922	0.0845018	0.0739728
774	A2A5S3	Stau1	M5	green	-0.0837946	0.740969	0.237719	0.553134	0.643198	0.624693	0.799884	-0.137824	-0.405556	-0.691225	-0.67085	0.342182	0.0172633	0.00398197	0.00557788	6.75e-05	0.585497	0.0949687	0.00148843	0.00230762
775	A2A5Y6	Mapt	M3	pink	0.437289	0.0695693	-0.287302	0.524063	0.703774	0.278996	0.363888	0.439759	-0.507018	-0.271333	-0.609174	0.247686	0.0255864	0.00111658	0.262226	0.137687	0.0678291	0.0317512	0.276102	0.00728587
777	A2A690	Tanc2	M7	purple	-0.444676	0.0644609	0.244748	-0.426932	-0.271809	0.0194574	-0.27119	-0.468478	0.515562	0.0899722	0.370361	0.327665	0.0772287	0.275227	0.938917	0.276364	0.0498887	0.0285321	0.722562	0.130305
778	A2A699	Fam171a2	M4	brown	-0.354863	0.148459	0.376248	-0.279435	0.281587	0.585347	0.201902	-0.534795	0.413276	-0.494158	-0.207972	0.123834	0.261444	0.257635	0.0107084	0.421729	0.0222124	0.0882528	0.0371175	0.407605
780	P19973	Lsp1	M6	turquoise	0.867429	3.14e-06	-0.897636	0.0519825	0.239755	-0.33751	-0.304702	0.798658	-0.210504	0.211149	-0.188152	4.38e-07	0.837691	0.33794	0.170772	0.218911	7.06e-05	0.401787	0.400314	0.454659
781	A2A6Q5	Cdc27		grey	-0.0223467	0.929866	0.150183	-0.00169375	-0.273839	-0.114588	-0.000672269	-0.0231081	-0.0482431	0.154547	0.148312	0.551965	0.994678	0.271514	0.650728	0.997888	0.927483	0.849236	0.540331	0.556985
782	A2A6Q8	Myl4	M7	purple	-0.687462	0.00161811	0.536284	-0.412991	-0.428316	0.0907712	-0.183477	-0.655564	0.49223	0.116494	0.401416	0.0217733	0.0884937	0.0761707	0.720191	0.466145	0.00314046	0.0379784	0.645278	0.0987181
784	A2A791	Zmym4	M3	pink	-0.0924906	0.715099	0.220302	0.43116	0.67267	0.605565	0.626741	-0.163731	-0.289094	-0.616749	-0.626947	0.379712	0.0740304	0.00222193	0.0077381	0.00537913	0.516217	0.244618	0.006406	0.00535947
785	O35454	Clcn6	M7	purple	-0.241972	0.333356	0.122944	-0.609792	-0.392777	-0.244726	-0.45058	-0.24759	0.591052	0.305201	0.503359	0.626958	0.00721058	0.106885	0.327711	0.0605828	0.321901	0.00979072	0.218119	0.0332129
787	A2A7S7	Yars	M2	black	-0.0757674	0.765088	0.255886	0.611948	0.0333288	-0.23756	0.265903	0.208727	-0.655022	0.207288	-0.0728249	0.305417	0.00695298	0.895549	0.342514	0.286202	0.405865	0.00317399	0.409182	0.773982
788	A2A7S8	Kiaa1522	M4	brown	-0.282413	0.256181	0.316241	0.141604	0.459411	0.614002	0.501742	-0.340935	0.0443042	-0.549675	-0.359072	0.201075	0.575152	0.055111	0.00671451	0.0338751	0.166198	0.861427	0.0181227	0.143366
789	P48193	Epb41		grey	0.200982	0.423892	-0.0518904	0.313333	0.179109	0.0602982	0.164222	0.183846	-0.376645	-0.081588	-0.325622	0.837975	0.205478	0.477007	0.812135	0.514945	0.465233	0.123406	0.747578	0.187303
791	A2A8L1	Chd5	M8	blue	0.210478	0.401848	-0.0972503	0.421944	-0.12831	-0.586823	-0.136854	0.508393	-0.604088	0.569237	0.108726	0.701061	0.0811308	0.611875	0.0104647	0.588163	0.0312149	0.00792957	0.0136764	0.667599
792	A2A8L5	Ptprf	M7	purple	-0.488256	0.0398016	0.309025	-0.47947	-0.334257	0.0271415	-0.220858	-0.520385	0.580949	0.0335709	0.417422	0.212114	0.0440695	0.175193	0.914865	0.37848	0.0268302	0.0114619	0.894794	0.0847914
793	A2A8R0	Zfyve9		grey	-0.126194	0.617808	-0.0346055	-0.0232452	-0.153235	-0.310828	-0.121773	-0.013561	0.021118	0.255401	0.234503	0.891569	0.927053	0.543816	0.209319	0.630269	0.957408	0.933714	0.306366	0.348945
794	A2A8U2	Tmem201	M9	red	-0.0809879	0.749378	-0.186069	-0.452781	-0.687276	-0.595979	-0.596982	-0.025278	0.403399	0.551695	0.74855	0.459759	0.0591826	0.00162474	0.00905006	0.00890486	0.920693	0.096909	0.0176168	0.000352
795	Q52KI8	Srrm1		grey	0.22233	0.37523	-0.257518	-0.268579	0.244081	0.152512	0.0307996	0.0279505	0.273442	-0.231688	-0.155082	0.302234	0.281195	0.329026	0.545742	0.903439	0.912337	0.272238	0.354927	0.538912
796	Q9D7W5	Med8	M5	green	-0.301829	0.223506	0.445976	0.549968	0.167144	0.389281	0.664425	-0.217367	-0.381755	-0.352157	-0.270811	0.0635917	0.0180487	0.507387	0.110323	0.00263215	0.386254	0.117991	0.151798	0.277063
797	A2A9I0	Gosr2	M5	green	0.135774	0.591141	0.0505445	0.512585	0.529533	0.468506	0.724811	0.015756	-0.406023	-0.598059	-0.57952	0.842127	0.0296235	0.0238202	0.049873	0.000666929	0.950522	0.0945521	0.0087512	0.0117156
798	Q8BHG1	Nrd1		grey	-0.085332	0.736375	0.114404	0.129991	-0.0678065	-0.214854	0.0313963	0.0676864	-0.13812	0.16633	0.0712309	0.651255	0.60718	0.789213	0.391904	0.901576	0.789578	0.584686	0.509487	0.778812
800	Q61701	Elavl4	M7	purple	-0.313375	0.205414	0.216105	-0.355458	0.0033076	0.426612	0.0722123	-0.543631	0.510451	-0.40423	0.0233605	0.389085	0.147731	0.989607	0.0774752	0.775837	0.0197053	0.0304256	0.096158	0.926693
802	Q8BMI3	Gga3		grey	0.338876	0.168938	-0.33992	0.00730381	0.119328	-0.144096	-0.218713	0.342009	-0.107758	0.176407	-0.0549355	0.167545	0.977054	0.637204	0.568373	0.383247	0.164782	0.670399	0.483789	0.828597
804	Q3U2P1	Sec24a		grey	0.0620488	0.806776	-0.147093	-0.296784	-0.432254	-0.343292	-0.35718	0.0822319	0.276168	0.365514	0.418271	0.560268	0.231722	0.073219	0.1631	0.14564	0.745648	0.267295	0.135805	0.084095
805	Q6NXN1	Szrd1		grey	0.297624	0.230341	-0.189177	0.353856	0.476696	0.0535765	0.198392	0.346729	-0.391987	-0.0534351	-0.474286	0.452161	0.149695	0.0454864	0.83278	0.430011	0.158653	0.107655	0.833215	0.0467459
806	A2AAE1	Kiaa1109	M5	green	0.0537781	0.832159	0.268216	0.724521	0.637585	0.463361	0.750341	0.0881767	-0.673211	-0.471849	-0.678595	0.281872	0.000671902	0.0044205	0.0527878	0.000334507	0.727898	0.00219697	0.0480453	0.00196098
807	Q8BMA6	Srp68	M7	purple	-0.120306	0.634427	-0.0267621	-0.50454	-0.499216	-0.273129	-0.482925	-0.0974084	0.497745	0.382194	0.547379	0.916051	0.0327353	0.0349298	0.272809	0.0423514	0.700596	0.0355554	0.117533	0.0187118
809	Q9JL26-2	Fmnl1	M4	brown	-0.292888	0.2382	0.481254	0.379253	0.427633	0.473598	0.392038	-0.214844	-0.330657	-0.252125	-0.489302	0.0431758	0.120621	0.076692	0.0471097	0.107605	0.391926	0.180177	0.312827	0.0393155
810	Q922E4	Pcyt2	M2	black	-0.0514474	0.839341	0.30865	0.52002	0.159234	0.154482	0.427811	0.0475624	-0.496052	-0.123407	-0.300911	0.212696	0.0269563	0.527963	0.540503	0.0765555	0.85134	0.0362865	0.625652	0.224986
812	A2ACG7	Rpn2	M8	blue	-0.232401	0.353406	0.146581	-0.199059	-0.653872	-0.603006	-0.526255	-0.0186606	0.0767858	0.643362	0.615358	0.561649	0.428431	0.00324612	0.00807215	0.0248667	0.941414	0.762016	0.00396969	0.0065608
814	Q8K4Q0	Rptor		grey	0.0371598	0.883616	0.174381	0.582738	0.108999	0.0696879	0.339311	0.157315	-0.554572	-0.0583835	-0.201935	0.488903	0.0111504	0.666809	0.783494	0.168357	0.53301	0.0169157	0.818004	0.421651
816	Q3UR39	Chm	M2	black	0.352529	0.151336	-0.10127	0.795204	0.646183	0.18323	0.53086	0.480007	-0.792477	-0.177979	-0.677622	0.689276	8e-05	0.00376368	0.466756	0.0234063	0.0437987	8.81e-05	0.479839	0.00200202
818	Q62504	Spen	M5	green	-0.414786	0.0869804	0.500741	0.428422	0.3408	0.498763	0.641821	-0.351063	-0.231428	-0.456954	-0.311529	0.03429	0.0760905	0.166377	0.0351217	0.00408614	0.153163	0.355483	0.0565947	0.208239
820	Q8R3G1	Ppp1r8	M7	purple	-0.481553	0.0430274	0.274702	-0.643633	-0.489724	0.0309851	-0.378015	-0.599749	0.695279	0.0478834	0.473656	0.269946	0.00394954	0.0391206	0.90286	0.121938	0.00851421	0.00135853	0.850348	0.0470789
821	A2ADY9	Ddi2	M7	purple	-0.094247	0.709908	-0.104591	-0.540543	-0.246699	-0.209281	-0.447721	-0.0839183	0.559142	0.285956	0.405265	0.67959	0.0205547	0.323701	0.404592	0.0624385	0.740599	0.0158472	0.250007	0.0952285
822	A2AE27	Ampd2		grey	-0.037727	0.881851	-0.0378178	-0.179759	-0.249193	-0.184774	-0.0559621	-0.0588793	0.0958902	0.0796019	0.204442	0.881569	0.475384	0.318675	0.462944	0.82544	0.816483	0.705063	0.75354	0.415787
824	Q9R0Q4	Morf4l2	M5	green	-0.256043	0.30511	0.358657	0.319113	0.367072	0.754381	0.715543	-0.398727	-0.0902534	-0.767477	-0.436633	0.143862	0.19679	0.13402	0.000297703	0.000841501	0.101211	0.721727	0.000200916	0.070037
825	Q8R0A5	Tceal3	M4	brown	-0.327516	0.184601	0.479117	0.28418	0.594693	0.922982	0.699863	-0.470641	-0.113697	-0.832269	-0.659084	0.0442476	0.25309	0.0092389	4.88e-08	0.00122307	0.0486998	0.653284	1.83e-05	0.00292968
827	A2AEG6	Gpm6b	M1	magenta	-0.455627	0.057408	0.58994	0.510168	0.130643	0.0888704	0.406393	-0.187423	-0.409999	-0.0244037	-0.0513749	0.00996449	0.0305333	0.605362	0.725835	0.0942227	0.456441	0.0910592	0.923428	0.839565
828	A2AEK3	Cstf2		grey	-0.380361	0.119451	0.288087	-0.199461	0.0821743	0.383123	0.132485	-0.475123	0.347079	-0.347565	0.0189676	0.246339	0.427479	0.74582	0.116569	0.600241	0.0463055	0.158205	0.157583	0.940452
829	Q99LI2	Clcc1		grey	0.246675	0.323751	-0.522259	-0.455511	-0.123053	-0.270783	-0.506916	0.194211	0.405106	0.258399	0.279067	0.0261908	0.0574795	0.626651	0.277113	0.0317913	0.43999	0.0953712	0.300526	0.262098
830	Q3U2S4	Otud5		grey	-0.0515597	0.838995	0.022404	-0.24297	0.108569	0.218905	-0.0840492	-0.18195	0.213145	-0.0906968	-0.149229	0.929687	0.331303	0.668053	0.382819	0.740208	0.469928	0.39577	0.720412	0.554523
831	Q64092	Tfe3		grey	0.300515	0.225628	-0.413911	-0.174365	-0.184204	-0.511725	-0.603628	0.419341	0.0146876	0.571745	0.265782	0.0877159	0.488944	0.464349	0.0299448	0.00798993	0.0832235	0.953873	0.0131757	0.286428
832	A2AEW8	Gripap1	M3	pink	0.0789854	0.755393	-0.0470593	0.0054169	0.612304	0.502273	0.353557	-0.125465	0.0671129	-0.611822	-0.47582	0.852896	0.982981	0.00691116	0.0336563	0.150064	0.619856	0.791324	0.00696783	0.0459413
833	A2AEX7	Fhl1	M8	blue	0.0456983	0.857109	-0.0857977	-0.147355	-0.515307	-0.566559	-0.38498	0.179345	0.0193326	0.564087	0.448027	0.734985	0.559561	0.0286243	0.0142277	0.11466	0.476418	0.939308	0.0147521	0.0622378
835	A2AF33	Tmsb15b1	M7	purple	-0.400793	0.0992915	0.305159	-0.644603	-0.289556	0.246388	-0.205702	-0.579668	0.658306	-0.115332	0.201359	0.218185	0.00387795	0.24383	0.324332	0.412855	0.0116891	0.00297522	0.6486	0.423004
837	A2AF81	Ahsa2		grey	-0.442525	0.0659189	0.542404	0.464351	0.0660899	0.162706	0.411905	-0.221605	-0.411753	-0.0503204	-0.152868	0.0200394	0.0522172	0.79444	0.518885	0.0894192	0.376828	0.0895488	0.842819	0.544795
839	B9EI38	Reps2	M3	pink	0.264416	0.289006	-0.188903	0.44582	0.703921	0.347812	0.537839	0.217875	-0.350916	-0.436047	-0.590828	0.452827	0.0636953	0.00111272	0.157269	0.0213219	0.385117	0.153348	0.0704567	0.00982554
840	Q7TMY8	Huwe1	M7	purple	-0.255847	0.305493	0.202568	-0.416116	0.0888051	0.650475	0.175411	-0.550525	0.573835	-0.613131	-0.139691	0.420165	0.0858706	0.726029	0.00346706	0.4863	0.0179085	0.0127697	0.00681482	0.580379
841	Q99N15	Hsd17b10	M8	blue	0.188227	0.454477	-0.28181	-0.366961	-0.566665	-0.759426	-0.762406	0.330805	0.182853	0.819322	0.573837	0.25724	0.134147	0.0142056	0.00025659	0.000234633	0.17997	0.46769	3.18e-05	0.0127694
842	Q8BX17	Gemin5	M7	purple	0.0336049	0.894688	-0.303489	-0.70486	-0.316152	-0.0574084	-0.474513	-0.157393	0.734553	0.0234551	0.39748	0.220842	0.00108842	0.20121	0.820997	0.0466261	0.532805	0.000517174	0.926397	0.102382
843	A2AFR3	Frmpd4	M4	brown	-0.273494	0.272142	0.220196	0.150334	0.289691	0.563225	0.495879	-0.362254	0.0745256	-0.573987	-0.249726	0.379947	0.551561	0.243601	0.0149386	0.0363615	0.139596	0.768839	0.0127406	0.317608
844	O89114	Dnajb5	M1	magenta	-0.580615	0.0115207	0.63188	0.0168657	-0.176307	0.153975	0.102533	-0.444772	0.0581867	0.0430809	0.1549	0.00490571	0.947042	0.484039	0.541849	0.685587	0.0643965	0.818608	0.86522	0.539396
845	A2AG50	Map7d2	M3	pink	0.496129	0.0362529	-0.31551	0.435389	0.888336	0.543125	0.443769	0.347061	-0.413521	-0.538847	-0.869476	0.202177	0.0709307	8.52e-07	0.0198427	0.0650725	0.158228	0.0880455	0.0210336	2.79e-06
846	Q8BYM5	Nlgn3	M9	red	-0.229919	0.358716	0.0976335	-0.368678	-0.637699	-0.448934	-0.360968	-0.17837	0.381657	0.404735	0.680367	0.699934	0.132197	0.0044112	0.061646	0.141111	0.478856	0.118092	0.0957036	0.00188807
847	Q9D9K3	Aven	M5	green	-0.235273	0.347318	0.422524	0.444311	0.380651	0.455598	0.557896	-0.162291	-0.2868	-0.373791	-0.384198	0.0806697	0.0647064	0.119146	0.0574263	0.0161331	0.519966	0.24855	0.126507	0.115461
848	A2AGQ6	Madd	M6	turquoise	0.289634	0.243697	-0.306306	0.0522659	-0.0311936	-0.409886	-0.403379	0.468948	-0.158946	0.487001	0.123524	0.216372	0.836818	0.902209	0.091158	0.0969273	0.0496284	0.52872	0.0403913	0.625323
849	A2AGQ8	Madd		grey	-0.125071	0.620964	0.235852	0.253349	-0.0771007	0.173031	0.229629	-0.076645	-0.175622	-0.0506226	-0.0989525	0.346098	0.310404	0.761067	0.492326	0.359338	0.762441	0.485767	0.841886	0.696062
850	Q80U28	Madd	M1	magenta	-0.684066	0.00174303	0.59247	-0.409103	-0.27775	0.403528	0.00705404	-0.804551	0.542016	-0.297654	0.223482	0.00957282	0.0918383	0.26445	0.0967924	0.977838	5.68e-05	0.020146	0.230293	0.372695
851	Q4QQM4	Trp53i11	M9	red	-0.109936	0.664104	-0.156513	-0.489959	-0.614775	-0.435577	-0.41054	-0.135067	0.42999	0.385525	0.590736	0.535128	0.0390122	0.00662658	0.0707952	0.0905918	0.593091	0.0749059	0.114104	0.00983979
853	O08810	Eftud2		grey	0.0088688	0.972139	-0.0150756	0.250906	-0.221084	-0.264614	0.158217	0.0778931	-0.260948	0.0340003	0.159343	0.952656	0.315251	0.377979	0.288632	0.530635	0.75868	0.295612	0.893456	0.527676
854	Q6ZPR4	Kcnt1		grey	-0.224203	0.371115	0.214921	-0.356815	-0.0538255	0.234007	-0.167296	-0.329611	0.361863	-0.0189749	0.0135648	0.391752	0.146081	0.832013	0.349995	0.506997	0.181641	0.140055	0.940429	0.957396
855	A2AHG0	Lzts3	M4	brown	-0.442432	0.0659824	0.442164	0.0620296	0.406926	0.775124	0.455005	-0.526397	0.164506	-0.607524	-0.381569	0.0661656	0.806835	0.0937504	0.000157841	0.0577927	0.0248206	0.514206	0.00748983	0.118184
856	A2AHJ7	Dgkz	M7	purple	-0.276367	0.266935	-0.0135372	-0.861646	-0.641459	-0.374058	-0.760577	-0.294349	0.842754	0.449505	0.752384	0.957483	4.33e-06	0.00411385	0.126215	0.000247914	0.235757	1.13e-05	0.0612753	0.000315442
857	A2AHL1	Ano3	M5	green	0.0451886	0.858688	0.144893	0.378262	0.561407	0.762813	0.693376	-0.150651	-0.225479	-0.765351	-0.63769	0.566213	0.121674	0.0153378	0.000231761	0.00141827	0.550712	0.368326	0.000214513	0.00441193
858	Q8BWJ3	Phka2	M6	turquoise	0.435403	0.0709207	-0.379988	0.344535	0.248852	-0.378898	0.00577019	0.572689	-0.446979	0.273701	-0.137504	0.119844	0.161482	0.319361	0.120997	0.981871	0.0129912	0.0629268	0.271765	0.586376
859	Q3V0G7	Garnl3	M9	red	-0.186642	0.458354	-0.0379731	-0.429379	-0.574577	-0.32811	-0.490727	-0.178993	0.418295	0.33804	0.616474	0.881086	0.0753654	0.0126281	0.183758	0.0386602	0.477297	0.0840756	0.170059	0.00643636
860	Q64373	Bcl2l1	M7	purple	-0.507448	0.0315829	0.390016	-0.457546	-0.178584	0.423411	0.0893749	-0.70338	0.62058	-0.410085	0.22018	0.109594	0.0562347	0.478322	0.0799684	0.724336	0.00112694	0.00599504	0.0909855	0.379984
862	A2AI14	Grin1		grey	-0.284818	0.25198	0.400454	0.23674	-0.0208949	0.234224	0.324252	-0.258737	-0.150152	-0.250311	-0.0547365	0.099605	0.344231	0.934413	0.349534	0.189274	0.29987	0.552048	0.316437	0.829209
863	A2AI16	Grin1		grey	0.227804	0.363276	-0.27607	-0.209804	-0.501687	-0.524135	-0.408013	0.287463	0.107426	0.467103	0.458553	0.267472	0.403391	0.0338977	0.0255624	0.0927921	0.24741	0.671362	0.0506553	0.0556259
864	A2AI20	Grin1	M5	green	0.0369601	0.884237	0.220842	0.757334	0.680688	0.553043	0.863229	0.0416581	-0.634677	-0.637983	-0.705035	0.378515	0.000273019	0.00187508	0.0172855	3.97e-06	0.869635	0.0046627	0.00438812	0.00108394
865	A2AI21	Grin1	M1	magenta	-0.709017	0.000986022	0.804112	0.225217	-0.182133	0.233157	0.443283	-0.551343	-0.0881422	-0.134782	0.141027	5.78e-05	0.368899	0.469474	0.351797	0.0654018	0.0177043	0.728	0.59388	0.576725
866	Q80U87	Usp8	M3	pink	0.419257	0.083292	-0.178832	0.573544	0.767155	0.386172	0.567882	0.374866	-0.575177	-0.477732	-0.763086	0.4777	0.0128257	0.000202925	0.113446	0.0139532	0.125332	0.0125143	0.044953	0.000229854
867	P18826	Phka1	M8	blue	0.380668	0.119128	-0.327378	0.0795737	-0.382547	-0.652646	-0.29784	0.485094	-0.242782	0.515736	0.332586	0.184796	0.753625	0.117167	0.0033245	0.229986	0.0412994	0.331688	0.0284692	0.177495
868	Q9D711	Pir	M8	blue	0.385906	0.113716	-0.546014	-0.282423	-0.46445	-0.804327	-0.759114	0.536622	0.0895117	0.847869	0.512603	0.019069	0.256163	0.0521604	5.73e-05	0.000258986	0.0216745	0.723929	8.85e-06	0.0296168
870	O55017	Cacna1b	M4	brown	-0.576078	0.012345	0.655052	0.140977	0.490316	0.90272	0.663615	-0.690665	0.0972749	-0.780189	-0.482085	0.00317211	0.576862	0.0388485	2.96e-07	0.00267559	0.00150717	0.700988	0.000133839	0.0427644
873	A2AJ15	Man1b1		grey	-0.191984	0.445352	0.189327	-0.0876055	-0.211656	0.0327326	0.0610142	-0.266375	0.09636	-0.0722086	0.0690086	0.451794	0.729598	0.399156	0.897408	0.809942	0.285315	0.703679	0.775849	0.785558
874	Q64322	Npdc1	M7	purple	-0.585152	0.010741	0.356273	-0.782148	-0.440014	0.0959548	-0.406574	-0.659668	0.873011	0.0442335	0.509822	0.146738	0.000125427	0.0676509	0.704872	0.094062	0.00289584	2.27e-06	0.861647	0.0306653
875	P41234	Abca2	M2	black	0.258456	0.300416	-0.0580305	0.776174	0.521701	0.189913	0.580888	0.319563	-0.774873	-0.279556	-0.563989	0.819087	0.000152588	0.0263797	0.450371	0.0114725	0.196125	0.000159117	0.261228	0.0147733
876	A2AJ72	Fubp3		grey	0.256664	0.303897	-0.297461	0.0399028	0.353976	0.115032	0.041468	0.162367	0.00711854	-0.223727	-0.240084	0.230609	0.875086	0.149548	0.649456	0.870225	0.519768	0.977636	0.372158	0.337256
877	A2AJ76	Hmcn2	M4	brown	-0.191249	0.44713	0.148537	-0.0750056	0.148855	0.511786	0.243304	-0.351808	0.262134	-0.48365	-0.146906	0.55638	0.767388	0.555527	0.0299218	0.330618	0.152232	0.293343	0.0419975	0.560771
878	A2AJ88	Pnpla7	M6	turquoise	0.535844	0.0219024	-0.484972	0.088376	0.126416	-0.388493	-0.402146	0.644841	-0.259839	0.421643	-0.048628	0.0413579	0.727305	0.617184	0.111108	0.0980498	0.00386056	0.297744	0.0813714	0.848046
879	Q99NF2	Nsmf	M9	red	-0.24786	0.321357	0.0629412	-0.463744	-0.728059	-0.648485	-0.52417	-0.087715	0.363451	0.623587	0.799477	0.804048	0.0525664	0.000613434	0.00360213	0.0255508	0.729271	0.138195	0.00568768	6.85e-05
880	A2AJA9	Gm996		grey	-0.532832	0.0228021	0.442855	-0.0416715	0.127682	0.342523	0.341439	-0.525772	0.204698	-0.297085	-0.0174516	0.0656933	0.869593	0.613633	0.164107	0.165533	0.0250239	0.415191	0.231227	0.945204
882	O70311	Nmt2		grey	0.049713	0.844694	-0.0423316	-0.0956559	0.402818	0.431866	0.0643852	-0.0981768	0.143197	-0.379532	-0.314035	0.867545	0.705753	0.097437	0.0735064	0.799638	0.698338	0.570816	0.120325	0.204409
884	Q3UV70	Pdp1	M8	blue	0.0663829	0.793547	-0.234011	-0.151388	-0.477473	-0.788368	-0.628569	0.329922	0.00428695	0.819174	0.550151	0.349987	0.548741	0.0450861	0.000101613	0.00520673	0.181205	0.986531	3.2e-05	0.0180026
885	A2AJT4	Pnisr		grey	-0.326302	0.18633	0.431611	0.119565	0.227732	0.595061	0.57228	-0.477489	-0.00989295	-0.631807	-0.287384	0.0736952	0.636529	0.363432	0.00918443	0.0130708	0.045078	0.968923	0.00491217	0.247545
886	A2AJW5	Fam217b		grey	0.303299	0.221146	-0.371649	-0.569035	-0.0519378	-0.154013	-0.537463	0.149039	0.440142	0.225583	0.0773533	0.128869	0.0137175	0.837829	0.541748	0.0214305	0.555033	0.0675619	0.3681	0.760306
887	Q8C5N3	Cwc22	M7	purple	0.15494	0.539289	-0.289068	-0.615088	-0.288011	-0.228432	-0.5453	0.0388225	0.538904	0.303874	0.314435	0.244661	0.00659119	0.246469	0.361919	0.0192579	0.878444	0.0210171	0.220228	0.203802
888	Q61234	Snta1		grey	-0.375588	0.124548	0.377287	-0.128566	-0.0294339	0.250804	-0.0625045	-0.341313	0.192308	0.00615657	0.0440889	0.122717	0.611161	0.907703	0.315453	0.805383	0.165699	0.44457	0.980657	0.862095
891	A2AKW0	Slc25a51	M8	blue	-0.348898	0.155888	0.245184	-0.213305	-0.395954	-0.419886	-0.422303	-0.0898333	0.133644	0.569757	0.444788	0.326778	0.395409	0.103827	0.082782	0.0808458	0.722974	0.597027	0.0135714	0.0643857
892	Q8BG05	Hnrnpa3		grey	-0.198833	0.428966	0.246273	-0.0501119	-0.100492	0.233044	0.16368	-0.307107	0.143892	-0.262632	-0.000506989	0.324564	0.843462	0.691553	0.352038	0.51635	0.215112	0.568927	0.292393	0.998407
893	Q8C0I1	Agps		grey	0.206905	0.410069	-0.11183	0.0983527	-0.117768	-0.42129	-0.217688	0.375704	-0.233432	0.389451	0.168945	0.658647	0.697822	0.641644	0.0816531	0.385536	0.124423	0.351213	0.110154	0.502758
894	Q8BSY0	Asph	M6	turquoise	0.37289	0.127496	-0.310542	0.472036	0.00446043	-0.406935	-0.012555	0.557481	-0.587021	0.311092	-0.00355883	0.20976	0.0479451	0.985986	0.0937423	0.960566	0.0162291	0.0104323	0.208912	0.988818
895	Q62276	Med22	M4	brown	-0.31081	0.209346	0.484101	0.136204	0.520892	0.870685	0.624088	-0.504477	0.0385509	-0.82435	-0.557932	0.0417788	0.589956	0.0266559	2.6e-06	0.00563773	0.0327609	0.879289	2.58e-05	0.0161248
897	A2ALK6	Epb4.1l4b	M5	green	-0.0769524	0.761514	0.214944	0.577353	0.325894	0.368923	0.542089	-0.0470073	-0.509674	-0.343555	-0.431061	0.3917	0.0121088	0.186913	0.13192	0.020126	0.853057	0.030722	0.162756	0.0741046
899	A2ALL9	Atp2b3	M2	black	-0.158287	0.530451	0.231985	0.58776	-0.0212282	-0.154867	0.358055	0.0987123	-0.539513	0.155222	-0.030363	0.354294	0.0103123	0.933369	0.539484	0.144584	0.696767	0.0208446	0.538542	0.904802
901	A2ALS5	Rap1gap		grey	-0.186082	0.459728	0.368088	0.27739	0.126379	0.160208	0.184197	-0.0653172	-0.28508	-0.0658887	-0.216971	0.132864	0.265096	0.617286	0.525407	0.464367	0.796795	0.251524	0.795053	0.38714
902	A2ALS7	Rap1gap	M9	red	-0.546316	0.0189894	0.329501	-0.625337	-0.670073	-0.315355	-0.472928	-0.46931	0.602588	0.423385	0.671829	0.181797	0.00551477	0.00234503	0.202411	0.0474665	0.0494291	0.00812782	0.0799895	0.00226119
903	A2ALU4-2	Shroom2	M4	brown	-0.38324	0.116448	0.347313	-0.236341	0.188518	0.726289	0.367806	-0.627135	0.439665	-0.660441	-0.222838	0.157905	0.34507	0.453766	0.000642121	0.133185	0.00534162	0.0678944	0.00285156	0.374111
904	Q62420	Sh3gl2	M6	turquoise	0.457948	0.0559908	-0.484963	0.0954636	0.0644418	-0.434169	-0.348946	0.618295	-0.211551	0.528701	0.0114472	0.0413624	0.70632	0.799466	0.0718148	0.155828	0.00623751	0.399397	0.0240826	0.964043
907	A2AMH5	Slc44a1	M6	turquoise	0.759621	0.000255104	-0.835878	-0.204057	-0.2972	-0.629645	-0.564803	0.695989	0.0156568	0.490684	0.270989	1.56e-05	0.416685	0.231038	0.00510727	0.0145988	0.00133675	0.950833	0.0386798	0.276734
909	Q9D0I8	Mrto4	M8	blue	0.373643	0.126669	-0.305017	0.109994	-0.241052	-0.679288	-0.3824	0.568309	-0.311922	0.698439	0.21555	0.218411	0.663936	0.335253	0.00193219	0.117319	0.0138656	0.207636	0.0012639	0.390333
910	Q91VX2	Ubap2		grey	-0.122535	0.628116	-0.0826674	-0.186203	-0.169106	-0.12573	-0.0711842	-0.100018	0.269643	0.0825769	0.319024	0.744343	0.45943	0.502344	0.61911	0.778953	0.692939	0.279221	0.744614	0.196922
911	A2AN08	Ubr4		grey	-0.166865	0.508106	0.253931	0.590925	-0.0263366	-0.103511	0.318288	0.0781341	-0.523408	0.109445	0.00445216	0.309254	0.00981039	0.917382	0.682735	0.198015	0.757955	0.0258045	0.66552	0.986012
913	Q9WTS4	Tenm1		grey	-0.352124	0.15184	0.325517	-0.167576	0.0573333	0.363933	0.372587	-0.516463	0.23972	-0.467663	-0.0543648	0.187454	0.506274	0.821227	0.137634	0.127831	0.0282078	0.338011	0.0503419	0.830353
914	Q9D772	Fam219a	M4	brown	-0.326474	0.186083	0.5307	0.31494	0.414918	0.658132	0.581435	-0.38936	-0.231543	-0.570329	-0.516072	0.0234561	0.203038	0.0868696	0.00298549	0.0113765	0.110244	0.355237	0.0134567	0.0283481
916	A2ANY6	Mdn1		grey	-0.48082	0.0433919	0.339474	-0.3606	-0.291848	0.00925714	-0.121307	-0.446096	0.432685	0.0851297	0.381799	0.16814	0.141547	0.239948	0.970919	0.631588	0.0635117	0.0729012	0.736979	0.117944
917	A2AP18-2	Plch2		grey	0.334092	0.17542	-0.466417	-0.122793	0.107215	-0.244764	-0.378942	0.384619	0.0110682	0.310358	-0.00317279	0.0510417	0.627386	0.671973	0.327634	0.120951	0.115029	0.965233	0.210044	0.990031
919	Q8BIF0	Cd99l2		grey	-0.118949	0.638282	-0.0667672	-0.431728	-0.317957	-0.137842	-0.331182	-0.178487	0.419072	0.225347	0.315795	0.792376	0.0736088	0.198508	0.585449	0.179444	0.478563	0.0834419	0.368614	0.201746
921	A2API5	Lrp1b		grey	-0.264958	0.287981	0.261755	0.0459373	-0.110212	-0.0645604	0.119223	-0.138628	0.00659367	0.155508	0.0946418	0.294068	0.856369	0.663308	0.799104	0.637502	0.583289	0.979284	0.537784	0.708743
922	P15379	Cd44	M5	green	0.0467509	0.853851	0.187964	0.465002	0.747968	0.759735	0.810366	-0.143363	-0.338942	-0.867219	-0.78696	0.45512	0.0518446	0.000357849	0.000254232	4.55e-05	0.570363	0.168849	3.18e-06	0.000106637
923	Q9QY53	Nphp1	M2	black	0.360856	0.141243	-0.236962	0.619572	0.13414	-0.16777	0.331777	0.475345	-0.634133	0.0526996	-0.206365	0.343766	0.00610105	0.595655	0.505777	0.178616	0.0461891	0.00470919	0.835481	0.411317
924	A2APT9	Klhdc7a		grey	-0.145075	0.56572	0.286365	0.0411035	0.110794	0.258698	0.120472	-0.160692	-0.0657668	-0.0873986	-0.212506	0.249301	0.871357	0.66163	0.299947	0.633955	0.524142	0.795424	0.730214	0.397223
925	A2APV2-3	Fmnl2	M6	turquoise	0.836078	1.55e-05	-0.617119	0.5781	0.524325	-0.0843116	0.162466	0.832874	-0.689495	-0.0115478	-0.557337	0.00636536	0.0119721	0.0254994	0.739424	0.51951	1.79e-05	0.00154694	0.963727	0.0162626
926	A2APX8	Scn1a		grey	-0.114841	0.650005	0.154328	-0.160121	0.0443076	0.19615	-0.154444	-0.13639	0.214924	0.02009	-0.0403071	0.540914	0.525635	0.861417	0.435347	0.540604	0.589442	0.391744	0.936935	0.87383
927	A2APY7	Ndufaf5		grey	-0.218294	0.384181	0.147337	0.0064518	-0.272812	-0.306992	-0.157038	-0.0638604	-0.0350981	0.262941	0.336052	0.55961	0.97973	0.273388	0.215292	0.533741	0.80124	0.890035	0.291804	0.172744
928	A2AQ19	Rtf1	M5	green	0.195809	0.436161	-0.00178197	0.553768	0.551728	0.459336	0.569721	0.164735	-0.474527	-0.501561	-0.597962	0.994401	0.0171092	0.0176087	0.0551558	0.0135786	0.513613	0.0466188	0.0339498	0.00876487
929	A2AQ25	Skt	M3	pink	-0.113742	0.653154	0.21525	0.38825	0.690355	0.729524	0.633884	-0.181023	-0.189129	-0.707139	-0.603536	0.391009	0.111352	0.00151764	0.000590507	0.00473058	0.472232	0.452277	0.00103125	0.00800208
930	Q80TY0	Fnbp1	M6	turquoise	0.719856	0.000756036	-0.556937	0.711653	0.480506	-0.280323	0.198089	0.856709	-0.830037	0.135743	-0.452104	0.0163559	0.000925327	0.0435488	0.259867	0.430731	5.64e-06	2.02e-05	0.591225	0.0596104
931	D6RH67	Tmem62	M9	red	-0.232271	0.353683	-0.00101985	-0.562229	-0.848365	-0.696366	-0.713888	-0.106297	0.432474	0.7354	0.839091	0.996796	0.0151564	8.63e-06	0.00132531	0.000876354	0.674633	0.073057	0.000505606	1.35e-05
932	A2AQ87	Shf	M7	purple	-0.469557	0.0492929	0.341135	-0.377776	0.0193112	0.406	0.00292463	-0.596958	0.501853	-0.308083	0.0494349	0.165934	0.122193	0.939375	0.0945726	0.990811	0.0089083	0.0338292	0.213582	0.845553
934	A2AQC3	Atp9a	M5	green	-0.206559	0.410869	0.329165	0.5329	0.104681	0.232374	0.662685	-0.141936	-0.419898	-0.353604	-0.168812	0.182269	0.0227813	0.679329	0.353463	0.00272623	0.574247	0.0827728	0.150007	0.5031
936	Q8BXN9	Tmem87a		grey	-0.163812	0.516009	0.175161	0.229095	-0.141276	-0.156855	-0.119882	0.076209	-0.209671	0.302398	0.132344	0.486932	0.360489	0.576047	0.534223	0.63563	0.763756	0.403698	0.22259	0.600632
937	A2AQN4	Acss2	M8	blue	-0.0546884	0.829357	0.0669642	0.117638	-0.26712	-0.462816	-0.328522	0.229206	-0.211539	0.653298	0.277061	0.791776	0.642015	0.283919	0.053104	0.183176	0.360249	0.399424	0.00328261	0.265688
940	A2AR02	Ppig	M2	black	0.0185331	0.941814	0.232278	0.757945	0.562758	0.449639	0.709573	0.0294362	-0.685226	-0.538565	-0.659312	0.353669	0.000268128	0.0150403	0.061189	0.000972947	0.907696	0.00169949	0.0211138	0.00291642
944	A2ARP1	Ppip5k1		grey	0.108283	0.668881	-0.110402	0.0631974	-0.137417	-0.356508	0.027533	0.211235	-0.0623685	0.220739	0.226998	0.662761	0.803265	0.586615	0.146453	0.913642	0.400118	0.805799	0.378743	0.365022
945	Q9QYR6	Map1a	M4	brown	-0.265004	0.287896	0.33611	-0.0646002	0.459368	0.690518	0.357273	-0.418272	0.169358	-0.620621	-0.394565	0.172666	0.798982	0.055137	0.00151213	0.145527	0.0840941	0.501698	0.00599073	0.105157
946	A2ARS0	Ankrd63	M7	purple	-0.614631	0.00664281	0.486592	-0.380026	-0.483322	0.102131	-0.0977902	-0.650653	0.485069	0.0102181	0.407441	0.0405844	0.119804	0.0421573	0.68676	0.699474	0.00345517	0.0413116	0.967902	0.0932955
948	A2AS33	Macrod2		grey	-0.151972	0.547181	0.0825925	-0.201282	-0.02861	-0.137281	-0.128399	-0.0533061	0.214499	0.144634	0.243207	0.744567	0.423185	0.910276	0.586991	0.611626	0.833612	0.392705	0.566915	0.330816
950	P28660	Nckap1	M8	blue	-0.152906	0.544693	0.0373843	0.00431854	-0.660446	-0.649587	-0.255385	0.0872776	-0.0294095	0.603628	0.666019	0.882917	0.986431	0.0028513	0.00352683	0.306398	0.730574	0.907779	0.00798992	0.00254833
951	A2ASI5	Scn3a		grey	-0.424613	0.0790253	0.395486	-0.247629	-0.411776	-0.0384565	-0.0789221	-0.40671	0.286541	0.0490953	0.434721	0.104274	0.321821	0.0895298	0.879582	0.755584	0.0939419	0.248996	0.846602	0.0714135
953	E9Q8Q6	Ccdc141		grey	0.090938	0.719697	-0.144715	-0.148168	-0.436275	-0.313457	-0.275168	0.131358	0.0555813	0.362322	0.295823	0.566694	0.557373	0.0702936	0.205288	0.269102	0.603372	0.826611	0.139516	0.233309
954	A2ASZ8-4	Slc25a25	M3	pink	0.0771923	0.760791	0.0637778	0.328715	0.737013	0.545353	0.610982	-0.045519	-0.254657	-0.630091	-0.624485	0.801493	0.182903	0.000484182	0.0192438	0.00706747	0.857664	0.307826	0.00506649	0.00559838
955	A2AT37	Upf2	M6	turquoise	0.562285	0.0151439	-0.541794	0.310008	0.0478682	-0.588418	-0.151732	0.732984	-0.484059	0.46583	0.0215152	0.0202073	0.210587	0.850395	0.0102062	0.547824	0.00053918	0.0417987	0.0513737	0.93247
956	Q99JX3	Gorasp2	M8	blue	0.220844	0.378511	-0.19829	-0.00849811	-0.0648568	-0.561239	-0.443771	0.456345	-0.184167	0.612744	0.158705	0.430253	0.973303	0.798199	0.0153752	0.0650709	0.0569671	0.46444	0.0068598	0.529351
957	A2ATK9	Fam171a1		grey	-0.418826	0.0836425	0.355732	0.0737234	-0.33612	-0.19468	-0.0766589	-0.238974	-0.0680368	0.226669	0.336941	0.147398	0.771264	0.172652	0.438864	0.762399	0.339564	0.788512	0.365737	0.17154
958	Q8C854	Myef2	M4	brown	-0.271087	0.276554	0.283862	-0.091076	0.285776	0.673951	0.244983	-0.476429	0.259673	-0.557904	-0.343661	0.253644	0.719288	0.250318	0.00216321	0.327186	0.0456249	0.298063	0.0161312	0.162619
959	Q7M6Z0	Rtn4rl2	M4	brown	-0.556319	0.0165007	0.497333	-0.253104	0.0975071	0.681295	0.339681	-0.752109	0.415794	-0.610759	-0.1632	0.0357324	0.310886	0.700306	0.00185075	0.167863	0.000317953	0.0861389	0.00709409	0.5176
961	A2AU52	Commd7	M8	blue	0.0568124	0.822827	-0.0330973	0.348287	-0.0755967	-0.436766	-0.00951199	0.345102	-0.390138	0.468544	0.114434	0.896271	0.156664	0.765603	0.0699419	0.970119	0.160748	0.109472	0.0498521	0.65117
962	A2AUC6	Bbs5	M5	green	-0.214496	0.392711	0.430028	0.663187	0.507408	0.566338	0.915769	-0.221369	-0.504537	-0.67888	-0.541795	0.0748771	0.00269878	0.0315985	0.014274	9.76e-08	0.377351	0.0327367	0.00194908	0.0202069
963	A2AUD5	Tpd52l2		grey	-0.160361	0.525009	0.251256	0.0230609	0.0621955	0.244615	0.258419	-0.255381	-0.054401	-0.231353	-0.177569	0.314554	0.92763	0.806328	0.327937	0.300488	0.306405	0.830241	0.355643	0.480867
964	Q8VCH5	Rabepk	M4	brown	-0.301517	0.224008	0.302931	-0.103121	0.365425	0.569527	0.278316	-0.429141	0.208171	-0.559978	-0.288956	0.221735	0.683872	0.135908	0.0136178	0.263439	0.0755456	0.407145	0.0156577	0.244852
965	A2AUK5	Epb4.1l1	M4	brown	-0.54383	0.0196515	0.673137	0.118745	0.392008	0.851325	0.606784	-0.633363	0.110774	-0.729084	-0.391789	0.0022004	0.638863	0.107635	7.45e-06	0.00758285	0.00477563	0.661687	0.000597315	0.107848
969	Q60866	Pter		grey	0.512704	0.0295793	-0.394488	0.210417	0.329881	-0.0957437	0.00607283	0.466039	-0.365444	-0.00394467	-0.332991	0.10523	0.401986	0.181262	0.705494	0.98092	0.0512548	0.135887	0.987606	0.176936
970	Q3UHC7	Dab2ip	M4	brown	-0.418671	0.0837691	0.41784	-0.268591	0.171505	0.614066	0.138729	-0.540981	0.434128	-0.42837	-0.139649	0.0844487	0.281174	0.496209	0.00670717	0.583013	0.0204325	0.071845	0.0761299	0.580491
971	A2AV25	Fibcd1		grey	0.18973	0.450815	-0.264658	-0.151247	0.284862	0.261099	0.119283	0.0330586	0.22219	-0.299246	-0.187616	0.288548	0.549119	0.251903	0.295323	0.637331	0.896391	0.375537	0.227689	0.455968
972	Q99PL5	Rrbp1	M4	brown	-0.156264	0.535784	0.310005	0.294352	0.722556	0.897554	0.721134	-0.340227	-0.124368	-0.880501	-0.768853	0.210591	0.235753	0.000706331	4.4e-07	0.000732154	0.167136	0.622941	1.43e-06	0.000192502
974	Q8R3H9	Ttc4		grey	-0.215994	0.389335	0.395178	0.395259	0.0455974	0.232472	0.447101	-0.133927	-0.357813	-0.216089	-0.172014	0.104569	0.104491	0.857421	0.353256	0.0628462	0.596245	0.144876	0.389122	0.494914
977	A2AWA9	Rabgap1	M4	brown	-0.315677	0.201925	0.567095	0.63885	0.552857	0.716248	0.793826	-0.298087	-0.499226	-0.648196	-0.64655	0.014116	0.00431835	0.0173308	0.000827002	8.4e-05	0.229583	0.0349255	0.00362207	0.00373753
978	Q64455	Ptprj		grey	-0.187232	0.456907	0.209618	0.281024	-0.164911	-0.301472	0.0899367	0.0547804	-0.347699	0.233201	0.144034	0.403818	0.258628	0.513157	0.224081	0.722667	0.829074	0.157413	0.351705	0.568541
979	A2AWI7	Sh3glb2		grey	-0.196686	0.43407	0.08902	0.196804	0.165731	0.165383	0.319136	-0.189835	-0.0881641	-0.236661	-0.121049	0.72539	0.433788	0.511035	0.511936	0.196757	0.450559	0.727935	0.344399	0.632319
982	A2AWT7	Ubtf		grey	0.469254	0.0494598	-0.639347	-0.225947	-0.190783	-0.396228	-0.592445	0.443454	0.122833	0.36526	0.210813	0.00427878	0.367307	0.448259	0.103567	0.00957654	0.0652861	0.627273	0.136098	0.401082
983	Q61772	Epha7		grey	-0.162632	0.519077	0.276322	0.191528	-0.0520541	-0.0755641	0.252173	-0.0146767	-0.179585	0.0673996	0.078837	0.267016	0.446454	0.83747	0.765702	0.312731	0.953908	0.475817	0.790451	0.755839
984	A2BDX3	Mocs3		grey	-0.324268	0.18925	0.23456	0.105982	-0.275826	-0.113601	-0.0199677	-0.167943	-0.0488849	0.262923	0.203252	0.348824	0.675548	0.267912	0.653557	0.937318	0.505331	0.847252	0.29184	0.418563
985	A2BE28	Las1l	M5	green	-0.0634777	0.802409	0.210401	0.456941	0.628374	0.623565	0.627657	-0.127544	-0.292701	-0.624761	-0.64779	0.402025	0.0566028	0.00522487	0.00568985	0.00529215	0.614021	0.238514	0.00557125	0.00365027
987	P97863	Nfib	M4	brown	-0.235234	0.3474	0.359921	-0.0177496	0.232125	0.572654	0.305706	-0.39189	0.121159	-0.481435	-0.272735	0.142353	0.94427	0.353995	0.0129979	0.217319	0.10775	0.632008	0.0430859	0.273528
988	A2BGI8	Ppih		grey	0.086356	0.73332	0.0910255	0.560913	0.377182	0.356752	0.499062	0.0999883	-0.458483	-0.377987	-0.428178	0.719438	0.015448	0.122829	0.146158	0.034995	0.693027	0.0556678	0.121967	0.0762763
989	A2BGN7	Manbal	M4	brown	-0.316116	0.201264	0.536309	0.250931	0.431123	0.616093	0.461925	-0.34377	-0.147497	-0.472009	-0.442384	0.0217659	0.315201	0.0740583	0.00647866	0.0536236	0.162476	0.559179	0.0479592	0.0660148
990	A2BH40	Arid1a	M4	brown	-0.160049	0.525826	0.303081	0.401286	0.694845	0.777552	0.657464	-0.218453	-0.226487	-0.665154	-0.700061	0.221496	0.0988378	0.00137196	0.000145917	0.0030252	0.383827	0.366131	0.00259355	0.00121751
991	F6QYT9	Kalrn		grey	-0.724335	0.000675086	0.680581	-0.319578	-0.404355	0.0918009	-0.0625734	-0.620702	0.435186	0.0968916	0.455902	0.0018794	0.196102	0.0960455	0.71714	0.805173	0.00598236	0.0710771	0.702115	0.057239
996	Q69ZS6	Sv2c	M3	pink	0.475295	0.0462154	-0.394988	0.445832	0.610978	0.319328	0.391367	0.391827	-0.41777	-0.351009	-0.593389	0.10475	0.0636874	0.00706793	0.196473	0.108262	0.107811	0.0845061	0.153231	0.00943355
997	A2RSJ4	Uhrf1bp1l		grey	0.032474	0.898214	-0.113373	0.172485	0.18647	-0.000500756	0.050683	0.096256	-0.0990887	0.00125422	-0.0309295	0.654213	0.493713	0.458776	0.998427	0.841699	0.703986	0.695663	0.996059	0.903033
1000	A2RSX9	Arfip1	M7	purple	-0.370541	0.130104	0.233017	-0.447996	-0.152516	0.340275	-0.0625028	-0.545719	0.572506	-0.311295	0.147619	0.352096	0.0622578	0.545733	0.167074	0.805388	0.0191468	0.0130268	0.208599	0.558851
1002	A2RT62	Fbxl16	M8	blue	-0.321403	0.193418	0.185333	-0.11083	-0.543734	-0.609321	-0.42962	0.0171446	0.0632617	0.731955	0.633607	0.461569	0.661524	0.0196776	0.00726786	0.0751841	0.946167	0.803069	0.000554036	0.00475449
1003	A2TJV2	Palm3		grey	-0.191157	0.447352	0.124955	0.0953313	0.127309	0.202633	0.183119	-0.187614	-0.00375365	-0.194584	-0.0529816	0.621289	0.70671	0.61468	0.420013	0.46703	0.455975	0.988206	0.439094	0.834612
1004	Q6PHQ9	Pabpc4	M5	green	-0.0356812	0.888219	0.181619	0.395992	0.538609	0.267258	0.523176	0.0200007	-0.333222	-0.314072	-0.407073	0.47075	0.103791	0.0211012	0.283661	0.025882	0.937214	0.176617	0.204353	0.0936208
1005	A3KFX0	Nt5c1a		grey	-0.257879	0.301534	0.213235	-0.353814	-0.0699807	0.0277436	-0.0994367	-0.263468	0.318267	-0.0299134	0.118136	0.395567	0.149747	0.782605	0.912983	0.694643	0.290804	0.198046	0.906205	0.640595
1006	Q6ZQ88	Kdm1a	M9	red	-0.222052	0.375842	-0.0659679	-0.756959	-0.852321	-0.56453	-0.737952	-0.191463	0.704478	0.575201	0.898	0.794811	0.000276049	7.08e-06	0.0146571	0.000472057	0.446613	0.00109826	0.0125098	4.26e-07
1007	A3KGB4	Tbc1d8b	M8	blue	-0.0015489	0.995133	-0.0345686	0.164652	-0.170203	-0.529104	-0.252117	0.328058	-0.229887	0.589284	0.267813	0.891684	0.513829	0.499536	0.0239553	0.312842	0.183832	0.358785	0.0100682	0.282624
1008	A3KGL9	Hmgn2	M4	brown	0.0239608	0.924814	0.112083	0.278756	0.669887	0.801233	0.638711	-0.217134	-0.148151	-0.876818	-0.696325	0.65792	0.262654	0.00235404	6.43e-05	0.00432947	0.386776	0.557419	1.8e-06	0.00132657
1009	Q9D8V0	Hm13	M8	blue	-0.0196851	0.938204	0.064864	0.348441	-0.225924	-0.513382	-0.0560267	0.282555	-0.462457	0.501363	0.204361	0.798177	0.156468	0.367356	0.0293282	0.825241	0.255931	0.0533129	0.0340317	0.415976
1010	A3KGU5	Sptan1	M7	purple	-0.232953	0.352232	0.0633385	-0.839646	-0.362317	0.049529	-0.497413	-0.435819	0.857189	0.0641405	0.397976	0.802834	1.31e-05	0.139522	0.845262	0.035698	0.0706211	5.5e-06	0.800385	0.101914
1011	A3KGU7	Sptan1		grey	0.328937	0.18259	-0.341258	0.0669164	0.329741	0.183943	0.103735	0.146226	-0.0964729	-0.354528	-0.35702	0.165772	0.791922	0.181459	0.464995	0.682083	0.562608	0.703347	0.148869	0.145833
1012	A3KMP2	Ttc38		grey	0.403083	0.0971956	-0.280547	0.0854904	0.211168	0.18508	0.214114	0.231407	-0.102081	-0.292714	-0.293082	0.259472	0.735903	0.400272	0.462191	0.393575	0.355528	0.686906	0.238492	0.237874
1014	A4GZ26	Iqsec2	M4	brown	-0.289443	0.244021	0.314469	-0.100598	0.315055	0.809298	0.461899	-0.556772	0.303085	-0.788685	-0.336203	0.20375	0.691243	0.202864	4.74e-05	0.0536388	0.0163945	0.221488	0.000100511	0.17254
1015	A5A4Y9	Ppp1r11	M9	red	0.0626681	0.804883	-0.0950915	-0.448169	-0.527305	-0.548739	-0.544431	0.0963584	0.26597	0.531906	0.513381	0.707417	0.0621451	0.0245277	0.018361	0.0194898	0.703684	0.286075	0.0230841	0.0293286
1016	Q8BH10	Orai2		grey	-0.210913	0.400853	0.17798	-0.326791	0.00263046	0.212498	-0.0427226	-0.339588	0.403275	-0.251142	0.131444	0.479836	0.185632	0.991735	0.39724	0.866332	0.167988	0.0970219	0.31478	0.603135
1018	A6H5Z3	Exoc6b	M8	blue	0.16897	0.502694	-0.19773	-0.0860431	-0.393937	-0.665481	-0.510721	0.379409	-0.0842403	0.700062	0.450615	0.431584	0.734253	0.105761	0.00257635	0.0303233	0.120455	0.739637	0.00121746	0.06056
1019	A6H611	Mipep	M2	black	0.212472	0.397299	-0.0982857	0.5877	0.0692837	-0.305481	0.116848	0.413489	-0.676693	0.279036	-0.120143	0.698019	0.010322	0.784722	0.217674	0.644267	0.0880726	0.00204185	0.262154	0.634889
1020	A6H619	Phrf1		grey	-0.345759	0.159899	0.195987	-0.220894	-0.381607	-0.34537	-0.237662	-0.189696	0.178911	0.416312	0.392191	0.435737	0.3784	0.118145	0.160401	0.3423	0.450898	0.477503	0.0857087	0.107456
1021	A6H630	Armt1	M6	turquoise	0.4709	0.048559	-0.501571	0.0868531	-0.0544782	-0.633322	-0.321587	0.648003	-0.249099	0.574018	0.158954	0.0339456	0.731839	0.830004	0.00477914	0.193148	0.00363545	0.318865	0.0127346	0.528698
1022	A6H6A9	Rabgap1l		grey	-0.0611409	0.809554	0.204838	0.45706	0.333835	0.394163	0.465062	-0.0710884	-0.303469	-0.404016	-0.361415	0.414863	0.0565299	0.175773	0.105543	0.0518101	0.779244	0.220875	0.0963512	0.140583
1023	A6H6A9-3	Rabgap1l	M5	green	0.0483391	0.848939	0.191223	0.518903	0.719767	0.537208	0.512777	0.0614659	-0.452025	-0.405734	-0.723375	0.447193	0.0273445	0.000757731	0.0215042	0.0295523	0.80856	0.0596607	0.0948098	0.000691811
1024	A6H6E2	Mmrn2		grey	0.0831529	0.742889	-0.0280805	0.28529	0.474901	0.350634	0.423715	0.00700301	-0.158486	-0.427043	-0.416093	0.911931	0.25116	0.0464216	0.153701	0.0797296	0.977998	0.529927	0.0771438	0.0858901
1025	A6H8H2	Dennd4c		grey	0.111883	0.658494	-0.15621	-0.174886	0.178186	0.330846	0.223664	-0.0905256	0.258248	-0.43039	-0.158546	0.535927	0.487627	0.479318	0.179913	0.372296	0.72092	0.300818	0.0746056	0.52977
1026	A6H8H5	Kcnb2		grey	-0.173879	0.490175	0.0322769	-0.456061	-0.366183	-0.33917	-0.467856	-0.114169	0.349673	0.376156	0.452147	0.898829	0.0571413	0.135037	0.168545	0.0502343	0.651929	0.15491	0.123934	0.0595836
1027	Q60673	Ptprn		grey	-0.199023	0.428516	0.310524	-0.0710922	0.182981	0.35565	0.0492498	-0.230085	0.1002	-0.215742	-0.212854	0.209788	0.779232	0.467373	0.147497	0.846125	0.35836	0.692407	0.389902	0.396431
1028	Q80U16	Fam65b	M4	brown	-0.372101	0.128368	0.458679	0.113958	0.507621	0.81392	0.607052	-0.54174	0.0536639	-0.804232	-0.520169	0.0555501	0.652533	0.0315151	3.96e-05	0.00754901	0.0202222	0.83251	5.75e-05	0.0269046
1029	A6PWX1	Cacfd1	M5	green	-0.0905488	0.720851	0.283083	0.44492	0.644198	0.610714	0.754149	-0.18118	-0.360763	-0.671958	-0.674423	0.255005	0.0642969	0.00390769	0.00709948	0.000299718	0.471842	0.141353	0.00225514	0.0021419
1030	Q9CWU6	Uqcc1	M6	turquoise	0.534875	0.0221887	-0.512538	0.0165415	-0.0812596	-0.319021	-0.298934	0.515243	-0.0995801	0.271008	0.0644981	0.0296412	0.948058	0.748563	0.196927	0.228198	0.0286474	0.694222	0.276699	0.799294
1035	A7E1Z5	Slc4a4	M7	purple	-0.464966	0.0518652	0.370757	-0.413693	-0.420253	0.170013	-0.120791	-0.562579	0.502727	-0.142446	0.356361	0.129861	0.0879002	0.0824862	0.500022	0.633053	0.0150795	0.0334704	0.572856	0.146632
1036	Q8VIJ8	Nprl3		grey	-0.336888	0.171612	0.416201	0.182703	-0.120159	0.190358	0.299106	-0.344854	-0.0834712	-0.153815	-0.0394723	0.0858005	0.468061	0.634843	0.449289	0.227917	0.161068	0.741937	0.542275	0.876424
1037	A7YQ68	Prickle2	M4	brown	-0.500526	0.0343797	0.529468	-0.132202	-0.0472925	0.518265	0.235266	-0.602045	0.321446	-0.395567	0.0249227	0.0238406	0.601028	0.852175	0.0275684	0.347334	0.00820062	0.193353	0.104196	0.921804
1039	A8DUK4	Hbbt1		grey	0.0438078	0.862966	-0.00674528	-0.138368	0.0542957	0.142721	-0.00478656	-0.124189	0.0635487	-0.192944	-0.160096	0.978808	0.584003	0.830565	0.572109	0.984961	0.623447	0.802192	0.443036	0.525702
1042	Q9EST3	Eif4enif1	M3	pink	0.0193126	0.939371	0.121158	0.374136	0.496193	0.247284	0.258185	0.119317	-0.328029	-0.100592	-0.429645	0.63201	0.126129	0.0362251	0.322518	0.30094	0.637235	0.183874	0.691259	0.0751654
1043	A8Y5P4	Map7d1	M4	brown	0.107464	0.671252	0.0802947	0.464602	0.836447	0.776714	0.656172	-0.0366567	-0.362404	-0.745224	-0.874578	0.751459	0.0520733	1.52e-05	0.00014994	0.0031032	0.885182	0.13942	0.000386535	2.06e-06
1045	Q9D1T0	Lingo1	M8	blue	-0.313673	0.20496	0.310624	0.0807198	-0.389178	-0.35673	-0.254325	-0.0462675	-0.0859836	0.510361	0.365521	0.209634	0.750182	0.110425	0.146184	0.30848	0.855347	0.734431	0.03046	0.135798
1046	B0F2B4	Nlgn4l		grey	-0.213834	0.394209	0.0334712	-0.219045	-0.390101	-0.0132605	-0.0836287	-0.306398	0.279418	-0.0230646	0.30056	0.895105	0.382507	0.109509	0.958352	0.741466	0.216227	0.261475	0.927619	0.225554
1047	Q80Y50	Camta2		grey	-0.544653	0.0194305	0.500654	-0.244103	-0.350869	-0.161725	-0.10443	-0.408913	0.254605	0.277885	0.422516	0.0343263	0.328982	0.153406	0.521442	0.680058	0.0920043	0.307928	0.26421	0.080676
1050	P63044	Vamp2		grey	-0.333147	0.176719	0.325546	-0.370738	-0.145223	0.0666483	-0.160095	-0.339973	0.361991	0.0774326	0.118677	0.187412	0.129883	0.565319	0.792738	0.525706	0.167475	0.139904	0.760067	0.639056
1052	B0QZW1	Gria3		grey	-0.292109	0.239508	0.285446	0.0536153	0.127849	0.246808	0.190809	-0.226036	0.11515	-0.161489	-0.00579975	0.25089	0.83266	0.613167	0.323482	0.448197	0.367113	0.649118	0.522057	0.981778
1053	Q8C0L9	Gpcpd1	M8	blue	0.0747767	0.76808	-0.222728	-0.297421	-0.69892	-0.80588	-0.736412	0.284571	0.142337	0.86687	0.699476	0.374352	0.230674	0.00124997	5.4e-05	0.000492068	0.25241	0.573154	3.24e-06	0.00123408
1054	B0R0D2	Phospho2		grey	-0.285135	0.25143	0.342427	0.000383835	-0.0983562	0.246971	0.400713	-0.36932	0.0703266	-0.316313	0.0145969	0.164233	0.998794	0.697812	0.32315	0.0993652	0.131472	0.781555	0.200968	0.954158
1055	B0R0E3	Scai	M5	green	-0.289825	0.243372	0.485899	0.551179	0.63187	0.644863	0.703157	-0.208039	-0.395897	-0.530753	-0.588564	0.040914	0.0177451	0.00490659	0.003859	0.00113285	0.40745	0.103881	0.0234394	0.0101828
1056	B0R0Y8	Sh3kbp1	M7	purple	-0.0885432	0.726807	-0.0367728	-0.569008	-0.0912001	-0.0252339	-0.359866	-0.226012	0.559487	0.00723571	0.257639	0.88482	0.013723	0.71892	0.920831	0.142419	0.367166	0.0157689	0.977268	0.301999
1057	B0V2N1	Ptprs		grey	-0.382111	0.117619	0.303564	0.129117	-0.195606	-0.209038	0.100287	-0.187466	-0.0723727	0.109375	0.309012	0.220722	0.60962	0.436647	0.405151	0.692152	0.456335	0.775352	0.665725	0.212134
1059	B1APX2	5031439G07Rik	M8	blue	0.248307	0.320457	-0.19725	-0.236664	-0.192877	-0.464138	-0.554737	0.334858	0.0565492	0.571159	0.232133	0.432726	0.344391	0.443198	0.0523396	0.0168761	0.174371	0.823636	0.0132915	0.353977
1060	Q9Z2R6	Unc119	M7	purple	-0.197458	0.432231	0.0531003	-0.64025	0.0671915	0.404959	-0.198713	-0.44866	0.704917	-0.311983	-0.0200211	0.834246	0.00420759	0.791084	0.095503	0.429251	0.0618242	0.00108695	0.207542	0.937151
1061	Q9D7X3	Dusp3	M9	red	-0.114407	0.651246	-0.0348793	-0.621918	-0.691617	-0.410943	-0.543009	-0.130262	0.544136	0.460638	0.679697	0.890717	0.00585669	0.00147544	0.0902441	0.0198742	0.606425	0.019569	0.0543811	0.00191534
1063	B1AQX9	Srcin1	M1	magenta	-0.800274	6.66e-05	0.714936	-0.277354	-0.160143	0.476351	0.283832	-0.862301	0.469161	-0.361568	0.184556	0.000854134	0.265161	0.525579	0.0456651	0.253696	4.18e-06	0.0495108	0.140403	0.463483
1064	Q69ZH9	Arhgap23		grey	0.189852	0.450518	-0.100162	-0.153021	0.356697	0.464272	0.224967	-0.0477624	0.196418	-0.502196	-0.354625	0.692518	0.544388	0.146225	0.0522626	0.369444	0.850722	0.434709	0.033688	0.148751
1065	B1AQZ0	Septin8	M6	turquoise	0.424371	0.0792145	-0.446471	0.216577	-0.140442	-0.488344	-0.222181	0.582181	-0.302015	0.467407	0.110886	0.0632628	0.388025	0.578322	0.0397606	0.375557	0.0112466	0.223205	0.0504851	0.661365
1066	P28741	Kif3a	M3	pink	0.00648004	0.979641	0.210263	0.358078	0.714798	0.658081	0.609805	-0.0667597	-0.231645	-0.608215	-0.693324	0.402341	0.144557	0.000857028	0.00298852	0.00720908	0.792399	0.355019	0.00740384	0.00141994
1067	B1AR13	Cisd3	M1	magenta	-0.534856	0.0221945	0.575452	0.0527024	-0.0612652	0.245565	0.299762	-0.502196	0.00576463	-0.179976	0.0205512	0.0124624	0.835472	0.809174	0.326003	0.226848	0.0336879	0.981888	0.474842	0.93549
1068	B1AR17	Chd3	M5	green	-0.256496	0.304226	0.382741	0.495817	0.225522	0.435313	0.576313	-0.224175	-0.372355	-0.431712	-0.318114	0.116965	0.0363888	0.368232	0.0709853	0.0123012	0.371176	0.128087	0.0736207	0.198274
1069	B1AR74	Bcas3	M9	red	-0.118347	0.639993	-0.0682277	-0.550303	-0.671033	-0.535632	-0.71961	-0.0101181	0.451193	0.643387	0.718207	0.787932	0.0179643	0.00229889	0.0219648	0.000760714	0.968216	0.0601906	0.00396783	0.000787804
1070	Q08481	Pecam1		grey	0.12817	0.612268	-0.100522	-0.252274	-0.24052	-0.2934	-0.416844	0.14027	0.0924987	0.316788	0.210714	0.691465	0.31253	0.336352	0.237342	0.0852677	0.578793	0.715075	0.200255	0.401308
1071	B1ART1	Vps13d	M5	green	-0.0564036	0.824083	0.255937	0.583479	0.376955	0.349171	0.559399	-0.0149678	-0.556798	-0.331927	-0.4661	0.305316	0.0110235	0.123073	0.155544	0.0157888	0.952994	0.0163883	0.178408	0.0512205
1072	Q6PFD5	Dlgap3	M1	magenta	-0.573226	0.012887	0.557671	-0.0194557	0.00650478	0.414376	0.349295	-0.567929	0.231998	-0.328159	0.0742428	0.016185	0.938923	0.979563	0.0873247	0.155386	0.0139436	0.354265	0.183689	0.769693
1073	B1AS29	Grik3	M9	red	-0.326386	0.18621	0.0991043	-0.620345	-0.789891	-0.643171	-0.655951	-0.183356	0.528717	0.666133	0.875086	0.695617	0.00601967	9.64e-05	0.00398401	0.00311669	0.466444	0.0240775	0.0025424	2e-06
1074	Q9D032	Ssbp3	M7	purple	-0.344801	0.161138	0.189535	-0.61785	-0.259209	0.26263	-0.22943	-0.529004	0.68387	-0.139599	0.217329	0.45129	0.00628566	0.298958	0.292396	0.359766	0.0239866	0.00175045	0.58063	0.386338
1075	B1AS67	Plekhg5		grey	0.280946	0.258765	-0.256914	0.369681	0.456834	0.243459	0.300466	0.196388	-0.32181	-0.309125	-0.435848	0.30341	0.131067	0.0566679	0.3303	0.225706	0.43478	0.192822	0.211957	0.0706002
1076	P52332	Jak1		grey	-0.141228	0.576176	0.367486	0.295192	0.291526	0.239653	0.301534	-0.0467581	-0.297439	-0.187257	-0.300647	0.133549	0.234356	0.240491	0.338151	0.22398	0.853828	0.230644	0.456848	0.225414
1077	B1ASU0	Il1rapl1	M5	green	-0.205727	0.412797	0.403181	0.399076	0.475797	0.623885	0.621247	-0.216413	-0.241517	-0.573835	-0.481658	0.097107	0.100885	0.0459529	0.00565792	0.00592571	0.388392	0.334292	0.0127697	0.0429754
1078	O55047-2	Tlk2		grey	0.273833	0.271525	-0.198881	0.118081	0.11653	-0.0705367	-0.115351	0.351772	-0.155939	0.21506	-0.177458	0.428852	0.640752	0.645175	0.780917	0.648545	0.152277	0.536645	0.391439	0.481145
1079	Q64516	Gk	M9	red	-0.14635	0.562274	0.0445764	-0.321906	-0.787792	-0.706664	-0.527883	0.0135881	0.194173	0.655742	0.751745	0.860584	0.192681	0.000103644	0.00104295	0.0243427	0.957323	0.44008	0.00312953	0.000321304
1081	Q9D0M1	Prpsap1	M8	blue	0.0213397	0.93302	-0.19128	-0.359632	-0.490164	-0.683996	-0.60758	0.183229	0.27226	0.729469	0.621665	0.447055	0.142697	0.0389183	0.00174566	0.00748284	0.466759	0.274399	0.000591347	0.00588265
1082	Q60631	Grb2	M9	red	-0.111189	0.660492	-0.0232093	-0.503095	-0.636359	-0.408624	-0.553729	-0.109766	0.458345	0.410285	0.594298	0.927166	0.0333203	0.00452128	0.092257	0.0171186	0.664593	0.0557513	0.0908122	0.00929749
1084	Q8K296	Mtmr3	M9	red	-0.310909	0.209193	0.116526	-0.337387	-0.510294	-0.570873	-0.508689	-0.0859485	0.262653	0.609644	0.651152	0.645186	0.170938	0.0304855	0.0133481	0.0311004	0.734536	0.292354	0.00722859	0.00342208
1086	P47740	Aldh3a2	M6	turquoise	0.591405	0.00973611	-0.582044	0.214596	0.0682368	-0.553051	-0.301084	0.738789	-0.372299	0.438357	0.0487319	0.0112704	0.392487	0.787904	0.0172834	0.224706	0.000461479	0.128149	0.0688128	0.847725
1087	B1ATI9	Gas7	M2	black	-0.0294442	0.907671	0.305664	0.794552	0.661756	0.533129	0.804387	0.0092669	-0.71234	-0.566819	-0.691807	0.217386	8.19e-05	0.00277753	0.0227119	5.72e-05	0.970888	0.000910043	0.0141734	0.00146918
1088	Q80Y81	Elac2		grey	-0.386302	0.113314	0.356011	-0.162383	-0.152828	0.144414	0.0426027	-0.357913	0.217164	0.0292998	0.119778	0.147057	0.519725	0.544902	0.567512	0.866703	0.144755	0.386709	0.908121	0.635926
1089	Q99LI8	Hgs	M3	pink	0.180141	0.474429	-0.150689	0.0580692	0.669156	0.463596	0.210888	0.0701281	-0.0261144	-0.401064	-0.575406	0.55061	0.818968	0.00238979	0.0526519	0.40091	0.782157	0.918077	0.0990419	0.0124712
1090	Q9Z0X1	Aifm1	M5	green	-0.530087	0.0236468	0.637015	0.262802	0.0157325	0.458319	0.639966	-0.532536	-0.0716652	-0.451943	-0.114208	0.00446708	0.292069	0.950596	0.0557669	0.0042299	0.0228919	0.777495	0.0597126	0.651818
1091	Q9CWP6	Mospd2	M1	magenta	-0.607135	0.00753866	0.680116	0.140766	-0.200078	-0.0115316	0.128532	-0.365144	-0.0850698	0.125751	0.186033	0.00189825	0.577437	0.426022	0.963778	0.611256	0.136232	0.737158	0.619051	0.459847
1092	Q99MD9	Nasp	M1	magenta	-0.593205	0.00946125	0.695446	-0.103794	0.206311	0.605992	0.320518	-0.685895	0.229819	-0.490683	-0.186849	0.00135339	0.68191	0.411443	0.00768343	0.194716	0.00167478	0.358931	0.0386803	0.457847
1093	Q02780	Nfia	M4	brown	-0.368609	0.132275	0.481959	-0.0517842	0.340407	0.748019	0.434127	-0.549142	0.23445	-0.691105	-0.357369	0.0428265	0.838303	0.166898	0.000357334	0.0718451	0.0182581	0.349057	0.00149245	0.145411
1094	B1AUE5	Pex10	M3	pink	-0.0621173	0.806567	0.284889	0.406197	0.766066	0.652886	0.692417	-0.144455	-0.299368	-0.695117	-0.677569	0.251856	0.0943975	0.00020986	0.00330902	0.00144923	0.567401	0.22749	0.00136353	0.00200427
1096	Q3UKV0	Eif2b3		grey	-0.348228	0.156739	0.320626	0.0792056	-0.485931	-0.28686	-0.0298085	-0.152238	-0.0589529	0.327366	0.407563	0.194558	0.754731	0.0408988	0.248447	0.906533	0.546474	0.816258	0.184814	0.0931879
1098	Q9QY36	Naa10		grey	-0.306404	0.216218	0.319234	0.200179	0.2256	0.15765	0.213025	-0.150567	-0.101893	-0.0548692	-0.11125	0.196611	0.425783	0.368063	0.532128	0.396042	0.550937	0.687457	0.828801	0.660316
1099	Q05AA6	Drp2		grey	-0.176451	0.483677	0.217927	0.153288	0.0659732	-0.129033	0.0597843	-0.0155979	-0.16173	0.196423	0.050309	0.385001	0.543677	0.794795	0.609853	0.813709	0.951018	0.521429	0.434696	0.842854
1101	B1AV75	2610301B20Rik	M7	purple	-0.59383	0.00936731	0.47256	-0.410905	-0.226915	0.265956	0.102795	-0.664739	0.556486	-0.192463	0.25362	0.0476636	0.0902768	0.365203	0.286102	0.684822	0.00261546	0.0164614	0.444196	0.309867
1103	Q8C0P5	Coro2a		grey	-0.0797854	0.752988	0.102343	-0.0891287	-0.449332	-0.43791	-0.312519	0.0657772	-0.0383086	0.517764	0.397099	0.686143	0.725067	0.0613878	0.0691286	0.206721	0.795393	0.880042	0.0277449	0.102741
1104	Q3UQ19	Phactr2	M4	brown	-0.0817414	0.747118	0.325565	0.541945	0.741294	0.819052	0.798882	-0.201378	-0.407938	-0.790686	-0.81447	0.187385	0.0201655	0.000430977	3.22e-05	7.01e-05	0.42296	0.0928578	9.38e-05	3.87e-05
1105	P26049	Gabra3	M5	green	-0.365012	0.136384	0.6003	0.490223	0.623996	0.758613	0.760743	-0.381398	-0.349054	-0.659554	-0.640368	0.00843811	0.0388912	0.00564691	0.00026287	0.000246683	0.118363	0.155691	0.00290241	0.00419834
1108	B1AWC8	Pde4b		grey	0.0295329	0.907393	-0.0324609	-0.29475	-0.150088	0.0910054	-0.07897	-0.14667	0.294265	-0.13407	0.106358	0.898255	0.23509	0.552219	0.719497	0.755439	0.56141	0.235897	0.595847	0.674457
1109	O08585	Clta	M4	brown	-0.440094	0.0675954	0.465861	-0.0269337	-0.068226	0.533485	0.371002	-0.550043	0.201952	-0.439524	-0.0802643	0.0513559	0.915515	0.787937	0.0226044	0.129589	0.0180296	0.42161	0.0679934	0.75155
1112	B1AWN6	Scn2a1	M5	green	-0.40408	0.0962932	0.637776	0.624492	0.523832	0.646782	0.816929	-0.315818	-0.460264	-0.581699	-0.526127	0.0044049	0.00559774	0.0256631	0.00372106	3.51e-05	0.201712	0.054603	0.0113304	0.0249083
1114	B1AX58	Pls3	M6	turquoise	0.610271	0.00715272	-0.392949	0.603809	0.282083	-0.235684	0.233256	0.688956	-0.749561	0.109609	-0.381126	0.106717	0.00796608	0.256761	0.346452	0.351588	0.00156557	0.000342033	0.665047	0.118648
1115	Q9DBS2	Tprg1l		grey	-0.282785	0.255528	0.20855	-0.0504069	0.139657	0.2737	0.233402	-0.336663	0.159572	-0.302368	-0.0163463	0.406272	0.842552	0.580471	0.271768	0.351278	0.171916	0.527075	0.222638	0.948671
1116	B1AXD8	Akirin2		grey	-0.00912712	0.971327	-0.00210206	-0.197592	0.324049	0.281889	0.0743675	-0.188438	0.207129	-0.339683	-0.199838	0.993395	0.431913	0.189567	0.257102	0.769316	0.45396	0.40955	0.167861	0.426589
1117	B1AXH1	Nhsl2	M4	brown	-0.391956	0.107685	0.428717	0.092268	0.455064	0.713487	0.452968	-0.487896	0.0513025	-0.613357	-0.44721	0.0758667	0.715757	0.0577557	0.00088497	0.059065	0.0399699	0.839788	0.00678872	0.0627744
1118	Q62036	Cep131		grey	-0.0175391	0.94493	0.0311648	-0.0955856	0.388476	0.449664	0.183521	-0.155304	0.129357	-0.43428	-0.31074	0.902299	0.70596	0.111125	0.0611726	0.466037	0.538326	0.608949	0.0717338	0.209455
1121	P18654	Rps6ka3	M9	red	-0.125145	0.620755	0.00859644	-0.209411	-0.474774	-0.234488	-0.109268	-0.103515	0.26332	0.194661	0.478235	0.972994	0.404293	0.0464887	0.348976	0.666031	0.682723	0.291085	0.438911	0.0446962
1122	B1AXV0	Frrs1l		grey	-0.519616	0.0270963	0.414011	-0.220801	-0.28191	0.240989	0.177847	-0.53728	0.36091	-0.179475	0.249203	0.0876312	0.378606	0.257064	0.335384	0.480169	0.0214834	0.14118	0.476092	0.318655
1123	B1AXZ4	Elavl2	M9	red	-0.597011	0.00890079	0.375425	-0.51931	-0.56208	-0.16892	-0.437348	-0.516271	0.587132	0.343495	0.616082	0.124725	0.0272026	0.0151891	0.502821	0.0695276	0.0282769	0.0104142	0.162836	0.00647984
1124	B1AY10	Nfx1		grey	-0.0383338	0.879964	-0.00857601	-0.14585	-0.140938	-0.281341	-0.342367	0.0782189	0.069275	0.381966	0.236984	0.973058	0.563624	0.576967	0.258068	0.164311	0.757699	0.784748	0.11777	0.343721
1125	B1AY13	Usp24	M9	red	0.159381	0.527576	-0.226295	-0.179464	-0.636315	-0.527214	-0.341477	0.186746	0.0619787	0.46316	0.501227	0.36655	0.47612	0.00452492	0.0245567	0.165483	0.458098	0.806991	0.0529041	0.0340882
1126	Q9DC11	Plxdc2	M2	black	0.0829702	0.743436	0.162349	0.845849	0.644067	0.561883	0.878843	0.0826985	-0.71228	-0.625225	-0.734923	0.519815	9.77e-06	0.00391737	0.0152325	1.59e-06	0.74425	0.000911376	0.00552574	0.000512086
1127	Q3UMF0	Cobll1	M4	brown	0.297117	0.231175	-0.285562	-0.168305	0.400973	0.536869	0.125167	-0.0481958	0.196695	-0.559376	-0.495119	0.250689	0.504401	0.099126	0.0216026	0.620693	0.849382	0.434047	0.0157939	0.036694
1128	B1AZA5	Tmem245	M5	green	-0.197627	0.431829	0.31758	0.136121	0.452589	0.814458	0.710977	-0.437517	0.0602843	-0.886545	-0.492176	0.19907	0.590185	0.0593035	3.87e-05	0.000940588	0.0694072	0.812177	9.62e-07	0.0380029
1129	Q80YE4	Aatk		grey	0.157699	0.531999	-0.245836	0.0259302	0.0405353	-0.223572	-0.284898	0.261246	-0.0907289	0.243386	0.0650931	0.325451	0.918652	0.873121	0.372499	0.251841	0.295041	0.720317	0.33045	0.797478
1130	B1AZI6	Thoc2	M5	green	-0.135071	0.59308	0.302886	0.465326	0.351534	0.313716	0.713817	-0.136108	-0.411555	-0.469392	-0.363819	0.221808	0.0516599	0.152574	0.204894	0.000877864	0.590218	0.0897184	0.0493836	0.137767
1131	B1AZP2	Dlgap4		grey	-0.568216	0.0138846	0.580048	-0.0835772	0.0323639	0.436348	0.268142	-0.583227	0.208913	-0.335984	0.0057728	0.0116213	0.74162	0.898558	0.0702413	0.282009	0.0110665	0.405437	0.172837	0.981863
1132	B1AZP2-2	Dlgap4	M1	magenta	-0.434133	0.0718411	0.472697	-0.0685535	0.1418	0.486214	0.349038	-0.542576	0.151371	-0.463143	-0.157834	0.0475902	0.786941	0.574618	0.0407642	0.155711	0.0199923	0.548787	0.0529141	0.531643
1133	E9PZ16	Hspg2		grey	0.417922	0.0843811	-0.580399	-0.397807	0.0097409	-0.141225	-0.376713	0.27538	0.36481	0.0455336	0.0799594	0.011559	0.102073	0.9694	0.576186	0.123334	0.268718	0.136618	0.857619	0.752466
1134	Q6PDN3	Mylk		grey	0.348335	0.156603	-0.323048	0.11108	6.1e-05	-0.35928	-0.182894	0.455997	-0.251001	0.272325	-0.0336114	0.191018	0.660805	0.999808	0.143117	0.467588	0.0571808	0.315062	0.27428	0.894668
1135	Q9D773	Mrpl2	M9	red	-0.387066	0.112542	0.296274	-0.333637	-0.473863	-0.132735	-0.340733	-0.333061	0.394112	0.251958	0.493708	0.232564	0.176045	0.0469691	0.599548	0.166466	0.176839	0.105592	0.313158	0.0373173
1138	B2KF50	Uhrf1bp1		grey	-0.245256	0.326631	0.29244	-0.231493	-0.0893145	0.146885	-0.035116	-0.266828	0.247845	-0.0219489	0.0691889	0.238952	0.355344	0.724515	0.560829	0.889979	0.284465	0.321387	0.931112	0.78501
1140	P35710	Sox5		grey	0.0128453	0.959654	0.091707	0.426628	0.25427	-0.140199	0.137525	0.23585	-0.461362	0.225693	-0.203927	0.717418	0.0774629	0.308587	0.578988	0.586318	0.346103	0.0539543	0.367859	0.416987
1141	Q8BR07	Bicd1	M9	red	-0.389693	0.109914	0.265737	-0.555099	-0.510871	-0.11458	-0.234815	-0.464341	0.595347	0.10313	0.51929	0.286514	0.0167895	0.0302664	0.650752	0.348285	0.0522228	0.00914249	0.683847	0.0272094
1142	B2KGA7	Zbtb8os	M6	turquoise	0.527279	0.0245362	-0.441458	0.237492	0.473947	-0.0268721	-0.00834034	0.526495	-0.364798	0.0250502	-0.403136	0.0666507	0.342655	0.0469248	0.915707	0.973798	0.024789	0.136632	0.921405	0.097148
1143	Q8VEE0	Rpe	M7	purple	0.0549686	0.828495	-0.214844	-0.526413	-0.569403	-0.309187	-0.501239	-0.0586161	0.487713	0.351664	0.492687	0.391926	0.0248156	0.0136429	0.21186	0.0340829	0.81729	0.0400556	0.152412	0.037773
1144	B2M1R6	Hnrnpk	M5	green	-0.115773	0.647337	0.119898	0.294132	0.30966	0.31332	0.562175	-0.159711	-0.138547	-0.481803	-0.247379	0.635586	0.23612	0.211126	0.205497	0.0151681	0.526712	0.583512	0.0429035	0.322327
1145	Q61990	Pcbp2	M7	purple	-0.596545	0.0089679	0.347847	-0.787298	-0.65668	-0.0797365	-0.381697	-0.662268	0.851801	0.161175	0.668444	0.157224	0.000105412	0.00307233	0.753135	0.118051	0.00274917	7.27e-06	0.522879	0.00242502
1147	B2RQ57	Abl2	M5	green	-0.508262	0.031266	0.598204	0.407707	0.380865	0.552874	0.680841	-0.469345	-0.251551	-0.556421	-0.364459	0.00873062	0.0930612	0.118921	0.0173268	0.00186893	0.0494095	0.313967	0.0164767	0.137024
1148	B2RQ71	Dip2c	M9	red	-0.384339	0.115316	0.293179	-0.441716	-0.592287	-0.375182	-0.383999	-0.27946	0.3987	0.493394	0.572868	0.237713	0.0664728	0.00960061	0.124989	0.115666	0.2614	0.101236	0.0374571	0.0129563
1149	B2RQ80	Tnik	M7	purple	-0.661906	0.00276918	0.466897	-0.598706	-0.214032	0.39792	-0.102134	-0.815432	0.743691	-0.281107	0.254775	0.0507712	0.00865981	0.39376	0.101967	0.686751	3.73e-05	0.000403384	0.25848	0.307595
1150	B2RQC6	Cad		grey	0.157293	0.533069	-0.327777	-0.0764775	-0.422204	-0.570142	-0.336469	0.275964	-0.00239964	0.444683	0.472496	0.184231	0.762946	0.0809244	0.013494	0.172179	0.267663	0.99246	0.0644559	0.0476978
1151	B2RQC7	Dip2b	M5	green	-0.0279212	0.912428	0.208646	0.578925	0.478085	0.336	0.77939	-0.0179208	-0.487413	-0.476179	-0.455179	0.406052	0.0118226	0.0447725	0.172815	0.000137405	0.943733	0.0401967	0.0457542	0.0576849
1152	Q8BZJ8	A830018L16Rik		grey	0.133755	0.59672	-0.240168	-0.235899	-0.375779	-0.299093	-0.369639	0.129364	0.238348	0.271937	0.335609	0.337083	0.346	0.124342	0.227937	0.131114	0.60893	0.340867	0.274991	0.173347
1153	B2RQG2	Phf3	M3	pink	0.446263	0.0634007	-0.385084	0.231393	0.524921	0.393928	0.275359	0.249888	-0.217418	-0.392924	-0.572069	0.114554	0.355558	0.0253028	0.10577	0.268755	0.317283	0.38614	0.106742	0.0131122
1154	Q8VBX6	Mpdz	M2	black	0.149131	0.554784	0.0346305	0.691124	0.49998	0.148822	0.447375	0.241307	-0.658876	-0.170782	-0.53268	0.891492	0.00149183	0.0346079	0.555614	0.0626657	0.334726	0.00294178	0.498054	0.022848
1155	D3Z7V4	Sgsm1	M7	purple	-0.102397	0.685984	-0.0378063	-0.685842	-0.0772877	0.211843	-0.237108	-0.33555	0.726254	-0.182256	0.164606	0.881604	0.00167674	0.760504	0.398732	0.343461	0.173427	0.000642708	0.46917	0.513946
1157	Q9Z0R6	Itsn2		grey	0.276978	0.265836	-0.14985	0.246424	0.236838	0.00119262	0.0140846	0.345573	-0.34691	0.105379	-0.279077	0.552856	0.324259	0.344027	0.996253	0.955766	0.160139	0.15842	0.677301	0.26208
1159	Q689Z5	Sbno1	M5	green	0.0540464	0.831333	0.0702631	0.508191	0.237274	0.113123	0.49261	0.112996	-0.454557	-0.244296	-0.233879	0.781748	0.0312936	0.343114	0.65493	0.0378079	0.655294	0.0580707	0.328587	0.350266
1160	B2RSH2	Gnai1		grey	-0.182352	0.46893	0.215315	0.156878	-0.371291	-0.349291	0.0472614	-0.0165053	-0.131408	0.324818	0.378019	0.390864	0.534164	0.129267	0.155392	0.852271	0.948172	0.603233	0.188457	0.121934
1161	Q6AW69	Cgnl1	M8	blue	0.233879	0.350265	-0.301129	-0.09353	-0.418193	-0.581084	-0.486543	0.415462	-0.000711458	0.665112	0.378784	0.224634	0.712025	0.084159	0.011438	0.0406077	0.0864155	0.997765	0.00259574	0.121119
1162	Q8CHG3	Gcc2	M4	brown	0.0310803	0.902563	0.214069	0.651758	0.726267	0.737015	0.78398	-0.053379	-0.537187	-0.704691	-0.83744	0.393676	0.00338223	0.000642489	0.00048415	0.000117968	0.833388	0.0215105	0.00109276	1.45e-05
1163	B2RT44	Lonrf2	M2	black	0.265059	0.287792	0.0251603	0.854458	0.712422	0.366937	0.744295	0.32464	-0.831959	-0.398007	-0.769981	0.921061	6.35e-06	0.000908226	0.134174	0.000396676	0.188714	1.86e-05	0.101885	0.000185833
1165	B2RUE8	Map4k4		grey	0.109617	0.665023	-0.022443	0.340241	0.0693665	-0.247995	-0.136107	0.325103	-0.405982	0.39216	-0.117256	0.929565	0.167119	0.78447	0.321084	0.590222	0.188049	0.0945881	0.107486	0.643103
1166	Q61315	Apc	M4	brown	-0.288452	0.245713	0.432425	0.228854	0.646047	0.92922	0.763984	-0.489659	-0.0283944	-0.911194	-0.677139	0.073093	0.361008	0.00377343	2.53e-08	0.000223665	0.0391505	0.91095	1.47e-07	0.00202262
1167	Q80TH2	Erbb2ip		grey	0.483437	0.0421011	-0.378849	0.33856	0.622594	0.505061	0.492635	0.253477	-0.271225	-0.60442	-0.69445	0.121049	0.169361	0.00578774	0.0325267	0.0377966	0.310151	0.2763	0.00788617	0.00138429
1168	B2RUJ5	Apba1	M9	red	-0.144994	0.565939	-0.0922061	-0.763961	-0.699284	-0.464006	-0.707158	-0.202894	0.635114	0.490786	0.68507	0.71594	0.000223824	0.00123954	0.0524157	0.00103076	0.419402	0.00462556	0.0386336	0.00170528
1169	Q5NCJ1	Rapgef6		grey	-0.0195882	0.938507	0.156526	0.372273	0.284029	0.310707	0.390298	-0.0532737	-0.329033	-0.325367	-0.432755	0.535093	0.128178	0.253354	0.209506	0.109315	0.833712	0.182455	0.187668	0.0728501
1170	B2RUR8	Otud7b	M3	pink	0.404029	0.0963392	-0.207751	0.538273	0.572993	0.35844	0.535818	0.294282	-0.480013	-0.483529	-0.613563	0.408114	0.0211974	0.0129321	0.144122	0.02191	0.235869	0.0437961	0.0420563	0.00676495
1171	B2RW11	Ankrd34a		grey	-0.261635	0.294296	0.243756	-0.211402	-0.0115432	0.10655	-0.0392476	-0.266269	0.18846	0.0268981	0.00089951	0.329692	0.399736	0.963742	0.6739	0.877122	0.285515	0.453908	0.915626	0.997174
1172	B2RWC4	Lrrc73		grey	-0.294992	0.234687	0.353657	0.0633887	0.142018	0.258062	0.263925	-0.246736	0.0527482	-0.245055	-0.0225817	0.14994	0.802681	0.574023	0.301178	0.289935	0.323627	0.835331	0.327039	0.929131
1173	B2RX88	Cspp1	M5	green	0.00563049	0.98231	0.203245	0.306006	0.610556	0.545977	0.543644	-0.0580791	-0.244126	-0.512027	-0.59867	0.41858	0.216845	0.00711848	0.0190785	0.0197017	0.818938	0.328934	0.0298317	0.00866491
1174	B2RXC1	Trappc11	M9	red	-0.18668	0.458261	0.0406623	-0.530778	-0.74107	-0.466587	-0.587353	-0.150482	0.494024	0.508798	0.751573	0.872727	0.0234317	0.000433627	0.0509454	0.0103782	0.551164	0.0371766	0.0310583	0.000322898
1177	B2RXW8	Ppfia1		grey	-0.0796741	0.753323	-0.00363861	-0.259839	-0.264197	0.0609486	-0.187082	-0.202503	0.224939	0.0425079	0.106297	0.988568	0.297745	0.289422	0.810143	0.457275	0.420318	0.369504	0.866998	0.674635
1178	P51954	Nek1	M4	brown	-0.196171	0.435298	0.337041	0.400085	0.512105	0.693984	0.725981	-0.286613	-0.271606	-0.677822	-0.600379	0.171405	0.0999462	0.0298025	0.00139894	0.000647225	0.248872	0.2756	0.00199351	0.00842724
1180	F8VQ70	Scaper		grey	-0.194652	0.438933	0.16184	-0.22412	-0.125339	-0.144488	-0.149402	-0.139877	0.200375	0.210713	0.185166	0.521143	0.371297	0.62021	0.56731	0.554057	0.579869	0.425321	0.401309	0.461979
1181	B2RXS4	Plxnb2		grey	0.447244	0.0627521	-0.473844	0.091497	0.0238819	-0.42132	-0.186196	0.461322	-0.260128	0.32511	-0.0158737	0.0469793	0.71804	0.925061	0.081629	0.459447	0.0539774	0.297187	0.188038	0.950153
1182	B2RXT3	Ogdhl	M8	blue	-0.0314093	0.901536	-0.0956456	-0.261689	-0.753756	-0.744958	-0.687544	0.170211	0.111735	0.830838	0.689082	0.705783	0.294193	0.000303165	0.000389421	0.00161518	0.499515	0.658921	1.95e-05	0.00156118
1184	B2RY56	Rbm25	M3	pink	0.222349	0.375187	-0.0993975	0.238895	0.798019	0.679394	0.506825	0.0148371	-0.144464	-0.748212	-0.710099	0.694757	0.339727	7.23e-05	0.0019278	0.0318272	0.953405	0.567376	0.000355384	0.000960709
1185	B2RY58	Hcn4		grey	0.210853	0.40099	-0.157687	0.373541	0.383586	0.295307	0.45691	0.121165	-0.258843	-0.449749	-0.378221	0.532031	0.126781	0.116091	0.234165	0.0566218	0.631991	0.299666	0.0611178	0.121718
1187	Q8BTM8	Flna	M6	turquoise	0.464163	0.0523253	-0.470384	0.0221774	0.0366318	-0.373893	-0.321327	0.508882	-0.192003	0.27549	-0.0621474	0.0488399	0.930396	0.885259	0.126395	0.193528	0.0310261	0.445306	0.268519	0.806475
1189	P42227	Stat3	M3	pink	0.487085	0.0403513	-0.270065	0.431089	0.574188	0.13421	0.192399	0.461426	-0.474043	-0.129859	-0.603473	0.278441	0.0740838	0.0127022	0.595462	0.44435	0.0539164	0.0468743	0.60755	0.00801034
1191	B7ZCJ1	Arhgap21	M4	brown	-0.167447	0.506608	0.350639	0.328565	0.609383	0.716848	0.606087	-0.23905	-0.198089	-0.688623	-0.605784	0.153695	0.183115	0.00726034	0.000814822	0.00767124	0.339405	0.43073	0.00157713	0.00771004
1192	P70290	Mpp1	M6	turquoise	0.686346	0.00165832	-0.651456	0.244227	0.116495	-0.366909	-0.186918	0.720913	-0.339225	0.300529	-0.0692654	0.00340205	0.328729	0.645276	0.134206	0.457677	0.000736241	0.168472	0.225604	0.784777
1194	Q8CBW3	Abi1		grey	-0.0911745	0.718996	0.088932	0.138024	0.323184	0.0954581	0.0871074	-0.0296498	-0.136219	-0.108459	-0.16005	0.725652	0.584947	0.19082	0.706336	0.731081	0.907029	0.589912	0.668371	0.525821
1195	Q8BGB8	Coq4	M2	black	0.429946	0.0749385	-0.22907	0.55501	0.477414	0.203089	0.417423	0.414035	-0.534671	-0.296432	-0.466926	0.360543	0.0168108	0.0451162	0.418945	0.0847909	0.0876113	0.0222494	0.232303	0.0507552
1196	Q9Z2V6	Hdac5		grey	0.285444	0.250894	-0.28838	-0.236284	0.172652	0.0699499	-0.195275	0.108854	0.191803	-0.0159401	-0.166923	0.245837	0.34519	0.49329	0.782699	0.437438	0.667229	0.44579	0.949944	0.507958
1199	Q9WTS6	Tenm3		grey	-0.101996	0.687154	0.145545	-0.033644	-0.251174	-0.410207	-0.123759	0.037678	-0.0742343	0.356534	0.291584	0.564447	0.894566	0.314716	0.0908794	0.62466	0.882003	0.769719	0.146422	0.240392
1200	Q78ZA7	Nap1l4	M6	turquoise	0.620863	0.00596552	-0.558113	0.325815	0.387374	-0.27405	-0.120412	0.740097	-0.459049	0.227679	-0.31711	0.016083	0.187026	0.112231	0.271131	0.634126	0.000445326	0.0553276	0.363546	0.199773
1201	B7ZNL3	Tpm1	M7	purple	-0.0855174	0.735822	-0.0624717	-0.679695	-0.236195	0.050433	-0.412585	-0.261352	0.658744	-0.0148081	0.211051	0.805483	0.00191546	0.345377	0.842471	0.0888388	0.294839	0.00294951	0.953495	0.400537
1202	B7ZNU9	Sntb2		grey	0.367321	0.133736	-0.38284	0.209269	0.0832314	-0.0225768	0.25516	0.226616	-0.230359	-0.24534	-0.153391	0.116862	0.40462	0.742655	0.929146	0.306839	0.365852	0.35777	0.326459	0.543403
1203	Q3UTJ2	Sorbs2	M8	blue	0.253552	0.310002	-0.383207	-0.277564	-0.528898	-0.587213	-0.503511	0.280946	0.131215	0.479141	0.467672	0.116482	0.264785	0.0240201	0.0104009	0.0331512	0.258764	0.603771	0.0442357	0.0503373
1204	B8JJ66	2310061I04Rik	M9	red	-0.11042	0.662707	-0.155568	-0.744423	-0.836038	-0.719728	-0.883183	-0.0564973	0.605997	0.769996	0.860431	0.537626	0.00039527	1.55e-05	0.000758466	1.2e-06	0.823795	0.00768275	0.000185744	4.63e-06
1205	Q8VHH7	Adcy3	M8	blue	0.0407948	0.872315	-0.28634	-0.626233	-0.657241	-0.736825	-0.884768	0.163911	0.488244	0.83487	0.743759	0.249344	0.00542791	0.00303855	0.000486631	1.08e-06	0.515751	0.0398075	1.63e-05	0.000402631
1206	B8QI34	Ppfia2	M7	purple	-0.33242	0.177724	0.205887	-0.406476	0.00797307	0.45497	0.131242	-0.552145	0.548995	-0.482149	0.0569959	0.412425	0.0941489	0.974952	0.0578145	0.603697	0.0175055	0.0182956	0.0427326	0.822263
1207	B9EHJ3	Tjp1	M5	green	-0.0406178	0.872865	0.235499	0.650044	0.647667	0.609973	0.687592	-0.0410616	-0.525659	-0.631571	-0.653357	0.346843	0.00349597	0.00365885	0.00718869	0.00161346	0.871487	0.0250609	0.00493321	0.00327886
1208	B9EHT4	Clip3	M3	pink	0.212425	0.397407	-0.0773549	0.504866	0.623218	0.494001	0.584623	0.162406	-0.39024	-0.48107	-0.615199	0.760301	0.0326046	0.00572468	0.037187	0.0108296	0.519666	0.109372	0.0432674	0.00657863
1209	B9EJ80	Pdzd8		grey	0.000431896	0.998643	0.0812962	0.436087	0.228273	0.1417	0.18942	0.138191	-0.409186	-0.033559	-0.305662	0.748453	0.0704285	0.362262	0.57489	0.451569	0.58449	0.0917658	0.894831	0.217389
1210	B9EJ86	Osbpl8		grey	-0.369152	0.131661	0.3662	-0.00193505	-0.466966	-0.162027	-0.0904256	-0.221826	0.00571437	0.266251	0.394497	0.135017	0.99392	0.0507326	0.520655	0.721217	0.376341	0.982046	0.285547	0.105221
1211	B9EJA2-2	Cttnbp2	M4	brown	-0.380597	0.119202	0.554771	0.564749	0.506225	0.731999	0.757776	-0.362765	-0.372395	-0.603003	-0.574347	0.0168678	0.0146102	0.0320635	0.0005534	0.000269477	0.138997	0.128042	0.00807255	0.0126718
1212	Q64487	Ptprd	M9	red	-0.44692	0.0629658	0.35709	-0.191792	-0.458331	-0.321126	-0.24524	-0.248123	0.196954	0.340058	0.562804	0.145749	0.445816	0.0557594	0.193823	0.326663	0.320825	0.433431	0.167362	0.0150303
1213	B9EJI9	Tmem229a		grey	0.219224	0.382108	-0.261833	-0.414653	0.0968795	0.0799167	-0.280112	0.070481	0.410745	-0.0492548	-0.0585831	0.293918	0.087092	0.702151	0.752594	0.260241	0.781087	0.0904154	0.846109	0.817392
1215	B9EKI3	Tmf1	M3	pink	0.367309	0.13375	-0.32194	0.176033	0.473605	0.220617	0.0590798	0.31741	-0.144511	-0.204816	-0.434118	0.192631	0.484732	0.0471064	0.379015	0.815868	0.199325	0.567247	0.414916	0.0718522
1217	Q80TL7	Mon2	M7	purple	-0.132902	0.599084	-0.0570998	-0.751687	-0.630406	-0.294598	-0.59564	-0.23809	0.672957	0.27569	0.637422	0.821944	0.000321839	0.00503787	0.235343	0.00909946	0.341407	0.00220865	0.268158	0.00443375
1218	B9EKR1	Ptprz1	M5	green	-0.33079	0.17999	0.467932	0.393519	0.549294	0.732797	0.811598	-0.415245	-0.23317	-0.744653	-0.586508	0.050192	0.106165	0.0182195	0.000541847	4.34e-05	0.086596	0.351769	0.000392746	0.0105162
1219	C0HK80	NA		grey	-0.444994	0.064247	0.431623	-0.233975	-0.150891	0.237417	0.147076	-0.512217	0.36655	-0.249583	0.133699	0.0736862	0.350062	0.550069	0.342813	0.560313	0.0297606	0.134616	0.317894	0.596875
1220	C0HKD9	NA	M2	black	0.0990311	0.695832	0.0851857	0.657288	0.278008	0.152359	0.47725	0.212789	-0.617124	-0.213672	-0.313719	0.736812	0.00303574	0.263989	0.54615	0.0452007	0.396579	0.00636478	0.394577	0.204889
1221	Q8CC27	Cacnb2		grey	0.191526	0.44646	-0.218922	-0.0633776	-0.1165	-0.183201	-0.0567523	0.191954	0.0855101	0.132221	0.145218	0.382779	0.802715	0.645259	0.466828	0.823012	0.445425	0.735844	0.600974	0.565332
1237	D0VYV6	Epb4.1l3	M6	turquoise	0.575949	0.0123692	-0.481319	0.326653	0.299537	-0.23321	-0.0680082	0.685631	-0.424493	0.195297	-0.213531	0.0431434	0.185828	0.227214	0.351685	0.788599	0.00168452	0.0791192	0.437386	0.394896
1238	D3YTL8	Spire1	M4	brown	0.00255919	0.991959	0.22414	0.425494	0.503175	0.541978	0.487793	-0.0309853	-0.35305	-0.464261	-0.553925	0.371252	0.0783393	0.0332877	0.0201567	0.0400183	0.902859	0.150691	0.052269	0.0170713
1239	Q924Z4	Cers2		grey	0.299632	0.227061	-0.397688	-0.428246	-0.103272	-0.103041	-0.362213	0.068964	0.331324	-0.002288	0.140291	0.102185	0.0762241	0.683433	0.684105	0.139644	0.785693	0.179245	0.992811	0.578735
1240	D3YTP3	Mtx3		grey	-0.247366	0.322352	0.328042	0.282974	0.378834	0.382406	0.455391	-0.271297	-0.163264	-0.42453	-0.278406	0.183854	0.255198	0.121066	0.117312	0.0575539	0.276168	0.517433	0.0790904	0.263279
1241	Q9QXA5	Lsm4	M6	turquoise	0.596437	0.00898347	-0.491702	0.478075	0.394046	-0.275218	0.0205916	0.706262	-0.587183	0.238029	-0.351511	0.0382169	0.0447779	0.105656	0.26901	0.935363	0.00105293	0.0104059	0.341533	0.152603
1242	D3YTQ3	Hnrnpdl	M7	purple	-0.45093	0.0603582	0.412609	-0.446709	-0.189521	0.270137	-0.00719583	-0.535597	0.56504	-0.140401	0.228985	0.0888187	0.0631054	0.451322	0.278307	0.977393	0.0219752	0.0145481	0.578434	0.360725
1244	Q9Z1K7	Apc2	M7	purple	-0.199949	0.426326	0.141052	-0.446457	-0.0645962	0.30173	0.0179846	-0.402233	0.558722	-0.308513	0.143896	0.576657	0.0632723	0.798994	0.223664	0.943534	0.0979703	0.0159431	0.21291	0.568916
1245	Q9Z2D8	Mbd3	M5	green	-0.0299759	0.90601	0.262192	0.529799	0.792739	0.802056	0.890881	-0.169938	-0.374716	-0.871553	-0.794569	0.293233	0.0237367	8.73e-05	6.23e-05	7.14e-07	0.500213	0.125496	2.47e-06	8.18e-05
1246	Q9R0P6	Sec11a		grey	-0.265317	0.287306	0.244162	-0.0203415	-0.311481	-0.0478162	-0.0737055	-0.215087	0.0609726	0.0907604	0.242484	0.328861	0.936147	0.208313	0.850555	0.771318	0.391378	0.810069	0.720224	0.332302
1247	Q68FD9	Kiaa1549	M1	magenta	-0.702379	0.00115365	0.638711	-0.0610156	0.137706	0.494545	0.422261	-0.696297	0.255484	-0.415108	-0.0198649	0.00432945	0.809938	0.585822	0.0369467	0.0808789	0.00132742	0.306204	0.0867105	0.93764
1248	Q9DBS9	Osbpl3		grey	0.0179861	0.943529	0.123745	0.295429	-0.0237672	0.076749	0.338516	0.0115499	-0.241473	-0.0929014	-0.0902297	0.624699	0.233962	0.92542	0.762127	0.16942	0.96372	0.334384	0.713883	0.721798
1250	Q62442	Vamp1		grey	-0.438886	0.0684401	0.400481	-0.399056	-0.239806	0.232874	0.0351638	-0.557312	0.45017	-0.146764	0.144061	0.0995797	0.100903	0.337834	0.352399	0.88983	0.0162684	0.0608463	0.561155	0.568467
1251	Q3U0K8	Ogfod1	M2	black	0.331768	0.178628	-0.0734141	0.713413	0.61311	0.153978	0.509521	0.423736	-0.730977	-0.233895	-0.642589	0.772199	0.000886568	0.00681723	0.541843	0.0307803	0.079713	0.00056848	0.350231	0.00402779
1252	Q80TS3	Lphn3	M7	purple	-0.534327	0.022352	0.345918	-0.725212	-0.392735	0.207866	-0.194454	-0.710005	0.837551	-0.173999	0.434113	0.159694	0.000660118	0.106926	0.407849	0.439406	0.00096289	1.45e-05	0.48987	0.0718556
1254	D3YTZ9	Ric3	M7	purple	-0.0683254	0.787634	-0.127687	-0.572694	-0.121179	0.109137	-0.266447	-0.266257	0.563441	-0.0940071	0.158881	0.613618	0.01299	0.631953	0.666411	0.28518	0.285536	0.0148918	0.710616	0.528888
1255	Q8K2T1	Nmral1	M7	purple	0.0896941	0.723388	-0.31562	-0.80097	-0.314916	-0.0072833	-0.517013	-0.200277	0.785219	0.00630874	0.309773	0.202011	6.49e-05	0.203073	0.977118	0.0280113	0.425552	0.000113138	0.980179	0.21095
1256	Q8VCM8	Ncln		grey	0.152749	0.545112	-0.157988	-0.274337	-0.0643495	0.0641002	-0.260725	0.0418578	0.262896	0.00364025	-0.00435647	0.531239	0.270609	0.799747	0.800508	0.29604	0.869015	0.29189	0.988562	0.986312
1257	Q3UH68	Limch1	M3	pink	0.553283	0.0172269	-0.305227	0.611501	0.863897	0.446339	0.511356	0.457856	-0.605653	-0.497027	-0.900036	0.218077	0.00700573	3.83e-06	0.0633505	0.0300836	0.0560469	0.00772672	0.035864	3.65e-07
1259	E9QP59	Lemd3		grey	-0.159103	0.528306	0.110953	-0.270754	0.312761	0.379904	-0.0118453	-0.286341	0.337342	-0.291782	-0.205971	0.661172	0.277168	0.206351	0.119932	0.962793	0.249341	0.170998	0.240059	0.412232
1261	Q91VS7	Mgst1	M6	turquoise	0.502235	0.033672	-0.373659	0.482483	0.114276	-0.497421	-0.0383373	0.72346	-0.645363	0.444585	-0.140382	0.126651	0.0425683	0.651621	0.0356943	0.879953	0.000690305	0.00382267	0.0645216	0.578486
1262	D3YU89	Cit		grey	-0.39555	0.104213	0.219282	-0.338516	-0.218688	0.0763538	-0.294582	-0.382126	0.3882	0.115423	0.253434	0.38198	0.16942	0.383303	0.763319	0.23537	0.117603	0.111402	0.648338	0.310235
1263	D3YUE4	Fam151b	M5	green	0.24692	0.323254	-0.0406344	0.673018	0.771461	0.59604	0.755258	0.142566	-0.55837	-0.69071	-0.802921	0.872813	0.00220584	0.000177378	0.00904118	0.00029018	0.572529	0.0160239	0.00150567	6.04e-05
1264	Q8CB44	Gramd4		grey	-0.248781	0.319503	0.360094	0.0379955	0.0717531	0.200473	0.0554984	-0.195087	-0.0346326	-0.0770426	-0.088889	0.142147	0.881016	0.777229	0.42509	0.826865	0.43789	0.891485	0.761242	0.725779
1265	Q8K4J6	Mkl1		grey	0.189743	0.450783	-0.224702	-0.238359	-0.0797997	-0.318819	-0.461614	0.234451	0.0807016	0.426135	0.0887013	0.370023	0.340845	0.752945	0.197226	0.0538058	0.349055	0.750237	0.0778426	0.726337
1266	Q91YT0	Ndufv1	M8	blue	0.183789	0.465374	-0.313907	-0.153777	-0.547761	-0.851059	-0.652253	0.419699	-0.0436711	0.845081	0.545163	0.204604	0.542376	0.0186128	7.55e-06	0.00334997	0.0829337	0.86339	1.01e-05	0.0192942
1267	Q0P5W1	Vps8	M8	blue	0.318133	0.198246	-0.210526	0.313495	-0.07147	-0.482234	-0.299686	0.540043	-0.45548	0.571699	0.0398209	0.401739	0.20523	0.778087	0.0426906	0.226973	0.020695	0.057499	0.0131847	0.875341
1268	Q9WVG6	Carm1		grey	0.0790395	0.755231	0.0223496	0.071515	-0.182968	-0.179326	0.0144114	0.0816988	-0.147291	0.12705	0.126356	0.929857	0.77795	0.467405	0.476466	0.95474	0.747245	0.559735	0.615405	0.617352
1269	Q6PDC0	Rundc3b	M9	red	-0.573522	0.0128298	0.506549	-0.356173	-0.459693	-0.104044	-0.255738	-0.462935	0.402362	0.243789	0.484007	0.0319359	0.146861	0.054943	0.681183	0.305707	0.0530345	0.0978524	0.329625	0.0418241
1271	E9PW37	Rasal2	M9	red	-0.0554126	0.827129	-0.171887	-0.332265	-0.469667	-0.506566	-0.485449	0.0847334	0.312163	0.575614	0.553328	0.495237	0.17794	0.0492323	0.0319289	0.041129	0.738163	0.207266	0.012432	0.0172161
1272	Q8BZH4	Pogz		grey	-0.290404	0.242389	0.405958	0.23237	0.125239	0.195647	0.172043	-0.185623	-0.194767	-0.0356979	-0.154196	0.09461	0.353472	0.620491	0.436549	0.49484	0.460854	0.438655	0.888167	0.541263
1274	Q9R1R2	Trim3		grey	-0.243343	0.330538	0.361856	0.28849	0.0787917	0.272603	0.398965	-0.212988	-0.270577	-0.249566	-0.193183	0.140064	0.245648	0.755976	0.273771	0.100988	0.396126	0.277494	0.317928	0.442462
1275	Q80V91	Dtx3		grey	0.289776	0.243455	-0.405193	0.0350706	-0.216473	-0.568903	-0.382447	0.463442	-0.101839	0.524006	0.355831	0.0952932	0.89012	0.388258	0.0137442	0.11727	0.0527409	0.687614	0.0256053	0.147277
1276	P52875	Tmem165		grey	-0.0786186	0.756497	0.19824	0.415246	-0.0998814	-0.32139	0.0168157	0.209178	-0.494745	0.350712	0.0832918	0.430371	0.0865956	0.69334	0.193436	0.947199	0.404829	0.0368582	0.153602	0.742474
1277	D3YVF0	Akap5	M5	green	-0.263738	0.290291	0.460908	0.590731	0.580444	0.572374	0.704382	-0.198289	-0.473907	-0.531403	-0.58451	0.0542216	0.00984068	0.0115511	0.0130525	0.00110075	0.430256	0.046946	0.0232388	0.0108486
1279	O55102	Bloc1s1		grey	0.245395	0.326349	-0.237255	-0.020554	0.0035423	-0.201108	-0.0573682	0.176381	-0.0243919	0.0150669	0.0653908	0.343153	0.935481	0.98887	0.423595	0.82112	0.483854	0.923465	0.952683	0.79657
1281	D3YVS7	Cystm1	M8	blue	0.374979	0.12521	-0.397201	-0.291541	-0.270047	-0.537483	-0.533091	0.403504	0.134608	0.527959	0.302569	0.102645	0.240466	0.278473	0.0214247	0.0227234	0.0968142	0.59436	0.0243182	0.222316
1283	D3YVV3	Ankrd29	M6	turquoise	0.728446	0.0006073	-0.559658	0.426622	0.572929	-0.0596594	0.206217	0.69008	-0.509683	-0.0911633	-0.477372	0.01573	0.0774674	0.0129445	0.814092	0.41166	0.00152695	0.0307183	0.719029	0.045138
1284	E9Q1U2	Synpo2	M3	pink	0.0739023	0.770723	0.0778652	0.429122	0.734344	0.503065	0.558506	0.0565159	-0.352799	-0.447058	-0.684476	0.758764	0.0755598	0.000520064	0.0333322	0.0159927	0.823738	0.151001	0.0628749	0.00172751
1286	D3YVZ9	Mrps21	M7	purple	-0.343295	0.163096	0.117779	-0.753309	-0.430293	0.0791275	-0.377959	-0.540749	0.814469	0.00358319	0.468093	0.641613	0.000307122	0.0746781	0.754966	0.121997	0.0204972	3.87e-05	0.988742	0.0501025
1287	Q8BWQ6	9030624J02Rik		grey	-0.115732	0.647456	0.253677	0.0645744	-0.324742	-0.234269	0.0502579	-0.0249246	-0.121455	0.221862	0.230346	0.309756	0.799061	0.188567	0.349439	0.843012	0.921798	0.631171	0.37626	0.3578
1288	D3YW42	Ccdc9	M4	brown	-0.405684	0.0948538	0.486212	0.0648438	0.211597	0.68615	0.577312	-0.601486	0.0878416	-0.720389	-0.304945	0.0407651	0.798239	0.399293	0.00166547	0.0121163	0.00827617	0.728895	0.000745995	0.218524
1289	Q8CAE9	Podxl2	M5	green	-0.367694	0.133312	0.541164	0.345687	0.396344	0.712451	0.761186	-0.45004	-0.144316	-0.724942	-0.456739	0.0203817	0.159992	0.103457	0.000907586	0.000243422	0.0609301	0.567777	0.000664701	0.0567259
1291	Q99P47	Cntnap4		grey	-0.159497	0.527272	0.0499998	-0.300891	-0.153017	0.185209	-0.0827707	-0.339293	0.353212	-0.145475	0.0432155	0.843809	0.225018	0.544399	0.461873	0.744034	0.16838	0.15049	0.564636	0.864803
1292	D3YWI4	Mpv17	M7	purple	-0.127641	0.613748	0.00894844	-0.559873	-0.0946635	0.234452	-0.198203	-0.319845	0.634389	-0.171965	0.0902595	0.971888	0.0156814	0.708679	0.349051	0.43046	0.195708	0.00468719	0.495038	0.721709
1293	Q91YK0	Lrrc49		grey	0.163652	0.516423	-0.210681	0.0562633	0.0353127	-0.0340714	-0.121964	0.156194	-0.0922375	0.125817	-0.0582964	0.401384	0.824514	0.889366	0.893234	0.62973	0.535969	0.715848	0.618866	0.818271
1294	D3YWN7	Map7	M4	brown	0.160001	0.52595	0.00575045	0.0979385	0.570796	0.619017	0.271208	-0.0472595	-0.0628617	-0.504242	-0.637941	0.981933	0.699038	0.0133635	0.00616006	0.276331	0.852277	0.804291	0.0328553	0.00439154
1295	D3YWQ0	Dgki	M7	purple	-0.435882	0.0705754	0.285074	-0.729039	-0.215026	0.281415	-0.216998	-0.638426	0.818919	-0.206102	0.298734	0.251535	0.000598019	0.391515	0.257937	0.38708	0.00435239	3.24e-05	0.411928	0.228524
1297	D3Z3N4	Hnrnph3	M7	purple	-0.00494344	0.984468	-0.180627	-0.730164	-0.493266	-0.280901	-0.652637	-0.103041	0.714516	0.317762	0.557916	0.473219	0.00058071	0.0375139	0.258845	0.0033251	0.684105	0.000862987	0.198798	0.0161284
1299	D3YWX2	Ylpm1	M4	brown	-0.130593	0.605503	0.298338	0.379144	0.583995	0.815075	0.736442	-0.317407	-0.234635	-0.832435	-0.683742	0.229172	0.120736	0.0109356	3.78e-05	0.000491671	0.199329	0.348666	1.82e-05	0.00175534
1300	Q925T6	Grip1		grey	-0.427829	0.0765423	0.452588	0.332726	-0.058398	-0.0108233	0.235902	-0.248971	-0.30381	0.0294104	0.0294807	0.0593042	0.177301	0.817959	0.966002	0.345992	0.319121	0.22033	0.907776	0.907557
1301	Q9JIY5	Htra2	M9	red	-0.035114	0.889986	-0.159044	-0.672227	-0.601262	-0.500707	-0.634904	-0.0810316	0.595488	0.48104	0.660228	0.528462	0.00224252	0.00830659	0.0343042	0.00464335	0.749247	0.00912175	0.0432821	0.0028637
1303	Q7TNM2	Trim46	M1	magenta	-0.586251	0.0105586	0.649576	0.0330051	-0.0614593	0.100103	0.15772	-0.373076	0.0296785	0.0464393	0.101898	0.00352756	0.896558	0.80858	0.69269	0.531942	0.127292	0.906939	0.854815	0.687442
1308	D3YXK0	Jakmip2	M5	green	-0.120255	0.634571	0.306982	0.658923	0.547729	0.493464	0.798398	-0.0785035	-0.536767	-0.563608	-0.559992	0.215308	0.00293908	0.018621	0.0374257	7.13e-05	0.756843	0.0216324	0.0148556	0.0156545
1309	D3YXK2	Safb	M4	brown	0.0893603	0.724379	0.0961609	0.637313	0.875092	0.729896	0.696498	0.0501082	-0.495156	-0.676866	-0.851198	0.704266	0.00444265	2e-06	0.0005848	0.00132136	0.843474	0.0366777	0.00203438	7.5e-06
1312	Q91YS4	Klc2	M7	purple	-0.183617	0.4658	-0.0579179	-0.585349	-0.263953	0.17458	-0.221638	-0.401202	0.66541	-0.144695	0.272561	0.819433	0.0107081	0.289883	0.4884	0.376755	0.0989151	0.00258011	0.566749	0.273848
1313	Q9D6N5	Drap1	M8	blue	-0.110757	0.661734	0.0174479	-0.0890455	-0.361673	-0.413401	-0.425603	0.0671822	-0.0113305	0.584716	0.31888	0.945216	0.725314	0.140279	0.0881467	0.078255	0.791112	0.964409	0.010814	0.197136
1314	P42337	Pik3ca	M8	blue	0.343946	0.162247	-0.285583	0.351039	0.00329554	-0.508339	-0.203207	0.573421	-0.504571	0.549167	-0.0318708	0.250652	0.153194	0.989645	0.0312358	0.418671	0.0128494	0.0327231	0.0182518	0.900096
1317	Q8BSQ9	Pbrm1	M2	black	0.132669	0.599732	0.13278	0.843234	0.682221	0.428817	0.729793	0.181307	-0.772961	-0.519076	-0.727243	0.599422	1.11e-05	0.00181414	0.075791	0.000586365	0.471527	0.000169141	0.027284	0.000626517
1319	D3Z3Z8	Polr2i	M5	green	-0.199788	0.426706	0.296804	0.124064	0.300367	0.584234	0.55511	-0.349547	0.0182973	-0.636743	-0.341013	0.23169	0.6238	0.225867	0.0108952	0.0167869	0.155069	0.942553	0.00448955	0.166096
1322	Q9Z2D3	Dfna5	M8	blue	-0.0318117	0.90028	-0.00923158	0.103157	-0.400649	-0.605198	-0.368722	0.257852	-0.212041	0.637728	0.391105	0.970999	0.683768	0.0994247	0.00778528	0.132147	0.301586	0.398281	0.00440885	0.108519
1323	O35678	Mgll		grey	-0.357383	0.145395	0.302316	0.00875715	-0.0223806	0.129082	0.276673	-0.339901	0.0774472	-0.203115	0.112412	0.222723	0.972489	0.92976	0.609718	0.266385	0.167571	0.760023	0.418885	0.656974
1324	Q7TNS7	Asic4		grey	-0.0552978	0.827482	-0.0379403	-0.19132	0.14571	0.345162	0.0367468	-0.261985	0.245699	-0.329904	-0.213471	0.881187	0.446959	0.564002	0.16067	0.884901	0.293628	0.325731	0.18123	0.395032
1325	Q922P9	Glyr1	M8	blue	-0.0616278	0.808064	-0.14037	-0.042965	-0.249668	-0.476744	-0.275648	0.136908	-0.00109647	0.480019	0.374049	0.578521	0.86558	0.317723	0.0454617	0.268234	0.588016	0.996555	0.0437929	0.126224
1326	Q9JHE7	Tssc4		grey	-0.182879	0.467624	0.195157	-0.241252	-0.0796296	0.435185	0.0664263	-0.396311	0.307868	-0.369016	-0.0694063	0.437721	0.334839	0.753457	0.071078	0.793415	0.103487	0.213918	0.131815	0.784349
1327	D3YYW8	Rbm42	M2	black	0.268445	0.281446	-0.110938	0.626348	0.351983	0.186071	0.450043	0.303028	-0.591138	-0.254318	-0.418224	0.661215	0.00541688	0.152015	0.459755	0.0609279	0.22158	0.00977734	0.308493	0.0841337
1328	Q9D882	2010107G23Rik	M7	purple	-0.297475	0.230587	0.100286	-0.720894	-0.0857061	0.254854	-0.272393	-0.511538	0.797654	-0.211276	0.209542	0.692154	0.000736589	0.735259	0.30744	0.274156	0.0300151	7.32e-05	0.400023	0.403993
1329	D3YYY8	Arhgef26	M4	brown	-0.218941	0.382738	0.220083	-0.0203012	0.353935	0.526961	0.298658	-0.327059	0.127333	-0.520905	-0.343895	0.3802	0.936273	0.149599	0.0246383	0.228648	0.18525	0.614612	0.0266515	0.162314
1330	O35144	Terf2		grey	0.0306186	0.904004	-0.066718	-0.156128	0.360089	0.338689	0.1251	-0.0917407	0.190186	-0.332549	-0.280753	0.792526	0.536144	0.142153	0.169189	0.620882	0.717319	0.449707	0.177546	0.259106
1331	Q9CY66	Gar1	M8	blue	-0.110815	0.66157	-0.0757452	-0.453304	-0.567696	-0.633002	-0.593955	0.0672132	0.345889	0.685683	0.647127	0.765155	0.0588537	0.0139916	0.00480704	0.00934868	0.791018	0.159731	0.00168258	0.00369671
1333	D3YZ62	Myo5a	M4	brown	-0.399123	0.10084	0.522916	0.19219	0.371999	0.748192	0.634218	-0.490146	0.0190433	-0.710922	-0.357115	0.0259695	0.444854	0.128481	0.000355588	0.00470183	0.0389264	0.940215	0.000941833	0.145719
1334	Q6PF93	Pik3c3		grey	0.257675	0.301929	-0.375646	-0.270063	-0.256146	-0.543948	-0.547411	0.375325	0.164156	0.572143	0.346374	0.124486	0.278443	0.304909	0.0196198	0.0187035	0.124834	0.515116	0.0130976	0.159109
1336	Q8R3B7	Brd8	M8	blue	0.322742	0.191462	-0.44669	-0.376842	-0.295528	-0.6293	-0.660101	0.417598	0.241027	0.688136	0.398522	0.0631179	0.123194	0.233799	0.00513894	0.002871	0.0846473	0.335305	0.00159422	0.101402
1337	Q8R0P4	Aamdc	M7	purple	0.217974	0.384895	-0.36253	-0.557508	-0.302905	-0.410311	-0.584253	0.157659	0.484954	0.339274	0.434447	0.139272	0.0162229	0.221776	0.0907895	0.010892	0.532103	0.0413667	0.168407	0.071613
1338	D3YZI9	Pgbd5	M7	purple	-0.370747	0.129873	0.136055	-0.779977	-0.738184	-0.200442	-0.50518	-0.44206	0.808577	0.263766	0.72987	0.590367	0.000134777	0.000469113	0.425165	0.0324791	0.0662372	4.88e-05	0.290238	0.000585198
1339	Q3ULF4	Spg7		grey	0.00644137	0.979763	-0.0116649	0.418488	0.0468145	-0.23559	0.18781	0.245232	-0.347187	0.186475	0.0566775	0.963359	0.0839183	0.853654	0.34665	0.455495	0.326679	0.158066	0.458763	0.823241
1340	D3YZP9	Ccdc6	M6	turquoise	0.714794	0.000857121	-0.743799	-0.0873601	0.324636	-0.137088	-0.359207	0.634144	-0.0315321	0.180013	-0.2768	0.000402182	0.730328	0.188721	0.587522	0.143203	0.0047082	0.901153	0.474748	0.266156
1341	Q61337	Bad		grey	0.0509793	0.840785	0.0519676	0.412973	0.0536166	0.0145624	0.272898	0.113411	-0.358635	-0.0970695	-0.126804	0.837737	0.0885096	0.832656	0.954266	0.273232	0.654103	0.143888	0.701592	0.616095
1342	D3YZU4	Shank1	M4	brown	-0.632173	0.0048798	0.684818	0.274332	0.381526	0.74557	0.680986	-0.644285	-0.0183593	-0.646187	-0.352183	0.0017147	0.270617	0.11823	0.000382818	0.00186313	0.00390135	0.942359	0.00376344	0.151766
1343	D3YZU6	Haghl	M4	brown	-0.300696	0.225335	0.48927	0.35368	0.596616	0.796117	0.723481	-0.41035	-0.184389	-0.75511	-0.60417	0.0393301	0.149913	0.00895767	7.74e-05	0.000689943	0.0907558	0.463893	0.000291445	0.00791887
1344	Q63959	Kcnc3	M9	red	0.0437507	0.863143	-0.126924	-0.473674	-0.640308	-0.548295	-0.709448	0.0969755	0.325567	0.657032	0.599213	0.615759	0.0470698	0.00420311	0.0184749	0.000975874	0.701869	0.187382	0.00305107	0.00858878
1345	Q91Z69	Srgap1	M5	green	-0.547101	0.0187841	0.708324	0.260832	0.299601	0.649471	0.7642	-0.615044	-0.0663105	-0.670671	-0.31783	0.0010025	0.295835	0.22711	0.00353467	0.000222201	0.00659619	0.793767	0.00231619	0.198698
1346	D3YZZ5	Tmed7		grey	0.0896728	0.723451	-0.0802034	-0.261828	-0.221993	0.0981324	-0.163376	-0.103933	0.244146	-0.0534241	0.0182086	0.751733	0.293928	0.375971	0.698469	0.517141	0.681507	0.328894	0.833249	0.942831
1347	Q6EDY6	Lrrc16a	M4	brown	-0.136369	0.5895	0.272434	0.0384728	0.322926	0.500951	0.154452	-0.197927	0.0464792	-0.282521	-0.353254	0.27408	0.879531	0.191194	0.0342025	0.540584	0.431116	0.854692	0.255992	0.150439
1348	P41216	Acsl1		grey	-0.00650575	0.97956	0.0740681	-0.115905	-0.300374	-0.176115	-0.213472	0.0103326	0.0147458	0.172873	0.212681	0.770221	0.64696	0.225855	0.484524	0.39503	0.967542	0.953691	0.492728	0.396825
1350	Q8K400	Stxbp5		grey	0.109263	0.666045	-0.255211	-0.44111	-0.375971	-0.413736	-0.516329	0.12546	0.388786	0.455498	0.467798	0.306738	0.0668909	0.124134	0.0878633	0.0282558	0.619869	0.110816	0.0574875	0.0502666
1352	O88545	Cops6	M2	black	0.277944	0.264104	-0.0567588	0.607505	0.361527	0.194486	0.559476	0.286493	-0.589812	-0.325953	-0.44176	0.822992	0.0074922	0.140451	0.439331	0.0157714	0.249079	0.0099846	0.186829	0.0664428
1354	D3Z0G6	Rgs12		grey	0.173492	0.491156	-0.092192	0.197276	0.0103726	-0.299699	-0.276254	0.366562	-0.323139	0.393599	0.0198704	0.715982	0.432664	0.967416	0.226952	0.267139	0.134603	0.190885	0.106088	0.937623
1356	D3Z0L4	Chchd3	M3	pink	0.401599	0.0985502	-0.322001	0.344012	0.593395	0.312906	0.279052	0.306002	-0.248692	-0.368966	-0.490417	0.192543	0.162162	0.00943267	0.206128	0.262126	0.216852	0.319682	0.131872	0.0388021
1357	Q80X71	Tmem106b		grey	0.254658	0.307824	-0.341048	0.0192532	-0.050089	-0.316659	-0.320695	0.34878	-0.135232	0.310838	0.0972861	0.166049	0.939557	0.843533	0.200449	0.194457	0.156038	0.592635	0.209303	0.700955
1358	D3Z0M9	Ddx23		grey	0.360915	0.141173	-0.489642	-0.310538	0.105528	0.0961261	-0.225354	0.162259	0.291839	-0.117047	-0.125611	0.0391582	0.209767	0.676868	0.704368	0.3686	0.520049	0.239963	0.643699	0.619446
1359	D3Z0Q9	Slc9a6	M3	pink	-0.117403	0.642684	0.195139	0.159266	0.482757	0.209651	0.218111	-0.0252644	-0.133617	-0.17168	-0.291862	0.437764	0.527878	0.0424336	0.403743	0.384589	0.920735	0.597102	0.495765	0.239925
1360	D3Z0V7	Tsc22d1	M4	brown	-0.469436	0.0493597	0.655935	0.37376	0.45203	0.833738	0.799663	-0.553694	-0.176017	-0.781424	-0.540133	0.00311767	0.126541	0.0596577	1.72e-05	6.81e-05	0.0171271	0.484772	0.000128484	0.0206697
1361	Q6PDH0	Phldb1	M3	pink	0.429832	0.0750242	-0.314543	0.336035	0.816412	0.610298	0.540888	0.177921	-0.258632	-0.730517	-0.790771	0.203638	0.172767	3.58e-05	0.00714945	0.0204586	0.479982	0.300074	0.000575369	9.35e-05
1362	D3Z118	Ica1	M5	green	-0.206844	0.410208	0.44449	0.510667	0.385246	0.343639	0.518709	-0.0611534	-0.477029	-0.223912	-0.450506	0.0645862	0.0303436	0.114388	0.162647	0.0274123	0.809516	0.0453144	0.371752	0.0606306
1364	D3Z183	Mfsd6	M4	brown	-0.305872	0.217057	0.490698	0.449475	0.409523	0.676685	0.67465	-0.363393	-0.283181	-0.616944	-0.473728	0.0386735	0.0612953	0.0914724	0.0020422	0.00213172	0.138264	0.254835	0.00638459	0.0470407
1366	Q9JLQ2	Git2		grey	0.128434	0.611529	-0.104272	0.0121731	-0.0259394	0.17573	0.079269	-0.0707014	-0.00804335	-0.220134	-0.142198	0.68052	0.961764	0.918624	0.485495	0.75454	0.780418	0.974731	0.380084	0.573532
1368	Q9D6K7	Ttc33	M3	pink	0.0897346	0.723267	0.139166	0.341139	0.547784	0.379562	0.417216	0.0290863	-0.351472	-0.465525	-0.545013	0.581815	0.165929	0.0186068	0.120294	0.0849611	0.908788	0.152652	0.0515465	0.0193341
1369	Q9Z0U0	Xpr1	M1	magenta	-0.443719	0.0651062	0.546479	-0.00235637	0.231657	0.528546	0.316381	-0.517941	0.0744763	-0.37707	-0.287628	0.0189466	0.992596	0.354992	0.0241314	0.200865	0.0276825	0.768987	0.12295	0.247126
1371	Q9D710	Tmx2	M9	red	-0.113873	0.652779	-0.115102	-0.603538	-0.660383	-0.694398	-0.743391	-0.000311472	0.486159	0.741246	0.779071	0.649257	0.00800184	0.0028549	0.00138593	0.000406757	0.999021	0.0407903	0.000431543	0.00013885
1374	Q9WUU8	Tnip1	M4	brown	-0.112341	0.657177	0.186623	0.21249	0.434523	0.588239	0.494356	-0.270594	-0.12799	-0.604822	-0.470892	0.4584	0.397258	0.0715577	0.010235	0.0370301	0.277463	0.612772	0.00783393	0.0485634
1375	D3Z2Z1	Clip1	M3	pink	0.0591938	0.815519	0.17641	0.63405	0.920599	0.773067	0.834345	-0.0192139	-0.502886	-0.772593	-0.900869	0.483782	0.00471626	6.18e-08	0.000168576	1.67e-05	0.93968	0.0334055	0.000171133	3.42e-07
1376	Q9CQF4	1700021F05Rik	M1	magenta	-0.487461	0.0401744	0.53571	0.182535	-0.170727	0.108373	0.254226	-0.377539	-0.1483	0.0252838	0.0391823	0.021942	0.468477	0.498196	0.668621	0.308675	0.122447	0.557017	0.920674	0.877326
1377	Q921C5	Bicd2	M3	pink	0.485044	0.0413233	-0.300426	0.488414	0.492091	0.196271	0.438963	0.426458	-0.527502	-0.339227	-0.568776	0.225771	0.0397279	0.0380414	0.435058	0.0683861	0.0775939	0.0244644	0.168469	0.0137702
1378	D3Z392	Rnf7		grey	-0.0241819	0.924122	0.103568	0.11427	-0.161618	0.0468855	0.15425	-0.0526533	-0.0784173	-0.147113	0.0843722	0.682571	0.65164	0.521721	0.853434	0.54112	0.835623	0.757102	0.560214	0.739243
1379	Q99PJ0	Ntm	M7	purple	-0.743473	0.00040584	0.518071	-0.718811	-0.566942	-0.00352962	-0.378557	-0.745829	0.799702	0.157053	0.646798	0.0276367	0.000776049	0.0141478	0.98891	0.12136	0.000380055	6.8e-05	0.533702	0.00371994
1380	Q9DCL8	Ppp1r2		grey	0.189517	0.451333	-0.200899	0.248223	0.135339	-0.241449	-0.0506215	0.338419	-0.311986	0.338561	-0.107403	0.424085	0.320626	0.592341	0.334434	0.841889	0.16955	0.207538	0.16936	0.671427
1382	Q8C170	Myo9a	M4	brown	-0.248417	0.320234	0.51305	0.653209	0.655424	0.627625	0.74241	-0.174295	-0.531094	-0.521512	-0.654329	0.029451	0.00328831	0.0031491	0.0052952	0.000417938	0.489122	0.023334	0.0264442	0.00321728
1383	D3Z3B8	Dlg1	M5	green	-0.151283	0.549022	0.228909	0.525826	0.266513	0.288397	0.631851	-0.111223	-0.396434	-0.347969	-0.329856	0.36089	0.0250064	0.285055	0.245808	0.00490834	0.660395	0.103371	0.157069	0.181298
1388	Q9WUQ2	Preb		grey	0.05812	0.818812	-0.0326557	-0.00444119	-0.359449	-0.296751	-0.218588	0.108465	-0.0109473	0.284586	0.319059	0.897648	0.986046	0.142916	0.231778	0.383526	0.668354	0.965612	0.252382	0.196871
1389	P54285	Cacnb3		grey	-0.215848	0.389663	0.017291	-0.164111	-0.453146	-0.228399	-0.29759	-0.132775	0.190814	0.362022	0.408128	0.945708	0.515232	0.0589529	0.361989	0.230398	0.599438	0.448184	0.139869	0.0926916
1390	P56581	Tdg	M1	magenta	-0.687552	0.00161491	0.737788	0.137033	0.205477	0.564125	0.463637	-0.636567	0.0439544	-0.411983	-0.206671	0.000474161	0.587672	0.413378	0.0147439	0.052628	0.00450403	0.862512	0.0893524	0.410609
1391	Q9CQY6	Uqcc2		grey	0.365588	0.135721	-0.55367	-0.0583797	-0.280835	-0.619871	-0.373871	0.472935	-0.0198054	0.463232	0.376597	0.0171331	0.818016	0.258961	0.00606943	0.126419	0.0474628	0.937826	0.0528623	0.123458
1393	D3Z6H3	Dctn6	M5	green	0.0941636	0.710154	0.0145174	0.572035	0.205809	-0.0504094	0.51767	0.183259	-0.552978	-0.102273	-0.228085	0.954407	0.0131187	0.412607	0.842544	0.0277781	0.466685	0.0173014	0.686345	0.362668
1394	Q3ZK22	Vezt	M1	magenta	-0.612607	0.0068758	0.675872	0.0123413	0.0471818	0.314075	0.225712	-0.484115	0.104489	-0.0747558	-0.0392874	0.00207755	0.961236	0.852517	0.204349	0.367819	0.0417717	0.679888	0.768143	0.876999
1396	D3Z4S3	Ptrhd1	M5	green	-0.108569	0.668053	0.371935	0.683821	0.573154	0.542458	0.727728	-0.055433	-0.601294	-0.519654	-0.629362	0.128552	0.00175233	0.0129009	0.0200247	0.000618716	0.827066	0.00830222	0.0270829	0.00513323
1397	Q9R020	Zranb2	M5	green	-0.162777	0.5187	0.390588	0.591492	0.696883	0.685124	0.806951	-0.172136	-0.43286	-0.637766	-0.73491	0.109029	0.00972275	0.00130978	0.00170327	5.19e-05	0.494603	0.0727728	0.00440573	0.000512264
1398	D3Z4U5	Jakmip1		grey	-0.0246841	0.92255	-0.0988388	-0.212848	0.273367	0.281866	-0.0216249	-0.160733	0.308675	-0.296036	-0.140624	0.696396	0.396444	0.272375	0.257142	0.932127	0.524034	0.212657	0.232957	0.577825
1399	Q9QXJ4	Arl10		grey	-0.45902	0.0553452	0.317621	-0.264879	-0.382003	-0.123907	-0.198849	-0.37607	0.314333	0.206424	0.428747	0.19901	0.288131	0.117732	0.624242	0.428929	0.124026	0.203957	0.411182	0.0758439
1401	Q91WM6	Eva1a		grey	0.426218	0.0777784	-0.456651	-0.245318	0.353241	0.119966	-0.207524	0.237917	0.204621	-0.145563	-0.261615	0.0567797	0.326504	0.150454	0.635391	0.408638	0.341768	0.41537	0.5644	0.294335
1403	D3Z5F7	Gm20521	M7	purple	-0.403988	0.0963767	0.202597	-0.89472	-0.53617	-0.0307817	-0.587067	-0.534411	0.90362	0.197081	0.542774	0.420098	5.43e-07	0.0218066	0.903494	0.0104247	0.0223267	2.76e-07	0.433127	0.0199383
1407	Q61103	Dpf2		grey	0.160701	0.524118	-0.227855	-0.292261	-0.255551	-0.367726	-0.416917	0.195329	0.198544	0.439464	0.326028	0.363165	0.239252	0.306073	0.133276	0.0852082	0.43731	0.429651	0.068035	0.186722
1408	Q5RJI5	Brsk1	M4	brown	-0.109922	0.664143	0.259577	0.27563	0.685877	0.765042	0.675068	-0.234636	-0.08563	-0.733704	-0.621232	0.29825	0.268266	0.00167545	0.000216553	0.00211308	0.348663	0.735486	0.000528977	0.00592733
1412	Q99JH7	Clstn3		grey	0.398549	0.101377	-0.224321	0.375037	0.337597	0.0935019	0.277217	0.350599	-0.389884	-0.215226	-0.310154	0.370857	0.125147	0.170655	0.712109	0.265407	0.153744	0.109724	0.391063	0.210361
1414	D3Z641	Tspan5	M8	blue	0.247554	0.321974	-0.328023	-0.122685	-0.458437	-0.821691	-0.598558	0.500604	-0.0726746	0.853723	0.515359	0.183882	0.62769	0.0556958	2.89e-05	0.0086807	0.0343469	0.774438	6.59e-06	0.0286056
1415	Q9QZ88	Vps29	M8	blue	-0.086221	0.733723	-0.0286474	-0.372452	-0.751967	-0.744503	-0.694593	0.067609	0.221023	0.781768	0.754412	0.910159	0.12798	0.000319254	0.000394384	0.00137982	0.789813	0.378116	0.000127021	0.000297435
1417	Q9DCT6	Bap18	M7	purple	-0.0182662	0.942651	-0.10929	-0.559786	-0.185023	-0.018341	-0.301742	-0.185052	0.490165	0.0097206	0.18044	0.66597	0.0157011	0.46233	0.942416	0.223645	0.46226	0.0389179	0.969464	0.473684
1418	D3Z6G3	Mapre3		grey	-0.0894383	0.724147	0.0248028	-0.195636	0.195346	0.118485	-0.087427	-0.139907	0.20655	-0.141396	-0.0392752	0.922179	0.436575	0.437269	0.639601	0.730129	0.579787	0.41089	0.57572	0.877037
1419	D3Z6I8	Tpm3	M1	magenta	-0.636383	0.00451931	0.607064	-0.430567	-0.0318178	0.652923	0.236056	-0.845972	0.60598	-0.543419	-0.0148363	0.0075476	0.0744736	0.900261	0.00330665	0.345668	9.71e-06	0.00768498	0.0197627	0.953407
1421	P70392	Rasgrf2	M2	black	0.184918	0.462589	0.00165819	0.728939	0.392567	0.211658	0.634022	0.23785	-0.647402	-0.335225	-0.41854	0.99479	0.000599564	0.107089	0.399152	0.00471868	0.341908	0.00367743	0.17387	0.0838759
1422	Q8BM55	Tmem214	M4	brown	-0.503115	0.033312	0.631124	0.474255	0.401758	0.574639	0.634918	-0.428392	-0.262526	-0.458998	-0.378819	0.0049732	0.046762	0.0984044	0.0126162	0.00464223	0.0761135	0.292595	0.0553582	0.121081
1424	Q06180	Ptpn2	M7	purple	0.100268	0.692207	-0.345877	-0.639597	-0.450065	-0.455083	-0.583829	0.0651254	0.570919	0.404684	0.521778	0.159748	0.00425901	0.060914	0.0577442	0.0109638	0.79738	0.013339	0.0957491	0.0263536
1426	D3Z7J7	Dohh	M5	green	-0.0140365	0.955916	0.143148	0.441332	0.341408	0.21199	0.496819	-0.0353004	-0.434107	-0.30635	-0.382034	0.570947	0.0667376	0.165574	0.398397	0.0359538	0.889405	0.07186	0.216302	0.117699
1427	Q91W40	Klc3	M2	black	0.250385	0.316289	-0.182657	0.538553	0.371417	0.0704785	0.330027	0.272467	-0.57087	-0.208282	-0.427992	0.468174	0.0211174	0.129127	0.781094	0.181058	0.274021	0.0133488	0.406888	0.0764175
1428	D3Z723	Nfyb	M1	magenta	-0.519948	0.026981	0.62334	0.0274779	-0.0411896	0.167581	0.220372	-0.399658	-0.00547404	-0.0820276	0.0291795	0.00571242	0.913814	0.871089	0.506262	0.379558	0.100342	0.982801	0.74626	0.908497
1430	D3Z742	Mb21d2	M3	pink	-0.26372	0.290325	0.368463	0.353998	0.513266	0.302772	0.349486	-0.128928	-0.281682	-0.20192	-0.359368	0.132439	0.149521	0.029371	0.22199	0.155146	0.610147	0.257467	0.421687	0.143012
1431	D3Z780	Eif2b4	M7	purple	0.0705663	0.780828	-0.278955	-0.54344	-0.194025	-0.357437	-0.679364	0.0949354	0.479088	0.44564	0.383437	0.262299	0.0197571	0.440436	0.14533	0.00192903	0.707877	0.0442625	0.0638156	0.116245
1433	P61957	Sumo2	M3	pink	0.407905	0.0928867	-0.179278	0.57128	0.862073	0.49217	0.560832	0.329073	-0.560329	-0.549027	-0.863077	0.476586	0.0132674	4.23e-06	0.0380055	0.0154659	0.182398	0.0155786	0.0182874	4.01e-06
1434	Q9Z2Q5	Mrpl40	M6	turquoise	0.472242	0.0478342	-0.421434	0.269988	0.163279	-0.327172	-0.294993	0.582331	-0.395438	0.339916	-0.150644	0.0815382	0.278582	0.517392	0.185089	0.234686	0.0112207	0.10432	0.16755	0.550732
1435	F8WI56	Dip2a	M7	purple	-0.0776277	0.759479	-0.0153435	-0.493873	0.132982	0.437591	-0.0161979	-0.34389	0.6226	-0.424881	-0.0721709	0.951816	0.0372437	0.598862	0.0693549	0.949136	0.16232	0.00578717	0.078816	0.775963
1436	D3Z7H4	Gsg1l	M9	red	-0.40644	0.094181	0.323548	-0.167227	-0.654049	-0.323257	-0.227036	-0.275998	0.160304	0.291104	0.590901	0.190292	0.507173	0.0032349	0.190714	0.36494	0.267601	0.525156	0.241203	0.00981425
1438	D3Z7P3	Gls		grey	-0.612044	0.00694167	0.475953	-0.149112	-0.367875	-0.0407194	0.0575551	-0.509712	0.247853	-0.00421069	0.440618	0.0458721	0.554836	0.133106	0.87255	0.820546	0.0307073	0.321371	0.98677	0.0672315
1442	Q3TBD2	Hmha1		grey	-0.448512	0.061921	0.442779	-0.292268	-0.344627	0.061918	-0.114502	-0.490228	0.262813	0.0063104	0.26458	0.0657455	0.239241	0.161362	0.807177	0.650976	0.038889	0.292049	0.980174	0.288696
1444	Q9D7P6	Iscu	M4	brown	-0.00680811	0.978611	0.111681	-0.010156	0.442163	0.644372	0.507702	-0.28774	0.0899305	-0.769628	-0.452984	0.659076	0.968096	0.066166	0.0038949	0.0314835	0.246933	0.722686	0.000187898	0.0590546
1445	D3Z7X0	Acad12		grey	0.279656	0.261051	-0.244983	0.0318683	0.115862	0.257703	0.178268	0.077811	-0.033092	-0.354769	-0.211129	0.327187	0.900104	0.647083	0.301876	0.479114	0.758928	0.896287	0.148574	0.40036
1446	G3X922	Dnajc13	M2	black	0.102836	0.684704	0.139684	0.664189	0.232483	0.149971	0.577394	0.179035	-0.649132	-0.258346	-0.330918	0.580396	0.00264474	0.353232	0.552532	0.0121013	0.477193	0.00355773	0.300627	0.179812
1447	D5MCW4	Cuta	M5	green	0.032101	0.899378	0.265309	0.658599	0.722804	0.612563	0.840479	-0.0122977	-0.581557	-0.640659	-0.771206	0.28732	0.00295803	0.000701909	0.00688088	1.26e-05	0.961373	0.0113552	0.00417572	0.00017881
1448	Q9DB25	Alg5		grey	0.141156	0.576374	0.0131523	0.493424	0.0656426	-0.343133	0.0734811	0.415121	-0.566093	0.34514	-0.0624112	0.958691	0.0374436	0.795803	0.163308	0.771997	0.0867003	0.0143254	0.160699	0.805668
1449	Q0VE29	Samd12	M8	blue	0.235112	0.347659	-0.416177	-0.25489	-0.544433	-0.851714	-0.769202	0.430952	0.0885836	0.896271	0.599428	0.0858204	0.307369	0.0194894	7.3e-06	0.00019042	0.0741854	0.726687	4.85e-07	0.0085588
1453	Q8R0X7	Sgpl1		grey	0.254171	0.308782	-0.00800008	0.532684	0.371568	0.273218	0.500995	0.170552	-0.503465	-0.419273	-0.489967	0.974867	0.0228469	0.128959	0.272647	0.0341843	0.498642	0.0331698	0.0832788	0.0390087
1454	Q9Z210	Pex11b		grey	-0.15915	0.528182	0.134197	-0.120031	-0.513707	-0.239645	-0.231172	-0.0537859	0.109565	0.367622	0.361157	0.595498	0.635206	0.0292083	0.338168	0.356029	0.832135	0.665173	0.133393	0.140888
1455	O09117-2	Sypl1	M6	turquoise	0.705334	0.00107632	-0.616722	0.257274	0.0716915	-0.521457	-0.231828	0.831027	-0.437088	0.467224	-0.0565622	0.00640898	0.30271	0.777416	0.0264629	0.354628	1.94e-05	0.0697128	0.0505879	0.823596
1456	Q6PAM0	Prkab2		grey	0.162893	0.518398	-0.316811	-0.159589	-0.358057	-0.636104	-0.531683	0.333159	0.0456562	0.628563	0.486306	0.20022	0.527032	0.144582	0.00454248	0.0231527	0.176704	0.857239	0.00520724	0.0407201
1460	P82343	Renbp		grey	0.194907	0.43832	-0.162512	0.375051	-0.112566	-0.432256	0.155656	0.373125	-0.432766	0.260386	0.135164	0.519388	0.125131	0.65653	0.0732176	0.537393	0.127238	0.0728418	0.29669	0.592824
1463	Q91X20	Ash2l		grey	0.192108	0.445053	-0.17629	0.053893	-0.139545	-0.356989	-0.20721	0.279785	-0.121988	0.247907	0.158274	0.484083	0.831805	0.580777	0.145871	0.409362	0.260822	0.629661	0.321261	0.530485
1464	Q05BC3	Eml1	M4	brown	-0.463391	0.0527704	0.501994	-0.00554578	0.286496	0.702499	0.507083	-0.62037	0.209628	-0.652343	-0.315843	0.0337711	0.982576	0.249073	0.00115042	0.0317259	0.00601704	0.403795	0.0033441	0.201674
1467	Q0VF51	Rims2	M4	brown	-0.501983	0.0337754	0.415831	-0.317279	-0.0456248	0.546058	0.294972	-0.671281	0.515543	-0.520308	0.0524539	0.0861078	0.19952	0.857336	0.0190572	0.23472	0.00228708	0.0285389	0.0268568	0.836238
1468	P41778-2	Pbx1		grey	0.0361322	0.886814	0.00115421	0.139219	0.432697	0.357179	0.32842	-0.057758	-0.00660106	-0.42547	-0.312611	0.996373	0.581671	0.0728929	0.145641	0.18332	0.819924	0.979261	0.0783581	0.20658
1469	Q5SP85	Ccdc85a	M7	purple	-0.467756	0.0502902	0.226951	-0.875686	-0.480557	0.142865	-0.430918	-0.661685	0.943475	-0.0211379	0.468153	0.365125	1.93e-06	0.0435231	0.571718	0.0742111	0.00278152	4.39e-09	0.933652	0.0500691
1470	H3BKQ5	Ggact	M6	turquoise	0.606493	0.0076197	-0.688592	-0.0502134	-0.219054	-0.693839	-0.443734	0.650153	-0.130952	0.494736	0.293429	0.00157824	0.843149	0.382487	0.00140354	0.0650961	0.00348862	0.604504	0.0368624	0.237293
1473	Q6PEB6	Mob4	M7	purple	-0.450749	0.0604742	0.207215	-0.818397	-0.802244	-0.412355	-0.71202	-0.406374	0.785021	0.580344	0.836357	0.409351	3.31e-05	6.19e-05	0.089035	0.000917129	0.0942394	0.000113898	0.0115687	1.53e-05
1474	Q61301-3	Ctnna2	M1	magenta	-0.703404	0.00112631	0.737515	0.0403771	0.167904	0.483319	0.411876	-0.64285	0.142407	-0.394353	-0.0665911	0.000477664	0.873613	0.505432	0.0421587	0.0894437	0.00400806	0.572962	0.10536	0.792913
1477	E0CXE3	Cntn6	M4	brown	-0.103496	0.682778	0.148717	-0.044736	0.311286	0.502865	0.382174	-0.260966	0.174908	-0.609593	-0.272468	0.555896	0.860089	0.208613	0.0334141	0.117553	0.295578	0.48757	0.00723476	0.274018
1479	P13707	Gpd1		grey	-0.169896	0.500319	0.332888	0.429381	-0.0580784	-0.0384592	0.388742	-0.0492888	-0.400896	-0.0959096	0.00982591	0.177078	0.0753641	0.81894	0.879574	0.110859	0.846004	0.0991971	0.705006	0.969133
1481	E0CZ61	Umad1	M4	brown	-0.532235	0.0229836	0.553316	-0.130283	0.337424	0.757058	0.388152	-0.666561	0.319706	-0.638097	-0.275371	0.017219	0.606367	0.170888	0.000275251	0.111449	0.00252033	0.195914	0.00437889	0.268733
1483	E0CXZ1	Fsd1l	M5	green	-0.246128	0.32486	0.308361	0.37922	0.468787	0.644719	0.770239	-0.320852	-0.182211	-0.696962	-0.460225	0.213147	0.120655	0.0497175	0.00386951	0.000184334	0.194226	0.469281	0.00130742	0.0546263
1484	E0CXZ5	Samhd1	M5	green	-0.0218672	0.931368	0.290824	0.672056	0.710011	0.602321	0.850119	-0.0292016	-0.572045	-0.688987	-0.719304	0.241678	0.00225052	0.000962754	0.00816365	7.91e-06	0.908428	0.0131168	0.00156449	0.00076656
1486	Q9CQX5	Cldnd1	M9	red	-0.447417	0.062638	0.329294	-0.358791	-0.695018	-0.340069	-0.259876	-0.318012	0.346592	0.359034	0.683419	0.182087	0.143702	0.00136658	0.167347	0.297673	0.198426	0.158828	0.143411	0.00176769
1489	P50096	Impdh1	M7	purple	-0.342608	0.163995	0.119918	-0.574525	-0.334265	-0.0359458	-0.417982	-0.38486	0.598233	0.159201	0.373311	0.635529	0.0126379	0.175183	0.887395	0.0843317	0.114782	0.0087266	0.528049	0.127033
1490	Q9ER69	Wtap		grey	0.0880546	0.728261	-0.125906	-0.246267	0.338376	0.375259	0.0219831	-0.134915	0.312034	-0.429354	-0.232561	0.618616	0.324577	0.169608	0.124906	0.931005	0.593511	0.207464	0.0753848	0.353065
1491	Q8C6G8	Wdr26	M5	green	-0.285808	0.250262	0.512149	0.660602	0.590295	0.722229	0.952015	-0.314661	-0.49062	-0.790436	-0.644835	0.0297861	0.00284245	0.00990881	0.000712201	1.22e-09	0.20346	0.0387094	9.46e-05	0.00386104
1492	E0CYP1	Ccdc127	M4	brown	-0.330276	0.180709	0.347387	-0.199096	0.135814	0.644138	0.297355	-0.592937	0.352325	-0.56619	-0.213956	0.15781	0.428343	0.59103	0.00391216	0.230783	0.00950187	0.15159	0.0143051	0.393932
1493	F7B6A4	Kctd17		grey	-0.256741	0.303747	0.214441	-0.371566	-0.43763	-0.195961	-0.435303	-0.188037	0.28025	0.371119	0.381123	0.392836	0.128961	0.0693272	0.435799	0.0709927	0.45494	0.259996	0.129458	0.118651
1494	E9QJQ9	Wnk2	M3	pink	0.356736	0.146177	-0.251834	0.367252	0.728298	0.479007	0.38751	0.228159	-0.319778	-0.543046	-0.668509	0.313404	0.133815	0.000609639	0.0443035	0.112094	0.362508	0.195807	0.019864	0.00242179
1496	P23506	Pcmt1		grey	0.276871	0.266028	-0.416295	-0.128496	0.036756	-0.0912968	-0.204754	0.179339	0.0883099	0.0949972	-0.0245845	0.0857225	0.611357	0.884873	0.718633	0.415059	0.476433	0.727501	0.707694	0.922862
1497	Q3UR50	Vwa5b2	M7	purple	-0.483451	0.0420947	0.257067	-0.802655	-0.416103	0.0914932	-0.334362	-0.613607	0.877496	0.0133927	0.457721	0.303112	6.1e-05	0.0858813	0.718052	0.17505	0.0067599	1.72e-06	0.957937	0.0561285
1500	E0CZ72	Kif2a	M2	black	-0.119254	0.637414	0.343033	0.727498	0.293726	0.17726	0.662712	0.0314032	-0.659185	-0.269067	-0.357568	0.163439	0.000622402	0.236797	0.481642	0.00272473	0.901555	0.00292379	0.280288	0.145171
1501	Q61146	Ocln		grey	0.190379	0.44924	-0.213792	0.143235	0.233335	0.00629081	-0.0902102	0.278787	-0.152222	0.0678455	-0.192634	0.394305	0.570712	0.351419	0.980236	0.721856	0.262598	0.546515	0.789094	0.443784
1502	P48453	Ppp3cb	M7	purple	-0.299014	0.228067	0.0618804	-0.889404	-0.542944	-0.177804	-0.544522	-0.44684	0.848943	0.198854	0.611315	0.807292	7.91e-07	0.0198918	0.480278	0.0194655	0.0630184	8.39e-06	0.428917	0.00702786
1503	Q8VBW6	Nae1	M2	black	0.266737	0.284636	-0.115443	0.607209	0.076175	-0.234185	0.188638	0.485751	-0.645066	0.259483	-0.175219	0.64828	0.0075293	0.763858	0.349617	0.453475	0.0409845	0.00384418	0.29843	0.486783
1505	E2S038	Foxp1		grey	0.257435	0.302397	-0.200112	0.10062	0.0901688	-0.228232	-0.191718	0.345614	-0.23397	0.279732	-0.0655474	0.425943	0.691178	0.721978	0.362351	0.445995	0.160086	0.350073	0.260915	0.796093
1506	E3VRY9	Kcnma1	M1	magenta	-0.510582	0.0303761	0.491228	0.272983	-0.0135161	0.0725674	0.335169	-0.278424	-0.119241	-0.000338365	0.0874015	0.038432	0.273076	0.957549	0.774762	0.173947	0.263245	0.637451	0.998937	0.730205
1508	Q0KK59	Unc79	M4	brown	-0.328144	0.183711	0.435236	0.436985	0.431943	0.687517	0.668802	-0.384384	-0.228108	-0.6261	-0.5129	0.0710408	0.069786	0.0734495	0.00161613	0.00240727	0.11527	0.362618	0.00544076	0.0295067
1509	E9PU87	Sik3	M2	black	0.34209	0.164676	-0.118105	0.65632	0.5356	0.337018	0.588583	0.300067	-0.635519	-0.405921	-0.684738	0.640684	0.00309417	0.0219742	0.171436	0.0101797	0.226354	0.00459142	0.0946426	0.0017177
1512	E9PUA3	Iqsec1		grey	-0.178427	0.478714	0.0736005	0.118777	0.00035606	-0.127125	0.0647443	-0.0697857	-0.0815111	0.133547	0.0779964	0.771635	0.638769	0.998881	0.615193	0.798542	0.783197	0.747808	0.597297	0.758369
1515	Q6NSW3	Sphkap	M5	green	-0.0827173	0.744194	0.320596	0.278579	0.238053	0.318524	0.479867	-0.129355	-0.258025	-0.329666	-0.336712	0.194602	0.26297	0.341483	0.197665	0.0438695	0.608955	0.30125	0.181565	0.17185
1516	E9PUC5	Psd3		grey	-0.296304	0.232514	0.164742	-0.23254	-0.217533	-0.118978	-0.22493	-0.260444	0.281219	0.118543	0.342487	0.513595	0.353109	0.385882	0.638199	0.369525	0.296581	0.258283	0.639438	0.164154
1517	E9PUD2	Dnm1l	M8	blue	0.120819	0.632971	-0.24522	-0.153715	-0.535269	-0.80028	-0.721935	0.397414	-0.020175	0.912768	0.5489	0.326704	0.542541	0.0220718	6.66e-05	0.000717514	0.102444	0.936669	1.28e-07	0.01832
1519	Q8BSI6	R3hcc1	M7	purple	-0.241816	0.333675	0.160627	-0.38306	-0.062614	0.322335	-0.0312202	-0.406389	0.47123	-0.285053	0.061843	0.524311	0.116634	0.805048	0.192056	0.902126	0.0942267	0.0483801	0.251571	0.807406
1520	Q61210-5	Arhgef1	M2	black	0.257596	0.302083	-0.105191	0.563143	0.44679	-0.0883481	0.317581	0.405867	-0.639878	-0.00858432	-0.329659	0.677846	0.0149564	0.0630513	0.727388	0.199069	0.0946912	0.00423681	0.973032	0.181574
1521	Q8K012	Fnbp1l	M1	magenta	-0.78656	0.000108102	0.782877	-0.210051	-0.0350027	0.477702	0.221872	-0.814217	0.325167	-0.334163	0.0297028	0.00012241	0.402826	0.890332	0.0449686	0.37624	3.91e-05	0.187956	0.175323	0.906863
1522	E9PUL5	Prrt2	M4	brown	-0.233951	0.350114	0.32324	-0.0973756	0.46207	0.83128	0.388757	-0.475024	0.249075	-0.744413	-0.44322	0.190738	0.700692	0.053539	1.92e-05	0.110845	0.0463575	0.318912	0.000395373	0.0654446
1523	E9PUL6	Slc24a4		grey	-0.0296616	0.906991	0.0722474	0.291741	0.23518	0.372427	0.446047	-0.0979059	-0.137551	-0.408346	-0.299065	0.775731	0.240128	0.347515	0.128008	0.0635445	0.699134	0.586248	0.0924998	0.227984
1524	E9PUM9	Nrxn2	M9	red	-0.443251	0.0654235	0.211472	-0.612105	-0.747061	-0.429335	-0.49677	-0.402071	0.595021	0.408006	0.807996	0.399577	0.00693459	0.000367126	0.0753991	0.0359748	0.0981183	0.00919037	0.092798	4.99e-05
1526	E9PUQ5	Golga2	M3	pink	0.198428	0.429926	-0.0357898	0.532214	0.903841	0.575701	0.612271	0.138425	-0.456774	-0.623373	-0.811903	0.887881	0.0229901	2.71e-07	0.0124158	0.006915	0.583846	0.0567048	0.00570917	4.29e-05
1528	E9PUQ8	Dgkd		grey	-0.238149	0.341283	0.0929328	-0.198298	-0.248325	-0.00545791	0.0272061	-0.25467	0.306	-0.0291491	0.326415	0.713791	0.430234	0.320419	0.982852	0.914664	0.3078	0.216855	0.908592	0.186169
1529	E9PUR0	Ankhd1		grey	-0.0348266	0.890881	0.138034	0.397675	0.209966	0.254861	0.430214	-0.0294396	-0.324587	-0.237076	-0.272022	0.58492	0.102198	0.40302	0.307425	0.0747379	0.907685	0.188791	0.343528	0.274835
1530	P06537	Nr3c1	M7	purple	-0.174066	0.4897	-0.0194399	-0.787083	-0.347806	-0.0729262	-0.585472	-0.29353	0.782469	0.246591	0.428871	0.938972	0.000106188	0.157276	0.773676	0.0106876	0.237124	0.000124089	0.32392	0.0757498
1531	Q62083	Pick1	M7	purple	-0.152081	0.546892	-0.0488839	-0.725434	-0.367363	-0.17791	-0.687724	-0.17545	0.696294	0.386646	0.415548	0.847255	0.000656374	0.133689	0.480012	0.00160879	0.486202	0.0013275	0.112966	0.0863435
1532	E9PV14	Epb4.1l1		grey	0.215529	0.390382	-0.216726	-0.209262	0.334248	0.322932	-0.110535	0.0322206	0.1736	-0.304518	-0.320843	0.38769	0.404634	0.175207	0.191186	0.662377	0.899005	0.490883	0.219203	0.194238
1533	E9PV24	Fga		grey	0.086712	0.732259	-0.121656	-0.241714	-0.0483863	0.0215039	-0.112551	-0.0985255	0.148458	-0.113165	-0.043026	0.630602	0.333886	0.848793	0.932506	0.656574	0.697315	0.556594	0.654809	0.865391
1534	E9PV26	Prr36	M5	green	0.0790906	0.755077	0.104151	0.509823	0.72755	0.685513	0.822489	-0.0673477	-0.387745	-0.774572	-0.754364	0.680873	0.030665	0.000621562	0.00168884	2.79e-05	0.790609	0.111858	0.00016066	0.000297855
1535	O08808	Diaph1		grey	0.210255	0.402359	-0.260993	0.242367	0.115911	-0.27865	-0.16513	0.416082	-0.242993	0.355255	-0.0147617	0.295527	0.332542	0.646943	0.262842	0.512591	0.0858993	0.331256	0.14798	0.953641
1536	E9PV44	Atpif1	M4	brown	-0.179947	0.474915	0.192287	-0.204268	0.371484	0.733785	0.206115	-0.447144	0.351864	-0.66658	-0.378689	0.444621	0.416193	0.129052	0.000527854	0.411898	0.0628177	0.152163	0.00251937	0.12122
1537	Q64345	Ifit3	M6	turquoise	0.868276	2.99e-06	-0.732663	0.361008	0.374425	-0.182457	0.0558579	0.773109	-0.515601	-0.0313422	-0.405817	0.000543776	0.141064	0.125814	0.468671	0.82576	0.00016835	0.0285179	0.901745	0.0947354
1539	Q61026	Ncoa2	M3	pink	0.324737	0.188574	-0.125794	0.636055	0.815016	0.531406	0.700568	0.236437	-0.560788	-0.612523	-0.790151	0.61893	0.00454658	3.79e-05	0.0232378	0.00120329	0.344869	0.0154757	0.00688552	9.55e-05
1540	E9PV86	Mctp1	M5	green	-0.199415	0.427588	0.348285	0.371687	0.202931	0.468037	0.596075	-0.249618	-0.234712	-0.431972	-0.356181	0.156667	0.128826	0.419315	0.0501338	0.00903611	0.317823	0.348503	0.0734277	0.146851
1541	E9PVA8	Gcn1l1		grey	0.0392721	0.877047	0.0361526	0.359723	-0.0725784	-0.205663	-0.045068	0.244994	-0.38519	0.285217	0.0539148	0.886751	0.142588	0.774729	0.412946	0.859061	0.327165	0.114445	0.251286	0.831738
1542	Q60611	Satb1	M5	green	-0.0155063	0.951305	0.0956345	0.254455	0.538504	0.63198	0.648902	-0.153093	-0.0665367	-0.697998	-0.488182	0.705816	0.308223	0.0211314	0.00489683	0.00357344	0.544196	0.793078	0.00127676	0.039836
1545	O35495	Cdk14		grey	-0.152946	0.544586	0.0550736	0.0818991	-0.323192	-0.181275	-0.128626	-0.00253741	-0.050615	0.275579	0.258845	0.828172	0.746645	0.190809	0.471606	0.610991	0.992027	0.841909	0.268357	0.299662
1548	Q6P1Y8	Inpp4b		grey	-0.278293	0.263481	0.227527	-0.418695	-0.325407	0.0974886	-0.0420468	-0.451819	0.444203	-0.163041	0.29346	0.363875	0.0837488	0.187612	0.70036	0.868428	0.0597918	0.064779	0.518011	0.237242
1549	E9PVN6	Gm20498	M7	purple	-0.201062	0.423702	-0.060096	-0.744601	-0.52733	-0.245189	-0.590485	-0.256204	0.779758	0.310268	0.599571	0.812754	0.000393311	0.0245198	0.326767	0.00987901	0.304796	0.000135754	0.210185	0.00853902
1550	Q9JMD3	Stard10	M3	pink	0.31502	0.202917	-0.163763	0.477415	0.515507	0.238836	0.292921	0.340344	-0.495615	-0.259629	-0.507766	0.516136	0.0451158	0.0285518	0.33985	0.238145	0.166982	0.0364766	0.298149	0.0314588
1551	E9Q106	Spats2l		grey	-0.492829	0.0377095	0.525582	-0.102821	0.105859	0.439734	0.218491	-0.529835	0.250246	-0.259119	-0.134662	0.0250859	0.684747	0.675906	0.0678464	0.38374	0.0237256	0.316567	0.299134	0.594211
1552	E9PVS5	Immt	M8	blue	0.212119	0.398103	-0.27758	0.138133	-0.126432	-0.436927	-0.260772	0.437119	-0.212855	0.507515	0.172965	0.264756	0.584648	0.617139	0.0698269	0.295951	0.0696902	0.396429	0.0315565	0.492495
1553	E9PVU7	Pde4d	M5	green	-0.138719	0.583041	0.337011	0.497108	0.52864	0.661313	0.770065	-0.221764	-0.342969	-0.737857	-0.550671	0.171445	0.0358292	0.0241018	0.00280233	0.000185345	0.376477	0.163523	0.000473274	0.017872
1554	O89106	Fhit		grey	-0.123219	0.626183	0.15229	0.0363759	-0.117603	0.122981	0.0449884	-0.13307	-0.0146264	-0.04943	0.0167374	0.546335	0.886056	0.642114	0.626855	0.859308	0.598618	0.954065	0.845568	0.947444
1555	E9PVY8	Macf1	M5	green	0.0263749	0.917262	0.241409	0.749327	0.810099	0.716423	0.853634	-0.027348	-0.609295	-0.741642	-0.826385	0.334516	0.000344316	4.6e-05	0.000823435	6.62e-06	0.91422	0.00727111	0.000426876	2.37e-05
1556	E9PVZ8	Golgb1	M3	pink	0.169689	0.500851	0.0867012	0.601275	0.95959	0.726798	0.754334	0.0748938	-0.500196	-0.742928	-0.934702	0.732291	0.00830478	3.15e-10	0.000633756	0.000298109	0.767726	0.0345176	0.000412003	1.35e-08
1558	Q66L44	Dos	M7	purple	-0.363321	0.138347	0.191558	-0.706794	-0.372447	-0.0356633	-0.348548	-0.483111	0.747073	0.0992387	0.447019	0.446383	0.00103972	0.127985	0.888275	0.156333	0.0422606	0.000367004	0.695223	0.0629005
1559	Q9CY57	Chtop	M5	green	0.169258	0.501955	0.0544328	0.704479	0.85738	0.649243	0.885097	0.0702017	-0.588169	-0.787532	-0.839324	0.830143	0.00109824	5.45e-06	0.00355016	1.06e-06	0.781934	0.0102463	0.000104571	1.33e-05
1560	E9PW83	Fam184a	M5	green	0.0479373	0.850181	0.0882538	0.580748	0.390924	0.253467	0.54142	0.112612	-0.541139	-0.292572	-0.48363	0.727668	0.0114972	0.108697	0.31017	0.0203108	0.656396	0.0203887	0.23873	0.0420071
1561	Q8BK63	Csnk1a1	M4	brown	-0.115762	0.647368	0.192222	0.0779896	0.372824	0.612756	0.381687	-0.331555	0.0274936	-0.649214	-0.431147	0.444778	0.75839	0.12757	0.00685834	0.118061	0.178925	0.913765	0.00355214	0.0740406
1562	Q69ZU6	Thsd7a		grey	-0.0515005	0.839177	0.0895984	0.149213	0.265023	0.0182107	0.256454	0.0359694	-0.134865	-0.084199	-0.0984772	0.723672	0.554566	0.28786	0.942824	0.304307	0.887321	0.593649	0.73976	0.697457
1564	E9PWE8	Dpysl3	M1	magenta	-0.894396	5.56e-07	0.866367	-0.129703	-0.381509	0.152896	0.157618	-0.762741	0.262609	-0.051793	0.353839	3.33e-06	0.607984	0.118247	0.544721	0.532211	0.000232266	0.292436	0.838275	0.149717
1565	O35099	Map3k5		grey	-0.248581	0.319904	0.147078	-0.125683	-0.181465	-0.0670263	0.0332952	-0.244292	0.198141	-0.0413038	0.330153	0.560308	0.619241	0.471132	0.791587	0.895654	0.328595	0.430609	0.870735	0.180881
1567	Q9D379	Ephx1	M6	turquoise	0.742132	0.000421153	-0.693035	0.305052	0.359335	-0.118939	0.0135431	0.690278	-0.364072	-0.0140387	-0.365716	0.00142923	0.218355	0.143051	0.638311	0.957465	0.00152023	0.137473	0.95591	0.135573
1569	Q99PI5	Lpin2		grey	-0.00932784	0.970697	0.0128031	0.0126539	0.443835	0.267787	0.138004	-0.0252299	0.0126076	-0.193094	-0.3101	0.959787	0.960255	0.0650276	0.282671	0.585001	0.920843	0.9604	0.442676	0.210445
1570	E9PWR7	Evi5	M6	turquoise	0.487459	0.0401753	-0.471366	0.144814	0.383305	-0.0555366	-0.189765	0.500294	-0.187623	0.132692	-0.287698	0.0483064	0.566428	0.116381	0.826748	0.45073	0.0344765	0.455951	0.599667	0.247006
1571	P18653	Rps6ka1	M6	turquoise	0.524482	0.0254475	-0.519641	0.348086	0.100956	-0.459053	-0.00603325	0.634006	-0.429456	0.327805	-0.0421753	0.0270875	0.156919	0.690194	0.0553257	0.981045	0.00472004	0.075308	0.18419	0.86803
1573	E9PWW9	Rsf1	M1	magenta	-0.511446	0.0300498	0.555801	-0.0271189	-0.16964	0.0604305	0.148075	-0.447734	0.0421577	-0.00605925	0.11835	0.0166227	0.914936	0.500975	0.811729	0.557624	0.0624295	0.868084	0.980963	0.639987
1575	O88986	Gcat		grey	0.314263	0.204062	-0.412082	-0.0276512	-0.0787611	-0.102468	-0.0542293	0.21705	0.0825607	0.0289396	0.084434	0.0892676	0.913272	0.756068	0.685778	0.83077	0.386963	0.744662	0.909246	0.739058
1576	Q8C0C7	Farsa	M7	purple	-0.484415	0.0416263	0.296241	-0.570411	-0.58174	-0.186519	-0.334701	-0.520607	0.571369	0.185471	0.572687	0.232618	0.0134403	0.0113233	0.458655	0.174586	0.0267539	0.0132499	0.461228	0.0129915
1577	Q8K4B0	Mta1		grey	-0.129351	0.608966	0.00177105	-0.295893	-0.0967999	0.0184388	-0.399007	-0.129886	0.357664	0.142725	0.181263	0.994435	0.233193	0.702385	0.94211	0.100949	0.607475	0.145056	0.572098	0.471637
1578	Q925I8	Pcdh10	M9	red	-0.530711	0.0234525	0.382868	-0.265801	-0.478421	-0.218362	-0.0826754	-0.426088	0.291967	0.213866	0.573903	0.116834	0.286393	0.044601	0.38403	0.744319	0.0778789	0.239747	0.394137	0.0127567
1579	E9PX29	Sptbn4		grey	0.456646	0.056783	-0.459613	0.405293	0.256067	-0.000512692	0.143791	0.44578	-0.368911	-0.07349	-0.236835	0.0549905	0.0952037	0.305064	0.998389	0.569202	0.0637219	0.131933	0.77197	0.344033
1580	Q8BPM2	Map4k5		grey	0.147675	0.558701	-0.164378	0.281986	0.322432	0.0528283	0.349809	0.171247	-0.193031	-0.195684	-0.202572	0.51454	0.256932	0.191914	0.835084	0.154738	0.496868	0.442828	0.43646	0.420157
1581	E9PX50	Slc8a3	M5	green	0.0558982	0.825636	0.117838	0.545984	0.366335	0.0783587	0.501127	0.156426	-0.508184	-0.259419	-0.30898	0.641445	0.0190768	0.134863	0.757279	0.0341293	0.535357	0.0312961	0.298554	0.212183
1582	E9PX52	Asap2	M4	brown	-0.0256662	0.919478	0.167665	0.546144	0.73594	0.665576	0.722243	-0.0943619	-0.373812	-0.698819	-0.687223	0.506046	0.0190347	0.000498339	0.0025714	0.000711956	0.709569	0.126484	0.00125289	0.00162663
1583	E9Q585	Slc4a1ap	M4	brown	-0.21617	0.388939	0.229704	0.0771853	0.29296	0.644109	0.487214	-0.368607	0.130601	-0.664213	-0.320999	0.359178	0.760812	0.23808	0.0039143	0.0402903	0.132277	0.605481	0.00264347	0.194009
1584	Q60847	Col12a1	M6	turquoise	0.353278	0.150409	-0.264832	0.492287	0.265123	-0.227209	0.0259043	0.490156	-0.564846	0.152766	-0.276305	0.288219	0.0379529	0.287671	0.364564	0.918734	0.0389217	0.0145896	0.545065	0.267048
1585	Q8CEI1	Bola3	M5	green	-0.0888427	0.725917	0.300932	0.507047	0.399449	0.607258	0.760799	-0.188268	-0.372307	-0.672352	-0.559212	0.224953	0.0317398	0.100537	0.00752313	0.000246269	0.454377	0.12814	0.00223669	0.0158313
1587	E9PXB7	Nedd4l	M4	brown	-0.44306	0.0655538	0.506639	0.165063	0.30986	0.638175	0.512715	-0.468883	0.00196183	-0.551715	-0.279596	0.0319004	0.512764	0.210817	0.00437259	0.029575	0.0496646	0.993836	0.0176118	0.261157
1590	E9PXE2	Mcf2l		grey	-0.383091	0.116602	0.354002	-0.140916	0.102324	0.110667	-0.0246172	-0.320246	0.176008	-0.0734696	0.0616865	0.149516	0.577029	0.686198	0.661995	0.92276	0.195117	0.484794	0.772031	0.807885
1591	E9PXF0	Pcdh17		grey	-0.558025	0.0161033	0.412577	-0.201787	-0.362515	-0.1273	-0.0334744	-0.490134	0.220978	0.101728	0.411611	0.0888462	0.421998	0.13929	0.614703	0.895095	0.038932	0.378215	0.687939	0.0896709
1593	Q6PFX7	Nyap1	M1	magenta	-0.624137	0.00563286	0.698926	0.0284057	-0.071892	0.212746	0.3052	-0.542588	0.0524752	-0.115187	0.0730313	0.00124981	0.910915	0.776808	0.396677	0.21812	0.0199891	0.836172	0.649012	0.773358
1594	Q6P539	Fam222b	M7	purple	-0.140816	0.577302	-0.101401	-0.515961	-0.192137	-0.137138	-0.422894	-0.172484	0.512859	0.210381	0.368185	0.688892	0.0283879	0.444983	0.587382	0.0803769	0.493718	0.0295219	0.402071	0.132755
1596	Q91W90	Txndc5	M6	turquoise	0.385988	0.113633	-0.360077	0.17223	0.0960343	-0.270115	-0.251345	0.500122	-0.203087	0.296699	-0.0442299	0.142167	0.494363	0.704638	0.278347	0.314376	0.0345487	0.418951	0.231863	0.861658
1598	E9Q3P4	Cenpf	M5	green	-0.0935631	0.711928	0.267436	0.450334	0.626874	0.673378	0.833579	-0.207825	-0.278068	-0.762086	-0.627593	0.283328	0.0607406	0.0053665	0.00218931	1.73e-05	0.407942	0.263883	0.000236917	0.00529825
1599	E9PY16	Adap1		grey	-0.177885	0.480073	0.260361	0.313061	-0.0448479	-0.118303	0.187388	0.00835225	-0.231084	0.0980161	0.110515	0.296739	0.205893	0.859743	0.64012	0.456527	0.973761	0.356219	0.69881	0.662434
1602	Q9WU42	Ncor2	M3	pink	0.121114	0.632137	0.174424	0.722988	0.899684	0.666898	0.765263	0.0856429	-0.61448	-0.675086	-0.892697	0.488793	0.000698638	3.75e-07	0.00250305	0.000215092	0.735448	0.00666005	0.00211229	6.28e-07
1603	H3BK44	Ctage5	M5	green	0.0406547	0.87275	0.108857	0.583949	0.517315	0.479754	0.610241	0.0331007	-0.459313	-0.454719	-0.583322	0.667221	0.0109434	0.027904	0.0439263	0.00715639	0.89626	0.0551701	0.0579701	0.0110503
1604	E9PYB0	Ahnak2		grey	0.219371	0.381781	-0.1348	0.209205	0.0301322	-0.45274	-0.177465	0.433803	-0.383893	0.457327	-0.0227858	0.593829	0.404767	0.905522	0.0592083	0.481128	0.0720819	0.115775	0.0563677	0.928491
1605	E9PYD1	Fam98c	M2	black	0.322471	0.191857	-0.109252	0.667978	0.355679	0.0106766	0.335444	0.440023	-0.70902	-0.0210864	-0.433924	0.666078	0.00244833	0.147462	0.966462	0.173572	0.0676449	0.000985943	0.933813	0.0719933
1606	E9PYG6	Rasa1	M1	magenta	-0.588843	0.0101382	0.55391	-0.120997	-0.530745	-0.0513586	-0.0283732	-0.480907	0.171512	0.194717	0.382394	0.0170748	0.632467	0.0234421	0.839615	0.911016	0.0433486	0.496191	0.438776	0.117325
1607	Q60710	Samhd1	M5	green	-0.190235	0.449588	0.301853	0.501459	0.251823	0.393451	0.649844	-0.209653	-0.347282	-0.50319	-0.327766	0.223467	0.0339919	0.313426	0.106231	0.00350942	0.403738	0.157944	0.0332813	0.184246
1608	E9PYH0	Vcan	M6	turquoise	0.803371	5.94e-05	-0.818862	0.231866	0.0684967	-0.530726	-0.298487	0.880583	-0.369008	0.442295	-0.0459516	3.24e-05	0.354546	0.787114	0.0234478	0.228927	1.42e-06	0.131824	0.0660759	0.856325
1609	Q8BWU8	Etnppl	M4	brown	0.122182	0.629114	-0.00105467	0.202584	0.504266	0.684092	0.572917	-0.149956	-0.0801997	-0.767737	-0.589224	0.996686	0.420129	0.0328457	0.00174203	0.0129467	0.552572	0.751744	0.000199302	0.0100777
1610	E9PYI7	Lmo7	M4	brown	-0.310989	0.209071	0.33394	-0.111088	0.24394	0.521015	0.104768	-0.350808	0.248994	-0.247022	-0.23007	0.175629	0.660782	0.329316	0.0266139	0.679075	0.153483	0.319074	0.323048	0.358391
1611	Q6ZPQ6	Pitpnm2	M5	green	-0.383587	0.11609	0.399725	0.132558	0.125491	0.459872	0.500385	-0.431935	0.0642708	-0.472695	-0.0912693	0.10028	0.600039	0.619782	0.0548364	0.0344386	0.0734552	0.799987	0.047591	0.718715
1612	E9PYL2	Prr12		grey	-0.249898	0.317263	0.353309	0.260863	0.00535045	0.196412	0.187702	-0.196345	-0.256998	-0.0894014	-0.145524	0.15037	0.295776	0.98319	0.434723	0.455758	0.434883	0.303246	0.724257	0.564505
1613	Q9R0B7	Znf346	M7	purple	-0.076679	0.762338	0.023041	-0.458385	-0.173513	0.206732	-0.200712	-0.252926	0.497712	-0.120226	0.137505	0.927693	0.0557268	0.491102	0.410467	0.424528	0.311239	0.0355698	0.634653	0.586373
1614	E9PYP8	Crybb1		grey	-0.102927	0.684438	0.169429	0.0448205	0.37814	0.464514	0.187844	-0.156243	0.0890443	-0.30446	-0.281491	0.501517	0.859828	0.121804	0.0521238	0.455413	0.535839	0.725318	0.219296	0.257803
1615	Q9ES07	Slc15a2	M6	turquoise	0.51148	0.0300367	-0.611548	-0.159063	-0.091879	-0.384613	-0.529618	0.537581	0.0383763	0.436809	0.127468	0.00700026	0.528412	0.716909	0.115035	0.0237934	0.0213963	0.879832	0.0699114	0.614234
1616	F8VQK6	Fbxl18	M9	red	-0.142311	0.573225	-0.0927243	-0.681681	-0.798783	-0.581061	-0.654232	-0.131569	0.580995	0.55993	0.782151	0.714407	0.00183543	7.03e-05	0.0114421	0.00322341	0.602787	0.0114537	0.0156685	0.000125415
1617	E9PYT0	Arhgap5		grey	0.0224262	0.929617	-0.194339	-0.426989	-0.30803	-0.205124	-0.517672	-0.00437556	0.371428	0.258578	0.352979	0.439682	0.0771853	0.213665	0.414198	0.0277776	0.986252	0.129114	0.300178	0.150779
1618	Q91YH5	Atl3	M6	turquoise	0.411865	0.0894536	-0.431962	-0.0218958	-0.058287	-0.345158	-0.421997	0.477286	-0.14622	0.390307	0.0271167	0.0734353	0.931278	0.8183	0.160676	0.081089	0.0451822	0.562624	0.109306	0.914943
1619	E9PZ00	Psap	M6	turquoise	0.777095	0.000148102	-0.684263	0.414479	0.552709	0.0915008	0.211072	0.668927	-0.443745	-0.238293	-0.540733	0.00173554	0.0872376	0.0173671	0.718029	0.400489	0.00240107	0.0650886	0.340983	0.0205019
1620	E9PZ11	Zfp651		grey	0.554931	0.0168296	-0.679306	-0.220383	0.141599	-0.209897	-0.362233	0.447169	0.145493	0.123601	-0.0144511	0.00193145	0.379533	0.575164	0.403178	0.13962	0.0628014	0.56459	0.625104	0.954616
1621	Q91W59	Rbms1	M3	pink	0.0858465	0.73484	0.0908306	0.494631	0.692916	0.506025	0.586619	0.0935994	-0.3596	-0.496519	-0.626473	0.720015	0.0369084	0.00143306	0.0321428	0.0104981	0.71182	0.142735	0.0360834	0.00540489
1622	E9PZ43	Map4	M2	black	0.476637	0.0455168	-0.312597	0.581259	0.745235	0.380705	0.466652	0.402481	-0.592635	-0.426931	-0.808975	0.206601	0.0114074	0.000386418	0.11909	0.0509087	0.0977432	0.00954756	0.0772297	4.8e-05
1624	E9PZF0	Gm20390	M7	purple	-0.0942264	0.709969	-0.0719527	-0.618989	-0.488158	-0.199049	-0.625625	-0.133102	0.589469	0.331475	0.468438	0.776624	0.00616304	0.0398474	0.428455	0.00548679	0.59853	0.0100387	0.179036	0.0499109
1626	E9PZM4	Chd2	M3	pink	0.313293	0.205539	-0.0846281	0.440892	0.518347	0.239718	0.420354	0.258373	-0.477775	-0.281324	-0.580405	0.738478	0.0670415	0.0275394	0.338015	0.0824051	0.300577	0.044931	0.258098	0.0115579
1627	E9PZM7	Scaf11	M4	brown	0.0445315	0.860723	0.0451495	-0.107829	0.156183	0.468884	0.22021	-0.189416	0.12649	-0.419509	-0.297244	0.858809	0.670195	0.535999	0.0496637	0.379917	0.451579	0.616974	0.0830878	0.230966
1628	F7BX42	Nptxr	M7	purple	-0.693218	0.00142334	0.556481	-0.610371	-0.287867	0.266968	-0.202592	-0.739513	0.697281	-0.039043	0.341379	0.0164627	0.00714068	0.246716	0.284203	0.420109	0.000452485	0.00129793	0.877759	0.165612
1631	E9PZP8	Herc1	M5	green	-0.159239	0.527949	0.350813	0.489271	0.579267	0.721274	0.791339	-0.258427	-0.29899	-0.794603	-0.571837	0.153476	0.0393298	0.0117609	0.000729584	9.17e-05	0.300471	0.228106	8.17e-05	0.0131578
1634	Q8C5L3	Cnot2		grey	-0.328354	0.183413	0.265181	-0.298209	0.000781705	0.361162	0.0442224	-0.395829	0.410912	-0.170101	-0.0215696	0.287562	0.229382	0.997544	0.140882	0.861681	0.103947	0.0902708	0.499794	0.9323
1635	E9Q035	Gm20425		grey	0.460014	0.0547517	-0.37248	0.249256	0.319941	0.00646169	0.0366761	0.390211	-0.357336	-0.0978587	-0.417723	0.127949	0.318549	0.195566	0.979699	0.885121	0.109401	0.145451	0.699273	0.0845441
1636	Q8BWW4	Larp4	M4	brown	-0.230218	0.358075	0.26939	-0.223494	0.309623	0.628826	0.343149	-0.471138	0.358301	-0.648781	-0.239203	0.279689	0.37267	0.211184	0.00518281	0.163287	0.0484302	0.144289	0.00358176	0.339087
1638	Q9QXL1	Kif21b	M7	purple	-0.248473	0.320121	0.0729313	-0.62672	-0.326017	0.0844807	-0.373526	-0.384591	0.667467	0.0464161	0.293717	0.77366	0.00538119	0.186738	0.738918	0.126797	0.115058	0.00247408	0.854887	0.236812
1639	E9Q0A7	Oxr1		grey	0.329927	0.181199	-0.331445	0.220912	0.248009	0.0451838	0.120307	0.321372	-0.165841	-0.0888097	-0.200715	0.179077	0.37836	0.321056	0.858702	0.634423	0.193463	0.51075	0.726015	0.42452
1641	Q9QXL2	Kif21a		grey	0.235607	0.346615	-0.11867	0.369146	0.612571	0.529084	0.428262	0.117024	-0.216358	-0.54743	-0.567535	0.639076	0.131668	0.00687995	0.0239613	0.0762123	0.643764	0.388516	0.0186984	0.0140249
1642	Q3V1U8	Elmod1	M8	blue	-0.217949	0.384951	0.0534508	-0.542165	-0.538819	-0.322442	-0.681807	-0.123613	0.465268	0.519997	0.530378	0.833167	0.0201051	0.0210414	0.191899	0.00183043	0.625072	0.051693	0.0269642	0.0235559
1643	E9Q0N0	Itsn1		grey	-0.00538935	0.983067	0.152479	0.41261	0.362171	0.351196	0.337092	0.0161512	-0.38449	-0.319383	-0.441454	0.545829	0.0888182	0.139693	0.152996	0.171336	0.949282	0.115161	0.196391	0.0666533
1644	E9Q0P8	Araf	M1	magenta	-0.469615	0.0492611	0.608838	0.287757	0.531934	0.701876	0.568445	-0.416943	-0.10984	-0.512263	-0.492498	0.00732703	0.246905	0.0230758	0.00116726	0.0138377	0.0851864	0.66438	0.0297436	0.0378579
1646	E9Q137	Tex264		grey	0.112989	0.655315	-0.0650371	0.156279	0.0288841	0.00507583	-0.000196306	0.202452	-0.165031	0.0267581	-0.100547	0.797649	0.535747	0.90942	0.984052	0.999383	0.420437	0.512847	0.916064	0.691392
1647	Q8VBW1	Slc6a8	M7	purple	0.129914	0.607397	-0.232426	-0.653248	-0.253336	-0.310893	-0.62862	0.065489	0.508948	0.386831	0.344647	0.353352	0.00328581	0.310429	0.209219	0.00520198	0.796271	0.0310008	0.112779	0.161336
1649	Q8C5Q4	Grsf1	M8	blue	0.122896	0.627096	-0.203512	-0.175125	-0.431553	-0.639528	-0.653726	0.352139	0.0288296	0.780738	0.462306	0.417956	0.487021	0.0737381	0.00426441	0.00325537	0.151821	0.90959	0.000131436	0.0534012
1653	E9Q1G8	Septin7	M2	black	0.27702	0.265761	-0.161348	0.637811	0.361856	-0.175713	0.284104	0.509516	-0.625715	0.148797	-0.275078	0.522425	0.00440205	0.140064	0.485537	0.253221	0.0307823	0.00547796	0.555683	0.269264
1654	Q99MN9	Pccb	M9	red	-0.169048	0.502493	0.019339	-0.280984	-0.789172	-0.705349	-0.481651	-0.0165428	0.172935	0.622958	0.761097	0.939288	0.258697	9.88e-05	0.00107592	0.0429789	0.948054	0.492569	0.00575088	0.000244072
1657	E9Q1L7	Dnajc28		grey	-0.0674972	0.790154	0.158811	0.35632	0.0734512	-0.00855476	0.203845	0.104797	-0.335695	0.141286	-0.116858	0.529073	0.146682	0.772087	0.973125	0.417179	0.678993	0.17323	0.576019	0.644238
1659	E9Q1P8	Irf2bp2		grey	0.432564	0.0729904	-0.255288	0.290797	0.310683	-0.0786395	0.111608	0.402199	-0.39296	-0.0761665	-0.311969	0.306588	0.241723	0.209543	0.756434	0.659285	0.0980009	0.106707	0.763884	0.207563
1660	Q01405	Sec23a	M2	black	0.305424	0.217766	-0.228861	0.542629	0.247273	-0.305374	0.228056	0.469636	-0.640526	0.118946	-0.197969	0.360993	0.0199779	0.32254	0.217845	0.362732	0.0492498	0.00418602	0.638289	0.431015
1661	E9Q1V2	Cpne5	M7	purple	-0.198787	0.429076	0.0647781	-0.573159	-0.43705	-0.020794	-0.335814	-0.30959	0.62369	0.117234	0.440735	0.798439	0.0128999	0.0697397	0.934729	0.173068	0.211235	0.00567737	0.643165	0.0671502
1662	E9Q1W7	Tbck		grey	0.204528	0.415586	-0.158776	0.246628	0.0802397	-0.0991286	-0.0310327	0.329712	-0.259299	0.241057	-0.0989562	0.529166	0.323846	0.751624	0.695546	0.902711	0.1815	0.298785	0.335242	0.696051
1665	P54822	Adsl	M8	blue	0.217741	0.385417	-0.41861	-0.209796	-0.347186	-0.672095	-0.4456	0.354238	0.119909	0.579457	0.456171	0.0838184	0.403411	0.158067	0.00224873	0.0638418	0.149226	0.635552	0.0117268	0.0570739
1667	G3UVU7	Wdr17		grey	0.0377458	0.881793	-0.0541588	-0.264466	0.215808	0.296693	0.0210816	-0.161002	0.273471	-0.266427	-0.151878	0.830987	0.288913	0.389752	0.231874	0.933828	0.523329	0.272185	0.285218	0.547432
1668	Q5SU73	Coil	M8	blue	0.120908	0.632718	-0.187619	-0.212693	-0.294944	-0.478349	-0.583786	0.243713	0.0725508	0.574084	0.339044	0.455961	0.396798	0.234768	0.0446379	0.0109711	0.329781	0.774812	0.0127219	0.168713
1669	E9Q2B2	Ncor1	M4	brown	-0.112869	0.65566	0.162979	-0.10089	0.333782	0.753422	0.386477	-0.422632	0.25908	-0.786927	-0.40119	0.518172	0.690387	0.175846	0.000306112	0.113137	0.0805843	0.299208	0.000106757	0.0989263
1670	P0C7L0	Wipf3	M3	pink	0.448781	0.0617458	-0.317352	0.339407	0.736366	0.557237	0.441747	0.255872	-0.297118	-0.546344	-0.774899	0.199411	0.168229	0.000492679	0.016286	0.066452	0.305444	0.231173	0.018982	0.000158984
1671	E9Q2E4	Gm15800	M8	blue	-0.103345	0.683221	0.00875218	-0.0243987	-0.602943	-0.495969	-0.284438	0.0701712	-0.021837	0.539515	0.495429	0.972505	0.923444	0.00808058	0.0363224	0.252641	0.782027	0.931463	0.0208439	0.0365582
1672	Q8K4W8	Clcn3	M9	red	-0.13335	0.597841	-0.10727	-0.652243	-0.636355	-0.42068	-0.584319	-0.172655	0.592622	0.474357	0.661869	0.671812	0.00335061	0.0045216	0.0821423	0.0108809	0.493281	0.00954964	0.046708	0.00277125
1675	Q8BK63-2	Csnk1a1	M2	black	0.237716	0.342187	0.054491	0.793966	0.740278	0.390908	0.624852	0.285998	-0.774686	-0.386577	-0.780968	0.829964	8.36e-05	0.000443137	0.108713	0.00556226	0.249933	0.000160074	0.113036	0.00013044
1676	Q9D920	Loh12cr1	M3	pink	0.185963	0.460019	0.0604031	0.525044	0.810485	0.619016	0.609213	0.0691169	-0.491745	-0.625436	-0.834223	0.811813	0.0252625	4.53e-05	0.0061602	0.00728108	0.785228	0.0381977	0.00550517	1.68e-05
1677	E9Q2W9	Actn4	M2	black	-0.0311325	0.9024	0.295809	0.772866	0.463861	0.126556	0.589464	0.16775	-0.745119	-0.175171	-0.448627	0.233333	0.000169658	0.0524992	0.616791	0.0100396	0.505828	0.000387677	0.486906	0.0618456
1678	O88522	Ikbkg		grey	0.128024	0.612676	-0.107644	0.114858	0.263041	0.071913	-0.00987559	0.17448	-0.104228	-0.0190059	-0.149023	0.670728	0.649957	0.291614	0.776744	0.968977	0.488654	0.680646	0.940332	0.555076
1680	O35181	Nrg3	M1	magenta	-0.705614	0.00106922	0.72188	-0.228974	-0.251621	0.184294	-0.0440857	-0.621761	0.262657	0.0206923	0.193618	0.000718509	0.36075	0.313827	0.464128	0.862105	0.00587272	0.292346	0.935048	0.441415
1683	E9Q3G8	Nup153	M3	pink	0.0463332	0.855143	0.171825	0.610748	0.56166	0.424568	0.500919	0.115166	-0.552748	-0.31815	-0.645971	0.495395	0.0070954	0.0152819	0.0790606	0.0342159	0.649075	0.0173576	0.198221	0.00377884
1685	E9Q3L1	Myo6	M6	turquoise	0.791969	8.97e-05	-0.607721	0.62921	0.609912	0.0396453	0.325003	0.717047	-0.724886	-0.22516	-0.670766	0.00746522	0.00514725	0.00719606	0.875887	0.188191	0.000810822	0.000665648	0.369023	0.00231164
1686	E9Q3L2	Pi4ka		grey	-0.387248	0.112358	0.372846	0.195896	-0.465789	-0.281035	0.108827	-0.161946	-0.163616	0.309661	0.412575	0.127545	0.435953	0.051397	0.258607	0.667305	0.520865	0.516518	0.211124	0.0888478
1687	Q62432	Smad2	M4	brown	-0.106018	0.675445	0.348326	0.618169	0.71991	0.796427	0.792884	-0.194789	-0.462943	-0.761909	-0.782508	0.156614	0.00625114	0.000755011	7.66e-05	8.68e-05	0.438603	0.0530302	0.000238183	0.000123929
1688	E9Q3M3	Dctn1		grey	0.414328	0.0873649	-0.358542	0.224393	0.1206	0.0768517	0.171167	0.270767	-0.200394	-0.214638	-0.214627	0.144	0.370699	0.633592	0.761818	0.497073	0.277144	0.425276	0.392391	0.392417
1689	E9Q3M9	2010300C02Rik	M3	pink	0.0343228	0.892451	0.0874317	0.423746	0.681864	0.368596	0.432281	0.0712927	-0.367446	-0.339338	-0.607519	0.730115	0.0797052	0.0018282	0.132289	0.0731997	0.778624	0.133594	0.168321	0.00749047
1690	Q09143	Slc7a1	M9	red	-0.309934	0.210702	0.221892	-0.350964	-0.388053	-0.40621	-0.384516	-0.147875	0.29129	0.468773	0.484304	0.376196	0.153288	0.111549	0.0943854	0.115135	0.558161	0.24089	0.0497255	0.0416802
1691	E9Q3Q6	Alcam	M1	magenta	-0.731634	0.000558745	0.649386	-0.242295	-0.279525	0.0195868	0.0642196	-0.594498	0.339397	0.0697065	0.386563	0.00354045	0.33269	0.261284	0.938512	0.800144	0.00926774	0.168241	0.783438	0.11305
1694	P28571-1	Slc6a9	M6	turquoise	0.885682	1.02e-06	-0.88956	0.116419	0.199165	-0.239944	-0.197111	0.759144	-0.218834	0.10655	-0.215278	7.83e-07	0.645491	0.428179	0.337546	0.433055	0.000258753	0.382978	0.673899	0.390946
1696	E9Q3Y7	C530008M17Rik	M5	green	-0.27396	0.271294	0.486146	0.545377	0.685748	0.789108	0.911587	-0.333111	-0.379373	-0.789949	-0.711466	0.0407964	0.0192374	0.00168021	9.91e-05	1.42e-07	0.176769	0.120493	9.62e-05	0.000929523
1697	E9Q401	Ryr2		grey	0.154028	0.54171	-0.103846	0.455165	0.0413009	-0.180621	0.0560698	0.358179	-0.461888	0.262269	-0.0256192	0.681759	0.0576938	0.870744	0.473232	0.825109	0.144436	0.0536457	0.293085	0.919625
1698	E9Q411	Nbas		grey	0.274689	0.269969	-0.357837	0.19783	-0.269266	-0.530564	-0.133253	0.430686	-0.237679	0.41929	0.290386	0.144848	0.431346	0.27992	0.0234981	0.598112	0.0743841	0.342265	0.0832652	0.242419
1699	Q9QZR0	Rnf25	M3	pink	0.263966	0.289859	-0.243266	0.22482	0.526171	0.0914996	0.0682924	0.32497	-0.197908	-0.0748151	-0.335861	0.330697	0.369764	0.0248939	0.718033	0.787735	0.188239	0.43116	0.767964	0.173004
1700	E9Q452	Tpm1	M7	purple	-0.385564	0.114064	0.18898	-0.729185	-0.550729	0.00511555	-0.364909	-0.555341	0.73474	0.0504154	0.501278	0.45264	0.000595746	0.0178574	0.983927	0.136503	0.0167318	0.000514594	0.842525	0.034067
1701	Q6P2K6	Smek1	M5	green	-0.332798	0.177202	0.549848	0.65765	0.611375	0.725559	0.909558	-0.328784	-0.485168	-0.744068	-0.665663	0.0180791	0.00301411	0.00702076	0.000654271	1.69e-07	0.182806	0.0412637	0.000399185	0.00256686
1702	Q9CQ56	Use1	M5	green	0.160872	0.52367	0.0576511	0.593171	0.692899	0.715378	0.814214	0.00636294	-0.4541	-0.814492	-0.784544	0.820251	0.00946647	0.00143362	0.000844906	3.91e-05	0.980009	0.058355	3.87e-05	0.000115749
1703	Q8VEL9	Rem2		grey	0.135884	0.590838	-0.365365	-0.4537	-0.312752	-0.415131	-0.537026	0.171977	0.425562	0.459447	0.435172	0.135978	0.0586053	0.206364	0.0866917	0.0215572	0.495008	0.0782862	0.0550899	0.071087
1705	E9Q4K0	Ablim2	M8	blue	0.214737	0.392167	-0.279703	-0.291079	-0.40033	-0.641678	-0.645371	0.371851	0.169031	0.720626	0.468185	0.260967	0.241247	0.0997196	0.00409704	0.0038221	0.128645	0.502538	0.00074158	0.0500512
1706	P54310	Lipe		grey	0.305129	0.218233	-0.190328	0.271578	0.441814	0.21666	0.0496326	0.277478	-0.294258	-0.128063	-0.497909	0.449363	0.275651	0.0664055	0.387839	0.844942	0.264938	0.23591	0.612567	0.0354852
1707	E9Q4N7	Arid1b	M5	green	-0.126942	0.615708	0.298605	0.342361	0.477335	0.724663	0.813174	-0.308115	-0.194485	-0.822422	-0.5455	0.228735	0.164319	0.045157	0.000669457	4.08e-05	0.213532	0.439332	2.8e-05	0.0192049
1708	E9Q4Q2	Sf1	M3	pink	0.0741982	0.769828	0.0866095	0.560041	0.718097	0.439482	0.459916	0.0985345	-0.47407	-0.385682	-0.628773	0.732565	0.0156435	0.000789971	0.0680228	0.0548098	0.697289	0.0468598	0.113944	0.00518771
1709	E9Q7S6	Pde8b	M7	purple	-0.251271	0.314523	0.113536	-0.51107	-0.156588	0.243765	-0.0591503	-0.419113	0.597055	-0.216641	0.220037	0.653744	0.0301913	0.53493	0.329673	0.815652	0.0834087	0.00889445	0.387882	0.3803
1710	O70566	Diaph2	M3	pink	0.337875	0.17028	-0.129488	0.660186	0.875359	0.553764	0.658814	0.245393	-0.593007	-0.637255	-0.844877	0.608583	0.00286611	1.97e-06	0.0171103	0.00294541	0.326353	0.0094912	0.00444739	1.02e-05
1711	Q8C008	Dzank1	M6	turquoise	0.318469	0.197746	-0.306176	0.324427	-0.0102344	-0.441284	-0.140613	0.546746	-0.372657	0.457117	0.098944	0.216578	0.189021	0.967851	0.0667708	0.577856	0.0188766	0.127753	0.0564952	0.696087
1712	E9Q512	Trip11	M3	pink	0.37213	0.128336	-0.164953	0.665875	0.927381	0.593103	0.688719	0.292378	-0.57211	-0.64672	-0.897709	0.513048	0.00255583	3.09e-08	0.00947674	0.00157379	0.239057	0.0131041	0.00372549	4.35e-07
1714	E9Q557	Dsp		grey	-0.0458971	0.856493	0.123189	-0.100982	-0.109002	0.125531	0.0552478	-0.178638	0.0932455	-0.179467	-0.0468	0.626268	0.690119	0.666802	0.619669	0.827636	0.478185	0.712866	0.476111	0.853699
1715	P46735	Myo1b	M1	magenta	-0.421389	0.0815743	0.521945	0.285653	-0.316827	-0.168366	0.171363	-0.199113	-0.260017	0.188171	0.258693	0.026297	0.25053	0.200196	0.504244	0.496571	0.428303	0.2974	0.454612	0.299957
1718	P69566	Ranbp9	M8	blue	0.221434	0.377207	-0.278898	-0.102647	-0.207654	-0.487504	-0.442426	0.387047	0.0375379	0.59441	0.274995	0.262399	0.685255	0.408337	0.0401539	0.0659861	0.112561	0.882439	0.00928076	0.269414
1720	Q63943	Mef2d	M7	purple	-0.294375	0.235715	0.107688	-0.831501	-0.401427	-0.143608	-0.583812	-0.390663	0.784039	0.233702	0.484459	0.670601	1.9e-05	0.0987087	0.569696	0.0109667	0.108954	0.000117734	0.350641	0.0416052
1721	Q80TF3	Pcdh19		grey	-0.140821	0.577287	-0.0706733	-0.321751	-0.200628	-0.131292	-0.160057	-0.146356	0.336717	0.108472	0.305037	0.780503	0.192908	0.424725	0.603558	0.525803	0.562257	0.171843	0.668332	0.218378
1723	E9Q5J9	Tpm3	M7	purple	-0.168438	0.50406	-0.0531427	-0.760271	-0.298017	0.168747	-0.332002	-0.42033	0.858145	-0.126236	0.330757	0.834116	0.000250198	0.229697	0.503266	0.178304	0.0824243	5.23e-06	0.617689	0.180037
1726	E9Q616	Ahnak	M2	black	0.520061	0.026942	-0.344628	0.538994	0.692421	0.256078	0.389178	0.476624	-0.596007	-0.365318	-0.742571	0.161361	0.0209917	0.00144909	0.305041	0.110425	0.0455238	0.00904598	0.136032	0.000416082
1728	Q6NZN0	Rbm26	M2	black	0.0105823	0.966758	0.107556	0.495644	0.416305	0.304656	0.328013	0.0686294	-0.452666	-0.230428	-0.505389	0.670985	0.036464	0.0857138	0.218983	0.183895	0.78671	0.059255	0.357622	0.0323959
1729	E9Q683	Cacna2d2	M8	blue	-0.106907	0.672866	-0.115757	-0.702407	-0.700264	-0.632192	-0.74362	-0.0394773	0.602567	0.69492	0.755111	0.647382	0.00115289	0.00121178	0.00487807	0.00040418	0.876408	0.00813071	0.00136963	0.000291436
1731	Q3UIX4	Srsf11	M7	purple	-0.295368	0.234064	0.0381889	-0.938396	-0.490654	-0.0178354	-0.512023	-0.500712	0.94724	0.0739995	0.526111	0.880414	8.59e-09	0.0386937	0.944001	0.0298333	0.0343019	2.56e-09	0.770429	0.0249134
1732	Q91V24	Abca7		grey	0.182409	0.468791	-0.0786601	0.272876	0.348341	0.269063	0.40432	0.128995	-0.192922	-0.328728	-0.314551	0.756372	0.273272	0.156595	0.280296	0.0960773	0.60996	0.44309	0.182885	0.203626
1733	E9Q6H8	Plekha5	M4	brown	-0.293531	0.237124	0.356607	0.180288	0.679623	0.803663	0.567177	-0.404146	0.00352542	-0.742734	-0.583564	0.146334	0.474064	0.00191839	5.87e-05	0.014099	0.0962339	0.988923	0.000414217	0.011009
1734	E9Q6J5	Bod1l	M3	pink	0.341448	0.165521	-0.209224	0.458448	0.827966	0.581488	0.60164	0.215415	-0.384083	-0.642264	-0.791559	0.404722	0.0556889	2.21e-05	0.0113673	0.00825532	0.390637	0.115579	0.00405235	9.1e-05
1735	E9Q6J8	Dmwd	M4	brown	-0.413876	0.0877452	0.419912	-0.220031	0.0595157	0.51091	0.289075	-0.541011	0.391415	-0.452832	-0.0448154	0.082761	0.380314	0.814532	0.0302518	0.244649	0.0204242	0.108215	0.0591505	0.859844
1737	O88427	Cacna1h		grey	0.289183	0.244466	-0.242886	0.189061	0.16571	-0.0986659	-0.055854	0.316333	-0.318846	0.100337	-0.176603	0.331475	0.452444	0.511088	0.696903	0.825772	0.200939	0.197187	0.692006	0.483294
1738	E9Q6R7	Utrn	M2	black	0.696919	0.00130869	-0.507886	0.685257	0.679058	0.0174221	0.277012	0.739394	-0.769253	-0.136725	-0.640013	0.0314118	0.00169835	0.00194172	0.945297	0.265776	0.00045395	0.000190114	0.588521	0.0042262
1739	Q3UWL8	Pfdn4	M4	brown	0.0149519	0.953044	0.15058	0.0868132	0.418459	0.632482	0.358473	-0.191418	-0.024466	-0.545492	-0.555227	0.550901	0.731958	0.0839413	0.0048526	0.144082	0.446721	0.923233	0.0192069	0.016759
1740	E9Q6Y8	Usp31		grey	-0.0280422	0.91205	-0.0225411	-0.39251	-0.126125	0.147412	-0.139651	-0.151183	0.443164	-0.0735553	0.150108	0.929258	0.107145	0.617999	0.559407	0.580487	0.549288	0.0654829	0.771772	0.552167
1744	E9Q7G0	Numa1	M3	pink	0.261161	0.295204	-0.088505	0.38505	0.845778	0.71827	0.608138	0.0653797	-0.2959	-0.754336	-0.869374	0.726921	0.114588	9.8e-06	0.000786579	0.00741338	0.796604	0.233182	0.000298094	2.81e-06
1745	Q3UQ84	Tars2	M9	red	-0.239972	0.337488	-0.010309	-0.555262	-0.781927	-0.400853	-0.570662	-0.215499	0.547671	0.448447	0.740645	0.967616	0.0167507	0.00012635	0.0992364	0.0133901	0.390448	0.018636	0.0619633	0.00043871
1746	E9Q7M2	Tsc22d2	M2	black	-0.0865346	0.732788	0.301609	0.642498	0.189442	0.17556	0.621954	0.0200665	-0.572983	-0.27061	-0.299115	0.223859	0.00403461	0.451516	0.485924	0.00585296	0.937009	0.0129339	0.277433	0.227902
1748	E9Q7P2	Cacna1i	M5	green	-0.167511	0.506442	0.351414	0.702057	0.622867	0.551754	0.777176	-0.0838903	-0.51106	-0.530832	-0.578138	0.152725	0.00116235	0.00576013	0.0176022	0.000147714	0.740683	0.0301951	0.0234151	0.0119652
1750	E9Q7Q3	Tpm3	M8	blue	0.206299	0.411472	-0.325964	-0.328757	-0.488645	-0.640757	-0.719686	0.351995	0.159266	0.779357	0.444678	0.186812	0.182843	0.0396203	0.00416812	0.000759263	0.152	0.527878	0.000137557	0.0644595
1752	F7BQW7	Synj1	M9	red	-0.0910565	0.719346	-0.163857	-0.612201	-0.755833	-0.569912	-0.736645	-0.0388525	0.54621	0.597557	0.807927	0.515891	0.0069233	0.000285341	0.0135402	0.000488993	0.878351	0.0190173	0.00882261	5e-05
1753	E9Q7T7	Chadl	M9	red	-0.41295	0.0885293	0.141454	-0.743001	-0.773576	-0.511776	-0.76496	-0.305609	0.672277	0.663275	0.835051	0.575561	0.000411175	0.000165863	0.0299257	0.000217099	0.217473	0.00224022	0.002694	1.62e-05
1755	E9Q800	Immt	M4	brown	-0.0403102	0.873821	0.189482	0.522733	0.781494	0.809175	0.774308	-0.148708	-0.364226	-0.810624	-0.789173	0.451417	0.026031	0.000128185	4.76e-05	0.000162024	0.555922	0.137294	4.5e-05	9.88e-05
1756	E9Q828	Atp2b4	M2	black	-0.30367	0.220553	0.419294	0.519939	0.0932063	-0.0850945	0.341353	-0.0415592	-0.497793	0.0658256	-0.023761	0.0832623	0.0269842	0.712982	0.737085	0.165646	0.869942	0.0355351	0.795245	0.925439
1757	Q8BYR5-2	Cadps2	M2	black	-0.21456	0.392568	0.326	0.610014	-0.00740276	0.0381355	0.574137	-0.0801738	-0.525457	-0.164548	-0.0774628	0.186761	0.00718377	0.976743	0.88058	0.0127118	0.751822	0.0251268	0.514098	0.759976
1758	O35609	Scamp3	M7	purple	-0.245183	0.326779	0.0109131	-0.654809	-0.50825	-0.335626	-0.551788	-0.247295	0.611598	0.362995	0.628392	0.96572	0.00318728	0.0312704	0.173324	0.0175939	0.322497	0.00699429	0.138728	0.00522318
1761	E9Q8I9	Fry	M1	magenta	-0.474468	0.0466496	0.533101	0.114496	0.0771158	0.570118	0.380566	-0.533629	0.0951594	-0.434771	-0.133467	0.0227204	0.650993	0.761022	0.0134988	0.119235	0.0225612	0.707216	0.0713775	0.597519
1762	Q6ZPZ3	Zc3h4		grey	-0.102941	0.684396	0.177369	-0.0203606	0.529715	0.458922	0.221344	-0.157879	0.085123	-0.348566	-0.416949	0.481369	0.936087	0.0237631	0.0554043	0.377405	0.531525	0.737	0.15631	0.0851817
1763	Q8R3P7	Cluap1	M5	green	-0.540498	0.0205673	0.524534	0.0284188	-0.0961065	0.422802	0.469285	-0.600265	0.108454	-0.414294	-0.0205809	0.0254305	0.910874	0.704426	0.0804495	0.0494426	0.00844299	0.668384	0.0873935	0.935397
1765	E9Q8N8	Slc4a4		grey	0.0146941	0.953853	-0.00564434	0.0374627	-0.30145	-0.28873	-0.133607	0.0830819	-0.0561379	0.236646	0.25391	0.982266	0.882673	0.224116	0.245238	0.59713	0.743102	0.8249	0.344429	0.309296
1766	E9Q8P8	Fam131b		grey	-0.01899	0.940382	-0.0267576	-0.265145	0.443481	0.447147	0.0705641	-0.19222	0.34669	-0.446619	-0.281966	0.916066	0.287629	0.0652678	0.0628158	0.780834	0.444783	0.158703	0.0631645	0.256967
1767	E9Q8T1	Tacc2	M3	pink	0.346021	0.159561	-0.214232	0.267497	0.721975	0.395219	0.214383	0.256253	-0.287207	-0.355944	-0.662935	0.393309	0.283213	0.000716792	0.104529	0.392968	0.3047	0.247849	0.147138	0.00271251
1768	E9Q8V6	Dennd4a	M5	green	0.097719	0.699683	0.0999278	0.72251	0.666444	0.423907	0.837437	0.0969128	-0.652824	-0.565295	-0.659883	0.693204	0.00070715	0.00252633	0.0795787	1.45e-05	0.702053	0.00331301	0.014494	0.00288347
1769	Q80YS6	Afap1		grey	-0.0374808	0.882617	0.05889	-0.109127	-0.0596952	-0.186422	-0.176546	0.0373199	0.0619262	0.295947	0.0973079	0.81645	0.666439	0.813982	0.458892	0.483438	0.883117	0.807151	0.233105	0.700891
1770	E9Q912	Rap1gds1	M9	red	-0.468462	0.0498974	0.421908	-0.346646	-0.696911	-0.180199	-0.10632	-0.459144	0.34101	0.166042	0.574389	0.0811594	0.158759	0.00130895	0.474284	0.674568	0.0552711	0.166099	0.510231	0.0126637
1773	O35071	Kif1c		grey	-0.1988	0.429046	0.320064	0.295519	-0.257164	-0.198082	0.25778	-0.0755228	-0.316299	0.13112	0.166318	0.195385	0.233813	0.302924	0.430748	0.301726	0.765826	0.200988	0.604036	0.509519
1775	Q9QZQ1	Mllt4	M3	pink	0.14855	0.556347	0.0168607	0.372512	0.501033	0.3711	0.30945	0.124626	-0.394666	-0.304896	-0.550715	0.947057	0.127914	0.0341685	0.12948	0.211451	0.622216	0.10506	0.218603	0.0178609
1776	E9Q9C5	Atp6v0c	M1	magenta	-0.483168	0.0422326	0.473686	-0.185838	-0.560118	-0.188842	-0.0435877	-0.418022	0.182713	0.177386	0.434993	0.0470632	0.460326	0.0156262	0.452976	0.863649	0.0842992	0.468037	0.481327	0.0712166
1777	E9Q9D5-3	Rabl2		grey	-0.179729	0.475458	0.156725	-0.110564	0.0760162	0.42599	0.202794	-0.376456	0.176837	-0.472481	-0.138539	0.534566	0.662291	0.764337	0.077955	0.419636	0.123611	0.482705	0.0477059	0.583533
1778	Q80TM6	R3hdm2		grey	-0.169413	0.501557	0.193745	-0.0965859	0.174625	0.451283	0.203345	-0.281606	0.258907	-0.325552	-0.15064	0.441109	0.703015	0.488287	0.0601332	0.418347	0.2576	0.299543	0.187404	0.55074
1779	Q9JK45	Kcnq5	M3	pink	0.0970483	0.701654	0.124658	0.553497	0.490676	0.187424	0.398409	0.259271	-0.515219	-0.0924733	-0.48192	0.622126	0.0171749	0.0386835	0.456438	0.101508	0.298838	0.0286562	0.71515	0.042846
1780	E9Q9H0	Dlg1	M8	blue	0.014364	0.954889	-0.229369	-0.277326	-0.441642	-0.693619	-0.616759	0.19383	0.177224	0.694955	0.593823	0.359898	0.265212	0.0665239	0.00141053	0.00640492	0.440905	0.481734	0.00136853	0.00936839
1782	Q6ZQB6	Ppip5k2	M9	red	-0.180714	0.473003	-0.08678	-0.712417	-0.720602	-0.585952	-0.789623	-0.132346	0.609222	0.675192	0.787529	0.732057	0.000908345	0.00074202	0.0106079	9.73e-05	0.600628	0.00727995	0.00210758	0.000104582
1783	E9Q9K8	Akap6		grey	0.263493	0.290756	-0.229419	0.360559	0.201596	0.11156	0.251957	0.228533	-0.276411	-0.116133	-0.225094	0.35979	0.141595	0.422447	0.659422	0.31316	0.361701	0.266857	0.646308	0.369167
1784	Q5RKR3	Islr2		grey	-0.224103	0.371334	0.365842	0.447688	0.0368585	0.0610788	0.26756	-0.0389104	-0.409148	0.0425438	-0.109347	0.135429	0.0624602	0.884553	0.809744	0.283095	0.878171	0.091799	0.866886	0.665804
1785	E9Q9Q2	R3hdm1		grey	0.0765197	0.762819	-0.0806371	0.175198	-0.00606546	-0.180086	0.0212625	0.192984	-0.207869	0.0707748	0.0514938	0.75043	0.486838	0.980943	0.474567	0.933262	0.442941	0.407841	0.780195	0.839198
1786	E9Q9Q6	Cdh18	M6	turquoise	0.354622	0.148754	-0.228903	0.393355	-0.0423477	-0.571684	-0.0989085	0.619623	-0.544774	0.53628	0.0370354	0.360903	0.106323	0.867495	0.0131877	0.696191	0.0060957	0.0193981	0.0217745	0.884003
1787	E9QA15	Cald1		grey	0.158388	0.530186	-0.105114	0.0690846	0.375211	0.274027	0.156844	0.0606214	-0.107956	-0.34436	-0.43446	0.678071	0.785327	0.124957	0.271172	0.534253	0.811145	0.669827	0.16171	0.0716035
1788	E9QA16	Cald1	M3	pink	0.327764	0.184249	-0.268072	0.28019	0.633211	0.317435	0.225195	0.28719	-0.292651	-0.334885	-0.584557	0.28214	0.260104	0.00478876	0.199287	0.368946	0.247878	0.238598	0.174334	0.0108407
1789	E9QAB6	Ptar1		grey	-0.302608	0.222253	0.258382	-0.418247	-0.149199	-0.080974	-0.254435	-0.262897	0.373845	0.143981	0.309048	0.300558	0.0841148	0.554602	0.749419	0.308262	0.291889	0.126448	0.568686	0.212078
1790	E9QAC6	Pick1		grey	-0.0798061	0.752926	0.00126735	0.0153296	-0.328082	-0.402461	-0.169101	0.131656	-0.0311724	0.370254	0.380406	0.996018	0.951859	0.183798	0.0977623	0.502356	0.602544	0.902275	0.130425	0.119403
1792	Q0VGY8	Tanc1		grey	0.373538	0.126784	-0.30115	0.15424	0.39491	0.210454	0.190627	0.24943	-0.124861	-0.240143	-0.414629	0.2246	0.541145	0.104825	0.401903	0.448638	0.318201	0.621555	0.337135	0.0871122
1795	Q6ZQ82	Arhgap26	M3	pink	0.105344	0.677402	0.0497057	0.546607	0.500165	0.147202	0.455801	0.202251	-0.48645	-0.17745	-0.37353	0.844717	0.018913	0.0345304	0.559974	0.0573011	0.42091	0.040652	0.481165	0.126793
1796	E9QAQ5	Gsk3b	M9	red	-0.251635	0.3138	0.117964	-0.260936	-0.655523	-0.566563	-0.481531	-0.0252521	0.188376	0.631176	0.693881	0.641086	0.295635	0.00314301	0.0142269	0.0430384	0.920774	0.454113	0.00496847	0.00140221
1797	Q6PDQ2	Chd4	M3	pink	0.317702	0.198889	-0.205157	0.424566	0.695417	0.239368	0.249293	0.395682	-0.40187	-0.20802	-0.577838	0.414121	0.0790623	0.00135426	0.338742	0.318476	0.104087	0.0983019	0.407492	0.0120199
1798	Q7TNC9	Inpp5a	M8	blue	0.113433	0.65404	-0.260912	-0.36108	-0.668024	-0.833866	-0.715121	0.277246	0.213458	0.818342	0.716288	0.295681	0.140978	0.00244601	1.71e-05	0.000850268	0.265355	0.395062	3.31e-05	0.000826173
1799	P61460	Depdc5		grey	0.0146224	0.954078	0.0330321	0.00578802	0.338319	0.390718	0.0872072	-0.0302166	0.0578089	-0.248796	-0.303373	0.896474	0.981815	0.169685	0.1089	0.730784	0.905259	0.819767	0.319473	0.221028
1800	E9QAT4-2	Sec16a		grey	-0.0512264	0.840023	0.0579487	-0.43914	0.260376	0.342332	-0.148459	-0.248661	0.438303	-0.241197	-0.191075	0.819338	0.0682621	0.296711	0.164357	0.55659	0.319743	0.0688509	0.334952	0.447552
1802	E9QB02	Mars		grey	-0.197119	0.433038	0.0137592	-0.403091	-0.428025	-0.037341	-0.266264	-0.329036	0.46062	0.0148621	0.410005	0.956786	0.0971887	0.0763925	0.883052	0.285523	0.182451	0.054392	0.953326	0.0910547
1803	E9QJS0	Mrps10	M8	blue	0.126824	0.616037	-0.171323	-0.0104108	-0.360751	-0.728274	-0.572493	0.408057	-0.172731	0.810561	0.399845	0.496675	0.967297	0.141368	0.000610016	0.0130292	0.0927534	0.493089	4.52e-05	0.100169
1805	E9QJT3	Sft2d3	M3	pink	0.358788	0.143705	-0.32632	0.123093	0.576994	0.251726	0.233433	0.233025	-0.122978	-0.352859	-0.4296	0.186303	0.62654	0.012175	0.313618	0.351211	0.352078	0.626863	0.150927	0.0751993
1807	Q8CG79	Tp53bp2	M3	pink	0.226034	0.367118	-0.0183291	0.489983	0.537294	0.10164	0.422592	0.297208	-0.52779	-0.175756	-0.448202	0.942453	0.0390011	0.0214793	0.688195	0.080616	0.231025	0.0243722	0.485429	0.0621234
1808	Q8K2Z2	Prpf39	M6	turquoise	0.514218	0.0290209	-0.442175	0.0559452	0.179485	-0.079849	-0.181357	0.490421	-0.118618	0.0435253	-0.159535	0.0661578	0.825492	0.476068	0.752797	0.471401	0.0388004	0.639223	0.863842	0.527171
1809	P18581	Slc7a2		grey	-0.42705	0.0771382	0.423911	0.0331312	-0.440215	-0.213818	-0.116175	-0.280738	-0.0557979	0.269992	0.333945	0.0795752	0.896165	0.0675111	0.394245	0.646189	0.259132	0.825944	0.278574	0.175622
1810	E9QK04	Neo1		grey	-0.191607	0.446263	0.157975	-0.385132	0.11265	0.266594	-0.0719832	-0.34878	0.372228	-0.235133	-0.0444349	0.531271	0.114505	0.656289	0.284904	0.776532	0.156038	0.128227	0.347614	0.861022
1811	Q8BNA6	Fat3	M4	brown	-0.496856	0.0359378	0.50384	0.0672204	0.172897	0.615831	0.506329	-0.586097	0.165986	-0.616441	-0.149885	0.0330178	0.790996	0.492666	0.0065078	0.0320228	0.010584	0.510375	0.00643999	0.552762
1812	Q99K10	Nlgn1	M7	purple	-0.524318	0.025502	0.43075	-0.521158	-0.0878825	0.349859	-0.0799295	-0.619767	0.614633	-0.185045	0.116442	0.0743363	0.026565	0.728773	0.154675	0.752555	0.00608046	0.00664262	0.462277	0.645427
1813	Q8K4G5	Ablim1		grey	0.210234	0.402407	-0.308049	-0.297351	0.216193	0.218862	-0.114383	0.0640033	0.354691	-0.151136	-0.102295	0.213635	0.23079	0.388887	0.382915	0.651315	0.800804	0.148669	0.549414	0.686282
1814	E9QK48	Eml2	M7	purple	-0.152093	0.54686	-0.0212581	-0.709538	-0.248246	0.14766	-0.34274	-0.391853	0.736323	-0.0988073	0.220451	0.933276	0.000973752	0.320578	0.558739	0.163822	0.107786	0.000493245	0.696488	0.379382
1815	Q8CHT1	Ngef		grey	-0.561868	0.0152358	0.35098	-0.281078	-0.513394	-0.259207	-0.130608	-0.412433	0.346211	0.307358	0.603862	0.153267	0.258532	0.0293236	0.298962	0.60546	0.0889687	0.159317	0.214717	0.00795911
1816	Q9JKS5	Habp4	M3	pink	0.241344	0.334649	-0.160245	0.0264468	0.514905	0.258015	0.071854	0.166814	-0.055387	-0.237858	-0.371539	0.525312	0.917037	0.0287701	0.30127	0.776923	0.508239	0.827208	0.34189	0.128991
1818	E9QKE4	Rab3gap2	M2	black	0.164799	0.513448	0.0263203	0.820667	0.471684	0.0749159	0.555019	0.332792	-0.803026	-0.154872	-0.463528	0.917433	3.01e-05	0.0481347	0.767659	0.0168087	0.17721	6.01e-05	0.539469	0.0526911
1819	E9QKE9	Cux1	M3	pink	0.222485	0.374887	-0.0618762	0.28899	0.661595	0.501308	0.415195	0.146826	-0.234477	-0.430546	-0.661311	0.807304	0.244794	0.00278651	0.0340542	0.0866384	0.560987	0.348999	0.0744893	0.00280243
1821	E9QKH0	Clasp1	M5	green	-0.478468	0.0445772	0.595719	0.248023	-0.11206	0.327588	0.534979	-0.450738	-0.0772901	-0.317216	0.0211205	0.00908799	0.321027	0.657983	0.184498	0.0221578	0.0604817	0.760496	0.199615	0.933706
1822	E9QKH8	Ctnnd2	M4	brown	-0.295834	0.233292	0.404724	0.332231	0.523783	0.70166	0.639236	-0.353767	-0.105854	-0.689393	-0.480151	0.0957137	0.177987	0.0256793	0.00117314	0.00428762	0.149806	0.675921	0.00155045	0.0437264
1823	Q8K3I9	Glcci1	M4	brown	-0.24337	0.330483	0.388557	0.264552	0.541432	0.835229	0.751174	-0.409148	-0.0743624	-0.858624	-0.590354	0.111045	0.28875	0.0203075	1.61e-05	0.000326619	0.0917995	0.769332	5.1e-06	0.00989954
1825	Q91YE6	Ipo9	M2	black	0.0950461	0.70755	0.215344	0.747062	0.621507	0.462961	0.725395	0.0972867	-0.671946	-0.488442	-0.717992	0.390798	0.000367115	0.00589892	0.0530197	0.000657039	0.700954	0.00225571	0.039715	0.00079204
1826	Q8CIC2	Nupl2		grey	-0.160125	0.525625	0.0690653	-0.049968	-0.0251346	-0.0313557	-0.0799064	-0.0488845	0.0449687	0.192514	0.0398572	0.785385	0.843907	0.921141	0.901703	0.752625	0.847253	0.859368	0.444074	0.875228
1828	Q91YX5	Lpgat1	M8	blue	-0.344392	0.161667	0.22378	-0.188229	-0.450682	-0.41378	-0.412978	-0.109583	0.163143	0.603856	0.500138	0.372041	0.454472	0.0605175	0.0878266	0.088505	0.665123	0.517748	0.00795989	0.0345419
1829	E9QLA5	Inf2	M3	pink	0.221149	0.377837	-0.0383077	0.366348	0.643278	0.534606	0.576261	0.0785198	-0.294084	-0.590008	-0.607829	0.880045	0.134848	0.00397601	0.0222688	0.012311	0.756794	0.2362	0.00995374	0.00745179
1830	Q3UFF7	Lyplal1	M8	blue	0.188848	0.452963	-0.334001	-0.540491	-0.576875	-0.621801	-0.760449	0.259151	0.415107	0.719636	0.612578	0.175545	0.0205694	0.012197	0.00586864	0.000248863	0.299072	0.0867116	0.000760208	0.00687913
1831	E9QLH4	Trim9		grey	-0.433926	0.0719916	0.464528	0.159833	-0.283758	-0.0973491	0.0667197	-0.252183	-0.0994792	0.171194	0.275789	0.0521155	0.52639	0.253826	0.70077	0.792521	0.31271	0.694518	0.497002	0.267978
1832	Q8BZ98	Dnm3	M2	black	0.460438	0.0544998	-0.295763	0.782625	0.352276	-0.0817026	0.477976	0.551802	-0.786235	-0.0974825	-0.375833	0.233409	0.000123448	0.15165	0.747234	0.0448284	0.0175905	0.000109306	0.700378	0.124283
1833	Q66JT5	Tpgs2		grey	-0.244951	0.327253	-0.0149223	-0.449367	-0.360417	-0.107029	-0.298889	-0.290693	0.456137	0.163065	0.386272	0.953137	0.0613646	0.141763	0.672512	0.228272	0.241899	0.0570945	0.517949	0.113345
1834	Q14B80	Kcnc2		grey	0.184242	0.464257	-0.133677	0.210085	0.11293	-0.373598	-0.184337	0.40432	-0.292414	0.359459	0.0617639	0.596937	0.402747	0.655485	0.126719	0.464022	0.0960772	0.238996	0.142904	0.807648
1835	Q8BMC3	Shc2		grey	0.0828027	0.743938	-0.0838619	-0.0716006	-0.0949133	-0.138593	-0.201673	0.13125	-0.00517204	0.265585	0.0639355	0.740768	0.777691	0.707942	0.583386	0.422267	0.603672	0.98375	0.2868	0.801011
1836	E9QM38	Slc12a2	M6	turquoise	0.852067	7.17e-06	-0.778144	0.235994	0.101024	-0.423853	-0.293316	0.838771	-0.406158	0.343811	-0.160935	0.000143126	0.3458	0.689996	0.0796212	0.237482	1.37e-05	0.0944317	0.162423	0.523506
1837	O70305	Atxn2	M4	brown	-0.158585	0.529668	0.243924	0.132043	0.567413	0.649436	0.483986	-0.27855	0.0331047	-0.605933	-0.44559	0.329348	0.60147	0.0140501	0.00353705	0.0418341	0.26302	0.896248	0.00769088	0.063849
1838	Q148V7	Kiaa1468	M4	brown	-0.353103	0.150625	0.517588	0.465058	0.430459	0.719796	0.665298	-0.389382	-0.311772	-0.601586	-0.552285	0.0278073	0.0518127	0.0745541	0.00075717	0.00258593	0.110223	0.207866	0.00826262	0.0174711
1839	E9QM99	Dock10	M5	green	0.23216	0.353919	-0.0480989	0.455092	0.411449	0.341034	0.608573	0.130898	-0.426766	-0.536045	-0.465384	0.849681	0.0577385	0.08981	0.166067	0.00735959	0.604654	0.0773563	0.0218433	0.0516268
1840	Q3TNH5	Fam172a	M3	pink	0.157712	0.531964	0.0492788	0.489543	0.665629	0.514739	0.627107	0.070507	-0.37921	-0.532298	-0.630047	0.846035	0.0392041	0.00256864	0.0288305	0.00534425	0.781008	0.120666	0.0229643	0.00507055
1841	Q8CES0	Naa30	M4	brown	-0.22363	0.372371	0.224022	0.145155	0.594313	0.661876	0.447124	-0.312655	-0.00101352	-0.605501	-0.525227	0.371511	0.565502	0.0092953	0.00277088	0.062831	0.206513	0.996815	0.0077463	0.0252022
1842	Q3UVX5	Grm5	M4	brown	-0.375091	0.125088	0.525285	0.213512	0.430158	0.863843	0.617056	-0.511688	-0.0240808	-0.732628	-0.541785	0.0251831	0.394939	0.07478	3.84e-06	0.00637223	0.0299586	0.924438	0.00054428	0.0202097
1844	Q99PP7	Trim33		grey	0.213459	0.395057	-0.0202586	0.233589	0.0234917	-0.129024	-0.00817162	0.299478	-0.337263	0.162932	-0.0921478	0.936407	0.35088	0.926282	0.609881	0.974328	0.22731	0.171105	0.518295	0.716113
1845	Q80TN7	Nav3	M7	purple	-0.685156	0.0017021	0.594894	-0.450223	-0.324378	0.232628	-0.0125931	-0.747146	0.587973	-0.20015	0.40573	0.00920919	0.060812	0.189092	0.352922	0.960446	0.000366252	0.0102778	0.425853	0.0948135
1846	H3BKE6	Asap1		grey	-0.522672	0.0260514	0.532083	-0.221392	-0.387329	-0.0825176	-0.118449	-0.425268	0.2188	0.24254	0.330712	0.0230302	0.377299	0.112277	0.744792	0.639704	0.078515	0.383052	0.332185	0.180099
1848	Q8BH86	9030617O03Rik		grey	0.443334	0.0653672	-0.514473	-0.148901	-0.319885	-0.552465	-0.472564	0.427499	0.0338223	0.457434	0.331467	0.0289277	0.555402	0.19565	0.0174269	0.0476616	0.0767942	0.89401	0.0563025	0.179046
1849	Q05512	Mark2	M5	green	-0.331319	0.179253	0.482914	0.477108	0.186889	0.453194	0.590324	-0.263594	-0.326381	-0.415957	-0.271901	0.0423569	0.0452741	0.457748	0.0589225	0.00990423	0.290564	0.186216	0.0860031	0.275057
1851	Q8BLK9	Rps6kc1	M2	black	-0.0408941	0.872007	0.199175	0.730311	0.355509	0.0120018	0.470952	0.171884	-0.722958	-0.0304525	-0.35718	0.428157	0.000578477	0.147669	0.962302	0.0485308	0.495243	0.000699174	0.904522	0.145639
1852	Q812A2	Srgap3	M2	black	-0.0195167	0.938731	0.196936	0.81377	0.218085	-0.130201	0.429096	0.290364	-0.82513	0.126515	-0.224995	0.433473	3.98e-05	0.384648	0.606595	0.0755793	0.242458	2.5e-05	0.616904	0.369382
1854	Q9QWY8	Asap1	M1	magenta	-0.666056	0.00254639	0.662614	0.193032	-0.058052	0.3115	0.398601	-0.560267	-0.0196971	-0.22228	0.0679799	0.0027301	0.442824	0.819021	0.208283	0.101328	0.0155927	0.938166	0.37534	0.788685
1855	P02469	Lamb1	M1	magenta	-0.801556	6.35e-05	0.852792	0.0138643	0.130713	0.650148	0.506433	-0.807726	0.194985	-0.539801	-0.142085	6.91e-06	0.956457	0.605168	0.00348895	0.0319815	5.04e-05	0.438134	0.0207632	0.573841
1857	E9QNF7	Cntnap2	M8	blue	0.364063	0.137484	-0.436212	-0.0440195	-0.48255	-0.780993	-0.543616	0.520121	-0.106111	0.738897	0.516678	0.0703385	0.86231	0.0425355	0.00013033	0.0197094	0.0269214	0.675175	0.000460118	0.0281311
1858	Q6PHS6	Snx13	M2	black	0.139935	0.57971	-0.0454887	0.672381	0.266128	-0.101379	0.247082	0.364049	-0.688676	0.0755378	-0.243025	0.857758	0.00223537	0.28578	0.688957	0.322927	0.1375	0.0015753	0.765781	0.331191
1859	E9QNH7	Acbd5	M3	pink	0.507133	0.0317063	-0.417124	0.358649	0.506227	-0.0391026	0.135609	0.530613	-0.36579	-0.0767632	-0.341114	0.0850372	0.143872	0.0320628	0.877573	0.591595	0.0234831	0.135488	0.762085	0.165962
1861	Q9JJ69	Kcnip2		grey	-0.141664	0.574988	0.213297	0.251561	-0.176072	-0.0309757	0.167093	-0.102724	-0.271762	-0.0265039	-0.0261122	0.395426	0.313947	0.484633	0.902889	0.50752	0.68503	0.275313	0.916859	0.918083
1862	E9QNN1	Dhx9	M8	blue	-0.0655022	0.796231	-0.0642362	-0.145269	-0.64268	-0.662843	-0.426107	0.157831	0.0755594	0.625435	0.695015	0.800093	0.565196	0.00402089	0.00271756	0.0778641	0.531651	0.765716	0.00550524	0.00136667
1863	E9QNP0	Kxd1	M4	brown	-0.15324	0.543803	0.226863	0.0295479	0.364173	0.658873	0.234022	-0.302355	0.0952422	-0.482077	-0.457838	0.365315	0.907347	0.137356	0.00294196	0.349962	0.222659	0.706972	0.0427681	0.0560572
1866	Q60751	Igf1r		grey	-0.00265067	0.991672	0.226433	0.388289	0.271042	0.157201	0.283404	0.0817428	-0.448173	-0.0614432	-0.328714	0.366249	0.111312	0.276637	0.533311	0.254444	0.747113	0.062142	0.808629	0.182904
1867	Q9JLC8	Sacs	M9	red	-0.0377119	0.881898	-0.0331673	-0.0049396	-0.480493	-0.376938	-0.129089	0.0794533	0.0246699	0.369383	0.474677	0.896052	0.98448	0.0435553	0.123091	0.609697	0.753986	0.922595	0.131402	0.0465396
1868	Q7TPV2	Dzip3	M5	green	-0.322837	0.191324	0.535719	0.677051	0.36107	0.387063	0.809208	-0.208689	-0.551668	-0.433429	-0.384593	0.0219391	0.00202642	0.14099	0.112545	4.76e-05	0.405954	0.0176236	0.0723551	0.115056
1869	S4R1Y1	Cul9	M5	green	-0.414077	0.0875763	0.47897	0.101675	-0.0451195	0.394319	0.573301	-0.514337	0.0199364	-0.47889	-0.0601602	0.0443224	0.688092	0.858902	0.105393	0.0128724	0.0289774	0.937416	0.0443629	0.812557
1870	Q8BZ05	Arap2		grey	0.314137	0.204254	-0.248089	-0.0422936	0.386443	0.405199	0.237343	0.022289	0.112772	-0.580221	-0.343977	0.320894	0.867663	0.113171	0.0952876	0.342967	0.930047	0.655939	0.0115905	0.162207
1871	Q6ZWQ0	Syne2	M5	green	-0.0762645	0.763588	0.264107	0.503215	0.561039	0.604584	0.830763	-0.167681	-0.328142	-0.691226	-0.566519	0.289591	0.0332712	0.0154198	0.00786479	1.96e-05	0.506005	0.183713	0.0014884	0.0142361
1872	Q8K3E5	Ahi1	M4	brown	-0.188361	0.454149	0.369203	0.248532	0.397971	0.590131	0.555602	-0.282638	-0.133148	-0.537057	-0.496603	0.131604	0.320002	0.101919	0.00993446	0.0166701	0.255786	0.598403	0.021548	0.0360473
1873	Q8VHK5	Mlc1	M8	blue	0.351536	0.152572	-0.491526	-0.313963	-0.425087	-0.79743	-0.610269	0.465779	0.123649	0.742845	0.49925	0.0382967	0.204518	0.0786556	7.38e-05	0.00715292	0.0514023	0.624968	0.000412951	0.0349154
1874	E9QP99	Golga3	M4	brown	0.0671647	0.791166	0.0656036	0.407	0.825937	0.719207	0.726382	-0.0883958	-0.277455	-0.789024	-0.772956	0.795922	0.0936853	2.42e-05	0.000768416	0.000640589	0.727246	0.26498	9.93e-05	0.000169169
1875	Q05920	Pc		grey	0.35357	0.150048	-0.499009	-0.162859	-0.390371	-0.529682	-0.349723	0.298627	0.0705753	0.352745	0.372074	0.0350173	0.518486	0.109243	0.0237734	0.154847	0.228699	0.7808	0.151069	0.128398
1876	Q61410	Prkg2	M7	purple	-0.41533	0.0865256	0.247629	-0.551181	-0.32766	-0.0877816	-0.394157	-0.352527	0.580958	0.227826	0.417783	0.321821	0.0177444	0.184396	0.729073	0.105549	0.151339	0.0114603	0.363228	0.0844953
1877	Q6A026	Pds5a	M7	purple	0.198987	0.428602	-0.269994	-0.478394	0.109923	0.227922	-0.301047	-0.064826	0.497589	-0.219655	-0.0570623	0.278572	0.044615	0.66414	0.36302	0.224766	0.798293	0.0356222	0.381149	0.822059
1880	E9QPX3	Ndufs4		grey	0.0729768	0.773523	-0.177673	-0.147771	0.00781251	0.11624	-0.151271	-0.0302661	0.212345	-0.131797	0.0258581	0.480605	0.558442	0.975456	0.646002	0.549054	0.905104	0.397587	0.602153	0.918878
1881	E9QQ10	Akap9	M3	pink	0.176283	0.4841	0.0253835	0.65296	0.811053	0.60842	0.75256	0.0925336	-0.572061	-0.691601	-0.83567	0.920363	0.00330427	4.43e-05	0.00737852	0.000313845	0.714971	0.0131137	0.00147599	1.57e-05
1882	Q69ZI1	Sh3rf1		grey	0.40012	0.0999143	-0.473992	-0.433365	-0.0984932	-0.299663	-0.535247	0.302428	0.318801	0.27058	0.15645	0.0469009	0.0724021	0.69741	0.22701	0.0220784	0.222541	0.197254	0.277488	0.535293
1883	F8WHP5	Ddhd1		grey	-0.14847	0.556562	0.167261	-0.0683161	-0.382397	-0.388066	-0.128922	0.000614943	-0.00091488	0.382434	0.423164	0.507087	0.787663	0.117322	0.111536	0.610164	0.998068	0.997125	0.117283	0.0801637
1884	F2Z3U3	Raph1		grey	-0.408351	0.0924953	0.464107	0.118905	0.315147	0.324111	0.168293	-0.266487	-0.0423485	-0.0734243	-0.216249	0.0523575	0.638406	0.202724	0.189478	0.50443	0.285105	0.867492	0.772168	0.388761
1886	Q9Z2A0	Pdpk1	M9	red	-0.498256	0.0353372	0.410633	0.0318001	-0.51222	-0.305657	-0.125864	-0.260441	-0.0358476	0.412632	0.465775	0.0905115	0.900317	0.0297597	0.217396	0.618733	0.296586	0.887701	0.088799	0.0514044
1890	Q5SZV5	Kiaa0319		grey	-0.413553	0.0880177	0.387789	-0.138779	-0.384143	-0.0636352	0.0430153	-0.372183	0.214279	0.0703882	0.330904	0.111814	0.582877	0.115518	0.801928	0.865424	0.128277	0.393201	0.781368	0.179831
1891	Q6DIC0	Smarca2		grey	-0.236061	0.345658	0.311355	0.0629276	0.0330801	0.0896358	0.0633936	-0.163147	-0.0963886	-0.0094556	-0.126749	0.208506	0.80409	0.896324	0.723561	0.802666	0.517736	0.703595	0.970296	0.616248
1893	F6Q750	Macf1	M5	green	0.271196	0.276353	-0.0213583	0.790527	0.811276	0.447038	0.776859	0.277177	-0.736411	-0.568983	-0.785204	0.932962	9.43e-05	4.39e-05	0.0628878	0.000149237	0.265478	0.000492085	0.013728	0.000113195
1897	P47915	Rpl29	M4	brown	-0.172593	0.493439	0.347469	0.418432	0.648604	0.877525	0.74017	-0.323305	-0.229104	-0.806	-0.733191	0.157706	0.0839635	0.00359392	1.72e-06	0.000444448	0.190644	0.360469	5.38e-05	0.00053623
1898	O09161	Casq2	M6	turquoise	0.963177	1.51e-10	-0.924222	0.277244	0.274732	-0.390533	-0.217203	0.949932	-0.439206	0.243769	-0.251013	4.3e-08	0.265359	0.269891	0.109083	0.38662	1.7e-09	0.0682158	0.329666	0.315037
1899	Q8VHG2	Amot	M5	green	0.0807748	0.750017	0.0736734	0.431977	0.561961	0.598784	0.631717	-0.0364825	-0.292019	-0.552161	-0.601437	0.771415	0.0734242	0.0152153	0.00864895	0.00492019	0.885724	0.23966	0.0175017	0.00828275
1901	F6RJV6	Lancl2		grey	-0.407876	0.0929125	0.34746	-0.0419749	-0.0700981	0.102307	0.195112	-0.341121	0.151379	-0.11716	0.193162	0.157717	0.868652	0.782249	0.686246	0.43783	0.165953	0.548766	0.643376	0.442513
1902	Q69ZS8	Kazn	M3	pink	0.0228133	0.928406	0.253715	0.697916	0.813195	0.553934	0.738753	0.0852909	-0.605676	-0.528356	-0.758889	0.30968	0.00127916	4.07e-05	0.0170692	0.000461921	0.736498	0.00772388	0.0241919	0.000260722
1903	F6RPJ9	Ide		grey	0.166921	0.507962	-0.0439656	0.521155	-0.0580964	-0.370809	0.0661665	0.431013	-0.584975	0.426527	-5.28e-05	0.862477	0.0265658	0.818885	0.129804	0.794206	0.0741404	0.0107706	0.0775404	0.999834
1904	F6RT34	Mbp	M6	turquoise	0.921208	5.82e-08	-0.907476	0.203832	0.217253	-0.450561	-0.302086	0.934361	-0.385851	0.347988	-0.179286	2.01e-07	0.41721	0.386509	0.0605951	0.223092	1.41e-08	0.113771	0.157044	0.476566
1906	F6RWZ9	Camk2d	M6	turquoise	0.209694	0.403644	-0.216557	0.342185	-0.0176803	-0.502064	-0.233745	0.50976	-0.471097	0.566454	0.0856419	0.38807	0.164551	0.944487	0.0337421	0.350549	0.0306891	0.0484521	0.0142497	0.735451
1909	Q7TMJ8	Pik3ip1	M4	brown	-0.046778	0.853767	0.182628	0.107702	0.489356	0.742202	0.554496	-0.312878	0.013084	-0.83958	-0.505029	0.468248	0.670561	0.0392902	0.000420342	0.0169337	0.206171	0.958905	1.32e-05	0.0325396
1911	F6SEU4	Syngap1		grey	-0.57255	0.0130182	0.512118	-0.304065	-0.136038	0.447301	0.171859	-0.679843	0.457466	-0.37191	0.160621	0.0297976	0.219923	0.590412	0.0627141	0.495309	0.00190937	0.0562832	0.128579	0.524328
1913	F6SPK0	Ube2j1	M2	black	0.27482	0.269732	-0.119274	0.5034	0.436331	0.151171	0.349493	0.341739	-0.512046	-0.167023	-0.428084	0.637359	0.0331961	0.0702534	0.549322	0.155137	0.165137	0.0298247	0.5077	0.0763476
1914	Q8C0Z1	Itfg3	M3	pink	0.132649	0.599786	-0.0833436	0.115315	0.560617	0.233015	0.14297	0.0958973	-0.129285	-0.255997	-0.421346	0.742319	0.648646	0.0155141	0.3521	0.571431	0.705042	0.609151	0.305201	0.0816085
1915	O70496	Clcn7	M5	green	0.100733	0.690846	-0.0636582	0.322368	0.285548	0.334896	0.509913	0.0117345	-0.198695	-0.487689	-0.330669	0.801858	0.192007	0.250713	0.174319	0.0306306	0.963141	0.429294	0.0400671	0.18016
1920	F6TRJ8	Ccdc85a	M1	magenta	-0.548863	0.0183294	0.626058	0.0600213	-0.0814226	0.300485	0.270998	-0.472464	0.0973849	-0.200674	0.0937204	0.00544483	0.812983	0.748074	0.225675	0.276718	0.0477149	0.700665	0.424616	0.711463
1921	Q8BSF4	Pisd	M8	blue	-0.336281	0.172433	0.124167	-0.400213	-0.62519	-0.520534	-0.582722	-0.138471	0.33607	0.69156	0.650966	0.623508	0.0998279	0.00552914	0.026779	0.0111532	0.583721	0.17272	0.00147733	0.00343437
1922	F6TYB7	Mbp	M8	blue	0.444748	0.0644123	-0.47627	0.154498	-0.108548	-0.57358	-0.280424	0.553019	-0.321926	0.536305	0.078958	0.045707	0.540462	0.668115	0.0128188	0.259688	0.0172914	0.192652	0.0217672	0.755476
1924	F6U3S2	Mfsd6	M7	purple	-0.3192	0.196662	0.220763	-0.436143	-0.0866634	0.208824	-0.199077	-0.353822	0.532178	0.00916111	0.162469	0.378691	0.0703882	0.732404	0.405643	0.428388	0.149737	0.023001	0.971221	0.519503
1927	Q8JZV7	Amdhd2		grey	0.273261	0.272569	-0.429816	-0.315692	-0.294417	-0.455835	-0.397558	0.311001	0.269228	0.384092	0.392384	0.0750367	0.201902	0.235645	0.0572803	0.102308	0.209052	0.27999	0.11557	0.107268
1928	F6V035	Ccdc149		grey	0.310432	0.209931	-0.254271	0.327466	0.225071	0.0895702	0.282856	0.249739	-0.362458	-0.190282	-0.321207	0.308586	0.184671	0.369217	0.723756	0.255403	0.317581	0.139356	0.449475	0.193704
1929	F6V2U0	Inpp4a	M1	magenta	-0.665298	0.00258595	0.631107	-0.284894	-0.456173	0.204111	0.0890876	-0.708274	0.425681	-0.13	0.388181	0.00497472	0.251847	0.0570727	0.416557	0.725189	0.00100371	0.0781945	0.607156	0.111421
1931	Q9R0Q3	Tmed2		grey	-0.254195	0.308735	0.189616	0.0233045	-0.423543	-0.317779	0.00639482	-0.139999	-0.0165041	0.223723	0.373787	0.451093	0.926868	0.0798643	0.198773	0.979909	0.579535	0.948175	0.372167	0.126511
1934	Q3UMG5	Lrch2	M2	black	0.0140996	0.955718	0.269282	0.608141	0.449704	0.382303	0.628603	0.0439682	-0.529374	-0.420233	-0.524996	0.279891	0.00741304	0.0611468	0.11742	0.00520351	0.862469	0.0238702	0.0825025	0.0252783
1936	Q8BP22	Fam92a1		grey	-0.511011	0.0302137	0.526179	-0.301205	-0.3961	-0.0375925	-0.155485	-0.469524	0.305847	0.168034	0.338583	0.0248914	0.224511	0.103689	0.88227	0.537844	0.0493112	0.217097	0.505097	0.16933
1937	F6WIU1	Kri1		grey	0.259304	0.298776	-0.0970045	0.417081	0.196115	-0.0314144	0.300124	0.261796	-0.453425	-0.179593	-0.231548	0.701783	0.0850723	0.435432	0.90152	0.226261	0.293989	0.0587778	0.475798	0.355227
1938	Q6ZQ93	Usp34	M2	black	-0.0548923	0.82873	0.228038	0.596328	0.224429	0.164961	0.467241	0.0938688	-0.555601	-0.0752429	-0.366223	0.36277	0.00899929	0.37062	0.513027	0.050578	0.711025	0.0166701	0.766672	0.134991
1940	F6WR04	Ctss	M6	turquoise	0.595011	0.00919186	-0.609922	0.0963415	-0.195111	-0.654512	-0.457926	0.734789	-0.241337	0.586903	0.231606	0.00719488	0.703734	0.437831	0.00320582	0.0560044	0.000513924	0.334664	0.0104516	0.355101
1941	Q8BRN9	Cc2d1b	M3	pink	0.512756	0.02956	-0.325923	0.442308	0.782519	0.347145	0.452442	0.390158	-0.426659	-0.437977	-0.71678	0.186871	0.0660673	0.000123884	0.158119	0.0593967	0.109453	0.0774388	0.0690815	0.000816207
1942	F6XIX0	Synj1		grey	-0.0674206	0.790387	0.106141	0.268663	0.0605578	0.223275	0.194832	-0.0189474	-0.192079	-0.0729118	-0.196075	0.675087	0.281039	0.81134	0.37315	0.438499	0.940515	0.445122	0.773719	0.435527
1944	Q9JIY0	Plekho1	M5	green	-0.280921	0.25881	0.425796	0.474175	0.347	0.416939	0.512243	-0.198126	-0.352942	-0.365224	-0.353444	0.0781052	0.0468044	0.158305	0.0851894	0.0297511	0.430643	0.150824	0.13614	0.150204
1947	F6Y616	Paip1	M8	blue	0.00733734	0.976948	-0.161214	-0.197516	-0.32132	-0.489181	-0.472119	0.176632	0.126902	0.604872	0.413765	0.522775	0.432094	0.193538	0.0393713	0.0478999	0.483223	0.61582	0.00782749	0.0878387
1950	Q8R4X3	Rbm12	M4	brown	-0.144817	0.566418	0.250461	-0.0424861	0.17146	0.568134	0.325678	-0.391002	0.15158	-0.536572	-0.324948	0.316137	0.867065	0.496325	0.0139014	0.187223	0.108621	0.548228	0.0216892	0.188271
1952	Q80SY4	Mib1	M5	green	-0.292789	0.238366	0.472963	0.573897	0.318099	0.482549	0.723291	-0.240043	-0.451234	-0.448067	-0.397034	0.047448	0.0127578	0.198296	0.042536	0.000693277	0.337342	0.0601642	0.0622117	0.102802
1954	Q9CR21	Ndufab1		grey	0.166477	0.509108	-0.189742	0.11546	0.039582	-0.271998	-0.209661	0.299961	-0.202213	0.389457	-0.0468078	0.450785	0.648234	0.876083	0.274879	0.403718	0.226525	0.420997	0.110148	0.853675
1955	F6ZQA3	Numa1	M2	black	0.368851	0.132002	-0.169981	0.74774	0.657649	0.0138303	0.378163	0.537595	-0.79753	-0.0748171	-0.57451	0.500102	0.000360164	0.00301417	0.956563	0.121779	0.0213925	7.36e-05	0.767958	0.0126408
1956	F6ZQL0	Mtdh		grey	-0.0807455	0.750105	0.0431479	0.0634006	-0.211855	-0.206904	-0.0909931	0.0188589	-0.0722757	0.205043	0.275547	0.865012	0.802645	0.398703	0.410071	0.719534	0.940793	0.775645	0.414387	0.268417
1957	P63080	Gabrb3	M7	purple	-0.207311	0.409129	-0.00122193	-0.658088	-0.608299	-0.231723	-0.424877	-0.343291	0.622755	0.147597	0.573936	0.996161	0.00298811	0.00739353	0.354851	0.0788191	0.163101	0.00577145	0.558909	0.0127504
1958	F7A0B0	Mbp	M1	magenta	-0.733665	0.000529531	0.853966	0.119478	0.208543	0.702401	0.632966	-0.752315	0.109201	-0.613635	-0.202116	6.51e-06	0.636777	0.406288	0.00115306	0.00481015	0.000316076	0.666225	0.00675661	0.421226
1960	F7AA26	Pakap	M4	brown	0.0996674	0.693967	-0.0145302	-0.0467324	0.580247	0.654175	0.346959	-0.178017	0.145903	-0.682539	-0.586023	0.954367	0.853908	0.0115858	0.00322702	0.158358	0.479741	0.56348	0.00180172	0.0105963
1962	F7AAP4	Atp2b4		grey	0.245425	0.326286	-0.312096	-0.368095	-0.158247	-0.0906726	-0.29518	0.0850348	0.323852	0.0139586	0.204356	0.207369	0.132857	0.530555	0.720484	0.234376	0.737263	0.189852	0.956161	0.415986
1963	F7ACR9	Macf1		grey	-0.0182209	0.942793	0.117874	0.219702	0.243301	0.32682	0.381718	-0.0908566	-0.17085	-0.297502	-0.318866	0.641341	0.381045	0.330623	0.18559	0.118029	0.719938	0.497882	0.230541	0.197157
1965	Q6ZWZ6	Rps12		grey	-0.0492004	0.846277	0.0584159	0.340162	-0.0900201	-0.294514	0.0377807	0.178475	-0.419791	0.305682	0.0666335	0.817904	0.167223	0.72242	0.235483	0.881684	0.478594	0.0828594	0.217358	0.792783
1970	Q9QXA7	Trim44	M1	magenta	-0.498191	0.0353647	0.569076	0.0937622	0.454282	0.785317	0.521183	-0.591593	0.0891894	-0.619236	-0.458584	0.0137091	0.711339	0.0582417	0.000112764	0.0265565	0.00970717	0.724887	0.0061367	0.0556072
1972	F7BAB2	Tmem132b		grey	-0.358006	0.144644	0.269588	-0.304663	0.0186616	0.433559	0.236437	-0.515383	0.443318	-0.460956	0.0438225	0.279324	0.218972	0.941411	0.0722599	0.344869	0.0285967	0.0653781	0.0541937	0.862921
1974	F7BE84	Ankrd50		grey	-0.536678	0.0216583	0.431806	-0.253976	-0.0596763	0.277605	0.0500388	-0.522416	0.323291	-0.114523	0.0827345	0.0735512	0.309167	0.81404	0.264711	0.843688	0.0261378	0.190664	0.650914	0.744142
1975	F7BJK1	Pcdh1	M4	brown	-0.327356	0.184828	0.297916	-0.322612	0.281545	0.575381	0.0268592	-0.49283	0.42757	-0.435433	-0.21393	0.229862	0.191651	0.257707	0.0124759	0.915748	0.0377092	0.0767396	0.070899	0.393991
1978	F7BWT7	Tspan15	M8	blue	0.381318	0.118446	-0.408855	-0.102235	-0.174205	-0.441041	-0.503757	0.423158	-0.0429363	0.473403	0.198385	0.0920546	0.686456	0.48935	0.0669387	0.0330511	0.0801683	0.865669	0.0472133	0.430027
1979	F7C846	Mtx1		grey	-0.119314	0.637244	0.124598	-0.00662837	0.0956574	0.0266698	0.0903526	-0.0890549	-0.00231999	-0.0832285	0.00503757	0.622295	0.979175	0.705749	0.91634	0.721433	0.725286	0.99271	0.742663	0.984172
1988	Q8VHW2	Cacng8		grey	-0.0440254	0.862292	0.0307433	0.308518	0.29034	0.0917075	0.22884	0.0584682	-0.27038	-0.0293213	-0.232084	0.903614	0.212902	0.242498	0.717417	0.361038	0.817744	0.277858	0.908054	0.354082
1990	F7D291	Mtss1l	M7	purple	-0.218318	0.384128	0.0329533	-0.675283	-0.285927	-0.0189485	-0.4367	-0.302217	0.687326	0.108434	0.397089	0.89672	0.00210351	0.250056	0.940512	0.0699892	0.222881	0.00162297	0.668444	0.10275
1991	Q3TZU5	Pkib	M7	purple	0.137685	0.58588	-0.386494	-0.797458	-0.636471	-0.486028	-0.818901	0.0645158	0.675132	0.540451	0.646131	0.11312	7.38e-05	0.00451202	0.0408525	3.24e-05	0.79924	0.00211021	0.0205805	0.00376742
1992	F7DCH5	Clasp2	M5	green	-0.166723	0.508474	0.370805	0.387322	0.591163	0.719712	0.736009	-0.247269	-0.241591	-0.685576	-0.583004	0.129808	0.112283	0.00977346	0.000758778	0.000497419	0.322549	0.334139	0.00168652	0.0111046
1993	Q8C190	Vps9d1	M1	magenta	-0.366679	0.13447	0.521105	0.131781	0.202984	0.167236	0.224515	-0.229605	-0.118164	-0.0357502	-0.151613	0.0265832	0.602198	0.419191	0.507151	0.370431	0.35939	0.640514	0.888004	0.548139
1994	F8SLQ1	Pex5l	M8	blue	0.259812	0.297795	-0.267424	-0.0268229	-0.34048	-0.728084	-0.37813	0.411401	-0.153257	0.580284	0.366287	0.28335	0.915861	0.166801	0.00061303	0.121815	0.0898511	0.543758	0.0115794	0.134918
1995	F8VPK0	Ttc37		grey	-0.286315	0.249387	0.324272	0.111739	-0.300948	-0.1384	0.00687698	-0.117013	-0.103981	0.289616	0.162694	0.189246	0.658907	0.224927	0.583917	0.978394	0.643797	0.681365	0.243727	0.518915
1996	F8VPK5	Rock2	M2	black	0.207563	0.408547	-0.0399123	0.6736	0.784263	0.455002	0.586445	0.245334	-0.590928	-0.443045	-0.708642	0.875057	0.00217916	0.000116851	0.0577942	0.0105267	0.326473	0.00980993	0.065564	0.000994904
1997	Q61194	Pik3c2a	M2	black	0.294746	0.235097	-0.188778	0.550185	0.204029	-0.247205	0.0304051	0.540191	-0.593414	0.312193	-0.202271	0.453132	0.017994	0.41675	0.322677	0.90467	0.0206535	0.00942984	0.207221	0.420861
1998	F8VPN4	Agl		grey	-0.203768	0.417359	0.190395	-0.314807	-0.219103	0.312557	0.0485771	-0.403339	0.405114	-0.26389	0.105444	0.4492	0.203238	0.382378	0.206663	0.848203	0.0969632	0.0953637	0.290003	0.677112
1999	F8VPP8	Zc3h7b		grey	-0.121257	0.631731	0.164637	0.256568	0.216713	0.0499429	0.227371	-0.00833345	-0.279007	-0.0621631	-0.177414	0.513868	0.304085	0.387719	0.843984	0.364214	0.97382	0.262206	0.806427	0.481256
2000	Q8CIQ7	Dock3	M4	brown	-0.466046	0.0512509	0.623916	0.21831	0.369898	0.774612	0.716321	-0.595692	-0.0387704	-0.764246	-0.426188	0.00565482	0.384145	0.130823	0.000160455	0.000825502	0.00909184	0.878606	0.000221887	0.0778017
2003	F8VPU2	Farp1	M5	green	-0.249579	0.317901	0.402089	0.468211	0.257362	0.262329	0.590696	-0.214875	-0.408108	-0.353575	-0.317991	0.0981014	0.050037	0.302537	0.29297	0.00984603	0.391855	0.0927084	0.150042	0.198458
2004	Q6A4J8	Usp7	M8	blue	0.186873	0.457788	-0.151456	0.306642	-0.291658	-0.506535	-0.236088	0.431011	-0.416975	0.52423	0.203055	0.548561	0.215843	0.240269	0.0319414	0.345602	0.074142	0.0851603	0.0255311	0.419025
2005	F8VPZ3	Usp32	M4	brown	-0.280457	0.25963	0.409983	0.143336	0.504715	0.832707	0.600457	-0.448986	0.0500838	-0.745349	-0.543121	0.0910739	0.570436	0.0326652	1.8e-05	0.00841657	0.0616122	0.843549	0.000385186	0.0198438
2006	F8VQ05	Fryl	M8	blue	0.226274	0.366596	-0.43401	-0.399558	-0.558417	-0.840957	-0.830037	0.400242	0.219508	0.906282	0.608585	0.0719309	0.100435	0.016013	1.23e-05	2.02e-05	0.0998012	0.381477	2.22e-07	0.00735816
2009	Q8VDD9	Phip	M8	blue	0.236848	0.344006	-0.376031	-0.233318	-0.39874	-0.467786	-0.452594	0.2884	0.126596	0.527322	0.305611	0.124069	0.351457	0.101198	0.0502735	0.0593004	0.245802	0.616679	0.0245221	0.217469
2010	Q6Y685	Tacc1	M4	brown	-0.118932	0.638331	0.245155	0.233646	0.642372	0.745055	0.487824	-0.225803	-0.11585	-0.615076	-0.629038	0.326835	0.350759	0.00404415	0.000388367	0.040004	0.36762	0.647118	0.00659256	0.00516319
2011	P97467	Pam		grey	-0.422447	0.0807309	0.403507	-0.28188	0.0386163	0.332732	0.140956	-0.501705	0.404125	-0.275665	-0.012866	0.0968113	0.257118	0.879085	0.177293	0.576919	0.03389	0.0962524	0.268203	0.959589
2012	F8VQC1	Srp72	M2	black	0.193329	0.442109	0.0813773	0.555866	0.455629	0.133302	0.391099	0.255435	-0.590318	-0.183758	-0.480667	0.74821	0.0166074	0.0574068	0.597975	0.108526	0.306299	0.00990508	0.465452	0.0434682
2014	F8VQC9	Slc4a7	M4	brown	0.00705502	0.977835	0.200205	0.340612	0.430815	0.592736	0.583114	-0.133871	-0.203378	-0.582765	-0.535305	0.425723	0.166626	0.0742878	0.00953234	0.0110859	0.596399	0.41827	0.0111457	0.0220614
2015	Q05909	Ptprg		grey	-0.27902	0.262182	0.184749	-0.00432428	-0.455373	-0.260267	-0.165243	-0.102646	0.0523733	0.351227	0.391425	0.463005	0.986413	0.0575652	0.29692	0.512297	0.685256	0.836486	0.152959	0.108205
2016	Q8VHH5	Agap3		grey	-0.44242	0.0659903	0.374379	0.0640702	-0.0705063	-0.0137711	0.209818	-0.298295	0.0199811	-0.000302755	0.228181	0.125863	0.8006	0.78101	0.956749	0.403359	0.229241	0.937276	0.999049	0.36246
2017	F8VQF9	Trappc10	M2	black	0.0505268	0.842182	0.0532216	0.6304	-0.0240303	-0.284964	0.342124	0.273038	-0.678197	0.137881	-0.00796183	0.833873	0.00503846	0.924596	0.251726	0.164631	0.272975	0.00197769	0.585341	0.974987
2019	F8VQJ3	Lamc1	M6	turquoise	0.825125	2.5e-05	-0.785834	0.213391	0.54756	0.0560642	-0.00530642	0.672624	-0.289318	-0.204104	-0.525381	0.000110804	0.395213	0.0186647	0.825126	0.983328	0.00222408	0.244235	0.416574	0.0251516
2020	F8VQK3	Gucy1a2	M8	blue	-0.297982	0.229755	0.180702	-0.193383	-0.436355	-0.434721	-0.285463	-0.0524964	0.18848	0.542941	0.553215	0.473032	0.441979	0.0702361	0.0714138	0.25086	0.836107	0.45386	0.0198928	0.0172436
2021	P59808	Sash1	M4	brown	-0.0683398	0.787591	0.26428	0.288722	0.415325	0.549402	0.505886	-0.140466	-0.136265	-0.523494	-0.459564	0.289263	0.245252	0.0865294	0.0181921	0.0321982	0.578257	0.589788	0.0257759	0.0550197
2023	Q9Z0J4	Nos1	M8	blue	0.13356	0.59726	-0.183153	0.270156	-0.347443	-0.582714	-0.164607	0.361614	-0.400528	0.540517	0.268041	0.466947	0.278272	0.157739	0.0111545	0.513945	0.140348	0.0995363	0.0205622	0.282198
2024	Q5DU14	Myo16	M6	turquoise	0.531637	0.0231667	-0.606704	-0.175277	0.0661908	-0.45231	-0.447365	0.522707	-0.00660087	0.347395	0.0576207	0.00759295	0.486637	0.794132	0.0594805	0.062672	0.0260397	0.979262	0.1578	0.820345
2025	P98156	Vldlr		grey	0.0177535	0.944258	0.00996508	0.202111	0.141939	0.0333892	0.184833	0.0292548	-0.245812	-0.129289	-0.169972	0.968696	0.421237	0.574239	0.89536	0.462799	0.908262	0.3255	0.609139	0.500126
2026	Q9QYC0-2	Add1	M4	brown	-0.108562	0.668073	0.236201	0.139498	0.575445	0.767688	0.41502	-0.279751	-0.00112987	-0.626966	-0.644214	0.345364	0.580905	0.0124637	0.000199603	0.0867843	0.260883	0.99645	0.00535773	0.00390655
2027	F8WGT1	Ahcyl2	M3	pink	0.194466	0.439377	0.0714868	0.714203	0.804833	0.55501	0.753267	0.163395	-0.617743	-0.618382	-0.807478	0.778036	0.00086962	5.62e-05	0.0168107	0.000307491	0.517091	0.00629723	0.00622812	5.08e-05
2028	Q8BRG8	Tmem209	M5	green	-0.00719695	0.977389	0.0277532	0.416406	0.260348	0.279813	0.494921	-0.0213766	-0.33258	-0.366401	-0.269917	0.912953	0.08563	0.296765	0.260773	0.0367808	0.932904	0.177503	0.134787	0.278714
2029	Q497V5	Srbd1	M5	green	-0.00163362	0.994867	0.118952	0.6139	0.464855	0.471869	0.785259	-0.0632161	-0.506694	-0.638992	-0.521107	0.638272	0.00672628	0.0519288	0.0480348	0.000112985	0.803208	0.0318788	0.00430698	0.0265825
2030	Q91ZT5	Fgd4	M5	green	-0.121406	0.631308	0.269936	0.537546	0.506098	0.322644	0.664961	-0.0644542	-0.459021	-0.372782	-0.457615	0.278679	0.0214065	0.0321139	0.191605	0.00260369	0.799428	0.0553448	0.127616	0.0561928
2031	Q6PNC0	Dmxl1		grey	-0.0420719	0.868351	0.192804	0.46215	0.283259	0.266171	0.359325	0.0579298	-0.369358	-0.21848	-0.28637	0.443375	0.0534923	0.254698	0.285698	0.143063	0.819396	0.13143	0.383767	0.24929
2032	Q9R0K7	Atp2b2	M1	magenta	-0.750167	0.000336173	0.763605	0.0351977	-0.247557	0.219233	0.351997	-0.636012	0.133707	-0.184161	0.281783	0.000226259	0.889725	0.321966	0.382088	0.151997	0.00455015	0.596853	0.464456	0.257288
2034	Q8CIE6	Copa		grey	-0.233404	0.351273	0.194793	-0.0141542	-0.481968	-0.122726	0.0974377	-0.228013	0.0802057	0.0564046	0.373481	0.438594	0.955547	0.0428221	0.627576	0.70051	0.362824	0.751726	0.82408	0.126847
2035	Q61543	Glg1		grey	0.208987	0.405266	-0.0845798	0.369033	0.225226	0.143217	0.400007	0.221717	-0.310272	-0.204629	-0.247722	0.738622	0.131796	0.368877	0.570761	0.100019	0.376581	0.210178	0.415352	0.321635
2036	F8WHN4	Ralgapb	M2	black	0.0576974	0.820109	0.0724838	0.631903	0.176268	0.12679	0.428075	0.192179	-0.585275	-0.0942712	-0.286199	0.775015	0.00490366	0.484138	0.616135	0.0763546	0.444882	0.0107204	0.709836	0.249586
2037	F8WHQ1	Tpd52		grey	-0.164174	0.515068	0.258108	0.0905967	0.146482	0.325452	0.316226	-0.237726	-0.0724432	-0.252499	-0.240186	0.301089	0.720709	0.561917	0.187547	0.201099	0.342167	0.775138	0.312085	0.337045
2038	Q569Z5	Ddx46	M2	black	-0.00754015	0.976311	0.190998	0.639913	0.524398	0.393495	0.711658	0.06348	-0.504972	-0.419385	-0.497315	0.447739	0.00423402	0.0254755	0.106188	0.00092523	0.802402	0.0325623	0.0831878	0.03574
2039	Q76I79	Ssh1	M4	brown	-0.224982	0.369411	0.227294	-0.180338	0.208431	0.521522	0.414596	-0.449993	0.3348	-0.587668	-0.182834	0.364381	0.473938	0.406546	0.0264409	0.0871396	0.0609607	0.17445	0.010327	0.467736
2040	F8WHT3	Prrc2b	M4	brown	-0.113105	0.654982	0.164228	-0.00514543	0.553323	0.734365	0.329583	-0.291277	0.118013	-0.629427	-0.57867	0.514928	0.983834	0.0172172	0.000519769	0.181681	0.240912	0.640945	0.00512728	0.0118686
2041	P70407	Cdh9		grey	-0.385274	0.114359	0.474467	0.196228	-0.125784	0.270313	0.296381	-0.391195	-0.150678	-0.242102	-0.040301	0.0466503	0.435161	0.618957	0.277982	0.232388	0.108431	0.55064	0.333088	0.873849
2042	Q62384	Zpr1		grey	-0.0290857	0.90879	0.111266	-0.154982	0.239345	0.262021	0.0741268	-0.129244	0.154893	-0.179117	-0.269413	0.660271	0.539178	0.338791	0.293558	0.770044	0.609264	0.539414	0.476988	0.279648
2043	Q9D187	Fam96b	M9	red	0.0422185	0.867896	-0.256231	-0.538522	-0.597067	-0.715007	-0.775476	0.159773	0.419885	0.691993	0.712628	0.304743	0.0211261	0.00889266	0.000852643	0.00015606	0.526549	0.0827828	0.00146306	0.000903689
2044	F8WHW6	Pip5k1c	M7	purple	-0.53002	0.0236676	0.341807	-0.488981	-0.51209	-0.0288258	-0.261255	-0.536791	0.515213	0.129975	0.504782	0.165048	0.0394641	0.0298081	0.909602	0.295025	0.0216255	0.0286585	0.607226	0.0326382
2045	F8WHZ9	Add1		grey	-0.198833	0.428967	0.196927	-0.0589717	-0.00981163	0.249833	0.210745	-0.282525	0.164191	-0.293493	-0.024084	0.433494	0.8162	0.969178	0.317393	0.401237	0.255983	0.515025	0.237187	0.924428
2046	F8WI30	Snx7	M8	blue	-0.0470734	0.852853	-0.0885338	-0.415255	-0.48183	-0.572641	-0.710802	0.118545	0.301764	0.736235	0.578818	0.726836	0.0865881	0.0428903	0.0130005	0.000944565	0.639431	0.22361	0.000494418	0.0118418
2047	Q922V4	Plrg1		grey	0.15835	0.530286	-0.14268	0.123666	0.444012	0.453655	0.395789	-0.00672501	0.0230767	-0.537599	-0.357599	0.572221	0.62492	0.064908	0.0586336	0.103985	0.978872	0.927581	0.0213911	0.145133
2048	P05480	Src	M2	black	0.228278	0.362252	0.0362105	0.844619	0.594825	0.323492	0.723425	0.300432	-0.814624	-0.391405	-0.647146	0.886571	1.04e-05	0.00921927	0.190374	0.000690919	0.225762	3.85e-05	0.108225	0.00369537
2050	P61211	Arl1	M2	black	-0.17115	0.497115	0.313193	0.593637	0.126736	0.0666138	0.584729	-0.0457965	-0.49786	-0.199492	-0.144282	0.205691	0.0093962	0.616286	0.792843	0.0108119	0.856805	0.0355064	0.427408	0.56787
2051	F8WID5	Tpm1	M4	brown	-0.196379	0.434801	0.224219	-0.163131	0.280694	0.531424	0.249509	-0.383108	0.210038	-0.538221	-0.330864	0.371079	0.517777	0.25921	0.0232323	0.318042	0.116585	0.402856	0.0212125	0.179887
2052	Q91W89	Man2c1		grey	-0.206223	0.411647	0.0679249	-0.00646761	0.00780489	0.125936	0.216107	-0.200208	0.166732	-0.177162	0.10009	0.788853	0.97968	0.97548	0.618531	0.389081	0.425714	0.50845	0.481889	0.692729
2053	Q69ZR2	Hectd1	M4	brown	-0.533172	0.0226989	0.626255	0.250906	0.232564	0.550526	0.625501	-0.512958	-0.0509709	-0.511278	-0.194038	0.00542583	0.315251	0.35306	0.0179082	0.00549879	0.0294848	0.840811	0.030113	0.440405
2054	F8WIG2	Begain	M5	green	-0.150476	0.55118	0.24764	0.471396	0.673134	0.625183	0.701235	-0.179077	-0.299042	-0.689872	-0.558538	0.3218	0.04829	0.00220054	0.00552986	0.00118479	0.477087	0.228021	0.00153404	0.0159853
2057	Q8WTY4	Ciapin1	M2	black	-0.156041	0.536376	0.347671	0.526846	0.607482	0.516619	0.54349	-0.082768	-0.3922	-0.411927	-0.565449	0.157448	0.0246753	0.00749515	0.0281521	0.0197435	0.744042	0.107447	0.0894007	0.0144613
2058	P18242	Ctsd	M6	turquoise	0.846889	9.28e-06	-0.667003	0.524242	0.344156	-0.350366	-0.011058	0.922336	-0.687529	0.197136	-0.350803	0.00249769	0.025527	0.161975	0.154037	0.965265	5.21e-08	0.00161573	0.432996	0.153489
2059	F8WIS9	Camk2a	M2	black	0.438102	0.068993	-0.176472	0.814877	0.758859	0.33345	0.711324	0.430179	-0.775901	-0.508597	-0.765009	0.483624	3.81e-05	0.000260955	0.176302	0.000932726	0.0747637	0.000153939	0.0311363	0.000216775
2060	F8WIT2	Anxa6	M7	purple	-0.00883697	0.972239	-0.219497	-0.708657	-0.656371	-0.488092	-0.839541	-0.0348969	0.60952	0.598145	0.676852	0.3815	0.00099454	0.00309105	0.0398783	1.32e-05	0.890662	0.00724371	0.00873896	0.00203495
2061	Q9D1K7	1700037H04Rik	M9	red	-0.215436	0.390591	0.122706	-0.367635	-0.618219	-0.398558	-0.392388	-0.120956	0.332207	0.42172	0.652973	0.627632	0.133379	0.00624568	0.101369	0.107264	0.632582	0.178019	0.0813097	0.00330342
2063	F8WIZ7	Osbpl6		grey	-0.118969	0.638226	0.0126615	-7.79e-05	0.0193986	0.000229115	0.129489	-0.0670422	0.0688028	-0.0709194	0.14107	0.960231	0.999755	0.939101	0.99928	0.608581	0.791539	0.786183	0.779757	0.576608
2065	P46662	Nf2		grey	-0.00615537	0.980661	-0.0117188	0.0783845	0.226489	0.253706	0.286241	-0.125351	0.00524603	-0.370605	-0.187377	0.96319	0.757201	0.366127	0.309699	0.249514	0.620175	0.983518	0.130031	0.456554
2066	F8WJ51	Ntng1		grey	-0.140985	0.57684	0.253415	0.450474	0.0556431	-0.0621802	0.124818	0.0885007	-0.423305	0.182659	-0.0601103	0.310274	0.060651	0.82642	0.806375	0.621674	0.726934	0.0800521	0.468171	0.81271
2067	Q3UMY5	Eml4	M7	purple	-0.335819	0.173061	0.176072	-0.592823	-0.417733	0.137344	-0.306562	-0.523194	0.6556	-0.0508371	0.391746	0.484632	0.0095191	0.0845362	0.586816	0.215969	0.0258761	0.00313822	0.841224	0.107891
2068	Q80X82	Sympk		grey	-0.278132	0.263768	0.26612	-0.00787003	0.00729356	0.31434	0.291353	-0.345753	0.185533	-0.294977	-0.00618599	0.285794	0.975275	0.977086	0.203947	0.240783	0.159907	0.461077	0.234713	0.980565
2069	P62996	Tra2b	M7	purple	-0.342973	0.163517	0.174643	-0.434402	-0.247704	0.122397	0.0399408	-0.501139	0.552758	-0.192691	0.291959	0.488241	0.0716453	0.321671	0.628506	0.874968	0.0341246	0.0173552	0.443646	0.239761
2070	Q8R3Q6	Ccdc58	M7	purple	-0.338361	0.169628	0.129378	-0.618113	-0.270407	0.158659	-0.192532	-0.544755	0.684348	-0.1554	0.288017	0.60889	0.00625713	0.277808	0.529473	0.444029	0.0194032	0.00173234	0.538071	0.246458
2072	G3UVU2	Sf3a2	M5	green	-0.0406982	0.872615	0.0439231	0.255761	0.388806	0.334311	0.476664	-0.109101	-0.177133	-0.461161	-0.375412	0.862609	0.305662	0.110796	0.17512	0.045503	0.666515	0.481962	0.0540724	0.124739
2073	G3UW40	Mcc	M3	pink	-0.0403393	0.87373	0.13296	0.343025	0.469183	0.439167	0.255495	-0.0530746	-0.245057	-0.345957	-0.457566	0.598924	0.163448	0.049499	0.0682429	0.306181	0.834325	0.327036	0.159645	0.0562224
2074	G3UW55	A230065H16Rik		grey	0.240834	0.335704	-0.197322	-0.150832	0.0390175	0.2096	0.106252	0.00310643	0.133798	-0.361388	-0.1327	0.432555	0.550229	0.877838	0.40386	0.674764	0.99024	0.596602	0.140615	0.599646
2075	G3UW60	Susd5	M4	brown	-0.525049	0.0252608	0.647785	0.252003	0.336858	0.829284	0.737352	-0.63674	-0.0112235	-0.759908	-0.405011	0.00365067	0.313069	0.171652	2.09e-05	0.00047978	0.00448977	0.964745	0.000252924	0.0954565
2076	Q9D883	U2af1		grey	-0.0240945	0.924395	-0.017642	0.229925	-0.227133	-0.0623157	0.165964	0.00532009	-0.150154	-0.0272995	0.125133	0.944608	0.358703	0.36473	0.80596	0.510433	0.983285	0.552042	0.914371	0.620788
2077	G3UWF0	Fam168b		grey	0.204467	0.415727	-0.2424	0.203142	0.25197	0.0884893	0.236208	0.182142	-0.105382	-0.212296	-0.161102	0.332473	0.418821	0.313134	0.726968	0.34535	0.469452	0.677292	0.3977	0.52307
2078	G3UWG2	Tiam1		grey	-0.0152847	0.952	0.0374472	0.284895	0.163052	0.19568	0.379453	-0.0232815	-0.194056	-0.316507	-0.210957	0.882722	0.251846	0.517983	0.436471	0.120409	0.92694	0.440361	0.200676	0.400753
2079	Q8R1U1	Cog4		grey	-0.175322	0.486525	0.191486	0.333819	-0.275796	-0.237146	0.0934506	-0.0161562	-0.331495	0.163116	0.206419	0.446557	0.175794	0.267966	0.343381	0.71226	0.949267	0.179009	0.517818	0.411192
2081	G3UWV4	Brsk2	M1	magenta	-0.427013	0.0771669	0.508481	-0.112851	-0.292396	0.00395163	-0.0393946	-0.348428	0.105999	0.0577635	0.251337	0.0311809	0.655712	0.239025	0.987584	0.876666	0.156484	0.675498	0.819907	0.314393
2082	Q5NBX1	Cobl		grey	-0.442723	0.0657835	0.301156	-0.209146	-0.0571112	0.328121	0.0770538	-0.484633	0.367629	-0.216515	0.0423086	0.22459	0.404902	0.821909	0.183742	0.761209	0.0415211	0.133386	0.388165	0.867616
2085	Q8BHY8	Snx14	M8	blue	0.207044	0.409747	-0.271981	-0.145225	-0.558471	-0.820046	-0.63114	0.440606	-0.0602645	0.879098	0.530358	0.274911	0.565313	0.0160007	3.09e-05	0.00497174	0.0672394	0.812238	1.56e-06	0.0235622
2087	Q3U308	Ctu2		grey	-0.0876726	0.729398	0.235742	0.42721	0.184994	0.040211	0.305326	0.123577	-0.341405	0.0306616	-0.139258	0.34633	0.0770158	0.462403	0.874129	0.21792	0.625172	0.165578	0.903869	0.581562
2088	P16951	Atf2	M7	purple	-0.0875492	0.729765	-0.0167112	-0.651755	-0.383646	-0.0424074	-0.529774	-0.269637	0.593964	0.131007	0.318167	0.947526	0.00338242	0.116029	0.867309	0.0237445	0.279232	0.00934734	0.604351	0.198195
2090	Q9D7G0	Prps1	M9	red	-0.29312	0.23781	0.0852806	-0.705667	-0.846966	-0.462308	-0.57498	-0.332568	0.655624	0.460303	0.817941	0.736529	0.00106788	9.25e-06	0.0533997	0.0125516	0.177519	0.00313676	0.0545798	3.37e-05
2091	G3UXW9	Gps1	M4	brown	-0.327738	0.184285	0.430664	-0.00498868	0.194214	0.589807	0.440676	-0.500796	0.14081	-0.630206	-0.237083	0.0744004	0.984326	0.439982	0.00998533	0.0671908	0.0342673	0.577318	0.00505608	0.343512
2092	Q9R1E6	Enpp2		grey	0.155075	0.538932	-0.201646	-0.285873	-0.300077	-0.353232	-0.371382	0.199788	0.165347	0.384407	0.283247	0.42233	0.250151	0.226338	0.150466	0.129165	0.426706	0.512029	0.115246	0.254719
2093	P97371	Psme1		grey	0.465883	0.0513437	-0.397832	-0.173158	0.417099	0.371541	0.0333925	0.16364	0.133029	-0.416618	-0.437747	0.10205	0.492005	0.0850575	0.128989	0.89535	0.516456	0.598732	0.0854545	0.0692442
2094	P19426	Nelfe	M2	black	0.089293	0.724579	0.154588	0.653433	0.653509	0.419862	0.631716	0.0953268	-0.570172	-0.424349	-0.65408	0.540222	0.003274	0.00326915	0.082802	0.00492028	0.706723	0.013488	0.0792315	0.00323295
2095	Q8CCS6	Pabpn1	M4	brown	-0.199239	0.428006	0.32857	-0.0134291	0.199537	0.634981	0.343787	-0.422113	0.139413	-0.571217	-0.304348	0.183108	0.957822	0.4273	0.00463683	0.162454	0.0809963	0.581137	0.0132799	0.219472
2097	Q9Z1S3	Rasgrp1		grey	-0.313085	0.205856	0.286694	-0.0675149	-0.296994	0.196645	0.180154	-0.377805	0.195192	-0.223786	0.204966	0.248733	0.7901	0.231378	0.434166	0.474399	0.122163	0.437639	0.372029	0.414567
2098	Q6Y7W8	Gigyf2	M5	green	-0.0999599	0.693109	0.229074	0.390224	0.696758	0.879082	0.752708	-0.286102	-0.177196	-0.888233	-0.713017	0.360533	0.109388	0.00131354	1.56e-06	0.000312503	0.249754	0.481805	8.58e-07	0.000895166
2100	P63280	Ube2i	M8	blue	0.094854	0.708117	-0.295488	-0.408531	-0.622078	-0.834479	-0.87039	0.299657	0.228563	0.94152	0.678991	0.233864	0.0923383	0.00584031	1.66e-05	2.65e-06	0.227019	0.361636	5.72e-09	0.00194447
2101	G3UYP1	Rragb	M8	blue	-0.3467	0.15869	0.176788	-0.607499	-0.694556	-0.454709	-0.732525	-0.226114	0.512982	0.657354	0.666218	0.48283	0.007493	0.00138098	0.057976	0.000545767	0.366944	0.0294763	0.00303177	0.00253803
2102	P62858	Rps28	M3	pink	0.226178	0.366803	-0.154505	0.210973	0.701578	0.392297	0.279144	0.140801	-0.175717	-0.435481	-0.533631	0.540443	0.400717	0.00117538	0.107352	0.261961	0.577344	0.485528	0.0708639	0.0225605
2103	Q6P9N8	Trak2	M7	purple	-0.369549	0.131215	0.169602	-0.820931	-0.576552	-0.19654	-0.522731	-0.469764	0.799119	0.260159	0.602691	0.501073	2.98e-05	0.0122569	0.434417	0.0260315	0.0491792	6.94e-05	0.297127	0.00811407
2105	Q921I2	Klhdc4	M4	brown	0.115588	0.647865	0.0630977	0.227216	0.579722	0.6094	0.508396	-0.0866496	-0.1227	-0.687377	-0.627705	0.80357	0.364549	0.0116794	0.0072583	0.0312139	0.732445	0.627649	0.00162114	0.00528768
2106	G3UZE9	Map2	M2	black	-0.047713	0.850874	0.246488	0.794796	0.614756	0.440524	0.711375	0.0268168	-0.715197	-0.466198	-0.652828	0.324129	8.11e-05	0.00662875	0.0672967	0.000931584	0.915881	0.00084869	0.051165	0.00331274
2107	O54834	Arhgap6	M8	blue	0.231588	0.355141	-0.370521	-0.0759784	-0.174521	-0.596026	-0.51363	0.428872	-0.0671507	0.673474	0.289229	0.130125	0.764451	0.48855	0.00904317	0.0292366	0.0757489	0.791209	0.00218491	0.244387
2108	G3UZJ2	Map2	M8	blue	-0.180309	0.474011	0.0626217	-0.343513	-0.21338	-0.299193	-0.518492	-0.039204	0.275914	0.479695	0.298898	0.805025	0.162812	0.395237	0.227775	0.0274885	0.877258	0.267753	0.0439558	0.228256
2109	Q8BLQ9	Cadm2	M7	purple	-0.559923	0.01567	0.341315	-0.558572	-0.562557	-0.2654	-0.334964	-0.487247	0.588629	0.341895	0.680298	0.165697	0.0159775	0.0150843	0.287149	0.174227	0.0402749	0.0101725	0.164932	0.00189084
2110	P97493	Txn2	M2	black	0.247834	0.321408	-0.107027	0.493382	0.341801	-0.198011	0.100791	0.449815	-0.607595	0.18047	-0.284458	0.672516	0.0374622	0.165055	0.430917	0.690676	0.0610754	0.00748103	0.47361	0.252605
2114	G3X8R0	Reep5	M3	pink	0.393335	0.106343	-0.136232	0.618076	0.912776	0.592313	0.594294	0.302562	-0.56696	-0.585296	-0.933532	0.589878	0.00626121	1.28e-07	0.00959674	0.0092981	0.222327	0.0141441	0.0107169	1.55e-08
2115	Q80VJ2	Sra1	M1	magenta	-0.635104	0.00462642	0.702333	-0.188476	0.136631	0.644386	0.343379	-0.765184	0.326741	-0.491141	-0.166988	0.00115489	0.45387	0.588779	0.00389393	0.162987	0.000215617	0.185703	0.0384717	0.50779
2116	Q3UA37	Qrich1	M3	pink	0.312252	0.207129	-0.209387	0.456661	0.539834	0.151167	0.281926	0.35479	-0.428294	-0.200103	-0.395864	0.404349	0.0567738	0.020754	0.549332	0.257037	0.148548	0.0761874	0.425964	0.103913
2118	Q0P678	Zc3h18	M4	brown	0.00710592	0.977675	0.153291	0.125663	0.697882	0.782866	0.503768	-0.223592	-0.0345433	-0.806628	-0.68021	0.543669	0.619298	0.00128017	0.000122458	0.0330469	0.372454	0.891763	5.25e-05	0.00189441
2119	P16675	Ctsa		grey	0.0961867	0.70419	0.00383108	0.372835	-0.148482	-0.194088	0.122773	0.253312	-0.393032	0.234535	-0.0219536	0.987963	0.127557	0.55653	0.440285	0.627442	0.310477	0.106637	0.348876	0.931097
2120	G3X8T9	Serpina3n	M3	pink	0.517406	0.0278717	-0.290608	0.508929	0.704805	0.373254	0.471383	0.373666	-0.504473	-0.511132	-0.765946	0.242043	0.0310079	0.00108983	0.127097	0.0482972	0.126644	0.0327625	0.0301678	0.000210633
2122	Q8K2Y0	Rnf219		grey	0.0800418	0.752218	-0.176023	-0.367498	-0.424498	-0.339956	-0.555316	0.07844	0.331562	0.423284	0.437234	0.484756	0.133534	0.079115	0.167498	0.0167378	0.757034	0.178915	0.0800688	0.0696086
2123	G3X8X7	Vps16	M8	blue	0.107342	0.671603	-0.0868913	0.243924	-0.491226	-0.590438	-0.122684	0.318047	-0.314327	0.499964	0.40785	0.731725	0.329348	0.038433	0.00988635	0.627693	0.198374	0.203966	0.0346149	0.0929357
2124	G3X8Y3	Naa15	M4	brown	-0.277661	0.26461	0.481036	0.56961	0.668607	0.703929	0.71712	-0.239334	-0.405764	-0.597767	-0.650576	0.0432841	0.013601	0.00241693	0.00111253	0.000809364	0.338813	0.0947831	0.0087926	0.00346033
2126	G3X915	Lysmd2	M1	magenta	-0.504838	0.0326157	0.519944	-0.0392501	-0.363689	-0.0582287	0.0690393	-0.378674	0.0842579	0.190388	0.29987	0.0269826	0.877115	0.137919	0.818479	0.785464	0.121235	0.739584	0.449216	0.226673
2127	Q9DBR3	Armc8	M5	green	-0.426379	0.0776543	0.639876	0.555587	0.220938	0.445489	0.739961	-0.342703	-0.448539	-0.401821	-0.34433	0.00423693	0.0166735	0.378304	0.0639163	0.000446987	0.163871	0.0619031	0.0983467	0.161748
2129	G3X928	Sec23ip	M5	green	-0.140667	0.577708	0.348712	0.725228	0.49169	0.408724	0.690491	-0.0493977	-0.604828	-0.389678	-0.546705	0.156125	0.000659862	0.0382224	0.092169	0.00151305	0.845668	0.00783312	0.109928	0.0188875
2130	Q920B9	Supt16h	M6	turquoise	0.22987	0.358821	-0.0870153	0.473783	-0.0134676	-0.405435	0.0318345	0.475678	-0.558567	0.343712	-0.0252782	0.731355	0.0470115	0.957701	0.0950767	0.900209	0.0460154	0.0159786	0.162552	0.920692
2131	O35711	Ppfibp2		grey	0.0950397	0.707569	-0.168796	0.198745	0.243023	0.0791335	0.223367	0.107347	-0.12713	-0.126095	-0.217992	0.503138	0.429176	0.331195	0.754948	0.372949	0.671588	0.615181	0.618086	0.384856
2135	Q8BLJ3	Plcxd3	M8	blue	0.0905253	0.720921	-0.0813254	0.312949	-0.32415	-0.651868	-0.105218	0.387464	-0.398729	0.572574	0.328533	0.748365	0.206063	0.189421	0.00337505	0.677769	0.11214	0.101209	0.0130134	0.18316
2136	Q810N6	Ankrd45	M6	turquoise	0.607195	0.00753109	-0.586619	0.224286	-0.0358748	-0.604041	-0.404545	0.787171	-0.421899	0.554288	0.0495988	0.010498	0.370933	0.887616	0.00793571	0.0958741	0.000105872	0.0811667	0.0169838	0.845047
2137	Q3TCR7	Dnm2	M7	purple	0.216605	0.387963	-0.345505	-0.586723	-0.402125	-0.241248	-0.610323	0.0485939	0.497716	0.208474	0.390593	0.160226	0.010481	0.0980683	0.334848	0.0071465	0.848151	0.0355679	0.406448	0.109023
2138	P42859	Htt	M5	green	-0.393511	0.106173	0.450154	0.509865	0.141014	0.191709	0.590066	-0.22353	-0.383526	-0.266446	-0.0931294	0.0608569	0.0306489	0.576761	0.446017	0.0099446	0.37259	0.116153	0.285181	0.713209
2139	G3X9I1	Fam3c	M5	green	-0.211775	0.398887	0.339739	0.501713	0.476664	0.532799	0.692775	-0.251114	-0.333711	-0.559544	-0.485762	0.167787	0.0338869	0.0455031	0.0228119	0.00143761	0.314835	0.175943	0.0157559	0.0409794
2141	G3X9I7	Zc3h12b		grey	0.0073921	0.976776	0.0427474	-0.294995	-0.310909	-0.244434	-0.340219	-0.00120768	0.165148	0.3122	0.286924	0.866255	0.234682	0.209195	0.328307	0.167148	0.996205	0.512543	0.20721	0.248335
2142	G3X9J0	Sipa1l3	M4	brown	0.0411583	0.871187	-0.0613482	-0.0308363	0.343624	0.50727	0.256656	-0.193138	0.128375	-0.554406	-0.312992	0.80892	0.903324	0.162667	0.0316526	0.303913	0.442568	0.611695	0.0169555	0.205997
2143	G3X9K3	Arfgef1	M2	black	0.0709722	0.779596	0.0642971	0.559308	0.118283	-0.250323	0.100348	0.319382	-0.626042	0.298984	-0.159022	0.799907	0.0158095	0.640176	0.316414	0.691972	0.196393	0.00544638	0.228116	0.52852
2144	Q9ER88	Dap3	M9	red	-0.101417	0.688847	-0.109952	-0.61507	-0.680008	-0.677775	-0.805194	0.00269163	0.499151	0.700884	0.796016	0.664056	0.00659316	0.00190266	0.00199552	5.55e-05	0.991543	0.0349571	0.00119449	7.77e-05
2145	G3X9N3	Pnmal2	M2	black	0.151453	0.548567	0.103307	0.815708	0.631367	0.406194	0.821613	0.16823	-0.747836	-0.583118	-0.659683	0.683331	3.69e-05	0.00495144	0.0943997	2.9e-05	0.504593	0.000359189	0.0110851	0.00289502
2147	Q9DBR2	Fam13c	M8	blue	-0.064189	0.800237	-0.0260041	-0.172197	-0.440799	-0.581105	-0.440029	0.156177	0.0521643	0.649497	0.47804	0.918421	0.494447	0.0671061	0.0114345	0.0676407	0.536016	0.837131	0.00353292	0.0447955
2148	P97372	Psme2	M3	pink	0.232305	0.35361	-0.0214119	0.459882	0.677811	0.375515	0.453016	0.226419	-0.487471	-0.403326	-0.704474	0.932794	0.0548299	0.001994	0.124628	0.0590345	0.36628	0.0401696	0.0969756	0.00109837
2149	P30999	Ctnnd1		grey	-0.498363	0.0352915	0.444807	-0.0564811	0.0464088	0.348284	0.214822	-0.525155	0.155945	-0.355668	0.0189313	0.0643727	0.823845	0.854909	0.156668	0.391976	0.0252259	0.53663	0.147475	0.940566
2150	Q01097	Grin2b	M1	magenta	-0.609749	0.00721583	0.587334	-0.184859	-0.112973	0.401643	0.0259983	-0.61251	0.304469	-0.195031	0.0915948	0.0103813	0.462735	0.655361	0.0985101	0.91844	0.00688709	0.21928	0.438024	0.717751
2152	P49117	Nr2c2		grey	-0.207626	0.408402	0.0372567	-0.304801	-0.417132	-0.169856	-0.245214	-0.172853	0.320895	0.194815	0.38636	0.883314	0.218753	0.0850308	0.500423	0.326715	0.492779	0.194162	0.43854	0.113255
2153	G3X9X1	Kbtbd2	M5	green	-0.014158	0.955535	0.0830195	0.451239	0.171268	0.177136	0.475447	0.00122287	-0.371024	-0.287369	-0.278056	0.743289	0.0601611	0.496815	0.481955	0.0461356	0.996158	0.129565	0.247571	0.263903
2154	G3X9Y1	Syt3	M8	blue	-0.00635069	0.980047	-0.141738	-0.275513	-0.560087	-0.800091	-0.682582	0.267951	0.135502	0.897442	0.661468	0.574786	0.268478	0.0156332	6.7e-05	0.00180004	0.282365	0.591891	4.44e-07	0.0027936
2155	G3X9Y5	Ube4a	M8	blue	0.0746772	0.76838	-0.102382	-0.0104118	-0.265932	-0.503957	-0.466414	0.326734	-0.0686128	0.668845	0.31983	0.686028	0.967293	0.286146	0.0329705	0.0510429	0.185714	0.786761	0.00240515	0.195731
2157	P63042	Stmn4	M6	turquoise	0.473277	0.0472808	-0.21156	0.687014	0.67679	0.165456	0.376392	0.543849	-0.716115	-0.17907	-0.650195	0.399376	0.00163415	0.00203766	0.511747	0.123679	0.0196463	0.000829709	0.477105	0.00348581
2158	Q61371	Ift88		grey	0.235548	0.346739	-0.131065	0.329405	0.259588	0.0962969	0.10078	0.265362	-0.331754	-0.0705311	-0.313345	0.604187	0.181931	0.298227	0.703865	0.690708	0.28722	0.178648	0.780934	0.205459
2159	G3XA17	Eif4g2	M4	brown	-0.286865	0.248437	0.279582	-0.193912	0.139012	0.579615	0.322074	-0.497079	0.322882	-0.548717	-0.154895	0.261183	0.440708	0.582237	0.0116985	0.192436	0.0358414	0.191259	0.0183667	0.539409
2160	H3BL13	Naaa		grey	0.345568	0.160146	-0.235466	0.35593	-0.185238	-0.296789	0.0522994	0.381416	-0.43387	0.142357	0.0433062	0.346912	0.147156	0.461801	0.231714	0.836714	0.118344	0.0720328	0.573098	0.864521
2162	G3XA53	Omg		grey	0.374014	0.126263	-0.494445	-0.209794	0.136626	0.121242	-0.162721	0.146278	0.236365	-0.223468	-0.130002	0.0369904	0.403414	0.588793	0.631774	0.518844	0.562466	0.345019	0.372727	0.607149
2163	G3XA57	Rab11fip2	M4	brown	-0.53558	0.0219801	0.516987	0.0483426	0.343948	0.623636	0.457043	-0.543458	0.154401	-0.529306	-0.233371	0.0280207	0.848928	0.162245	0.00568282	0.0565403	0.0197523	0.540719	0.0238914	0.351344
2164	Q8R3B1	Plcd1	M7	purple	-0.28576	0.250345	0.0882235	-0.574829	-0.519605	-0.122915	-0.478881	-0.335043	0.585775	0.245544	0.441315	0.727758	0.0125801	0.0271	0.627041	0.0443674	0.174119	0.0106372	0.326045	0.0667491
2166	Q99KK9	Hars2	M2	black	-0.269729	0.279062	0.390698	0.645367	0.17469	0.148411	0.473475	-0.0296161	-0.552526	-0.0595329	-0.241928	0.10892	0.00382239	0.488122	0.556719	0.0471751	0.907134	0.0174119	0.814479	0.333446
2167	G5E829	Atp2b1	M1	magenta	-0.560952	0.0154391	0.655532	0.374086	-0.164173	0.100225	0.432883	-0.353975	-0.226852	-0.0458815	0.125274	0.00314246	0.126184	0.51507	0.692333	0.0727558	0.149549	0.365338	0.856542	0.620391
2168	P15331	Prph	M1	magenta	-0.595198	0.00916438	0.717694	0.318912	0.126505	0.429056	0.564111	-0.542035	-0.176436	-0.395568	-0.212208	0.000797924	0.197088	0.616934	0.0756101	0.014747	0.0201409	0.483715	0.104195	0.397901
2169	P56395	Cyb5a	M7	purple	0.0140001	0.956031	-0.241316	-0.652928	-0.519695	-0.120043	-0.448029	-0.190365	0.652036	0.113075	0.447237	0.334708	0.00330631	0.0270688	0.635174	0.0622364	0.449273	0.00336404	0.655067	0.0627565
2171	Q99NB9	Sf3b1	M2	black	0.142908	0.571601	0.0704465	0.819475	0.731322	0.415006	0.658121	0.225161	-0.715693	-0.405221	-0.730666	0.781191	3.16e-05	0.000563344	0.0867959	0.00298615	0.36902	0.000838382	0.0952681	0.000573126
2172	G5E870	Trip12	M6	turquoise	0.254011	0.309098	-0.192037	0.430741	0.193674	-0.351551	-0.0224259	0.536967	-0.532345	0.360819	-0.110139	0.445226	0.0743436	0.441279	0.152553	0.929618	0.0215743	0.0229501	0.141287	0.663517
2173	Q3TUH1	Tamm41	M8	blue	0.297004	0.231361	-0.451412	-0.122343	-0.429627	-0.865645	-0.679231	0.534451	-0.0504747	0.889333	0.508326	0.0600508	0.628657	0.0751791	3.47e-06	0.00193452	0.0223149	0.842342	7.95e-07	0.0312409
2174	G5E884	Pak1		grey	-0.217612	0.385706	0.250055	-0.028415	-0.120013	-0.219608	-0.190092	-0.0599871	-0.0294026	0.311177	0.141894	0.31695	0.910885	0.63526	0.381253	0.449935	0.813087	0.9078	0.208781	0.574361
2175	G5E895	Akr1b10	M6	turquoise	0.626804	0.00537313	-0.54125	0.298774	-0.114558	-0.696521	-0.311861	0.799775	-0.526959	0.569142	0.0870669	0.0203579	0.228458	0.650814	0.00132064	0.20773	6.78e-05	0.0246389	0.0136957	0.731201
2176	G5E8A7	Samd4b		grey	-0.408427	0.0924291	0.560534	0.242842	0.244305	0.355455	0.367574	-0.3385	-0.196082	-0.290898	-0.222037	0.0155326	0.331567	0.32857	0.147735	0.133448	0.169441	0.435511	0.241551	0.375875
2177	Q8BRH0	Tmtc3	M5	green	-0.167542	0.506363	0.301725	0.592894	0.419116	0.41018	0.59921	-0.0636055	-0.460712	-0.388006	-0.428586	0.223673	0.00950832	0.0834063	0.0909028	0.00858931	0.802019	0.0543375	0.111596	0.0759658
2178	Q9QZB0	Rgs17		grey	0.115886	0.647015	-0.130663	0.0473449	0.0623798	-0.27238	0.0370812	0.171699	-0.0808689	0.136228	0.078105	0.605308	0.852013	0.805764	0.274178	0.88386	0.495716	0.749735	0.589888	0.758042
2180	G5E8G3	Opcml	M8	blue	-0.459519	0.0550467	0.340401	-0.105877	-0.536866	-0.490351	-0.33745	-0.165922	0.0652447	0.62127	0.564437	0.166907	0.675854	0.0216036	0.0388326	0.170853	0.510541	0.797016	0.00592333	0.0146769
2182	Q8K1X1	Wdr11		grey	-0.091271	0.71871	0.0996494	-0.279587	-0.0130047	0.0733517	-0.107637	-0.136375	0.223196	0.0101762	0.0521629	0.694019	0.261174	0.959154	0.772388	0.67075	0.589485	0.373323	0.968033	0.837135
2183	G5E8J9	Scyl2		grey	-0.15862	0.529576	0.16013	0.0778845	-0.0922762	0.234785	0.177635	-0.186058	0.0452216	-0.101524	-0.0221133	0.525614	0.758706	0.715733	0.348349	0.480701	0.459787	0.858585	0.688534	0.930597
2184	G5E8K5	Ank3	M7	purple	-0.114549	0.650839	0.00975552	-0.461439	-0.35103	0.132826	-0.070826	-0.353477	0.51984	-0.233151	0.308703	0.969354	0.0539088	0.153205	0.599296	0.78004	0.150163	0.0270186	0.351811	0.212614
2186	Q8CII5	Tia1	M3	pink	-0.0547285	0.829234	0.2354	0.43576	0.638142	0.507043	0.504203	-0.0389389	-0.380046	-0.387355	-0.612059	0.34705	0.0706631	0.00437523	0.0317413	0.032871	0.878082	0.119783	0.112251	0.00693998
2187	G5E8Q0	Lyst		grey	0.175759	0.485423	-0.234631	0.0577776	-0.296421	-0.337458	-0.250238	0.287326	-0.123261	0.402394	0.226862	0.348674	0.819863	0.232322	0.170842	0.316584	0.247645	0.626065	0.0978233	0.365317
2188	G5E8R0	Tpm1	M4	brown	0.0657965	0.795334	-0.150794	-0.290329	0.253949	0.495829	0.106524	-0.229576	0.420629	-0.552589	-0.189216	0.550329	0.242516	0.309219	0.0363835	0.673975	0.359454	0.0821831	0.0173964	0.452065
2189	Q922D4	Ppp6r3	M2	black	0.185423	0.461346	0.0183441	0.818432	0.520398	0.175992	0.558123	0.334333	-0.767718	-0.208671	-0.557643	0.942406	3.3e-05	0.0268258	0.484834	0.0160808	0.17509	0.000199421	0.405995	0.0161916
2190	G5E8R8	Ubxn7		grey	0.222016	0.375922	-0.278451	0.126701	0.139127	-0.0704549	0.0722833	0.225318	-0.125271	0.0271025	-0.102109	0.263197	0.616382	0.581922	0.781166	0.775622	0.368677	0.620402	0.914987	0.686826
2191	Q9D4H9	Phf14	M8	blue	-0.0198573	0.937664	-0.180901	-0.420309	-0.511229	-0.520037	-0.738603	0.108583	0.316323	0.697897	0.508185	0.472535	0.0824408	0.0301312	0.0269502	0.000463811	0.668011	0.200953	0.00127973	0.0312959
2192	O88196	Ttc3		grey	0.0651302	0.797365	-0.0994267	-0.148834	0.0936995	-0.0108962	-0.146615	0.106975	0.149484	0.127615	-0.0298083	0.694672	0.555583	0.711525	0.965773	0.561556	0.672667	0.553839	0.613821	0.906533
2193	Q9D104	Srp19	M4	brown	-0.347829	0.157246	0.5264	0.23219	0.496728	0.748519	0.599351	-0.454778	-0.0573086	-0.680359	-0.46361	0.0248197	0.353855	0.0359933	0.000352312	0.00856962	0.0579336	0.821303	0.00188837	0.0526437
2194	Q9EQJ9	Magi3		grey	0.200624	0.424733	-0.149378	0.0490222	0.360108	-0.046976	0.0570694	0.234188	-0.111269	-0.0222328	-0.17418	0.554122	0.846828	0.14213	0.853154	0.822038	0.349612	0.660261	0.930223	0.489411
2195	G5E8T9	Hagh	M2	black	0.358952	0.143508	-0.187937	0.758511	0.786661	0.412351	0.705144	0.310274	-0.680985	-0.560352	-0.767961	0.455183	0.00026367	0.00010773	0.0890383	0.00108116	0.210174	0.00186316	0.0155735	0.000197921
2196	Q9JJT9	Phax	M4	brown	-0.18673	0.458137	0.359725	0.283486	0.49284	0.684228	0.597572	-0.32135	-0.166314	-0.639526	-0.583558	0.142587	0.254301	0.0377047	0.00173687	0.00882037	0.193495	0.509529	0.00426458	0.0110099
2199	G5E8X1	0610011F06Rik		grey	0.305943	0.216945	-0.375715	-0.334757	-0.288052	-0.427203	-0.408447	0.210182	0.186602	0.302956	0.313217	0.124411	0.174509	0.246398	0.077021	0.0924117	0.402525	0.458453	0.221695	0.205654
2200	Q8BXJ8	Znf385b		grey	0.0452421	0.858522	0.00692127	0.154982	0.252111	-0.039869	0.0144186	0.148677	-0.238615	0.0857134	-0.245468	0.978255	0.539178	0.312854	0.875191	0.954718	0.556004	0.340311	0.735237	0.326199
2201	Q8VEM8	Slc25a3	M5	green	-0.0178629	0.943915	0.205523	0.664473	0.303114	0.165499	0.658615	0.0953765	-0.561488	-0.299885	-0.322292	0.413272	0.00262959	0.221442	0.511636	0.00295707	0.706576	0.01532	0.22665	0.192117
2202	G5E924	Hnrnpl	M9	red	-0.10057	0.691324	-0.183005	-0.565342	-0.67953	-0.499501	-0.556281	-0.0927098	0.570107	0.452575	0.759638	0.467314	0.0144841	0.00192223	0.0348094	0.0165095	0.71445	0.0135011	0.0593127	0.000254969
2204	Q8BIE6	Frmd4a	M1	magenta	-0.720165	0.000750216	0.688524	-0.0786491	-0.17387	0.239878	0.300187	-0.623603	0.249428	-0.148769	0.223132	0.0015806	0.756405	0.490198	0.337683	0.226159	0.00568605	0.318204	0.555756	0.373464
2205	Q8K1E0	Stx5		grey	0.00110879	0.996516	-0.163466	-0.328356	-0.0159475	-0.151598	-0.334279	0.0225596	0.345533	0.14691	0.239885	0.516906	0.18341	0.949921	0.54818	0.175164	0.9292	0.160191	0.56076	0.337669
2206	Q8R088	Golph3l		grey	0.486376	0.0406868	-0.424627	-0.199067	0.0284786	-0.204578	-0.370426	0.401583	0.0570954	0.261909	-0.08115	0.0790149	0.428413	0.910687	0.415469	0.130232	0.0985646	0.821958	0.293772	0.748891
2207	Q6NVF9	Cpsf6		grey	-0.0816441	0.747409	-0.089027	-0.382579	-0.226202	-0.22299	-0.420886	0.00421913	0.369574	0.285212	0.347369	0.725369	0.117133	0.366752	0.373777	0.0819771	0.986744	0.131187	0.251295	0.157833
2209	Q99JR5	Tinagl1	M6	turquoise	0.674076	0.00215756	-0.833676	-0.340437	-0.208282	-0.609715	-0.637876	0.648124	0.17641	0.50202	0.278383	1.72e-05	0.166858	0.406889	0.00721994	0.00439681	0.00362707	0.48378	0.0337606	0.26332
2210	Q99MB7	Rnf141	M2	black	0.352527	0.151339	-0.301906	0.475083	0.536589	-0.0566743	0.148799	0.484427	-0.481671	0.0187986	-0.388545	0.223381	0.0463262	0.0216844	0.823251	0.555677	0.0416209	0.0429692	0.940982	0.111057
2211	Q7TN74	Ppp1r9a	M4	brown	-0.484698	0.0414901	0.480216	-0.0344732	0.339514	0.750454	0.498077	-0.609094	0.254271	-0.631475	-0.33671	0.043694	0.891982	0.168087	0.000333425	0.0354133	0.00729566	0.308586	0.00494174	0.171852
2212	Q9R0P3	Esd	M8	blue	-0.0495782	0.84511	0.135312	0.013302	-0.444056	-0.523274	-0.208906	0.140249	-0.134897	0.478441	0.377793	0.592416	0.958221	0.0648783	0.0258494	0.405453	0.578852	0.593561	0.0445911	0.122175
2213	Q8CAL5	Gpc5	M7	purple	-0.269179	0.28008	0.188781	-0.692466	-0.230923	0.15027	-0.399471	-0.433517	0.674567	-0.0149278	0.219083	0.453126	0.00144761	0.356561	0.551731	0.100516	0.0722911	0.00213546	0.95312	0.382422
2214	Q8BHK2	Scn3b		grey	-0.381443	0.118316	0.574963	0.183866	0.252572	0.404679	0.435412	-0.387536	-0.118787	-0.37837	-0.254735	0.0125548	0.465185	0.31194	0.0957536	0.070914	0.112068	0.638742	0.121559	0.307673
2215	P47879	Igfbp4	M8	blue	0.284392	0.252721	-0.409887	-0.340337	-0.371366	-0.652081	-0.652631	0.399057	0.174968	0.717459	0.446917	0.0911572	0.16699	0.129184	0.0033611	0.00332545	0.100902	0.487418	0.000802592	0.0629677
2216	Q8R2T8	Gtf3c5		grey	0.38484	0.114803	-0.329237	0.114675	-0.0117542	-0.370693	-0.198217	0.441581	-0.266485	0.331781	0.0317574	0.182167	0.65048	0.963079	0.129934	0.430428	0.066566	0.285108	0.17861	0.90045
2217	Q4KUS2	Unc13a	M7	purple	-0.736587	0.000489769	0.683696	-0.476275	-0.236929	0.425367	0.0273642	-0.804524	0.64221	-0.232302	0.241863	0.00175711	0.0457045	0.343836	0.0784378	0.914169	5.69e-05	0.00405644	0.353616	0.33358
2218	Q811I0	Atpaf1	M8	blue	-0.177431	0.481214	0.0311787	-0.37039	-0.651632	-0.497619	-0.551309	-0.103513	0.281181	0.594702	0.574274	0.902256	0.130272	0.00339048	0.0356095	0.0177128	0.68273	0.25835	0.00923754	0.0126858
2219	Q9CZ00	Dbndd1		grey	-0.255298	0.306568	0.0926542	-0.384828	-0.184562	-0.158864	-0.175069	-0.21355	0.427669	0.189161	0.347814	0.714615	0.114815	0.463466	0.528934	0.487163	0.394851	0.0766643	0.4522	0.157266
2221	H3BK73	Tor2a		grey	-0.248191	0.320688	0.134019	-0.334245	-0.307075	-0.125464	-0.314765	-0.194988	0.397468	0.23892	0.382868	0.595988	0.175211	0.215162	0.619858	0.203303	0.438125	0.102393	0.339676	0.116834
2222	P49817	Cav1	M3	pink	0.46379	0.0525399	-0.239967	0.552587	0.798783	0.52916	0.630752	0.309598	-0.510914	-0.677057	-0.837724	0.337499	0.017397	7.03e-05	0.0239374	0.00500666	0.211222	0.0302503	0.00202616	1.43e-05
2223	Q8VI24	Satb2		grey	-0.0390149	0.877846	0.124829	0.233454	0.314196	0.459784	0.462806	-0.11922	-0.138274	-0.483328	-0.340876	0.621643	0.351166	0.204165	0.0548886	0.0531098	0.63751	0.584261	0.0421546	0.166277
2224	Q60875	Arhgef2	M1	magenta	-0.680851	0.00186854	0.637095	0.0538337	0.00869964	0.464074	0.401257	-0.664269	0.181994	-0.391046	0.0326492	0.00446053	0.831987	0.97267	0.0523766	0.0988643	0.00264046	0.469819	0.108578	0.897668
2226	Q80YV2	Zc3hc1		grey	0.093537	0.712005	-0.183741	-0.0855147	-0.294487	-0.338283	-0.325163	0.245365	0.034649	0.448158	0.293053	0.465493	0.73583	0.235528	0.169733	0.187961	0.32641	0.891434	0.0621519	0.237924
2227	H3BKQ3	Evi5l	M5	green	-0.190584	0.448742	0.37295	0.494268	0.589363	0.715932	0.767415	-0.281876	-0.316879	-0.721201	-0.584682	0.127431	0.0370687	0.0100555	0.000833477	0.000201297	0.257125	0.200118	0.000730931	0.0108198
2229	O08784	Tcof1	M3	pink	0.282044	0.256829	-0.210135	0.280237	0.794646	0.653275	0.467512	0.0869988	-0.201069	-0.642323	-0.780918	0.402634	0.260021	8.16e-05	0.00328407	0.0504267	0.731404	0.423686	0.00404787	0.000130655
2231	Q504M8	Rab26	M3	pink	0.113879	0.652761	-0.0690933	0.224293	0.478113	0.11476	0.203747	0.138006	-0.24319	-0.186784	-0.308637	0.7853	0.370919	0.0447582	0.650236	0.417409	0.584998	0.330852	0.458004	0.212717
2232	O08992	Sdcbp		grey	0.255104	0.30695	-0.351889	-0.265705	-0.50031	-0.464375	-0.413378	0.24015	0.179157	0.350114	0.472811	0.152132	0.286573	0.03447	0.0522036	0.0881659	0.33712	0.476888	0.154354	0.0475294
2233	H7BWY8	Tsr2	M6	turquoise	0.424348	0.0792324	-0.34555	0.266211	0.242755	-0.331951	-0.0768428	0.588548	-0.410519	0.266678	-0.188201	0.160168	0.285623	0.331744	0.178375	0.761845	0.0101854	0.0906096	0.284747	0.454539
2234	Q8CGM1	Bai2	M4	brown	-0.444186	0.064791	0.524179	0.135275	0.390436	0.829308	0.574401	-0.586319	0.060256	-0.754067	-0.402825	0.025548	0.592517	0.109178	2.09e-05	0.0126615	0.0105473	0.812264	0.000300439	0.0974301
2235	Q8BL99	Dopey1	M5	green	0.00395529	0.987573	0.20218	0.459617	0.317918	0.246652	0.512916	0.0406968	-0.392739	-0.254391	-0.394422	0.421076	0.0549879	0.198567	0.323798	0.0295007	0.87262	0.106922	0.308349	0.105294
2236	H7BX15	Adgrl1	M3	pink	0.0661002	0.794408	0.00159573	0.256646	0.52795	0.358782	0.370955	0.0357339	-0.193337	-0.41863	-0.397812	0.994986	0.303934	0.0243211	0.143712	0.129641	0.888055	0.442091	0.0838019	0.102069
2237	H7BX26	Cep170	M4	brown	-0.230155	0.358208	0.494256	0.629319	0.574421	0.679287	0.793183	-0.216919	-0.470803	-0.606793	-0.628362	0.0370742	0.00513721	0.0126576	0.00193222	8.59e-05	0.387258	0.0486118	0.00758166	0.00522597
2239	H7BX46	Arhgap39	M4	brown	-0.327737	0.184286	0.350916	-0.188352	0.219751	0.702361	0.363608	-0.585493	0.333928	-0.702694	-0.235591	0.153347	0.45417	0.380935	0.00115413	0.138012	0.0106841	0.175646	0.00114518	0.346648
2240	Q3URD3	Slmap	M2	black	0.361816	0.14011	-0.220673	0.477079	0.581242	0.401763	0.53393	0.250816	-0.420835	-0.449904	-0.648206	0.378891	0.0452887	0.0114104	0.0983999	0.0224707	0.31543	0.0820179	0.0610175	0.00362138
2242	P47934	Crat	M2	black	0.49356	0.037383	-0.346284	0.827249	0.61394	0.110117	0.506634	0.554945	-0.816044	-0.236365	-0.605906	0.159224	2.28e-05	0.00672159	0.663581	0.0319023	0.0168262	3.64e-05	0.345019	0.00769443
2243	Q6PDM2	Srsf1	M4	brown	0.0139986	0.956035	0.0361291	0.0684438	0.593686	0.536185	0.214408	-0.114219	0.00546906	-0.488867	-0.533045	0.886824	0.787274	0.00938892	0.0218022	0.39291	0.651786	0.982817	0.0395173	0.0227374
2244	Q99NF3	Cep41	M7	purple	-0.230524	0.357417	-0.0461974	-0.85118	-0.477484	-0.0834928	-0.556242	-0.363828	0.892626	0.167954	0.541252	0.855564	7.5e-06	0.0450804	0.741872	0.0165188	0.137757	6.31e-07	0.505303	0.0203573
2245	Q9QX47	Son	M2	black	0.221507	0.377046	0.0285162	0.742917	0.833415	0.544543	0.680191	0.229167	-0.694871	-0.536261	-0.847199	0.910569	0.000412129	1.74e-05	0.01946	0.00189518	0.360333	0.00137114	0.0217799	9.14e-06
2246	Q9Z1K5	Arih1	M9	red	-0.17712	0.481994	-0.109851	-0.532504	-0.535454	-0.541229	-0.622712	-0.0781869	0.490779	0.539184	0.699087	0.664348	0.0229015	0.0220171	0.0203636	0.00577574	0.757796	0.0386364	0.0209376	0.00124517
2248	P83093	Stim2	M2	black	0.097073	0.701582	0.0852498	0.834801	0.50692	0.264278	0.658637	0.235365	-0.748603	-0.312559	-0.495195	0.736621	1.64e-05	0.0317897	0.289268	0.00295577	0.347124	0.000351472	0.206659	0.0366607
2249	Q9D924	Isca1	M8	blue	-0.00726456	0.977177	-0.0172795	0.182246	-0.296955	-0.65304	-0.258606	0.307647	-0.298085	0.658445	0.40289	0.945744	0.469193	0.231441	0.00329911	0.300124	0.214265	0.229585	0.00296702	0.0973709
2250	Q9Z2C4	Mtmr1	M8	blue	0.328899	0.182644	-0.23456	0.339337	-0.076004	-0.514012	-0.200438	0.597581	-0.456985	0.60263	0.0715413	0.348824	0.168322	0.764374	0.0290964	0.425173	0.00881919	0.0565758	0.00812223	0.777871
2251	Q9CR70	Lage3		grey	0.162549	0.519293	0.0675156	0.362785	0.380176	0.305006	0.370816	0.10104	-0.391274	-0.35002	-0.454887	0.790098	0.138973	0.119646	0.218427	0.129796	0.689949	0.108354	0.154473	0.0578657
2252	J3KMH5	Mia3		grey	0.0428233	0.866019	-0.0516251	-0.478114	-0.21987	-0.112438	-0.369754	-0.0348287	0.393178	0.186936	0.178004	0.838793	0.0447578	0.380671	0.656896	0.130985	0.890874	0.106496	0.457634	0.479775
2254	Q60931	Vdac3	M8	blue	0.205243	0.413921	-0.0914412	0.41837	-0.221963	-0.566772	-0.151556	0.486448	-0.552764	0.560387	0.167415	0.718206	0.0840147	0.376039	0.0141832	0.548292	0.0406529	0.0173536	0.0155657	0.50669
2255	Q9CZ42	Carkd	M9	red	0.00716057	0.977504	-0.233905	-0.496099	-0.385617	-0.522555	-0.614112	0.102167	0.4374	0.51446	0.59507	0.350211	0.0362659	0.11401	0.0260908	0.00670202	0.686656	0.0694903	0.0289323	0.00918313
2257	P16092	Fgfr1		grey	0.0875805	0.729672	-0.212766	-0.154745	-0.41153	-0.458036	-0.293164	0.163139	0.0554701	0.376646	0.407342	0.396632	0.539806	0.08974	0.0559374	0.237738	0.517756	0.826952	0.123406	0.0933826
2258	Q5I012	Slc38a10	M8	blue	0.102541	0.685564	-0.308395	-0.396342	-0.516041	-0.53901	-0.607086	0.203167	0.272467	0.637085	0.521927	0.213094	0.103459	0.0283594	0.0209872	0.00754486	0.418763	0.274019	0.00446134	0.0263032
2260	Q9ESN9	Mapk8ip3	M8	blue	-0.00267498	0.991595	-0.239319	-0.575783	-0.455967	-0.466419	-0.750979	0.0788974	0.498441	0.613925	0.544503	0.338846	0.0124002	0.0571987	0.0510403	0.00032845	0.755658	0.0352582	0.00672339	0.0194706
2261	J3QNT7	Epn2		grey	-0.0298243	0.906484	-0.00846562	-0.223971	0.322184	0.266063	0.0275077	-0.17651	0.23084	-0.302865	-0.171532	0.973405	0.371622	0.192276	0.285901	0.913721	0.483529	0.356741	0.22184	0.496141
2262	Q8BWG8	Arrb1	M4	brown	-0.191777	0.445852	0.360549	0.10921	0.505736	0.777218	0.591991	-0.399194	0.035587	-0.817146	-0.530665	0.141607	0.6662	0.0322574	0.000147511	0.00964598	0.100774	0.888512	3.48e-05	0.023467
2263	Q3TIR1	Trappc13	M5	green	-0.16754	0.506368	0.373952	0.419534	0.449545	0.54121	0.668894	-0.197469	-0.273616	-0.597706	-0.400629	0.12633	0.0830671	0.0612498	0.0203688	0.00240268	0.432204	0.271922	0.00880126	0.0994427
2264	P97823	Lypla1	M8	blue	0.393377	0.106302	-0.265545	0.111553	-0.172368	-0.498985	-0.353741	0.535712	-0.278282	0.566268	0.110623	0.286875	0.659444	0.494013	0.0350273	0.149837	0.0219413	0.263499	0.0142888	0.662122
2265	Q3U2I3	Fam160a2	M8	blue	-0.00539155	0.98306	-0.222252	-0.608552	-0.789745	-0.825787	-0.872576	0.141819	0.433606	0.882913	0.840739	0.375401	0.00736221	9.69e-05	2.43e-05	2.33e-06	0.574564	0.0722255	1.22e-06	1.25e-05
2266	Q8VCB1	Ndc1	M8	blue	0.281206	0.258306	-0.369506	-0.0509464	-0.451453	-0.68817	-0.533747	0.447986	-0.067456	0.702587	0.409899	0.131264	0.840887	0.0600246	0.00159302	0.0225255	0.0622644	0.790279	0.00114805	0.0911461
2267	P54254	Atxn1		grey	0.0243064	0.923732	-0.0143079	0.233945	0.200624	-0.108216	-0.0835535	0.238801	-0.286567	0.221437	-0.122826	0.955065	0.350125	0.424734	0.669073	0.741691	0.339924	0.24895	0.3772	0.627292
2268	P18572	Bsg	M4	brown	-0.634594	0.00466972	0.667696	-0.0104011	0.248524	0.689952	0.396608	-0.67988	0.194055	-0.582855	-0.225221	0.00246253	0.967327	0.320018	0.00153133	0.103206	0.00190788	0.440364	0.0111303	0.368889
2269	Q6URW6	Myh14	M2	black	0.513692	0.0292138	-0.302381	0.519597	0.726302	0.541109	0.601397	0.286333	-0.472752	-0.669918	-0.830969	0.222617	0.0271027	0.000641905	0.0203971	0.00828818	0.249354	0.0475608	0.00235251	1.94e-05
2271	K3W4T3	Atp6v0a1	M9	red	-0.454383	0.0581787	0.319077	0.00849613	-0.548815	-0.424828	-0.120668	-0.187181	0.0523293	0.430033	0.612478	0.196844	0.973309	0.0183417	0.0788574	0.6334	0.457032	0.836622	0.0748738	0.00689077
2272	Q99N28	Cadm3	M3	pink	0.17704	0.482195	0.0497783	0.599435	0.761333	0.558742	0.646012	0.154042	-0.510858	-0.542172	-0.733099	0.844492	0.0085579	0.000242348	0.0159386	0.00377591	0.541673	0.0302714	0.0201033	0.00053754
2273	Q9D8M7	Phf10	M6	turquoise	0.584395	0.0108681	-0.640518	-0.141869	-0.220587	-0.702084	-0.570072	0.690182	-0.0282614	0.655662	0.299153	0.00418665	0.574429	0.379082	0.00116161	0.0135082	0.0015235	0.911365	0.00313445	0.22784
2274	Q5ND34	Wdr81		grey	0.303248	0.221227	-0.255518	0.439093	0.396459	-0.106896	0.186979	0.409886	-0.480053	0.0901121	-0.347375	0.306138	0.0682952	0.103347	0.672896	0.457528	0.0911572	0.0437757	0.722147	0.157826
2280	Q3UVC0	Ksr2	M2	black	0.0719614	0.776598	0.195195	0.842882	0.685022	0.435919	0.696306	0.164608	-0.767527	-0.445106	-0.703101	0.437631	1.13e-05	0.00170707	0.0705491	0.00132715	0.513943	0.000200601	0.0641725	0.00113434
2281	Q9CQV6	Map1lc3b	M9	red	0.0832425	0.742621	-0.335762	-0.672281	-0.754406	-0.750648	-0.859264	0.141874	0.542481	0.777099	0.828003	0.173138	0.00224003	0.000297488	0.000331583	4.93e-06	0.574415	0.0200185	0.000148081	2.21e-05
2282	Q68FF0	Kiaa1841		grey	0.28776	0.246899	-0.199698	0.318706	-0.217392	-0.463095	-0.0559836	0.393915	-0.443327	0.325224	0.124182	0.426919	0.197394	0.386197	0.0529418	0.825374	0.105782	0.065372	0.187874	0.623466
2285	M0QWN7	Usp35	M9	red	-0.326005	0.186754	0.201254	-0.282965	-0.685032	-0.358611	-0.359437	-0.237076	0.273558	0.388241	0.594104	0.42325	0.255212	0.00170669	0.143918	0.142929	0.343527	0.272027	0.11136	0.00932633
2286	M0QWP1	Agrn	M6	turquoise	0.702303	0.00115568	-0.565832	0.483905	0.342961	-0.274611	0.0635163	0.757096	-0.637353	0.167526	-0.395141	0.0143803	0.0418735	0.163532	0.270111	0.802291	0.000274943	0.00443939	0.506404	0.104603
2288	Q8CGI1	Fam193a		grey	0.0175291	0.944962	0.0154398	-0.224357	0.0798462	0.467937	0.175302	-0.289449	0.330653	-0.521073	-0.175167	0.951514	0.370778	0.752806	0.0501893	0.486576	0.244012	0.180182	0.0265942	0.486916
2289	O08529	Capn2		grey	0.243699	0.329809	-0.315351	0.233405	-0.404633	-0.586718	-0.130005	0.382598	-0.299319	0.444722	0.32049	0.202416	0.351271	0.0957957	0.0104818	0.607142	0.117114	0.227569	0.0644295	0.194757
2290	O08530	S1pr1	M6	turquoise	0.505364	0.0324056	-0.442095	0.332678	0.280656	-0.403015	-0.0897675	0.663645	-0.445356	0.3502	-0.145541	0.0662128	0.177368	0.259278	0.0972575	0.72317	0.00267397	0.0640048	0.154246	0.564458
2291	O08532-5	Cacna2d1	M1	magenta	-0.555002	0.0168127	0.5718	0.293328	-0.201534	-0.108026	0.112169	-0.261159	-0.251164	0.238595	0.196803	0.013165	0.237463	0.422594	0.669625	0.657672	0.295208	0.314737	0.340353	0.43379
2292	O08539	Bin1	M6	turquoise	0.842919	1.12e-05	-0.819161	0.155837	0.327724	-0.147655	-0.246557	0.767243	-0.252308	0.115213	-0.319177	3.21e-05	0.536914	0.184306	0.558753	0.323988	0.000202372	0.312463	0.648939	0.196695
2293	O08545	Efna3	M6	turquoise	0.473279	0.0472795	-0.532581	-0.00355199	0.0124156	-0.450297	-0.453807	0.575542	-0.13223	0.475917	0.0865046	0.0228781	0.98884	0.961003	0.0607644	0.0585383	0.0124455	0.600949	0.0458905	0.732877
2294	O08547	Sec22b		grey	-0.252608	0.311868	0.0688762	-0.433415	-0.334986	-0.183977	-0.227416	-0.292978	0.463042	0.110025	0.475415	0.78596	0.0723653	0.174196	0.464909	0.364116	0.238049	0.0529724	0.663848	0.0461523
2295	O08553	Dpysl2		grey	0.221823	0.376348	-0.417603	-0.560264	-0.435415	-0.486218	-0.818743	0.254675	0.459996	0.592894	0.502645	0.0846432	0.0155933	0.0709119	0.0407623	3.26e-05	0.30779	0.0547626	0.00950828	0.033504
2296	O08576	Rundc3a		grey	0.00765168	0.975961	0.0662501	0.188614	-0.251046	-0.138571	-0.0352297	0.107567	-0.174467	0.220652	0.109521	0.793951	0.453532	0.314971	0.583445	0.889625	0.670954	0.488687	0.378936	0.665303
2297	O08579	Emd	M8	blue	0.339713	0.167821	-0.485855	-0.0826329	-0.436303	-0.81728	-0.582576	0.539888	-0.0598628	0.765367	0.517811	0.0409352	0.744446	0.0702736	3.46e-05	0.0111784	0.0207386	0.813469	0.000214408	0.0277282
2298	O08581	Kcnk1	M9	red	-0.477695	0.0449724	0.43036	-0.284106	-0.615156	-0.360584	-0.315227	-0.291553	0.27799	0.4583	0.63867	0.0746282	0.253219	0.00658352	0.141565	0.202604	0.240446	0.264022	0.0557781	0.00433278
2299	O08582	Gtpbp1	M7	purple	-0.200795	0.424331	-0.0894762	-0.893151	-0.617146	-0.347915	-0.788511	-0.254353	0.863394	0.456504	0.690005	0.724035	6.08e-07	0.00636239	0.157137	0.000101114	0.308424	3.94e-06	0.0568693	0.00152951
2300	O08583	Alyref	M8	blue	0.0857717	0.735063	-0.377107	-0.559791	-0.582076	-0.647563	-0.803893	0.16863	0.451911	0.692154	0.649928	0.12291	0.0156999	0.0112648	0.00366613	5.82e-05	0.503565	0.0597328	0.00145779	0.00350379
2301	O08586	Pten		grey	-0.0664011	0.793491	0.265644	0.52568	0.250473	0.0694501	0.44511	0.0451255	-0.521332	-0.129601	-0.295201	0.286689	0.0250541	0.316114	0.784216	0.0641693	0.858883	0.0265056	0.608268	0.234341
2303	O08599-2	Stxbp1	M8	blue	-0.184768	0.46296	0.20027	0.272838	-0.387154	-0.530342	-0.0262085	0.142317	-0.31212	0.563962	0.397122	0.42557	0.273342	0.112452	0.0235673	0.917782	0.573209	0.207331	0.0147791	0.102719
2304	O08600	Endog	M6	turquoise	0.497582	0.0356253	-0.375918	0.530157	0.147679	-0.328852	0.0672049	0.663039	-0.602748	0.295149	-0.144888	0.124191	0.023625	0.55869	0.18271	0.791044	0.00270687	0.00810658	0.234427	0.566228
2305	O08638-2	NA	M8	blue	0.169228	0.502031	-0.280357	-0.264283	-0.447233	-0.478949	-0.554249	0.220412	0.100765	0.518288	0.383043	0.259807	0.289258	0.0627591	0.0443328	0.0169932	0.379469	0.690753	0.0275603	0.116652
2306	O08644	Ephb6	M9	red	0.0431276	0.865075	-0.207205	-0.491249	-0.45861	-0.266704	-0.457671	-0.0206033	0.459792	0.296794	0.489267	0.409374	0.0384224	0.0555917	0.284697	0.056159	0.935327	0.0548835	0.231707	0.0393317
2307	O08648	Map3k4		grey	-0.129645	0.608147	-0.00879248	-0.212133	-0.216396	-0.209042	-0.183334	-0.0995576	0.186772	0.24753	0.257969	0.972378	0.398071	0.388432	0.405141	0.4665	0.694288	0.458034	0.322022	0.30136
2308	O08663	Metap2	M3	pink	0.290572	0.242105	-0.0246017	0.530628	0.859895	0.653	0.562463	0.186376	-0.450693	-0.60095	-0.887804	0.922808	0.0234784	4.76e-06	0.00330168	0.0151049	0.459007	0.06051	0.00834899	8.83e-07
2310	O08688	Capn5	M9	red	-0.219873	0.380665	0.209119	-0.139429	-0.457575	-0.383658	-0.089125	-0.108664	0.0677657	0.312089	0.466886	0.404964	0.581096	0.0562167	0.116017	0.725078	0.667777	0.789337	0.207379	0.0507774
2312	O08715	Akap1	M4	brown	-0.560426	0.015557	0.597202	0.050797	0.334432	0.681033	0.452242	-0.584246	0.163137	-0.53338	-0.255394	0.00887327	0.841348	0.174954	0.00186121	0.0595235	0.0108933	0.517762	0.0226362	0.306381
2313	O08747	Unc5c	M5	green	-0.0962054	0.704135	0.266691	0.676693	0.48194	0.405801	0.769808	-0.0716645	-0.548991	-0.528234	-0.480439	0.284721	0.00204184	0.0428361	0.0947494	0.000186843	0.777497	0.0182966	0.0242307	0.0435823
2314	O08749	Dld		grey	0.245748	0.325631	-0.284941	0.108505	-0.418758	-0.502208	-0.175014	0.355688	-0.149468	0.414052	0.36342	0.251765	0.668238	0.0836982	0.0336832	0.487302	0.14745	0.553881	0.0875974	0.138232
2315	O08759	Ube3a	M7	purple	-0.248723	0.319618	0.192146	-0.605901	-0.0941557	0.131137	-0.385393	-0.340312	0.604011	0.0341369	0.152476	0.444963	0.00769502	0.710177	0.603987	0.114238	0.167024	0.00793962	0.89303	0.545839
2316	O08795-2	Prkcsh		grey	0.121296	0.631619	0.0577547	0.460912	0.440647	0.200006	0.436276	0.221072	-0.431772	-0.206232	-0.41277	0.819933	0.0542193	0.0672109	0.426191	0.0702925	0.378007	0.073576	0.411626	0.0886816
2317	O08797	Serpinb9	M6	turquoise	0.489659	0.0391507	-0.436413	0.168896	0.0242561	-0.561003	-0.346941	0.674228	-0.346268	0.559738	0.00640303	0.0701944	0.502883	0.92389	0.0154278	0.15838	0.0021507	0.159245	0.0157119	0.979883
2319	O08807	Prdx4		grey	0.349781	0.154773	-0.249013	0.409025	0.273054	0.161589	0.387098	0.248905	-0.342236	-0.380827	-0.300786	0.319037	0.0919067	0.272946	0.521797	0.112509	0.319254	0.164483	0.118961	0.225188
2321	O08848	Trove2		grey	0.00795543	0.975007	-0.0208115	0.0439637	-0.300788	-0.0209955	0.0362677	-0.0396711	-0.02061	-0.00628251	0.175749	0.934674	0.862483	0.225185	0.934098	0.886393	0.875806	0.935306	0.980262	0.485447
2322	O08908	Pik3r2	M2	black	0.241614	0.334093	0.00482853	0.768464	0.819761	0.455275	0.679282	0.244772	-0.719421	-0.522259	-0.796679	0.984829	0.000194851	3.13e-05	0.0576256	0.00193244	0.327616	0.000764311	0.0261907	7.59e-05
2324	O08914	Faah	M4	brown	-0.57305	0.012921	0.49919	-0.155853	-0.108705	0.531398	0.277586	-0.707978	0.321658	-0.489588	0.0139314	0.0349408	0.536873	0.667661	0.0232402	0.264745	0.00101082	0.193044	0.0391832	0.956246
2325	O08915	Aip		grey	0.526505	0.0247858	-0.544701	0.00369345	0.380008	0.138081	0.0113455	0.366866	0.0101532	-0.263784	-0.317018	0.0194176	0.988395	0.119823	0.584792	0.964362	0.134255	0.968105	0.290204	0.19991
2326	O08917	Flot1	M9	red	-0.0187553	0.941118	-0.237074	-0.656887	-0.499796	-0.361156	-0.450253	-0.127957	0.591108	0.280382	0.557361	0.343533	0.00305982	0.0346855	0.140888	0.0607927	0.612865	0.00978212	0.259762	0.0162569
2327	O08919	Numbl		grey	0.00687815	0.978391	-0.0524995	0.120943	0.0839756	-0.0153794	-0.0239724	0.0562721	-0.184788	0.0451891	-0.0889393	0.836098	0.63262	0.740428	0.951703	0.924777	0.824487	0.46291	0.858686	0.72563
2328	O08967	Cyth3	M7	purple	-0.481931	0.0428405	0.382474	-0.455721	-0.408184	0.0366157	-0.19586	-0.452689	0.543551	0.153451	0.38823	0.117242	0.0573503	0.0926416	0.885309	0.436039	0.0592408	0.0197269	0.543243	0.111372
2329	O08989	Mras	M6	turquoise	0.251219	0.314626	-0.127348	0.328593	-0.0154911	-0.372323	-0.12945	0.488036	-0.4293	0.415274	-0.0227736	0.61457	0.183075	0.951353	0.128123	0.608689	0.0399047	0.0754253	0.086572	0.92853
2330	O08997	Atox1		grey	0.478911	0.0443522	-0.289965	0.385293	0.585413	0.177143	0.232031	0.430438	-0.441182	-0.235251	-0.610218	0.243134	0.114341	0.0106975	0.481937	0.354195	0.07457	0.0668408	0.347364	0.00715907
2332	O09012	Pex5		grey	0.167277	0.507046	-0.160828	0.157781	-0.13612	-0.37154	-0.11514	0.32916	-0.203402	0.379285	0.181579	0.523787	0.531781	0.590186	0.12899	0.649149	0.182276	0.418213	0.120586	0.470849
2334	O09044	Snap23	M7	purple	-0.28051	0.259536	0.186668	-0.682192	-0.33008	-0.0345585	-0.360231	-0.39652	0.630509	0.0980787	0.330641	0.45829	0.00181531	0.180983	0.891716	0.141984	0.103289	0.0050286	0.698626	0.180199
2335	O09061	Psmb1	M2	black	0.261864	0.293858	-0.01374	0.807497	0.445113	0.18767	0.686797	0.301539	-0.805956	-0.341497	-0.555262	0.956847	5.08e-05	0.0641677	0.455838	0.00164198	0.223972	5.39e-05	0.165456	0.0167506
2336	O09106	Hdac1	M2	black	0.204476	0.415706	0.034908	0.669191	0.504399	0.304161	0.463317	0.286262	-0.635882	-0.223696	-0.606166	0.890627	0.00238806	0.0327921	0.219772	0.0528132	0.249478	0.004561	0.372226	0.00766119
2338	O09111	Ndufb11		grey	0.102415	0.685933	-0.172263	0.127343	0.0309131	-0.15386	0.0551795	0.191151	-0.0510912	0.0556881	0.115019	0.49428	0.614585	0.903084	0.542155	0.827846	0.447367	0.84044	0.826282	0.649494
2339	O09114-2	Ptgds	M6	turquoise	0.417773	0.0845035	-0.33876	0.506729	0.400863	-0.196473	0.0528247	0.620096	-0.571711	0.20779	-0.325538	0.169093	0.031865	0.0992275	0.434576	0.835095	0.00604578	0.0131824	0.408024	0.187423
2340	O09126	Sema4d	M3	pink	0.266067	0.285894	-0.0689108	0.509201	0.742655	0.487875	0.58273	0.208034	-0.418106	-0.5724	-0.697278	0.785855	0.0309031	0.000415122	0.03998	0.0111518	0.40746	0.0842306	0.0130474	0.00129802
2341	O09131	Gsto1	M5	green	0.0938107	0.711196	0.208853	0.777597	0.758891	0.66722	0.802551	0.057286	-0.677428	-0.68965	-0.849185	0.405574	0.000145702	0.000260707	0.00248662	6.12e-05	0.821373	0.00201027	0.00154162	8.29e-06
2342	O09159	Man2b1		grey	-0.280751	0.259109	0.426212	0.132888	-0.0536654	0.0820957	0.167087	-0.234646	-0.126606	-0.0359457	-0.0165589	0.0777833	0.599123	0.832506	0.746056	0.507536	0.348643	0.61665	0.887395	0.948004
2343	O09164	Sod3		grey	-0.307922	0.213835	0.345448	0.00163417	0.115507	0.262865	0.293305	-0.379482	0.0910699	-0.286827	-0.0607264	0.1603	0.994865	0.648097	0.29195	0.237501	0.120378	0.719306	0.248503	0.810823
2344	O09167	Rpl21	M7	purple	0.00524726	0.983514	-0.290446	-0.639972	-0.287817	-0.219183	-0.529316	-0.0725265	0.606993	0.215769	0.427732	0.242317	0.00422945	0.246801	0.382198	0.0238883	0.774886	0.00755645	0.389841	0.076616
2345	O09172	Gclm	M4	brown	-0.433142	0.0725658	0.611851	0.180299	0.378785	0.773886	0.623456	-0.550341	-0.0114623	-0.711765	-0.482581	0.00696448	0.474036	0.121118	0.000164228	0.00570085	0.0179547	0.963996	0.000922824	0.0425203
2346	O09174	Amacr		grey	0.289035	0.244717	-0.211752	0.282476	0.0464002	-0.181529	0.0341907	0.367706	-0.312744	0.110001	-0.0322758	0.398939	0.256071	0.854936	0.470974	0.892862	0.133299	0.206377	0.663916	0.898833
2347	O35066	Kif3c		grey	0.269684	0.279145	-0.363103	-0.189716	0.117304	0.0786054	-0.0972727	0.0700708	0.146283	-0.168777	-0.159674	0.138602	0.45085	0.642965	0.756536	0.700995	0.782331	0.562452	0.503188	0.526807
2348	O35075	Dscr3		grey	0.283049	0.255065	-0.25795	0.43895	0.408777	-0.133367	0.0404249	0.473063	-0.478121	0.166838	-0.310516	0.301396	0.0683958	0.0921228	0.597796	0.873464	0.0473944	0.0447542	0.508177	0.209801
2350	O35098	Dpysl4	M9	red	-0.426839	0.0773004	0.296516	-0.324909	-0.762359	-0.615569	-0.438763	-0.207643	0.274792	0.625182	0.817253	0.232164	0.188328	0.000234968	0.00653714	0.0685269	0.408363	0.269783	0.00552987	3.46e-05
2351	O35114	Scarb2	M6	turquoise	0.864329	3.74e-06	-0.78534	0.362723	0.271909	-0.246754	0.0195159	0.818134	-0.493475	0.0610969	-0.344753	0.000112677	0.139045	0.275042	0.323589	0.938734	3.34e-05	0.037421	0.809689	0.161199
2352	O35126	Atn1	M3	pink	0.0118487	0.962783	0.265536	0.623806	0.860275	0.73143	0.788698	-0.0415529	-0.498541	-0.726766	-0.821589	0.286892	0.00566582	4.67e-06	0.000561754	0.000100467	0.869962	0.0352156	0.000634281	2.9e-05
2353	O35127	Grcc10		grey	0.114875	0.649907	-0.0717641	-0.0404094	-0.0996819	-0.108003	-0.156857	0.102797	-0.0756987	0.115834	-0.026383	0.777196	0.873512	0.693924	0.669689	0.53422	0.684817	0.765296	0.647164	0.917237
2354	O35129	Phb2	M7	purple	-0.541283	0.0203486	0.380802	-0.78978	-0.728238	-0.0953665	-0.491554	-0.625572	0.812568	0.227064	0.668894	0.118987	9.68e-05	0.000610582	0.706606	0.0382841	0.00549188	4.17e-05	0.364878	0.00240273
2355	O35136	Ncam2	M1	magenta	-0.555917	0.0165955	0.554168	-0.189903	-0.378033	0.131803	-0.075293	-0.497516	0.249823	0.00139191	0.294806	0.0170126	0.450395	0.121918	0.602135	0.76652	0.0356538	0.317414	0.995627	0.234996
2357	O35215	Ddt	M8	blue	0.045819	0.856735	-0.263118	-0.43627	-0.472012	-0.697565	-0.632852	0.168024	0.282349	0.665166	0.623214	0.291469	0.0702971	0.0479579	0.00128951	0.00482013	0.505121	0.256293	0.00259292	0.00572515
2359	O35226	Psmd4	M7	purple	-0.0383715	0.879846	-0.149709	-0.535571	-0.100923	-0.00771623	-0.203346	-0.182402	0.585879	-0.0613166	0.228713	0.553236	0.0219828	0.690292	0.975758	0.418345	0.468806	0.0106201	0.809017	0.361312
2361	O35239	Ptpn9	M5	green	0.0700236	0.782475	0.225354	0.726526	0.636595	0.437495	0.793813	0.0875051	-0.632502	-0.55506	-0.618429	0.3686	0.000638212	0.00450177	0.0694232	8.4e-05	0.729897	0.00485076	0.0167989	0.00622311
2363	O35250	Exoc7	M5	green	-0.167938	0.505344	0.323695	0.528835	0.478994	0.50551	0.649056	-0.179503	-0.470732	-0.531262	-0.52419	0.190079	0.02404	0.0443098	0.0323476	0.00356292	0.476022	0.0486504	0.0232821	0.0255441
2364	O35286	Dhx15		grey	-0.313795	0.204774	0.338315	0.237601	-0.253196	-0.197708	0.0286289	-0.111863	-0.197747	0.243145	0.212329	0.16969	0.342428	0.310706	0.431637	0.910217	0.658551	0.431544	0.330943	0.397624
2365	O35295	Purb	M7	purple	-0.722312	0.000710704	0.570659	-0.687609	-0.600983	0.0441144	-0.258219	-0.76922	0.770752	0.0393493	0.621889	0.0133907	0.00161288	0.00834458	0.862016	0.300874	0.000190309	0.000181388	0.876806	0.00585967
2367	O35317	Pbx3		grey	0.170106	0.499783	-0.22501	-0.228629	-0.0329859	-0.288065	-0.243206	0.156007	0.113138	0.140965	0.171593	0.36935	0.361494	0.896618	0.246376	0.330819	0.536465	0.654888	0.576895	0.495986
2368	O35326	Srsf5	M7	purple	-0.206902	0.410074	0.0441742	-0.638201	-0.39759	-0.213027	-0.485335	-0.227314	0.611644	0.286549	0.4219	0.86183	0.00437052	0.102278	0.396039	0.0411839	0.364338	0.0069889	0.248982	0.0811662
2369	O35344	Kpna3		grey	-0.32056	0.194654	0.410258	-0.072187	-0.357422	-0.185026	-0.152643	-0.196171	0.0081425	0.323713	0.232923	0.0908353	0.775914	0.145347	0.462323	0.545393	0.435296	0.974419	0.190053	0.352294
2370	O35345	Kpna6	M8	blue	0.035317	0.889353	-0.125433	-0.166738	-0.285577	-0.525642	-0.516103	0.195074	0.0590719	0.614946	0.334369	0.619944	0.508435	0.250662	0.0250664	0.0283372	0.437919	0.815893	0.00660719	0.17504
2371	O35350	Capn1	M2	black	0.13752	0.586333	0.0517059	0.479806	0.134347	0.100275	0.286022	0.235914	-0.453005	-0.0613401	-0.27567	0.838544	0.0439	0.595083	0.692186	0.249893	0.345968	0.0590416	0.808944	0.268194
2372	O35375	Nrp2		grey	-0.215851	0.389657	0.223626	-0.14331	0.116457	0.414656	0.145163	-0.377752	0.175631	-0.398987	-0.209378	0.372379	0.570506	0.645384	0.0870889	0.565483	0.122219	0.485744	0.100968	0.404368
2373	O35381	Anp32a	M2	black	0.163769	0.516118	0.0350954	0.816633	0.558566	0.156362	0.481164	0.341985	-0.83883	-0.134435	-0.609251	0.890043	3.55e-05	0.0159788	0.535527	0.0432207	0.164813	1.36e-05	0.59484	0.00727647
2374	O35382	Exoc4		grey	-0.314237	0.204102	0.28001	0.0197033	-0.456575	-0.215638	-0.092314	-0.144296	0.0222519	0.276469	0.434079	0.260423	0.938147	0.0568262	0.390136	0.715621	0.567831	0.930163	0.266753	0.0718807
2375	O35393	Efnb3		grey	0.367853	0.133131	-0.268102	0.39666	0.137819	-0.055611	0.184053	0.409487	-0.412891	0.075877	-0.269442	0.282085	0.103156	0.58551	0.826519	0.464722	0.0915038	0.0885787	0.764757	0.279594
2376	O35405	Pld3	M9	red	-0.360631	0.141509	0.133245	-0.462313	-0.690851	-0.475787	-0.467302	-0.19993	0.468421	0.527109	0.773867	0.598135	0.0533971	0.00150093	0.0459583	0.0505437	0.426372	0.0499202	0.0245906	0.000164329
2377	O35409	Folh1	M6	turquoise	0.672359	0.00223638	-0.779951	-0.253124	-0.195148	-0.614591	-0.661247	0.66928	0.0667312	0.561983	0.199395	0.000134896	0.310848	0.437744	0.00664746	0.00280601	0.00238367	0.792486	0.0152105	0.427637
2379	O35435	Dhodh	M6	turquoise	0.691904	0.001466	-0.636663	0.475431	0.217625	-0.467934	-0.0591397	0.817534	-0.621132	0.361957	-0.179634	0.00449612	0.046144	0.385675	0.0501911	0.815685	3.42e-05	0.00593765	0.139945	0.475696
2380	O35449	Prrt1	M5	green	-0.209579	0.403908	0.419114	0.616162	0.743785	0.726597	0.862122	-0.209263	-0.438737	-0.741711	-0.705492	0.083408	0.00647098	0.000402339	0.000637045	4.22e-06	0.404633	0.068545	0.000426064	0.0010723
2381	O35450	Fkbpl		grey	-0.252282	0.312515	0.196482	-0.234189	-0.339467	-0.146253	-0.144883	-0.248483	0.150515	0.115375	0.313141	0.434555	0.349608	0.168149	0.562535	0.566241	0.320102	0.551077	0.648477	0.20577
2382	O35459	Ech1		grey	0.300748	0.22525	-0.285425	-0.164359	0.340514	0.4356	0.128088	-0.0265267	0.23331	-0.52949	-0.370754	0.250925	0.514589	0.166756	0.0707787	0.612497	0.916787	0.351473	0.0238336	0.129865
2383	O35465-2	Fkbp8		grey	0.0143156	0.955041	-0.0216525	0.218015	-0.285206	-0.319562	-0.0225678	0.104357	-0.268106	0.165904	0.199135	0.93204	0.384805	0.251305	0.196126	0.929174	0.680272	0.282077	0.510588	0.428252
2384	O35474	Edil3	M6	turquoise	0.663835	0.00266373	-0.59708	0.0457752	0.247188	-0.233889	-0.289069	0.657037	-0.138521	0.216476	-0.149655	0.00889077	0.856871	0.322712	0.350244	0.244659	0.00305078	0.583583	0.388252	0.553381
2386	O35526	Stx1a		grey	-0.703288	0.00112938	0.663834	-0.306414	-0.391045	0.140578	0.0710659	-0.707162	0.431714	-0.0895926	0.409742	0.00266378	0.216202	0.108578	0.577951	0.779312	0.00103067	0.0736189	0.723689	0.0912825
2387	O35551	Rabep1	M4	brown	-0.0947575	0.708402	0.138768	0.0498865	0.650843	0.810691	0.51536	-0.31953	0.0932231	-0.786011	-0.611874	0.582905	0.844158	0.00344252	4.49e-05	0.028605	0.196174	0.712932	0.000110141	0.00696175
2388	O35593	Psmd14	M3	pink	0.049297	0.845979	0.206239	0.471147	0.670073	0.562169	0.542272	0.00786162	-0.398087	-0.503866	-0.675528	0.41161	0.0484248	0.00234502	0.0151695	0.0200756	0.975302	0.10181	0.0330072	0.00209269
2389	O35594	Ift81		grey	-0.0776119	0.759527	0.102799	0.155895	0.211249	0.134436	0.186584	-0.01994	-0.119954	-0.226548	-0.168721	0.684811	0.536761	0.400087	0.594835	0.458495	0.937405	0.635427	0.366	0.503331
2390	O35598	Adam10	M6	turquoise	0.777114	0.000148007	-0.742604	0.191695	0.0817199	-0.468679	-0.373709	0.835216	-0.384606	0.417158	-0.106712	0.000415705	0.446052	0.747182	0.0497774	0.126597	1.61e-05	0.115042	0.0850086	0.67343
2391	O35604	Npc1		grey	0.179507	0.476014	-0.202915	-0.176837	0.110514	0.218173	0.0548162	-0.0107479	0.265885	-0.248191	-0.125427	0.419352	0.482707	0.662437	0.384451	0.828964	0.966238	0.286236	0.320688	0.619962
2392	O35607	Bmpr2	M5	green	0.0418086	0.869168	0.230886	0.837446	0.829761	0.585702	0.90463	0.0693611	-0.718052	-0.635398	-0.822058	0.356642	1.45e-05	2.05e-05	0.0106493	2.54e-07	0.784486	0.000790853	0.00460159	2.84e-05
2393	O35621	Pmm1	M8	blue	-0.160424	0.524843	0.0327301	-0.146581	-0.725868	-0.754634	-0.496246	0.0748751	0.000488218	0.735119	0.698158	0.897416	0.56165	0.000649107	0.000295518	0.0362021	0.767782	0.998466	0.000509415	0.00127207
2394	O35623	Bet1	M5	green	0.00407553	0.987195	0.252516	0.759663	0.557639	0.446746	0.849249	0.0103898	-0.694847	-0.554574	-0.669265	0.312051	0.000254783	0.0161925	0.0630808	8.26e-06	0.967363	0.00137189	0.0169151	0.00238442
2395	O35633	Slc32a1		grey	0.0282329	0.911454	-0.234643	-0.350318	-0.177365	-0.126943	-0.365405	0.0118636	0.365587	0.164604	0.253035	0.348649	0.154097	0.481378	0.615704	0.135931	0.962736	0.135722	0.513952	0.311024
2396	O35639	Anxa3	M6	turquoise	0.579229	0.0117677	-0.353456	0.558899	0.419656	-0.180037	0.166167	0.667508	-0.692598	0.111937	-0.460966	0.150188	0.0159026	0.0829686	0.474689	0.509908	0.00247202	0.00144332	0.65834	0.0541876
2397	O35643	Ap1b1	M1	magenta	-0.366367	0.134826	0.49834	0.194708	-0.394164	-0.160826	0.0726903	-0.184192	-0.180399	0.234059	0.274224	0.0353014	0.438798	0.105542	0.523792	0.77439	0.464379	0.473788	0.349884	0.270813
2398	O35668	Hap1	M7	purple	-0.0818248	0.746868	-0.0404721	-0.699025	-0.276717	-0.0832035	-0.445338	-0.216271	0.676626	0.150858	0.304379	0.873318	0.00124697	0.266305	0.742738	0.0640172	0.388713	0.00204472	0.550158	0.219424
2399	O35682	Myadm	M8	blue	-0.153216	0.543869	-0.0918242	-0.615367	-0.738726	-0.734047	-0.831489	0.0119027	0.496826	0.857247	0.811045	0.717071	0.00655977	0.000462265	0.000524179	1.9e-05	0.962613	0.0359508	5.49e-06	4.43e-05
2401	O35684	Serpini1	M8	blue	0.169547	0.501214	-0.368608	-0.386301	-0.659348	-0.687401	-0.692427	0.244005	0.276694	0.711904	0.617894	0.132275	0.113316	0.00291437	0.0016203	0.00144888	0.329183	0.266347	0.000919711	0.00628089
2402	O35685	Nudc	M4	brown	-0.247681	0.321716	0.45045	0.431721	0.754915	0.851191	0.674366	-0.294883	-0.26845	-0.707617	-0.762385	0.0606665	0.0736141	0.000293107	7.5e-06	0.00214449	0.234868	0.281436	0.00101955	0.000234785
2403	O35691	Pnn	M3	pink	0.0693249	0.784597	-0.0135041	0.186003	0.656869	0.665005	0.413201	-0.102916	-0.108055	-0.585187	-0.696671	0.957587	0.459921	0.0030609	0.00260139	0.0883156	0.68447	0.66954	0.0107352	0.00131614
2404	O35710	Ccrn4l	M8	blue	0.104439	0.680033	-0.316436	-0.419698	-0.644361	-0.570047	-0.528969	0.152768	0.370572	0.524898	0.67232	0.200783	0.0829347	0.00389571	0.0135131	0.0239977	0.54506	0.130068	0.0253103	0.00223819
2405	O35730	Ring1		grey	0.2443	0.328581	-0.255208	-0.235824	0.0851252	-0.0397902	-0.335569	0.118304	0.143707	0.118147	-0.0931019	0.306745	0.346158	0.736993	0.875436	0.173401	0.640117	0.569428	0.640563	0.713291
2406	O35737	Hnrnph1	M8	blue	0.243004	0.331233	-0.295114	0.162918	-0.290455	-0.751976	-0.333929	0.515817	-0.304217	0.706938	0.314962	0.234485	0.518332	0.242303	0.000319176	0.175643	0.02844	0.219681	0.00103618	0.203005
2407	O35841	Api5		grey	-0.523331	0.0258302	0.452754	-0.34037	-0.373266	0.0720019	-0.0499867	-0.563194	0.355847	-0.0310415	0.293361	0.0591997	0.166947	0.127083	0.776475	0.843849	0.0149453	0.147257	0.902684	0.237407
2408	O35852	Pdyn		grey	0.474252	0.0467636	-0.228803	0.506078	0.70271	0.362652	0.408998	0.380218	-0.52828	-0.405506	-0.701295	0.361117	0.0321219	0.00114476	0.139129	0.0919298	0.119601	0.0242161	0.095013	0.00118314
2409	O35857	Timm44	M4	brown	-0.42389	0.0795921	0.605079	0.214967	0.209003	0.705982	0.66902	-0.557956	-0.0426007	-0.70377	-0.349293	0.0078007	0.391649	0.40523	0.00105996	0.00239651	0.0161193	0.86671	0.0011167	0.15539
2410	O35864	Cops5	M5	green	-0.0721594	0.775998	0.151057	0.270906	0.133985	0.140923	0.474943	-0.129206	-0.204555	-0.316342	-0.171688	0.549625	0.276887	0.596083	0.57701	0.0463996	0.609372	0.415524	0.200924	0.495745
2411	O35874	Slc1a4	M3	pink	0.0867679	0.732092	0.157492	0.544418	0.739244	0.50875	0.543636	0.0906839	-0.480128	-0.469775	-0.744917	0.532545	0.0194933	0.000455802	0.031077	0.019704	0.72045	0.0437379	0.0491735	0.00038986
2412	O35887	Calu	M2	black	0.518189	0.027595	-0.397473	0.500678	0.459531	0.168071	0.299854	0.489755	-0.499166	-0.255144	-0.518151	0.102388	0.0343162	0.0550395	0.505001	0.2267	0.0391064	0.0349508	0.30687	0.0276085
2413	O35900	Lsm2		grey	-0.279175	0.261906	0.341011	-0.194089	-0.306049	0.11458	0.111567	-0.364898	0.195449	-0.189273	0.199048	0.166097	0.440284	0.216778	0.650753	0.659402	0.136517	0.437022	0.451926	0.428458
2414	O35926	Cdk5r2	M7	purple	-0.313725	0.20488	0.12861	-0.577615	0.0469244	0.370987	-0.129973	-0.491913	0.669005	-0.261261	0.07742	0.611037	0.0120608	0.853314	0.129606	0.607231	0.0381217	0.00239725	0.295012	0.760105
2415	O35943	Fxn	M8	blue	0.121496	0.631053	-0.212044	-0.0628775	-0.40696	-0.59054	-0.528096	0.311179	-0.0945685	0.688027	0.325679	0.398274	0.804243	0.0937207	0.00987044	0.0242747	0.208778	0.708959	0.00159807	0.187221
2416	O35954	Pitpnm1	M9	red	-0.324113	0.189474	0.170982	-0.270672	-0.509447	-0.293956	-0.225423	-0.249083	0.290781	0.320566	0.574672	0.497544	0.277319	0.0308087	0.236412	0.368448	0.318897	0.241751	0.194645	0.0126098
2417	O35963	Rab33b	M8	blue	-0.0404145	0.873497	-0.0799048	-0.218687	-0.300023	-0.524407	-0.455828	0.147281	0.143749	0.571205	0.392488	0.75263	0.383305	0.226425	0.0254725	0.0572847	0.559762	0.569316	0.0132824	0.107166
2418	O35969	Gamt	M8	blue	0.0608048	0.810583	-0.314291	-0.614174	-0.791929	-0.773882	-0.8896	0.143831	0.477513	0.80627	0.825257	0.20402	0.00669485	8.98e-05	0.000164252	7.81e-07	0.569092	0.0450655	5.32e-05	2.49e-05
2419	O35972	Mrpl23	M8	blue	0.0714688	0.77809	-0.24278	-0.262774	-0.174172	-0.442436	-0.548052	0.237499	0.191012	0.486388	0.340875	0.331692	0.292123	0.489433	0.0659792	0.0185377	0.342642	0.447703	0.0406814	0.166279
2420	O35988	Sdc4	M3	pink	0.310191	0.210304	-0.186175	0.0694279	0.480686	0.33379	0.145829	0.106777	-0.145034	-0.374573	-0.534274	0.459499	0.784284	0.0434588	0.175835	0.563681	0.673242	0.56583	0.125652	0.0223679
2421	O54692	Zw10		grey	0.299454	0.227351	-0.221086	0.383599	0.436846	0.141923	0.173656	0.349797	-0.323323	-0.102169	-0.373589	0.377976	0.116078	0.0698847	0.574281	0.490741	0.154753	0.190618	0.686651	0.126728
2422	O54724	Ptrf	M4	brown	0.103593	0.682497	0.022316	0.300693	0.649963	0.716888	0.656394	-0.133547	-0.183798	-0.850599	-0.70727	0.929962	0.225339	0.00350139	0.000814024	0.00308964	0.597297	0.465352	7.72e-06	0.00102802
2423	O54734	Ddost	M9	red	-0.22902	0.360651	0.00847661	-0.534648	-0.724544	-0.640952	-0.698246	-0.0695787	0.443342	0.720118	0.783994	0.97337	0.0222562	0.000671496	0.00415298	0.00126952	0.783826	0.0653618	0.000751084	0.000117914
2424	O54774	Ap3d1		grey	-0.0894922	0.723987	0.100401	0.34228	0.184104	-0.0383453	0.0712942	0.156513	-0.341001	0.198253	-0.152444	0.691818	0.164426	0.464597	0.879928	0.77862	0.535128	0.166111	0.430341	0.545923
2425	O54784	Dapk3	M8	blue	0.244932	0.327291	-0.312897	0.0364699	-0.377423	-0.68949	-0.521989	0.480018	-0.17692	0.7609	0.342737	0.206142	0.885763	0.122571	0.00154713	0.0262822	0.0437935	0.482497	0.000245527	0.163827
2427	O54786-2	Dffa	M6	turquoise	0.52607	0.0249269	-0.591679	0.0680555	0.187691	-0.383505	-0.264619	0.621318	-0.14239	0.336988	-0.00810966	0.00969388	0.788455	0.455786	0.116175	0.288622	0.0059184	0.573009	0.171476	0.974523
2429	O54828	Rgs9		grey	-0.220275	0.379772	0.152368	-0.351904	-0.12009	0.103197	-0.217157	-0.216714	0.433903	0.0684515	0.219173	0.546125	0.152113	0.635039	0.683649	0.386724	0.387717	0.0720089	0.787251	0.382221
2430	O54833	Csnk2a2	M9	red	-0.310132	0.210394	0.0288886	-0.792052	-0.889972	-0.532024	-0.704339	-0.287939	0.755838	0.576115	0.917291	0.909406	8.94e-05	7.61e-07	0.0230481	0.00110187	0.246591	0.000285296	0.0123383	8.47e-08
2431	O54836	Zmat3	M5	green	-0.218993	0.382622	0.327138	0.241272	0.336997	0.543568	0.636405	-0.308673	-0.124965	-0.637589	-0.40162	0.185137	0.334798	0.171464	0.0197225	0.00451746	0.212661	0.621262	0.00442012	0.0985313
2432	O54865	Gucy1b3	M8	blue	0.180696	0.473047	-0.117855	0.406886	-0.0986317	-0.578447	-0.0376712	0.475249	-0.492952	0.502895	0.171574	0.641396	0.0937861	0.697003	0.0119091	0.882025	0.0462394	0.0376544	0.0334016	0.496034
2433	O54879	Hmgb3		grey	-0.0056506	0.982247	0.093491	0.394874	0.297386	0.193647	0.349143	0.0312623	-0.416774	-0.170014	-0.375434	0.712141	0.10486	0.230732	0.441345	0.155578	0.901995	0.0853255	0.500019	0.124715
2434	Q80VX2	Cd200	M2	black	0.340152	0.167237	-0.192583	0.670935	0.48284	-0.170886	0.226723	0.581927	-0.712888	0.148625	-0.386475	0.443908	0.00230354	0.0423931	0.49779	0.36562	0.0112908	0.000897987	0.556144	0.113139
2435	O54916	Reps1	M4	brown	0.249118	0.318827	-0.0614609	0.235244	0.765443	0.773154	0.509316	0.00962297	-0.154043	-0.745598	-0.815437	0.808575	0.34738	0.00021391	0.00016811	0.030859	0.96977	0.541669	0.000382521	3.73e-05
2437	O54941	Smarce1	M4	brown	-0.150062	0.552287	0.344166	0.606897	0.679522	0.804578	0.86388	-0.251035	-0.446176	-0.802799	-0.763151	0.161962	0.00756855	0.00192254	5.68e-05	3.83e-06	0.314994	0.0634581	6.07e-05	0.000229401
2438	O54946	Dnajb6		grey	0.0324238	0.898371	-0.249877	-0.173152	-0.211394	-0.371339	-0.409133	0.14908	0.0906974	0.407099	0.301536	0.317306	0.492019	0.399754	0.129213	0.0918124	0.554921	0.72041	0.093597	0.223978
2439	O54962	Banf1	M8	blue	0.260003	0.297428	-0.465193	-0.441979	-0.639353	-0.895264	-0.884971	0.406235	0.234295	0.938581	0.68083	0.0517356	0.0662924	0.00427832	5.22e-07	1.07e-06	0.0943632	0.349384	8.39e-09	0.00186938
2440	O54965	Rnf13		grey	0.446982	0.062925	-0.489441	-0.398081	-0.165622	-0.209708	-0.454651	0.29029	0.331281	0.206703	0.14738	0.0392509	0.101815	0.511316	0.403612	0.058012	0.242583	0.179306	0.410536	0.559496
2441	O54983	Crym		grey	-0.344959	0.160933	0.199364	-0.338413	-0.582211	-0.350136	-0.401558	-0.174365	0.347999	0.508182	0.567788	0.42771	0.169558	0.0112414	0.154327	0.0985879	0.488945	0.157031	0.0312968	0.0139727
2442	O54984	Asna1	M8	blue	0.180649	0.473163	-0.290751	-0.089682	-0.642987	-0.82023	-0.527717	0.367009	-0.0344448	0.797629	0.62252	0.241801	0.723423	0.00399778	3.07e-05	0.0243957	0.134092	0.89207	7.33e-05	0.00579527
2443	O54988-2	Slk	M4	brown	-0.172549	0.493551	0.360315	0.315797	0.736881	0.892329	0.700063	-0.329818	-0.165407	-0.841055	-0.754301	0.141885	0.201744	0.000485899	6.45e-07	0.00121744	0.181351	0.511872	1.23e-05	0.000298401
2444	O54991	Cntnap1	M6	turquoise	0.576103	0.0123404	-0.742349	-0.258267	-0.089906	-0.357536	-0.479033	0.489941	0.186852	0.299022	0.194373	0.000418649	0.300782	0.722759	0.14521	0.0442902	0.0390208	0.457839	0.228054	0.439602
2445	O55013	Trappc3	M4	brown	-0.287466	0.247404	0.480861	0.200983	0.269379	0.47547	0.340619	-0.278832	-0.119032	-0.309781	-0.37049	0.0433712	0.423888	0.27971	0.0461239	0.166617	0.262517	0.638046	0.210938	0.13016
2447	O55022	Pgrmc1		grey	-0.466781	0.0508361	0.43936	-0.101036	-0.264417	0.0625535	0.0466079	-0.445141	0.106754	-0.0530174	0.187848	0.0681083	0.689962	0.289005	0.805233	0.854293	0.0641489	0.673308	0.834502	0.455402
2448	O55023	Impa1	M8	blue	-0.102519	0.685629	-0.0283702	-0.284544	-0.802905	-0.875799	-0.653842	0.158674	0.139462	0.915513	0.817764	0.911026	0.252455	6.04e-05	1.91e-06	0.003248	0.529433	0.581003	9.99e-08	3.39e-05
2449	O55026	Entpd2	M2	black	0.391843	0.107796	-0.175054	0.746067	0.494168	0.14004	0.581518	0.418619	-0.709042	-0.259235	-0.498552	0.487202	0.000377522	0.037113	0.579421	0.0113621	0.083811	0.000985425	0.298908	0.035211
2450	O55029	Copb2		grey	-0.219924	0.380553	0.291535	0.0891163	-0.292594	-0.281161	-0.0226139	-0.0859794	-0.131051	0.301555	0.230013	0.240476	0.725104	0.238694	0.258385	0.92903	0.734443	0.604228	0.223946	0.358513
2451	O55033	Nck2	M1	magenta	-0.566636	0.0142117	0.571776	-0.0744524	-0.44288	0.0272298	-0.0348355	-0.498864	0.124928	0.0746185	0.312503	0.0131696	0.76906	0.0656762	0.914589	0.890853	0.0350785	0.621364	0.768558	0.206745
2452	O55042	Snca	M1	magenta	-0.706646	0.00104338	0.837133	0.195333	0.276459	0.67885	0.602878	-0.676304	-0.0344832	-0.504247	-0.323925	1.47e-05	0.4373	0.26677	0.00195036	0.00808923	0.00205869	0.891951	0.0328532	0.189747
2453	O55057	Pde6d	M8	blue	-0.154982	0.539178	0.0428199	-0.237927	-0.707997	-0.712651	-0.520423	0.0609045	0.073206	0.747697	0.684083	0.86603	0.341746	0.00101037	0.000903186	0.0268171	0.810278	0.772829	0.000360597	0.00174237
2454	O55091	Impact	M6	turquoise	0.594001	0.00934173	-0.5328	0.196957	0.276946	-0.0626112	0.0626828	0.514373	-0.241489	-0.00983575	-0.337459	0.0228116	0.433423	0.265895	0.805057	0.804838	0.0289642	0.33435	0.969102	0.170841
2455	O55100	Syngr1		grey	-0.25005	0.316958	0.298936	0.259337	0.113842	0.0624289	0.278661	-0.0483603	-0.158333	-0.0235461	-0.0189925	0.228194	0.298712	0.652868	0.805614	0.262823	0.848873	0.530329	0.926112	0.940374
2456	O55106	Strn	M2	black	-0.104863	0.678801	0.375817	0.810449	0.643026	0.564871	0.865984	-0.0708807	-0.675864	-0.616604	-0.687201	0.124301	4.54e-05	0.00399486	0.0145842	3.41e-06	0.779874	0.00207793	0.00642198	0.00162743
2457	O55125	Nipsnap1	M6	turquoise	0.508824	0.0310485	-0.39449	0.351465	-0.0778746	-0.456089	-0.0469314	0.601342	-0.441036	0.312613	0.0459971	0.105228	0.15266	0.758736	0.057124	0.853292	0.00829566	0.0669417	0.206577	0.856184
2458	O55126	Gbas	M9	red	0.0261575	0.917942	-0.223683	-0.257625	-0.454877	-0.311281	-0.369159	-0.00149498	0.252235	0.268602	0.470729	0.372255	0.302027	0.0578718	0.208621	0.131654	0.995303	0.312607	0.281154	0.0486522
2459	O55128	Sap18	M1	magenta	-0.512365	0.0297056	0.56685	0.116306	-0.091373	0.078828	0.160068	-0.363629	-0.146564	0.0244232	0.0101905	0.0141671	0.645814	0.718408	0.755867	0.525774	0.137988	0.561696	0.923367	0.967988
2461	O55137	Acot1	M6	turquoise	0.639553	0.00426248	-0.571614	0.234751	0.128008	-0.182866	0.0424428	0.52205	-0.318323	-0.050459	-0.209582	0.0132016	0.348421	0.61272	0.467658	0.8672	0.0262613	0.197963	0.842391	0.403901
2462	O55142	Rpl35a	M1	magenta	-0.412842	0.0886209	0.511365	-0.0706277	0.0204498	0.474107	0.204714	-0.488892	0.191924	-0.376811	-0.0879674	0.03008	0.780641	0.935808	0.0468401	0.415152	0.0395054	0.445497	0.123228	0.72852
2463	O55143	Atp2a2	M9	red	-0.452208	0.0595449	0.413873	-0.159591	-0.634411	-0.444866	-0.293046	-0.189241	0.118182	0.572829	0.619676	0.0877481	0.527025	0.00468533	0.0643329	0.237935	0.452004	0.640464	0.012964	0.00609001
2466	O55201	Supt5h	M2	black	0.267609	0.283004	-0.177697	0.638669	0.0906128	-0.319753	0.247051	0.485863	-0.683503	0.24659	-0.145213	0.480546	0.00433285	0.720661	0.195844	0.32299	0.0409314	0.00176448	0.323921	0.565345
2469	O55234	Psmb5	M7	purple	-0.402606	0.0976298	0.192023	-0.676521	-0.665667	-0.171844	-0.371175	-0.471803	0.727199	0.142219	0.679524	0.445258	0.00204927	0.00256663	0.495346	0.129396	0.0480703	0.000627241	0.573475	0.00192246
2470	O70139	Pkig	M7	purple	-0.283207	0.254789	0.147386	-0.755573	-0.377151	0.0931975	-0.506603	-0.449664	0.751971	0.0939461	0.332241	0.559478	0.000287526	0.122863	0.713008	0.0319145	0.0611728	0.000319219	0.710796	0.177973
2471	O70152	Dpm1	M2	black	0.452747	0.059204	-0.374768	0.639522	0.337066	-0.199915	0.265964	0.617055	-0.694827	0.0677897	-0.27775	0.125439	0.00426491	0.171371	0.426406	0.286088	0.00637235	0.00137251	0.789264	0.264452
2472	O70166	Stmn3	M5	green	-0.0519339	0.837841	0.330072	0.688212	0.791226	0.691961	0.801345	-0.045305	-0.584206	-0.638155	-0.826225	0.180994	0.00159156	9.2e-05	0.00146413	6.4e-05	0.858327	0.0108999	0.00437423	2.39e-05
2473	O70172	Pip4k2a	M2	black	0.353006	0.150746	-0.142428	0.519124	0.354027	0.0753426	0.40198	0.33043	-0.49985	-0.232251	-0.379142	0.572906	0.0272672	0.149485	0.76637	0.0982015	0.180494	0.0346627	0.353727	0.120738
2474	O70194	Eif3d	M8	blue	-0.0226671	0.928863	-0.139128	-0.163238	-0.488468	-0.713302	-0.415748	0.190999	0.0862624	0.699485	0.578864	0.581919	0.517501	0.0397028	0.000888979	0.0861772	0.447735	0.7336	0.0012338	0.0118335
2475	O70200	Aif1	M2	black	0.477101	0.0452777	-0.28983	0.544709	0.500821	0.280649	0.412198	0.413563	-0.563247	-0.343573	-0.65453	0.243363	0.0194154	0.0342567	0.259291	0.0891689	0.0880096	0.0149338	0.162733	0.00320471
2476	O70209	Pdlim3		grey	0.362864	0.138882	-0.343524	-0.0164757	-0.000789427	-0.384368	-0.267245	0.435746	-0.168933	0.327588	-0.0179026	0.162797	0.948265	0.99752	0.115286	0.283685	0.0706733	0.502788	0.184498	0.94379
2477	O70250	Pgam2	M7	purple	-0.121236	0.631791	-0.0737567	-0.632536	-0.454526	-0.351808	-0.659613	-0.0662506	0.564876	0.487559	0.570725	0.771163	0.00484784	0.0580896	0.152233	0.002899	0.79395	0.0145832	0.040128	0.0133776
2478	O70251	Eef1b		grey	-0.180028	0.474713	0.284273	0.389275	0.0345313	0.085071	0.300694	-0.0741571	-0.367409	-0.0984049	-0.0636478	0.252927	0.110329	0.891801	0.737155	0.225337	0.769952	0.133636	0.697669	0.80189
2479	O70252	Hmox2	M5	green	-0.0318838	0.900056	0.191035	0.483678	0.593792	0.700317	0.802218	-0.201972	-0.332982	-0.829193	-0.656816	0.447649	0.041984	0.00937309	0.00121031	6.2e-05	0.421564	0.176947	2.1e-05	0.00306411
2480	O70274	Ptp4a2	M8	blue	0.187689	0.455791	-0.231945	-0.19426	-0.320877	-0.472637	-0.499245	0.298784	0.0708605	0.54324	0.329929	0.354378	0.439872	0.194188	0.0476222	0.0349172	0.228442	0.779935	0.0198113	0.181195
2483	O70310	Nmt1	M8	blue	0.177584	0.480829	-0.357095	-0.382667	-0.612526	-0.675207	-0.784392	0.290966	0.234073	0.782666	0.583321	0.145742	0.117042	0.0068852	0.0021069	0.000116343	0.241437	0.349855	0.000123277	0.0110504
2484	O70318	Epb41l2	M3	pink	0.422965	0.0803205	-0.226252	0.56373	0.854889	0.652292	0.613288	0.262052	-0.480006	-0.718276	-0.897193	0.366642	0.0148291	6.21e-06	0.00334742	0.00679669	0.293499	0.0437994	0.000786451	4.52e-07
2486	O70325	Gpx4	M6	turquoise	0.56273	0.0150465	-0.525842	0.524064	0.156755	-0.421611	0.0426739	0.717823	-0.611323	0.252765	-0.133378	0.0250012	0.0255861	0.534488	0.0813962	0.866483	0.000795376	0.0070269	0.311558	0.597764
2488	O70378	Emc8		grey	0.477935	0.0448491	-0.378495	0.297955	0.157039	-0.0323078	0.055809	0.466242	-0.285363	-0.032664	-0.179489	0.121426	0.229798	0.53374	0.898733	0.82591	0.0511401	0.251034	0.897622	0.476058
2489	O70400	Pdlim1	M8	blue	0.686584	0.00164967	-0.762048	-0.24566	-0.220115	-0.73174	-0.740867	0.73853	0.0208142	0.705572	0.270416	0.000237184	0.325809	0.380128	0.000557181	0.00043605	0.000464724	0.934666	0.00107028	0.27779
2491	O70435	Psma3		grey	-0.136703	0.588581	0.174157	0.211213	-0.262207	-0.0316523	0.218967	-0.138065	-0.141554	-0.0643956	0.143312	0.489471	0.400167	0.293205	0.900778	0.382681	0.584836	0.575288	0.799606	0.570502
2492	O70443	Gnaz	M9	red	-0.501253	0.0340774	0.262314	-0.690469	-0.877692	-0.456907	-0.553363	-0.442863	0.682345	0.481903	0.922498	0.293	0.00151377	1.7e-06	0.0566232	0.0172075	0.0656878	0.00180929	0.0428544	5.12e-08
2494	O70456	Sfn	M7	purple	-0.485748	0.0409861	0.231062	-0.809092	-0.578361	-0.0805581	-0.534149	-0.58608	0.806234	0.206979	0.569817	0.356265	4.78e-05	0.0119246	0.750668	0.0224052	0.0105868	5.33e-05	0.409897	0.0135593
2496	O70480	Vamp4	M3	pink	-0.0378712	0.881402	0.236354	0.383656	0.680961	0.639517	0.632454	-0.139448	-0.288788	-0.663924	-0.698907	0.345042	0.116019	0.00186411	0.00426527	0.00485501	0.581042	0.245139	0.00265893	0.00125037
2497	O70481	Ubr1	M5	green	0.00843589	0.973498	0.224195	0.524725	0.181129	0.277376	0.509104	-0.0101688	-0.499602	-0.304907	-0.368991	0.371133	0.0253672	0.471968	0.265121	0.0309405	0.968056	0.034767	0.218585	0.131843
2499	O70503	Hsd17b12		grey	-0.195793	0.436201	0.190493	-0.213292	-0.525392	-0.377183	-0.263895	-0.0899323	0.0986569	0.364881	0.445354	0.448961	0.395437	0.025148	0.122829	0.289992	0.72268	0.696929	0.136536	0.0640062
2500	O70551	Srpk1	M8	blue	-0.123961	0.624089	-0.162271	-0.651032	-0.532152	-0.511538	-0.747355	-0.0231725	0.588329	0.606275	0.662604	0.520018	0.00343001	0.023009	0.0300151	0.000364101	0.927281	0.0102205	0.00764737	0.00273065
2502	O70589	Cask	M9	red	-0.352364	0.151541	0.292545	0.0152643	-0.55906	-0.360712	-0.184355	-0.116365	0.0257911	0.423918	0.547756	0.238776	0.952064	0.0158659	0.141414	0.463977	0.645647	0.919088	0.07957	0.0186141
2503	O70591	Pfdn2		grey	-0.420614	0.0821957	0.396021	-0.0555445	0.0403413	0.402484	0.235093	-0.511303	0.14762	-0.375057	-0.120182	0.103764	0.826724	0.873724	0.097741	0.347698	0.0301032	0.558847	0.125125	0.634778
2504	O70622	Rtn2		grey	0.0109146	0.965715	-0.0879042	-0.377061	-0.132081	-0.280077	-0.472418	0.080181	0.25329	0.396819	0.237061	0.728708	0.12296	0.601363	0.260303	0.0477397	0.7518	0.310519	0.103006	0.343559
2506	O88271	Cfdp1	M4	brown	-0.133178	0.59832	0.341574	0.473177	0.640137	0.780888	0.666634	-0.230834	-0.358586	-0.677406	-0.759502	0.165354	0.0473341	0.00421647	0.000130783	0.00251659	0.356752	0.143948	0.00201119	0.000256007
2508	O88307	Sorl1		grey	0.242204	0.332878	-0.462734	-0.500542	-0.460438	-0.489608	-0.639339	0.236135	0.430732	0.482662	0.510267	0.0531515	0.0343729	0.0545	0.0391742	0.00427944	0.345503	0.0743501	0.0424802	0.0304957
2509	O88325	Naglu		grey	0.177911	0.480007	-0.126083	0.384794	0.145912	-0.253644	-0.0314217	0.354057	-0.425068	0.295538	-0.137343	0.618119	0.11485	0.563456	0.30982	0.901497	0.149448	0.0786705	0.233782	0.58682
2510	O88342	Wdr1	M9	red	-0.211779	0.398878	0.013463	-0.438533	-0.836427	-0.623513	-0.436674	-0.154375	0.373383	0.498172	0.825395	0.957716	0.0686891	1.52e-05	0.00569512	0.0700079	0.540788	0.126955	0.0353731	2.47e-05
2512	O88428	Papss2		grey	0.488454	0.0397093	-0.450174	0.12445	0.284327	0.0251574	0.154455	0.36394	-0.17741	-0.173099	-0.283891	0.060844	0.622711	0.252834	0.92107	0.540577	0.137627	0.481265	0.492153	0.253594
2513	O88441	Mtx2	M8	blue	0.275167	0.269103	-0.284708	-0.192478	-0.484647	-0.642595	-0.535262	0.339285	0.0228021	0.584837	0.428373	0.252171	0.444161	0.0415145	0.00402729	0.0220741	0.168391	0.928441	0.0107937	0.0761278
2514	O88444	Adcy1	M4	brown	-0.59533	0.00914485	0.530273	-0.121117	0.0968965	0.541196	0.418713	-0.68172	0.320474	-0.528816	-0.0439146	0.0235888	0.632127	0.702101	0.0203728	0.0837343	0.00183388	0.194781	0.0240461	0.862635
2515	O88485	Dync1i1	M4	brown	-0.4095	0.0914924	0.453078	-0.0349689	0.306392	0.789915	0.553192	-0.640437	0.234251	-0.80193	-0.375016	0.0589957	0.890438	0.216236	9.63e-05	0.0172492	0.00419298	0.349477	6.26e-05	0.12517
2517	O88492	Plin4	M6	turquoise	0.869725	2.75e-06	-0.738988	0.493425	0.4263	-0.296115	-0.0640584	0.931285	-0.645773	0.194943	-0.423524	0.000458989	0.037443	0.0777156	0.232826	0.800636	2.01e-08	0.00379311	0.438234	0.0798798
2518	O88502	Pde8a		grey	0.316341	0.200926	-0.390561	-0.245438	-0.144123	-0.127217	-0.217317	0.18436	0.200813	0.119131	0.106573	0.109055	0.32626	0.568301	0.614938	0.386366	0.463966	0.424288	0.637765	0.673832
2519	O88507	Cntfr	M6	turquoise	0.641966	0.00407504	-0.513417	0.373258	0.271758	-0.168921	-0.0769505	0.673821	-0.432973	0.146639	-0.295097	0.0293153	0.127091	0.275319	0.502818	0.76152	0.0021691	0.0726899	0.561493	0.234513
2520	O88520	Shoc2		grey	-0.244156	0.328874	0.329993	0.0783184	0.0854725	0.295201	0.134965	-0.200252	0.0263434	-0.174828	-0.0811326	0.181106	0.7574	0.735956	0.234341	0.593373	0.425612	0.917361	0.487773	0.748944
2521	O88531	Ppt1	M6	turquoise	0.959616	3.13e-10	-0.944249	0.102783	0.125928	-0.497215	-0.374429	0.927709	-0.292047	0.367954	-0.115281	3.94e-09	0.684858	0.618554	0.0357832	0.125809	2.98e-08	0.239613	0.133017	0.648744
2522	O88532	Zfr	M4	brown	-0.453354	0.0588224	0.644823	0.36315	0.203094	0.588347	0.61716	-0.44287	-0.209235	-0.476641	-0.334098	0.00386188	0.138547	0.418935	0.0102177	0.00636087	0.0656829	0.404696	0.0455152	0.175412
2523	O88533	Ddc	M9	red	-0.198728	0.429216	0.0387056	-0.615277	-0.545765	-0.205657	-0.371708	-0.312157	0.609962	0.220183	0.53456	0.878807	0.00656984	0.0191346	0.41296	0.128804	0.207275	0.00719005	0.379976	0.0222824
2524	O88543	Cops3	M7	purple	-0.0060969	0.980845	-0.223646	-0.752396	-0.700326	-0.50373	-0.807045	-0.0392016	0.659811	0.601162	0.694116	0.372336	0.000315334	0.00121004	0.0330624	5.17e-05	0.877266	0.00288763	0.00832017	0.0013948
2525	O88544	Cops4		grey	0.132259	0.600869	-0.174743	-0.33639	-0.367588	-0.225887	-0.391204	0.0688144	0.278047	0.306881	0.251801	0.487987	0.172285	0.133432	0.367437	0.108422	0.786148	0.263919	0.215467	0.31347
2526	O88569	Hnrnpa2b1		grey	-0.0537209	0.832335	0.039834	0.399446	0.102876	0.134895	0.385	0.0044383	-0.293887	-0.217401	-0.092881	0.8753	0.10054	0.684586	0.593566	0.114639	0.986055	0.236527	0.386177	0.713944
[truncated: 4,043 more rows]
