# Supplementary material for: Proteomic characterization of aging-driven changes in the mouse brain by co-expression network analysis
Source: Sci Rep. 2023 Oct 24;13:18191. doi: 10.1038/s41598-023-45570-w (PMC10598061; doi:10.1038/s41598-023-45570-w)
Supplement: Supplementary file 8 — Supplementary Table S7. [file 41598_2023_45570_MOESM8_ESM.xlsx]

## Sheet: TableS5
module	module.color	term.id	GOterm	type	p.val	FDR
M2	black	GO:0033365	protein localization to organelle	GO|GO.BP|GO	3.34e-05	0.0480156
M2	black	GO:0018208	peptidyl-proline modification	GO|GO.BP|GO	0.000171341	0.138219
M2	black	GO:0033036	macromolecule localization	GO|GO.BP|GO	0.000300605	0.203969
M2	black	GO:0006382	adenosine to inosine editing	GO|GO.BP|GO	0.00032592	0.21556
M2	black	GO:0016553	base conversion or substitution editing	GO|GO.BP|GO	0.00032592	0.21556
M2	black	GO:0034613	cellular protein localization	GO|GO.BP|GO	0.000360218	0.229906
M2	black	GO:0070727	cellular macromolecule localization	GO|GO.BP|GO	0.000404331	0.242881
M2	black	GO:0008104	protein localization	GO|GO.BP|GO	0.000454532	0.260035
M2	black	GO:0051641	cellular localization	GO|GO.BP|GO	0.000482388	0.270663
M2	black	GO:0072594	establishment of protein localization to organelle	GO|GO.BP|GO	0.000557532	0.296533
M2	black	GO:0044424	intracellular part	GO|GO.CC|GO	0.00063941	0.327543
M2	black	GO:0008152	metabolic process	GO|GO.BP|GO	0.000666203	0.33679
M2	black	GO:0005622	intracellular	GO|GO.CC|GO	0.000874235	0.393482
M2	black	GO:0046907	intracellular transport	GO|GO.BP|GO	0.000889732	0.393482
M2	black	GO:0006886	intracellular protein transport	GO|GO.BP|GO	0.00105376	0.439217
M2	black	GO:0071704	organic substance metabolic process	GO|GO.BP|GO	0.0012322	0.481185
M2	black	GO:0010508	positive regulation of autophagy	GO|GO.BP|GO	0.00183672	0.607001
M2	black	GO:0043231	intracellular membrane-bounded organelle	GO|GO.CC|GO	0.00188297	0.620277
M2	black	GO:0000413	protein peptidyl-prolyl isomerization	GO|GO.BP|GO	0.00256257	0.735073
M2	black	GO:0010611	regulation of cardiac muscle hypertrophy	GO|GO.BP|GO	0.00259661	0.737263
M2	black	GO:0043227	membrane-bounded organelle	GO|GO.CC|GO	0.00261085	0.737528
M2	black	GO:0043502	regulation of muscle adaptation	GO|GO.BP|GO	0.00261845	0.737635
M2	black	GO:0033554	cellular response to stress	GO|GO.BP|GO	0.00274613	0.757921
M2	black	GO:0051649	establishment of localization in cell	GO|GO.BP|GO	0.00282111	0.772352
M2	black	GO:0006544	glycine metabolic process	GO|GO.BP|GO	0.00293359	0.785071
M2	black	GO:0035518	histone H2A monoubiquitination	GO|GO.BP|GO	0.00293359	0.785071
M2	black	GO:2001032	regulation of double-strand break repair via nonhomologous end joining	GO|GO.BP|GO	0.00293359	0.785071
M2	black	GO:0045184	establishment of protein localization	GO|GO.BP|GO	0.00310719	0.810253
M2	black	GO:0014743	regulation of muscle hypertrophy	GO|GO.BP|GO	0.00311809	0.810253
M2	black	GO:0008053	mitochondrial fusion	GO|GO.BP|GO	0.00335194	0.833643
M2	black	GO:0044237	cellular metabolic process	GO|GO.BP|GO	0.00357621	0.857271
M2	black	GO:0015031	protein transport	GO|GO.BP|GO	0.00410177	0.932888
M2	black	GO:0034067	protein localization to Golgi apparatus	GO|GO.BP|GO	0.00470782	0.984254
M2	black	GO:0005960	glycine cleavage complex	GO|GO.CC|GO	0.00474786	0.984254
M2	black	GO:0006546	glycine catabolic process	GO|GO.BP|GO	0.00474786	0.984254
M2	black	GO:0010636	positive regulation of mitochondrial fusion	GO|GO.BP|GO	0.00474786	0.984254
M2	black	GO:0019464	glycine decarboxylation via glycine cleavage system	GO|GO.BP|GO	0.00474786	0.984254
M2	black	GO:0031465	Cul4B-RING E3 ubiquitin ligase complex	GO|GO.CC|GO	0.00474786	0.984254
M2	black	GO:0035845	photoreceptor cell outer segment organization	GO|GO.BP|GO	0.00474786	0.984254
M2	black	GO:0071294	cellular response to zinc ion	GO|GO.BP|GO	0.00474786	0.984254
M2	black	GO:0090271	positive regulation of fibroblast growth factor production	GO|GO.BP|GO	0.00474786	0.984254
M2	black	GO:0043500	muscle adaptation	GO|GO.BP|GO	0.00485048	0.990026
M8	blue	GO:0044281	small molecule metabolic process	GO|GO.BP|GO	3.5e-11	7.22e-07
M8	blue	GO:0055114	oxidation-reduction process	GO|GO.BP|GO	2.76e-09	3.02e-05
M8	blue	GO:0005737	cytoplasm	GO|GO.CC|GO	1.26e-07	0.00107422
M8	blue	GO:0055086	nucleobase-containing small molecule metabolic process	GO|GO.BP|GO	6.85e-07	0.00411728
M8	blue	GO:0072521	purine-containing compound metabolic process	GO|GO.BP|GO	9.77e-07	0.00550328
M8	blue	GO:0006163	purine nucleotide metabolic process	GO|GO.BP|GO	1.7e-06	0.00787945
M8	blue	GO:0072522	purine-containing compound biosynthetic process	GO|GO.BP|GO	2.21e-06	0.00989588
M8	blue	GO:0009165	nucleotide biosynthetic process	GO|GO.BP|GO	2.44e-06	0.0105901
M8	blue	GO:0044444	cytoplasmic part	GO|GO.CC|GO	3.81e-06	0.0137668
M8	blue	GO:0006164	purine nucleotide biosynthetic process	GO|GO.BP|GO	3.84e-06	0.0137668
M8	blue	GO:1901293	nucleoside phosphate biosynthetic process	GO|GO.BP|GO	3.98e-06	0.013776
M8	blue	GO:0051186	cofactor metabolic process	GO|GO.BP|GO	5.09e-06	0.0162279
M8	blue	GO:0017144	drug metabolic process	GO|GO.BP|GO	5.31e-06	0.0166895
M8	blue	GO:0009150	purine ribonucleotide metabolic process	GO|GO.BP|GO	6.38e-06	0.0191592
M8	blue	GO:0009259	ribonucleotide metabolic process	GO|GO.BP|GO	7.38e-06	0.0212351
M8	blue	GO:1901135	carbohydrate derivative metabolic process	GO|GO.BP|GO	8.25e-06	0.0224684
M8	blue	GO:0009117	nucleotide metabolic process	GO|GO.BP|GO	8.38e-06	0.0225078
M8	blue	GO:0019637	organophosphate metabolic process	GO|GO.BP|GO	1.03e-05	0.0244191
M8	blue	GO:0044282	small molecule catabolic process	GO|GO.BP|GO	1.14e-05	0.0253355
M8	blue	GO:0019693	ribose phosphate metabolic process	GO|GO.BP|GO	1.2e-05	0.0264355
M8	blue	GO:0006753	nucleoside phosphate metabolic process	GO|GO.BP|GO	1.28e-05	0.0274755
M8	blue	GO:0006082	organic acid metabolic process	GO|GO.BP|GO	1.31e-05	0.0276215
M8	blue	GO:0019866	organelle inner membrane	GO|GO.CC|GO	2.3e-05	0.0418075
M8	blue	GO:0019752	carboxylic acid metabolic process	GO|GO.BP|GO	2.32e-05	0.0418075
M8	blue	GO:0006091	generation of precursor metabolites and energy	GO|GO.BP|GO	2.53e-05	0.0421776
M8	blue	GO:0009152	purine ribonucleotide biosynthetic process	GO|GO.BP|GO	2.77e-05	0.0439396
M8	blue	GO:0005975	carbohydrate metabolic process	GO|GO.BP|GO	3.09e-05	0.0470237
M8	blue	GO:0043436	oxoacid metabolic process	GO|GO.BP|GO	3.13e-05	0.0470237
M8	blue	GO:0005740	mitochondrial envelope	GO|GO.CC|GO	3.29e-05	0.047715
M8	blue	GO:0046390	ribose phosphate biosynthetic process	GO|GO.BP|GO	3.43e-05	0.0486647
M8	blue	GO:0009260	ribonucleotide biosynthetic process	GO|GO.BP|GO	3.64e-05	0.0498569
M8	blue	GO:0005743	mitochondrial inner membrane	GO|GO.CC|GO	4.07e-05	0.0536462
M8	blue	GO:0005739	mitochondrion	GO|GO.CC|GO	5.15e-05	0.063314
M8	blue	GO:0031966	mitochondrial membrane	GO|GO.CC|GO	5.55e-05	0.0662458
M8	blue	GO:0009161	ribonucleoside monophosphate metabolic process	GO|GO.BP|GO	6.99e-05	0.0762992
M8	blue	GO:0009123	nucleoside monophosphate metabolic process	GO|GO.BP|GO	9.12e-05	0.0907721
M8	blue	GO:0008152	metabolic process	GO|GO.BP|GO	9.85e-05	0.0957917
M8	blue	GO:0044424	intracellular part	GO|GO.CC|GO	0.0001102	0.105509
M8	blue	GO:0090407	organophosphate biosynthetic process	GO|GO.BP|GO	0.000110552	0.105509
M8	blue	GO:0009167	purine ribonucleoside monophosphate metabolic process	GO|GO.BP|GO	0.000113939	0.107237
M8	blue	GO:1901137	carbohydrate derivative biosynthetic process	GO|GO.BP|GO	0.000115125	0.107369
M8	blue	GO:0051188	cofactor biosynthetic process	GO|GO.BP|GO	0.000127271	0.117087
M8	blue	GO:1901566	organonitrogen compound biosynthetic process	GO|GO.BP|GO	0.000129774	0.11734
M8	blue	GO:0009126	purine nucleoside monophosphate metabolic process	GO|GO.BP|GO	0.000129916	0.11734
M8	blue	GO:0009124	nucleoside monophosphate biosynthetic process	GO|GO.BP|GO	0.000132663	0.11734
M8	blue	GO:0009156	ribonucleoside monophosphate biosynthetic process	GO|GO.BP|GO	0.000132663	0.11734
M8	blue	GO:0031967	organelle envelope	GO|GO.CC|GO	0.000133291	0.11734
M8	blue	GO:0031975	envelope	GO|GO.CC|GO	0.000133291	0.11734
M8	blue	GO:0015980	energy derivation by oxidation of organic compounds	GO|GO.BP|GO	0.000142281	0.122258
M8	blue	GO:0009056	catabolic process	GO|GO.BP|GO	0.000151404	0.127778
M8	blue	GO:0009206	purine ribonucleoside triphosphate biosynthetic process	GO|GO.BP|GO	0.000155562	0.129679
M8	blue	GO:0005622	intracellular	GO|GO.CC|GO	0.000171897	0.138219
M8	blue	GO:0030118	clathrin coat	GO|GO.CC|GO	0.000186672	0.146074
M8	blue	GO:0009145	purine nucleoside triphosphate biosynthetic process	GO|GO.BP|GO	0.000190319	0.147235
M8	blue	GO:0009127	purine nucleoside monophosphate biosynthetic process	GO|GO.BP|GO	0.000230232	0.171613
M8	blue	GO:0009168	purine ribonucleoside monophosphate biosynthetic process	GO|GO.BP|GO	0.000230232	0.171613
M8	blue	GO:0009201	ribonucleoside triphosphate biosynthetic process	GO|GO.BP|GO	0.000280677	0.194982
M8	blue	GO:0009205	purine ribonucleoside triphosphate metabolic process	GO|GO.BP|GO	0.000297987	0.202866
M8	blue	GO:0046034	ATP metabolic process	GO|GO.BP|GO	0.00031617	0.213115
M8	blue	GO:0006790	sulfur compound metabolic process	GO|GO.BP|GO	0.000327186	0.21556
M8	blue	GO:0044429	mitochondrial part	GO|GO.CC|GO	0.000329874	0.216632
M8	blue	GO:0030119	AP-type membrane coat adaptor complex	GO|GO.CC|GO	0.000345328	0.223192
M8	blue	GO:0030125	clathrin vesicle coat	GO|GO.CC|GO	0.000375028	0.234952
M8	blue	GO:0030131	clathrin adaptor complex	GO|GO.CC|GO	0.000375028	0.234952
M8	blue	GO:0030117	membrane coat	GO|GO.CC|GO	0.00040098	0.242293
M8	blue	GO:0048475	coated membrane	GO|GO.CC|GO	0.00040098	0.242293
M8	blue	GO:0009199	ribonucleoside triphosphate metabolic process	GO|GO.BP|GO	0.000431052	0.252244
M8	blue	GO:0030120	vesicle coat	GO|GO.CC|GO	0.000440409	0.25481
M8	blue	GO:0009144	purine nucleoside triphosphate metabolic process	GO|GO.BP|GO	0.00048583	0.271105
M8	blue	GO:0044283	small molecule biosynthetic process	GO|GO.BP|GO	0.000536487	0.291705
M8	blue	GO:0006783	heme biosynthetic process	GO|GO.BP|GO	0.000539885	0.291705
M8	blue	GO:1901605	alpha-amino acid metabolic process	GO|GO.BP|GO	0.000585371	0.30813
M8	blue	GO:1901575	organic substance catabolic process	GO|GO.BP|GO	0.000618808	0.323395
M8	blue	GO:0006520	cellular amino acid metabolic process	GO|GO.BP|GO	0.000683794	0.339085
M8	blue	GO:0030128	clathrin coat of endocytic vesicle	GO|GO.CC|GO	0.000698071	0.342721
M8	blue	GO:0030669	clathrin-coated endocytic vesicle membrane	GO|GO.CC|GO	0.000698071	0.342721
M8	blue	GO:0006754	ATP biosynthetic process	GO|GO.BP|GO	0.000715797	0.348077
M8	blue	GO:0071704	organic substance metabolic process	GO|GO.BP|GO	0.000767704	0.36211
M8	blue	GO:0044248	cellular catabolic process	GO|GO.BP|GO	0.000901434	0.395078
M8	blue	GO:0009142	nucleoside triphosphate biosynthetic process	GO|GO.BP|GO	0.000950851	0.410569
M8	blue	GO:0009298	GDP-mannose biosynthetic process	GO|GO.BP|GO	0.00115728	0.46107
M8	blue	GO:0009449	gamma-aminobutyric acid biosynthetic process	GO|GO.BP|GO	0.00115728	0.46107
M8	blue	GO:0099163	synaptic signaling by nitric oxide	GO|GO.BP|GO	0.00115728	0.46107
M8	blue	GO:0099543	trans-synaptic signaling by soluble gas	GO|GO.BP|GO	0.00115728	0.46107
M8	blue	GO:0099548	trans-synaptic signaling by nitric oxide	GO|GO.BP|GO	0.00115728	0.46107
M8	blue	GO:0006732	coenzyme metabolic process	GO|GO.BP|GO	0.00119378	0.470682
M8	blue	GO:0009141	nucleoside triphosphate metabolic process	GO|GO.BP|GO	0.00132658	0.501735
M8	blue	GO:0030665	clathrin-coated vesicle membrane	GO|GO.CC|GO	0.00166203	0.577293
M8	blue	GO:0072525	pyridine-containing compound biosynthetic process	GO|GO.BP|GO	0.00179665	0.602534
M8	blue	GO:0070469	respiratory chain	GO|GO.CC|GO	0.00182483	0.606975
M8	blue	GO:0019867	outer membrane	GO|GO.CC|GO	0.00202402	0.652585
M8	blue	GO:0031968	organelle outer membrane	GO|GO.CC|GO	0.00202402	0.652585
M8	blue	GO:0006779	porphyrin-containing compound biosynthetic process	GO|GO.BP|GO	0.00202897	0.652585
M8	blue	GO:0033014	tetrapyrrole biosynthetic process	GO|GO.BP|GO	0.00202897	0.652585
M8	blue	GO:0009064	glutamine family amino acid metabolic process	GO|GO.BP|GO	0.0021146	0.670621
M8	blue	GO:0044238	primary metabolic process	GO|GO.BP|GO	0.00215884	0.677713
M8	blue	GO:0016054	organic acid catabolic process	GO|GO.BP|GO	0.00223021	0.688043
M8	blue	GO:0046395	carboxylic acid catabolic process	GO|GO.BP|GO	0.00223021	0.688043
M8	blue	GO:0016126	sterol biosynthetic process	GO|GO.BP|GO	0.00226734	0.694258
M8	blue	GO:0030136	clathrin-coated vesicle	GO|GO.CC|GO	0.00258842	0.737263
M8	blue	GO:0005746	mitochondrial respiratory chain	GO|GO.CC|GO	0.00266464	0.747553
M8	blue	GO:0098803	respiratory chain complex	GO|GO.CC|GO	0.00266464	0.747553
M8	blue	GO:0016999	antibiotic metabolic process	GO|GO.BP|GO	0.00305896	0.805007
M8	blue	GO:0030666	endocytic vesicle membrane	GO|GO.CC|GO	0.00312149	0.810253
M8	blue	GO:0046394	carboxylic acid biosynthetic process	GO|GO.BP|GO	0.00322218	0.819537
M8	blue	GO:1902494	catalytic complex	GO|GO.CC|GO	0.00322758	0.819889
M8	blue	GO:0030662	coated vesicle membrane	GO|GO.CC|GO	0.00324523	0.821308
M8	blue	GO:0019673	GDP-mannose metabolic process	GO|GO.BP|GO	0.00326573	0.822421
M8	blue	GO:0032787	monocarboxylic acid metabolic process	GO|GO.BP|GO	0.00328498	0.824218
M8	blue	GO:0017014	protein nitrosylation	GO|GO.BP|GO	0.00340071	0.840861
M8	blue	GO:0030122	AP-2 adaptor complex	GO|GO.CC|GO	0.00340071	0.840861
M8	blue	GO:0016053	organic acid biosynthetic process	GO|GO.BP|GO	0.00356846	0.856418
M8	blue	GO:0007338	single fertilization	GO|GO.BP|GO	0.00383353	0.892758
M8	blue	GO:0044237	cellular metabolic process	GO|GO.BP|GO	0.00387261	0.898184
M8	blue	GO:0008217	regulation of blood pressure	GO|GO.BP|GO	0.00389788	0.899537
M8	blue	GO:0019359	nicotinamide nucleotide biosynthetic process	GO|GO.BP|GO	0.0039308	0.905089
M8	blue	GO:0019363	pyridine nucleotide biosynthetic process	GO|GO.BP|GO	0.0039308	0.905089
M8	blue	GO:1901564	organonitrogen compound metabolic process	GO|GO.BP|GO	0.00424454	0.958738
M8	blue	GO:0000291	nuclear-transcribed mRNA catabolic process, exonucleolytic	GO|GO.BP|GO	0.00426578	0.958738
M8	blue	GO:0034427	nuclear-transcribed mRNA catabolic process, exonucleolytic, 3'-5'	GO|GO.BP|GO	0.00426578	0.958738
M8	blue	GO:0098554	cytoplasmic side of endoplasmic reticulum membrane	GO|GO.CC|GO	0.00426578	0.958738
M8	blue	GO:0034404	nucleobase-containing small molecule biosynthetic process	GO|GO.BP|GO	0.00438353	0.965782
M8	blue	GO:0009108	coenzyme biosynthetic process	GO|GO.BP|GO	0.00459384	0.984254
M8	blue	GO:0045333	cellular respiration	GO|GO.BP|GO	0.00462866	0.984254
M8	blue	GO:0006629	lipid metabolic process	GO|GO.BP|GO	0.00492707	0.995192
M4	brown	GO:0043242	negative regulation of protein complex disassembly	GO|GO.BP|GO	9.09e-06	0.024099
M4	brown	GO:0032984	protein-containing complex disassembly	GO|GO.BP|GO	1.71e-05	0.0348027
M4	brown	GO:0051261	protein depolymerization	GO|GO.BP|GO	0.000176934	0.140267
M4	brown	GO:0043244	regulation of protein complex disassembly	GO|GO.BP|GO	0.000214928	0.163183
M4	brown	GO:1901880	negative regulation of protein depolymerization	GO|GO.BP|GO	0.000256482	0.187082
M4	brown	GO:0007019	microtubule depolymerization	GO|GO.BP|GO	0.000266809	0.190676
M4	brown	GO:1901879	regulation of protein depolymerization	GO|GO.BP|GO	0.00041844	0.247713
M4	brown	GO:0022411	cellular component disassembly	GO|GO.BP|GO	0.000591524	0.310568
M4	brown	GO:1902904	negative regulation of supramolecular fiber organization	GO|GO.BP|GO	0.000701424	0.343081
M4	brown	GO:0043624	cellular protein complex disassembly	GO|GO.BP|GO	0.000783229	0.363555
M4	brown	GO:0099569	presynaptic cytoskeleton	GO|GO.CC|GO	0.000803845	0.368932
M4	brown	GO:0090498	extrinsic component of Golgi membrane	GO|GO.CC|GO	0.00093949	0.407386
M4	brown	GO:0014067	negative regulation of phosphatidylinositol 3-kinase signaling	GO|GO.BP|GO	0.00116975	0.463895
M4	brown	GO:0051494	negative regulation of cytoskeleton organization	GO|GO.BP|GO	0.00122159	0.478876
M4	brown	GO:0031498	chromatin disassembly	GO|GO.BP|GO	0.00147864	0.541206
M4	brown	GO:0051252	regulation of RNA metabolic process	GO|GO.BP|GO	0.00155511	0.556249
M4	brown	GO:0031114	regulation of microtubule depolymerization	GO|GO.BP|GO	0.00208796	0.666906
M4	brown	GO:0030073	insulin secretion	GO|GO.BP|GO	0.00211091	0.670621
M4	brown	GO:0019219	regulation of nucleobase-containing compound metabolic process	GO|GO.BP|GO	0.00217249	0.678446
M4	brown	GO:2001141	regulation of RNA biosynthetic process	GO|GO.BP|GO	0.00218069	0.679965
M4	brown	GO:0016592	mediator complex	GO|GO.CC|GO	0.0024938	0.731564
M4	brown	GO:0007100	mitotic centrosome separation	GO|GO.BP|GO	0.0025181	0.731564
M4	brown	GO:0021694	cerebellar Purkinje cell layer formation	GO|GO.BP|GO	0.0025181	0.731564
M4	brown	GO:0021702	cerebellar Purkinje cell differentiation	GO|GO.BP|GO	0.0025181	0.731564
M4	brown	GO:0051299	centrosome separation	GO|GO.BP|GO	0.0025181	0.731564
M4	brown	GO:0099571	postsynaptic cytoskeleton	GO|GO.CC|GO	0.0029406	0.785071
M4	brown	GO:1903506	regulation of nucleic acid-templated transcription	GO|GO.BP|GO	0.00298719	0.793361
M4	brown	GO:0097659	nucleic acid-templated transcription	GO|GO.BP|GO	0.00323613	0.820023
M4	brown	GO:0061179	negative regulation of insulin secretion involved in cellular response to glucose stimulus	GO|GO.BP|GO	0.00348286	0.848243
M4	brown	GO:0035773	insulin secretion involved in cellular response to glucose stimulus	GO|GO.BP|GO	0.00352455	0.84979
M4	brown	GO:0032774	RNA biosynthetic process	GO|GO.BP|GO	0.00352466	0.84979
M4	brown	GO:0016070	RNA metabolic process	GO|GO.BP|GO	0.00377734	0.88675
M4	brown	GO:0043232	intracellular non-membrane-bounded organelle	GO|GO.CC|GO	0.00388178	0.898184
M4	brown	GO:0030072	peptide hormone secretion	GO|GO.BP|GO	0.00444965	0.976136
M4	brown	GO:0001678	cellular glucose homeostasis	GO|GO.BP|GO	0.00460103	0.984254
M4	brown	GO:0006337	nucleosome disassembly	GO|GO.BP|GO	0.00464768	0.984254
M4	brown	GO:0021692	cerebellar Purkinje cell layer morphogenesis	GO|GO.BP|GO	0.00464768	0.984254
M4	brown	GO:0098814	spontaneous synaptic transmission	GO|GO.BP|GO	0.00464768	0.984254
M4	brown	GO:0043228	non-membrane-bounded organelle	GO|GO.CC|GO	0.00467808	0.984254
M5	green	GO:0010634	positive regulation of epithelial cell migration	GO|GO.BP|GO	0.000234157	0.171912
M5	green	GO:0005815	microtubule organizing center	GO|GO.CC|GO	0.000290878	0.201383
M5	green	GO:0007017	microtubule-based process	GO|GO.BP|GO	0.000359987	0.229906
M5	green	GO:0010494	cytoplasmic stress granule	GO|GO.CC|GO	0.000387498	0.238659
M5	green	GO:0005813	centrosome	GO|GO.CC|GO	0.000428707	0.252244
M5	green	GO:1990124	messenger ribonucleoprotein complex	GO|GO.CC|GO	0.00062672	0.325698
M5	green	GO:0043232	intracellular non-membrane-bounded organelle	GO|GO.CC|GO	0.000727715	0.352195
M5	green	GO:0015630	microtubule cytoskeleton	GO|GO.CC|GO	0.000756871	0.357826
M5	green	GO:0045178	basal part of cell	GO|GO.CC|GO	0.000877435	0.393482
M5	green	GO:0043228	non-membrane-bounded organelle	GO|GO.CC|GO	0.00114423	0.46107
M5	green	GO:0044430	cytoskeletal part	GO|GO.CC|GO	0.00150242	0.54697
M5	green	GO:0051179	localization	GO|GO.BP|GO	0.00153965	0.556249
M5	green	GO:0006611	protein export from nucleus	GO|GO.BP|GO	0.00162206	0.568242
M5	green	GO:0000226	microtubule cytoskeleton organization	GO|GO.BP|GO	0.0020786	0.665402
M5	green	GO:0032786	positive regulation of DNA-templated transcription, elongation	GO|GO.BP|GO	0.00215383	0.677713
M5	green	GO:0005930	axoneme	GO|GO.CC|GO	0.00216683	0.677713
M5	green	GO:0046631	alpha-beta T cell activation	GO|GO.BP|GO	0.00216683	0.677713
M5	green	GO:0097014	ciliary plasm	GO|GO.CC|GO	0.00216683	0.677713
M5	green	GO:0031023	microtubule organizing center organization	GO|GO.BP|GO	0.00280831	0.771954
M5	green	GO:0010793	regulation of mRNA export from nucleus	GO|GO.BP|GO	0.00282069	0.772352
M5	green	GO:2000197	regulation of ribonucleoprotein complex localization	GO|GO.BP|GO	0.00282069	0.772352
M5	green	GO:0009791	post-embryonic development	GO|GO.BP|GO	0.00286552	0.779288
M5	green	GO:0010632	regulation of epithelial cell migration	GO|GO.BP|GO	0.00293858	0.785071
M5	green	GO:0032968	positive regulation of transcription elongation from RNA polymerase II promoter	GO|GO.BP|GO	0.00331706	0.829213
M5	green	GO:0071426	ribonucleoprotein complex export from nucleus	GO|GO.BP|GO	0.00341923	0.843398
M5	green	GO:0071166	ribonucleoprotein complex localization	GO|GO.BP|GO	0.00405246	0.924763
M5	green	GO:0048646	anatomical structure formation involved in morphogenesis	GO|GO.BP|GO	0.00414704	0.941087
M5	green	GO:0071103	DNA conformation change	GO|GO.BP|GO	0.00455511	0.984254
M5	green	GO:0000350	generation of catalytic spliceosome for second transesterification step	GO|GO.BP|GO	0.00462091	0.984254
M5	green	GO:0006424	glutamyl-tRNA aminoacylation	GO|GO.BP|GO	0.00462091	0.984254
M5	green	GO:0006833	water transport	GO|GO.BP|GO	0.00462091	0.984254
M5	green	GO:0010424	DNA methylation on cytosine within a CG sequence	GO|GO.BP|GO	0.00462091	0.984254
M5	green	GO:0032776	DNA methylation on cytosine	GO|GO.BP|GO	0.00462091	0.984254
M5	green	GO:0061643	chemorepulsion of axon	GO|GO.BP|GO	0.00462091	0.984254
M5	green	GO:0071020	post-spliceosomal complex	GO|GO.CC|GO	0.00462091	0.984254
M5	green	GO:0090164	asymmetric Golgi ribbon formation	GO|GO.BP|GO	0.00462091	0.984254
M5	green	GO:0043009	chordate embryonic development	GO|GO.BP|GO	0.00475493	0.984254
M5	green	GO:0044463	cell projection part	GO|GO.CC|GO	0.00476135	0.984254
M5	green	GO:0120038	plasma membrane bounded cell projection part	GO|GO.CC|GO	0.00476135	0.984254
M5	green	GO:0001667	ameboidal-type cell migration	GO|GO.BP|GO	0.00478654	0.987463
M1	magenta	GO:0044456	synapse part	GO|GO.CC|GO	3.25e-11	7.22e-07
M1	magenta	GO:0045202	synapse	GO|GO.CC|GO	1.91e-10	3.26e-06
M1	magenta	GO:0098794	postsynapse	GO|GO.CC|GO	9.89e-10	1.55e-05
M1	magenta	GO:0097458	neuron part	GO|GO.CC|GO	1.81e-08	0.000175719
M1	magenta	GO:0099240	intrinsic component of synaptic membrane	GO|GO.CC|GO	1.67e-07	0.00136699
M1	magenta	GO:0099572	postsynaptic specialization	GO|GO.CC|GO	4.52e-07	0.00341828
M1	magenta	GO:0031226	intrinsic component of plasma membrane	GO|GO.CC|GO	5.49e-07	0.00367869
M1	magenta	GO:0097060	synaptic membrane	GO|GO.CC|GO	1.14e-06	0.00611546
M1	magenta	GO:0014069	postsynaptic density	GO|GO.CC|GO	1.36e-06	0.00671173
M1	magenta	GO:0045211	postsynaptic membrane	GO|GO.CC|GO	1.37e-06	0.00671173
M1	magenta	GO:0098984	neuron to neuron synapse	GO|GO.CC|GO	1.38e-06	0.00671173
M1	magenta	GO:0032279	asymmetric synapse	GO|GO.CC|GO	1.66e-06	0.00787945
M1	magenta	GO:0099061	integral component of postsynaptic density membrane	GO|GO.CC|GO	2.23e-06	0.00989588
M1	magenta	GO:0098590	plasma membrane region	GO|GO.CC|GO	2.93e-06	0.0119875
M1	magenta	GO:0044459	plasma membrane part	GO|GO.CC|GO	3.11e-06	0.0122111
M1	magenta	GO:0099146	intrinsic component of postsynaptic density membrane	GO|GO.CC|GO	3.95e-06	0.013776
M1	magenta	GO:0099699	integral component of synaptic membrane	GO|GO.CC|GO	5.98e-06	0.0182254
M1	magenta	GO:0050808	synapse organization	GO|GO.BP|GO	9.34e-06	0.024144
M1	magenta	GO:0098936	intrinsic component of postsynaptic membrane	GO|GO.CC|GO	9.78e-06	0.0244191
M1	magenta	GO:0098978	glutamatergic synapse	GO|GO.CC|GO	1.01e-05	0.0244191
M1	magenta	GO:0098889	intrinsic component of presynaptic membrane	GO|GO.CC|GO	1.99e-05	0.0386777
M1	magenta	GO:0071944	cell periphery	GO|GO.CC|GO	2.11e-05	0.0402534
M1	magenta	GO:0030424	axon	GO|GO.CC|GO	2.27e-05	0.0418075
M1	magenta	GO:0099055	integral component of postsynaptic membrane	GO|GO.CC|GO	2.53e-05	0.0421776
M1	magenta	GO:0060076	excitatory synapse	GO|GO.CC|GO	2.54e-05	0.0421776
M1	magenta	GO:0098839	postsynaptic density membrane	GO|GO.CC|GO	3.13e-05	0.0470237
M1	magenta	GO:0090493	catecholamine uptake	GO|GO.BP|GO	3.17e-05	0.0470237
M1	magenta	GO:0030054	cell junction	GO|GO.CC|GO	3.22e-05	0.0470237
M1	magenta	GO:0099060	integral component of postsynaptic specialization membrane	GO|GO.CC|GO	4.1e-05	0.053725
M1	magenta	GO:0043005	neuron projection	GO|GO.CC|GO	4.95e-05	0.0620493
M1	magenta	GO:0044425	membrane part	GO|GO.CC|GO	5.47e-05	0.0661482
M1	magenta	GO:0031224	intrinsic component of membrane	GO|GO.CC|GO	5.77e-05	0.0680821
M1	magenta	GO:0098948	intrinsic component of postsynaptic specialization membrane	GO|GO.CC|GO	6.05e-05	0.0689849
M1	magenta	GO:0005886	plasma membrane	GO|GO.CC|GO	6.08e-05	0.0690411
M1	magenta	GO:0042995	cell projection	GO|GO.CC|GO	7.99e-05	0.0819942
M1	magenta	GO:0098793	presynapse	GO|GO.CC|GO	8.23e-05	0.0837528
M1	magenta	GO:0044463	cell projection part	GO|GO.CC|GO	8.28e-05	0.0837528
M1	magenta	GO:0120038	plasma membrane bounded cell projection part	GO|GO.CC|GO	8.28e-05	0.0837528
M1	magenta	GO:0005887	integral component of plasma membrane	GO|GO.CC|GO	9.62e-05	0.0940108
M1	magenta	GO:0098945	intrinsic component of presynaptic active zone membrane	GO|GO.CC|GO	0.000137356	0.119549
M1	magenta	GO:0048786	presynaptic active zone	GO|GO.CC|GO	0.000142469	0.122258
M1	magenta	GO:0099173	postsynapse organization	GO|GO.BP|GO	0.000156356	0.129812
M1	magenta	GO:0033267	axon part	GO|GO.CC|GO	0.000170462	0.138219
M1	magenta	GO:0016021	integral component of membrane	GO|GO.CC|GO	0.00020121	0.154491
M1	magenta	GO:0007268	chemical synaptic transmission	GO|GO.BP|GO	0.000297945	0.202866
M1	magenta	GO:0098916	anterograde trans-synaptic signaling	GO|GO.BP|GO	0.000297945	0.202866
M1	magenta	GO:0099634	postsynaptic specialization membrane	GO|GO.CC|GO	0.000348247	0.224369
M1	magenta	GO:0099537	trans-synaptic signaling	GO|GO.BP|GO	0.000394845	0.240722
M1	magenta	GO:0042734	presynaptic membrane	GO|GO.CC|GO	0.000406774	0.242919
M1	magenta	GO:0050803	regulation of synapse structure or activity	GO|GO.BP|GO	0.000436525	0.253973
M1	magenta	GO:0044309	neuron spine	GO|GO.CC|GO	0.000446424	0.25756
M1	magenta	GO:0120025	plasma membrane bounded cell projection	GO|GO.CC|GO	0.000472195	0.267888
M1	magenta	GO:0030175	filopodium	GO|GO.CC|GO	0.00048407	0.270863
M1	magenta	GO:0099536	synaptic signaling	GO|GO.BP|GO	0.000499045	0.274726
M1	magenta	GO:0036477	somatodendritic compartment	GO|GO.CC|GO	0.000517238	0.283976
M1	magenta	GO:0031175	neuron projection development	GO|GO.BP|GO	0.0005744	0.303922
M1	magenta	GO:0090494	dopamine uptake	GO|GO.BP|GO	0.000584218	0.30813
M1	magenta	GO:0150034	distal axon	GO|GO.CC|GO	0.00063406	0.327543
M1	magenta	GO:0001504	neurotransmitter uptake	GO|GO.BP|GO	0.000639892	0.327543
M1	magenta	GO:0072347	response to anesthetic	GO|GO.BP|GO	0.000787766	0.364007
M1	magenta	GO:0050804	modulation of chemical synaptic transmission	GO|GO.BP|GO	0.000802029	0.368928
M1	magenta	GO:0030426	growth cone	GO|GO.CC|GO	0.000837338	0.379236
M1	magenta	GO:0099177	regulation of trans-synaptic signaling	GO|GO.BP|GO	0.000837436	0.379236
M1	magenta	GO:0060359	response to ammonium ion	GO|GO.BP|GO	0.000901079	0.395078
M1	magenta	GO:0016020	membrane	GO|GO.CC|GO	0.000995433	0.424634
M1	magenta	GO:0051764	actin crosslink formation	GO|GO.BP|GO	0.000998581	0.424634
M1	magenta	GO:0034199	activation of protein kinase A activity	GO|GO.BP|GO	0.00100006	0.424634
M1	magenta	GO:0051620	norepinephrine uptake	GO|GO.BP|GO	0.00100006	0.424634
M1	magenta	GO:0051621	regulation of norepinephrine uptake	GO|GO.BP|GO	0.00100006	0.424634
M1	magenta	GO:1902544	regulation of DNA N-glycosylase activity	GO|GO.BP|GO	0.00100006	0.424634
M1	magenta	GO:0030427	site of polarized growth	GO|GO.CC|GO	0.00102392	0.431178
M1	magenta	GO:0050807	regulation of synapse organization	GO|GO.BP|GO	0.00104017	0.436223
M1	magenta	GO:0099056	integral component of presynaptic membrane	GO|GO.CC|GO	0.00114786	0.46107
M1	magenta	GO:0000018	regulation of DNA recombination	GO|GO.BP|GO	0.00115811	0.46107
M1	magenta	GO:0043197	dendritic spine	GO|GO.CC|GO	0.0011666	0.463548
M1	magenta	GO:0010737	protein kinase A signaling	GO|GO.BP|GO	0.00131831	0.500019
M1	magenta	GO:0051489	regulation of filopodium assembly	GO|GO.BP|GO	0.00138531	0.519141
M1	magenta	GO:0044297	cell body	GO|GO.CC|GO	0.0013924	0.52084
M1	magenta	GO:0006873	cellular ion homeostasis	GO|GO.BP|GO	0.00148904	0.544038
M1	magenta	GO:0015682	ferric iron transport	GO|GO.BP|GO	0.00156059	0.556249
M1	magenta	GO:0033572	transferrin transport	GO|GO.BP|GO	0.00156059	0.556249
M1	magenta	GO:0072512	trivalent inorganic cation transport	GO|GO.BP|GO	0.00156059	0.556249
M1	magenta	GO:0099026	anchored component of presynaptic membrane	GO|GO.CC|GO	0.00156059	0.556249
M1	magenta	GO:0048787	presynaptic active zone membrane	GO|GO.CC|GO	0.00164377	0.572613
M1	magenta	GO:0042220	response to cocaine	GO|GO.BP|GO	0.00168169	0.577435
M1	magenta	GO:0048666	neuron development	GO|GO.BP|GO	0.00170415	0.578158
M1	magenta	GO:0048667	cell morphogenesis involved in neuron differentiation	GO|GO.BP|GO	0.00181755	0.606555
M1	magenta	GO:0030182	neuron differentiation	GO|GO.BP|GO	0.00189951	0.623713
M1	magenta	GO:1903531	negative regulation of secretion by cell	GO|GO.BP|GO	0.00201339	0.651679
M1	magenta	GO:0050709	negative regulation of protein secretion	GO|GO.BP|GO	0.00214336	0.67659
M1	magenta	GO:0000041	transition metal ion transport	GO|GO.BP|GO	0.00226444	0.694258
M1	magenta	GO:0014829	vascular smooth muscle contraction	GO|GO.BP|GO	0.00228656	0.69455
M1	magenta	GO:0048812	neuron projection morphogenesis	GO|GO.BP|GO	0.00229874	0.69657
M1	magenta	GO:0043025	neuronal cell body	GO|GO.CC|GO	0.0024244	0.718653
M1	magenta	GO:0048699	generation of neurons	GO|GO.BP|GO	0.00252223	0.731722
M1	magenta	GO:0007399	nervous system development	GO|GO.BP|GO	0.00257324	0.736064
M1	magenta	GO:0002102	podosome	GO|GO.CC|GO	0.0026063	0.737263
M1	magenta	GO:0098688	parallel fiber to Purkinje cell synapse	GO|GO.CC|GO	0.0026063	0.737263
M1	magenta	GO:0002792	negative regulation of peptide secretion	GO|GO.BP|GO	0.00271773	0.753334
M1	magenta	GO:0120036	plasma membrane bounded cell projection organization	GO|GO.BP|GO	0.00283532	0.774166
M1	magenta	GO:0000904	cell morphogenesis involved in differentiation	GO|GO.BP|GO	0.00290968	0.785071
M1	magenta	GO:0051611	regulation of serotonin uptake	GO|GO.BP|GO	0.00293747	0.785071
M1	magenta	GO:0051612	negative regulation of serotonin uptake	GO|GO.BP|GO	0.00293747	0.785071
M1	magenta	GO:0060600	dichotomous subdivision of an epithelial terminal unit	GO|GO.BP|GO	0.00293747	0.785071
M1	magenta	GO:0060666	dichotomous subdivision of terminal units involved in salivary gland branching	GO|GO.BP|GO	0.00293747	0.785071
M1	magenta	GO:0090725	peripheral region of growth cone	GO|GO.CC|GO	0.00293747	0.785071
M1	magenta	GO:0099029	anchored component of presynaptic active zone membrane	GO|GO.CC|GO	0.00293747	0.785071
M1	magenta	GO:0098685	Schaffer collateral - CA1 synapse	GO|GO.CC|GO	0.00307112	0.806217
M1	magenta	GO:0040011	locomotion	GO|GO.BP|GO	0.00314728	0.810253
M1	magenta	GO:0006875	cellular metal ion homeostasis	GO|GO.BP|GO	0.00315053	0.810253
M1	magenta	GO:0120039	plasma membrane bounded cell projection morphogenesis	GO|GO.BP|GO	0.00315067	0.810253
M1	magenta	GO:0048148	behavioral response to cocaine	GO|GO.BP|GO	0.00319081	0.814602
M1	magenta	GO:0030003	cellular cation homeostasis	GO|GO.BP|GO	0.00335297	0.833643
M1	magenta	GO:0048468	cell development	GO|GO.BP|GO	0.00343996	0.846478
M1	magenta	GO:0048858	cell projection morphogenesis	GO|GO.BP|GO	0.0034881	0.848243
M1	magenta	GO:0043279	response to alkaloid	GO|GO.BP|GO	0.00349286	0.848243
M1	magenta	GO:0046847	filopodium assembly	GO|GO.BP|GO	0.00349286	0.848243
M1	magenta	GO:0097061	dendritic spine organization	GO|GO.BP|GO	0.00353371	0.850076
M1	magenta	GO:0099175	regulation of postsynapse organization	GO|GO.BP|GO	0.00359874	0.860057
M1	magenta	GO:0098771	inorganic ion homeostasis	GO|GO.BP|GO	0.00362827	0.862662
M1	magenta	GO:0098858	actin-based cell projection	GO|GO.CC|GO	0.00366575	0.867534
M1	magenta	GO:0022008	neurogenesis	GO|GO.BP|GO	0.00378964	0.887676
M1	magenta	GO:0030030	cell projection organization	GO|GO.BP|GO	0.00379806	0.888551
M1	magenta	GO:0032809	neuronal cell body membrane	GO|GO.CC|GO	0.00383021	0.892758
M1	magenta	GO:0001764	neuron migration	GO|GO.BP|GO	0.00388761	0.898184
M1	magenta	GO:0051048	negative regulation of secretion	GO|GO.BP|GO	0.00388761	0.898184
M1	magenta	GO:0051480	regulation of cytosolic calcium ion concentration	GO|GO.BP|GO	0.00419819	0.950584
M1	magenta	GO:0001569	branching involved in blood vessel morphogenesis	GO|GO.BP|GO	0.00428584	0.958738
M1	magenta	GO:0006284	base-excision repair	GO|GO.BP|GO	0.00428584	0.958738
M1	magenta	GO:0016584	nucleosome positioning	GO|GO.BP|GO	0.00428584	0.958738
M1	magenta	GO:0099144	anchored component of synaptic membrane	GO|GO.CC|GO	0.00428584	0.958738
M1	magenta	GO:0007267	cell-cell signaling	GO|GO.BP|GO	0.00436555	0.962859
M1	magenta	GO:0030425	dendrite	GO|GO.CC|GO	0.00440507	0.968438
M1	magenta	GO:0097447	dendritic tree	GO|GO.CC|GO	0.00440507	0.968438
M1	magenta	GO:0044298	cell body membrane	GO|GO.CC|GO	0.00456718	0.984254
M1	magenta	GO:0046658	anchored component of plasma membrane	GO|GO.CC|GO	0.00456718	0.984254
M1	magenta	GO:0050801	ion homeostasis	GO|GO.BP|GO	0.00486581	0.990026
M3	pink	GO:0005856	cytoskeleton	GO|GO.CC|GO	1.04e-05	0.0244191
M3	pink	GO:0016071	mRNA metabolic process	GO|GO.BP|GO	1.11e-05	0.0252363
M3	pink	GO:0044419	interspecies interaction between organisms	GO|GO.BP|GO	1.72e-05	0.0348027
M3	pink	GO:0008380	RNA splicing	GO|GO.BP|GO	2.39e-05	0.0418075
M3	pink	GO:0016032	viral process	GO|GO.BP|GO	3.16e-05	0.0470237
M3	pink	GO:0044403	symbiont process	GO|GO.BP|GO	3.2e-05	0.0470237
M3	pink	GO:0090304	nucleic acid metabolic process	GO|GO.BP|GO	3.63e-05	0.0498569
M3	pink	GO:0060255	regulation of macromolecule metabolic process	GO|GO.BP|GO	3.67e-05	0.0499089
M3	pink	GO:0000375	RNA splicing, via transesterification reactions	GO|GO.BP|GO	4.5e-05	0.0570259
M3	pink	GO:0000377	RNA splicing, via transesterification reactions with bulged adenosine as nucleophile	GO|GO.BP|GO	4.5e-05	0.0570259
M3	pink	GO:0000398	mRNA splicing, via spliceosome	GO|GO.BP|GO	4.5e-05	0.0570259
M3	pink	GO:0006397	mRNA processing	GO|GO.BP|GO	5.87e-05	0.0685263
M3	pink	GO:0005634	nucleus	GO|GO.CC|GO	5.87e-05	0.0685263
M3	pink	GO:0031323	regulation of cellular metabolic process	GO|GO.BP|GO	6.46e-05	0.0713593
M3	pink	GO:0080090	regulation of primary metabolic process	GO|GO.BP|GO	7.03e-05	0.0763749
M3	pink	GO:0043232	intracellular non-membrane-bounded organelle	GO|GO.CC|GO	7.09e-05	0.0766254
M3	pink	GO:0051171	regulation of nitrogen compound metabolic process	GO|GO.BP|GO	7.42e-05	0.0781568
M3	pink	GO:0043228	non-membrane-bounded organelle	GO|GO.CC|GO	0.00011513	0.107369
M3	pink	GO:0048024	regulation of mRNA splicing, via spliceosome	GO|GO.BP|GO	0.000122777	0.113464
M3	pink	GO:0048863	stem cell differentiation	GO|GO.BP|GO	0.000128302	0.11734
M3	pink	GO:0019222	regulation of metabolic process	GO|GO.BP|GO	0.000149907	0.12704
M3	pink	GO:0007049	cell cycle	GO|GO.BP|GO	0.000168536	0.138219
M3	pink	GO:0016070	RNA metabolic process	GO|GO.BP|GO	0.000177878	0.140267
M3	pink	GO:0006996	organelle organization	GO|GO.BP|GO	0.000202717	0.155065
M3	pink	GO:0007010	cytoskeleton organization	GO|GO.BP|GO	0.000219272	0.164645
M3	pink	GO:0050684	regulation of mRNA processing	GO|GO.BP|GO	0.000322209	0.21556
M3	pink	GO:0043484	regulation of RNA splicing	GO|GO.BP|GO	0.000323672	0.21556
M3	pink	GO:0070536	protein K63-linked deubiquitination	GO|GO.BP|GO	0.000324283	0.21556
M3	pink	GO:0006396	RNA processing	GO|GO.BP|GO	0.00040615	0.242919
M3	pink	GO:0019058	viral life cycle	GO|GO.BP|GO	0.000476178	0.269399
M3	pink	GO:0005686	U2 snRNP	GO|GO.CC|GO	0.000494848	0.273892
M3	pink	GO:0070161	anchoring junction	GO|GO.CC|GO	0.000524442	0.286392
M3	pink	GO:0005924	cell-substrate adherens junction	GO|GO.CC|GO	0.000538955	0.291705
M3	pink	GO:0005925	focal adhesion	GO|GO.CC|GO	0.000538955	0.291705
M3	pink	GO:0016050	vesicle organization	GO|GO.BP|GO	0.000715003	0.348077
M3	pink	GO:0032886	regulation of microtubule-based process	GO|GO.BP|GO	0.000892015	0.393482
M3	pink	GO:0005815	microtubule organizing center	GO|GO.CC|GO	0.000922215	0.4016
M3	pink	GO:0009890	negative regulation of biosynthetic process	GO|GO.BP|GO	0.00093829	0.407386
M3	pink	GO:0030055	cell-substrate junction	GO|GO.CC|GO	0.000968075	0.417124
M3	pink	GO:0051252	regulation of RNA metabolic process	GO|GO.BP|GO	0.00101322	0.427558
M3	pink	GO:1903311	regulation of mRNA metabolic process	GO|GO.BP|GO	0.00102911	0.432473
M3	pink	GO:0031981	nuclear lumen	GO|GO.CC|GO	0.00128827	0.495504
M3	pink	GO:0010629	negative regulation of gene expression	GO|GO.BP|GO	0.0013196	0.500019
M3	pink	GO:0010558	negative regulation of macromolecule biosynthetic process	GO|GO.BP|GO	0.00133894	0.504541
M3	pink	GO:0043229	intracellular organelle	GO|GO.CC|GO	0.00135882	0.510151
M3	pink	GO:0010467	gene expression	GO|GO.BP|GO	0.0013999	0.52269
M3	pink	GO:0010468	regulation of gene expression	GO|GO.BP|GO	0.00142548	0.530303
M3	pink	GO:0019219	regulation of nucleobase-containing compound metabolic process	GO|GO.BP|GO	0.00144307	0.533929
M3	pink	GO:0050794	regulation of cellular process	GO|GO.BP|GO	0.0014565	0.536837
M3	pink	GO:0031116	positive regulation of microtubule polymerization	GO|GO.BP|GO	0.00145882	0.536837
M3	pink	GO:0006366	transcription by RNA polymerase II	GO|GO.BP|GO	0.00158069	0.561439
M3	pink	GO:0010256	endomembrane system organization	GO|GO.BP|GO	0.00158551	0.561439
M3	pink	GO:1903332	regulation of protein folding	GO|GO.BP|GO	0.00160599	0.564548
M3	pink	GO:0071425	hematopoietic stem cell proliferation	GO|GO.BP|GO	0.00164575	0.572613
M3	pink	GO:0043170	macromolecule metabolic process	GO|GO.BP|GO	0.00180462	0.604215
M3	pink	GO:0016604	nuclear body	GO|GO.CC|GO	0.00190979	0.625081
M3	pink	GO:0006139	nucleobase-containing compound metabolic process	GO|GO.BP|GO	0.00211369	0.670621
M3	pink	GO:0015630	microtubule cytoskeleton	GO|GO.CC|GO	0.00219864	0.682437
M3	pink	GO:0044430	cytoskeletal part	GO|GO.CC|GO	0.00225524	0.692637
M3	pink	GO:0044428	nuclear part	GO|GO.CC|GO	0.00231306	0.698835
M3	pink	GO:0005681	spliceosomal complex	GO|GO.CC|GO	0.00231862	0.699479
M3	pink	GO:0097435	supramolecular fiber organization	GO|GO.BP|GO	0.00239414	0.714872
M3	pink	GO:1903020	positive regulation of glycoprotein metabolic process	GO|GO.BP|GO	0.00241216	0.717515
M3	pink	GO:0005912	adherens junction	GO|GO.CC|GO	0.00247593	0.728639
M3	pink	GO:0005654	nucleoplasm	GO|GO.CC|GO	0.00248278	0.729606
M3	pink	GO:0016579	protein deubiquitination	GO|GO.BP|GO	0.0025699	0.736064
M3	pink	GO:0031112	positive regulation of microtubule polymerization or depolymerization	GO|GO.BP|GO	0.00260591	0.737263
M3	pink	GO:0008584	male gonad development	GO|GO.BP|GO	0.00273912	0.75701
M3	pink	GO:0046546	development of primary male sexual characteristics	GO|GO.BP|GO	0.00273912	0.75701
M3	pink	GO:0031113	regulation of microtubule polymerization	GO|GO.BP|GO	0.00294782	0.785971
M3	pink	GO:0044451	nucleoplasm part	GO|GO.CC|GO	0.00295905	0.786911
M3	pink	GO:0008360	regulation of cell shape	GO|GO.BP|GO	0.00300189	0.79623
M3	pink	GO:0031327	negative regulation of cellular biosynthetic process	GO|GO.BP|GO	0.00308725	0.809072
M3	pink	GO:2000113	negative regulation of cellular macromolecule biosynthetic process	GO|GO.BP|GO	0.00309262	0.809072
M3	pink	GO:0006953	acute-phase response	GO|GO.BP|GO	0.00315394	0.810253
M3	pink	GO:0002188	translation reinitiation	GO|GO.BP|GO	0.00318973	0.814602
M3	pink	GO:0030091	protein repair	GO|GO.BP|GO	0.00318973	0.814602
M3	pink	GO:0038044	transforming growth factor-beta secretion	GO|GO.BP|GO	0.00318973	0.814602
M3	pink	GO:0097252	oligodendrocyte apoptotic process	GO|GO.BP|GO	0.00318973	0.814602
M3	pink	GO:0010556	regulation of macromolecule biosynthetic process	GO|GO.BP|GO	0.0031993	0.815256
M3	pink	GO:0030029	actin filament-based process	GO|GO.BP|GO	0.00323607	0.820023
M3	pink	GO:0016043	cellular component organization	GO|GO.BP|GO	0.00328307	0.824218
M3	pink	GO:0051246	regulation of protein metabolic process	GO|GO.BP|GO	0.00335519	0.833643
M3	pink	GO:0019081	viral translation	GO|GO.BP|GO	0.00345864	0.846478
M3	pink	GO:2000736	regulation of stem cell differentiation	GO|GO.BP|GO	0.00345864	0.846478
M3	pink	GO:0010604	positive regulation of macromolecule metabolic process	GO|GO.BP|GO	0.00364428	0.865462
M3	pink	GO:0051704	multi-organism process	GO|GO.BP|GO	0.00380656	0.889521
M3	pink	GO:0000793	condensed chromosome	GO|GO.CC|GO	0.00409572	0.932551
M3	pink	GO:0034330	cell junction organization	GO|GO.BP|GO	0.00432935	0.960352
M3	pink	GO:0046785	microtubule polymerization	GO|GO.BP|GO	0.0043419	0.960352
M3	pink	GO:0006357	regulation of transcription by RNA polymerase II	GO|GO.BP|GO	0.00434432	0.960352
M3	pink	GO:0050789	regulation of biological process	GO|GO.BP|GO	0.00449809	0.983593
M3	pink	GO:0032268	regulation of cellular protein metabolic process	GO|GO.BP|GO	0.00462052	0.984254
M3	pink	GO:0097320	plasma membrane tubulation	GO|GO.BP|GO	0.00477588	0.98626
M7	purple	GO:0097479	synaptic vesicle localization	GO|GO.BP|GO	4.32e-06	0.0142439
M7	purple	GO:0051648	vesicle localization	GO|GO.BP|GO	1.03e-05	0.0244191
M7	purple	GO:0045202	synapse	GO|GO.CC|GO	2.39e-05	0.0418075
M7	purple	GO:0048489	synaptic vesicle transport	GO|GO.BP|GO	2.65e-05	0.0425557
M7	purple	GO:0097480	establishment of synaptic vesicle localization	GO|GO.BP|GO	2.65e-05	0.0425557
M7	purple	GO:0051650	establishment of vesicle localization	GO|GO.BP|GO	3.53e-05	0.0497311
M7	purple	GO:0098978	glutamatergic synapse	GO|GO.CC|GO	3.98e-05	0.0533369
M7	purple	GO:0017156	calcium ion regulated exocytosis	GO|GO.BP|GO	5.64e-05	0.0669177
M7	purple	GO:0016079	synaptic vesicle exocytosis	GO|GO.BP|GO	0.000137556	0.119549
M7	purple	GO:0045055	regulated exocytosis	GO|GO.BP|GO	0.000138598	0.119944
M7	purple	GO:2000809	positive regulation of synaptic vesicle clustering	GO|GO.BP|GO	0.000144492	0.122961
M7	purple	GO:0007269	neurotransmitter secretion	GO|GO.BP|GO	0.000162658	0.134497
M7	purple	GO:0099643	signal release from synapse	GO|GO.BP|GO	0.000187445	0.146119
M7	purple	GO:0010458	exit from mitosis	GO|GO.BP|GO	0.000234147	0.171912
M7	purple	GO:0023061	signal release	GO|GO.BP|GO	0.000259209	0.188399
M7	purple	GO:0099003	vesicle-mediated transport in synapse	GO|GO.BP|GO	0.000369819	0.233119
M7	purple	GO:0006887	exocytosis	GO|GO.BP|GO	0.000378463	0.23638
M7	purple	GO:0022626	cytosolic ribosome	GO|GO.CC|GO	0.000385847	0.238659
M7	purple	GO:1900242	regulation of synaptic vesicle endocytosis	GO|GO.BP|GO	0.000387955	0.238659
M7	purple	GO:0099504	synaptic vesicle cycle	GO|GO.BP|GO	0.000410011	0.243866
M7	purple	GO:0098693	regulation of synaptic vesicle cycle	GO|GO.BP|GO	0.000649703	0.331733
M7	purple	GO:0046658	anchored component of plasma membrane	GO|GO.CC|GO	0.000658965	0.335623
M7	purple	GO:1902410	mitotic cytokinetic process	GO|GO.BP|GO	0.000734749	0.352529
M7	purple	GO:2000807	regulation of synaptic vesicle clustering	GO|GO.BP|GO	0.000735309	0.352529
M7	purple	GO:0036005	response to macrophage colony-stimulating factor	GO|GO.BP|GO	0.000887115	0.393482
M7	purple	GO:0036006	cellular response to macrophage colony-stimulating factor stimulus	GO|GO.BP|GO	0.000887115	0.393482
M7	purple	GO:0097114	NMDA glutamate receptor clustering	GO|GO.BP|GO	0.000887115	0.393482
M7	purple	GO:0001541	ovarian follicle development	GO|GO.BP|GO	0.000909282	0.396897
M7	purple	GO:0051656	establishment of organelle localization	GO|GO.BP|GO	0.00104903	0.439037
M7	purple	GO:2000369	regulation of clathrin-dependent endocytosis	GO|GO.BP|GO	0.00118215	0.467905
M7	purple	GO:0042982	amyloid precursor protein metabolic process	GO|GO.BP|GO	0.00124828	0.486537
M7	purple	GO:0051640	organelle localization	GO|GO.BP|GO	0.00125894	0.489754
M7	purple	GO:1902991	regulation of amyloid precursor protein catabolic process	GO|GO.BP|GO	0.00127446	0.494852
M7	purple	GO:0140029	exocytic process	GO|GO.BP|GO	0.00140764	0.524621
M7	purple	GO:0042788	polysomal ribosome	GO|GO.CC|GO	0.00171895	0.581247
M7	purple	GO:0097091	synaptic vesicle clustering	GO|GO.BP|GO	0.00181172	0.605599
M7	purple	GO:0006518	peptide metabolic process	GO|GO.BP|GO	0.00205591	0.659596
M7	purple	GO:0044456	synapse part	GO|GO.CC|GO	0.00208983	0.666906
M7	purple	GO:0001836	release of cytochrome c from mitochondria	GO|GO.BP|GO	0.00227751	0.694258
M7	purple	GO:0042987	amyloid precursor protein catabolic process	GO|GO.BP|GO	0.00227751	0.694258
M7	purple	GO:0061952	midbody abscission	GO|GO.BP|GO	0.00228867	0.69455
M7	purple	GO:1900244	positive regulation of synaptic vesicle endocytosis	GO|GO.BP|GO	0.00234372	0.702899
M7	purple	GO:0032940	secretion by cell	GO|GO.BP|GO	0.00254062	0.734213
M7	purple	GO:0007093	mitotic cell cycle checkpoint	GO|GO.BP|GO	0.00309388	0.809072
M7	purple	GO:0097118	neuroligin clustering involved in postsynaptic membrane assembly	GO|GO.BP|GO	0.00329363	0.824365
M7	purple	GO:0071709	membrane assembly	GO|GO.BP|GO	0.00346487	0.846478
M7	purple	GO:1903421	regulation of synaptic vesicle recycling	GO|GO.BP|GO	0.00346487	0.846478
M7	purple	GO:0007218	neuropeptide signaling pathway	GO|GO.BP|GO	0.00361601	0.860783
M7	purple	GO:0120033	negative regulation of plasma membrane bounded cell projection assembly	GO|GO.BP|GO	0.00361601	0.860783
M7	purple	GO:0016339	calcium-dependent cell-cell adhesion via plasma membrane cell adhesion molecules	GO|GO.BP|GO	0.00378998	0.887676
M7	purple	GO:0022627	cytosolic small ribosomal subunit	GO|GO.CC|GO	0.0038571	0.897224
M7	purple	GO:0017158	regulation of calcium ion-dependent exocytosis	GO|GO.BP|GO	0.00388073	0.898184
M7	purple	GO:0000815	ESCRT III complex	GO|GO.CC|GO	0.00433262	0.960352
M7	purple	GO:0001975	response to amphetamine	GO|GO.BP|GO	0.00433262	0.960352
M7	purple	GO:0002021	response to dietary excess	GO|GO.BP|GO	0.00433262	0.960352
M7	purple	GO:0014075	response to amine	GO|GO.BP|GO	0.00433262	0.960352
M7	purple	GO:0090200	positive regulation of release of cytochrome c from mitochondria	GO|GO.BP|GO	0.00433262	0.960352
M7	purple	GO:0097104	postsynaptic membrane assembly	GO|GO.BP|GO	0.00433262	0.960352
M7	purple	GO:0098793	presynapse	GO|GO.CC|GO	0.00434478	0.960352
M7	purple	GO:0044391	ribosomal subunit	GO|GO.CC|GO	0.0044921	0.983337
M7	purple	GO:0017157	regulation of exocytosis	GO|GO.BP|GO	0.00456043	0.984254
M7	purple	GO:0000281	mitotic cytokinesis	GO|GO.BP|GO	0.00476015	0.984254
M9	red	GO:1903305	regulation of regulated secretory pathway	GO|GO.BP|GO	1.01e-05	0.0244191
M9	red	GO:0006836	neurotransmitter transport	GO|GO.BP|GO	1.29e-05	0.0274755
M9	red	GO:0051588	regulation of neurotransmitter transport	GO|GO.BP|GO	1.95e-05	0.0382475
M9	red	GO:0050804	modulation of chemical synaptic transmission	GO|GO.BP|GO	2.05e-05	0.0394706
M9	red	GO:0099177	regulation of trans-synaptic signaling	GO|GO.BP|GO	2.22e-05	0.0416631
M9	red	GO:0099536	synaptic signaling	GO|GO.BP|GO	2.78e-05	0.0439396
M9	red	GO:0035640	exploration behavior	GO|GO.BP|GO	3.17e-05	0.0470237
M9	red	GO:0099504	synaptic vesicle cycle	GO|GO.BP|GO	3.38e-05	0.0482858
M9	red	GO:0099537	trans-synaptic signaling	GO|GO.BP|GO	3.87e-05	0.0522775
M9	red	GO:0007268	chemical synaptic transmission	GO|GO.BP|GO	5.02e-05	0.0621369
M9	red	GO:0098916	anterograde trans-synaptic signaling	GO|GO.BP|GO	5.02e-05	0.0621369
M9	red	GO:0046928	regulation of neurotransmitter secretion	GO|GO.BP|GO	6.23e-05	0.0699151
M9	red	GO:0035249	synaptic transmission, glutamatergic	GO|GO.BP|GO	7.56e-05	0.0791687
M9	red	GO:0098693	regulation of synaptic vesicle cycle	GO|GO.BP|GO	9.16e-05	0.0907721
M9	red	GO:0006658	phosphatidylserine metabolic process	GO|GO.BP|GO	0.00011121	0.105642
M9	red	GO:0099003	vesicle-mediated transport in synapse	GO|GO.BP|GO	0.00015241	0.128098
M9	red	GO:0097479	synaptic vesicle localization	GO|GO.BP|GO	0.000163633	0.134757
M9	red	GO:0098685	Schaffer collateral - CA1 synapse	GO|GO.CC|GO	0.000262542	0.189473
M9	red	GO:2000300	regulation of synaptic vesicle exocytosis	GO|GO.BP|GO	0.000276194	0.194583
M9	red	GO:0048066	developmental pigmentation	GO|GO.BP|GO	0.000326657	0.21556
M9	red	GO:0005956	protein kinase CK2 complex	GO|GO.CC|GO	0.000339275	0.219977
M9	red	GO:0031224	intrinsic component of membrane	GO|GO.CC|GO	0.000351654	0.225851
M9	red	GO:1902803	regulation of synaptic vesicle transport	GO|GO.BP|GO	0.000384204	0.238507
M9	red	GO:0017158	regulation of calcium ion-dependent exocytosis	GO|GO.BP|GO	0.000403438	0.242881
M9	red	GO:0098796	membrane protein complex	GO|GO.CC|GO	0.000432269	0.252244
M9	red	GO:0098978	glutamatergic synapse	GO|GO.CC|GO	0.000460524	0.262726
M9	red	GO:0006796	phosphate-containing compound metabolic process	GO|GO.BP|GO	0.00046745	0.265935
M9	red	GO:0048489	synaptic vesicle transport	GO|GO.BP|GO	0.000480119	0.270133
M9	red	GO:0097480	establishment of synaptic vesicle localization	GO|GO.BP|GO	0.000480119	0.270133
M9	red	GO:0007267	cell-cell signaling	GO|GO.BP|GO	0.000545382	0.293124
M9	red	GO:0044425	membrane part	GO|GO.CC|GO	0.000637072	0.327543
M9	red	GO:0098936	intrinsic component of postsynaptic membrane	GO|GO.CC|GO	0.000672092	0.338929
M9	red	GO:0006793	phosphorus metabolic process	GO|GO.BP|GO	0.000679687	0.339085
M9	red	GO:0016021	integral component of membrane	GO|GO.CC|GO	0.000679687	0.339085
M9	red	GO:0016188	synaptic vesicle maturation	GO|GO.BP|GO	0.000694909	0.342721
M9	red	GO:0045055	regulated exocytosis	GO|GO.BP|GO	0.000702164	0.343081
M9	red	GO:0051648	vesicle localization	GO|GO.BP|GO	0.000721114	0.349829
M9	red	GO:0018107	peptidyl-threonine phosphorylation	GO|GO.BP|GO	0.000748543	0.355535
M9	red	GO:0051966	regulation of synaptic transmission, glutamatergic	GO|GO.BP|GO	0.000778217	0.362387
M9	red	GO:0018210	peptidyl-threonine modification	GO|GO.BP|GO	0.000886653	0.393482
M9	red	GO:0032526	response to retinoic acid	GO|GO.BP|GO	0.00101174	0.427558
M9	red	GO:0005739	mitochondrion	GO|GO.CC|GO	0.0010682	0.443428
M9	red	GO:0006692	prostanoid metabolic process	GO|GO.BP|GO	0.00130939	0.499518
M9	red	GO:0006693	prostaglandin metabolic process	GO|GO.BP|GO	0.00130939	0.499518
M9	red	GO:0071300	cellular response to retinoic acid	GO|GO.BP|GO	0.00130939	0.499518
M9	red	GO:0006107	oxaloacetate metabolic process	GO|GO.BP|GO	0.00131338	0.499518
M9	red	GO:0099240	intrinsic component of synaptic membrane	GO|GO.CC|GO	0.00145261	0.536484
M9	red	GO:0045202	synapse	GO|GO.CC|GO	0.00156455	0.556687
M9	red	GO:0044091	membrane biogenesis	GO|GO.BP|GO	0.00158615	0.561439
M9	red	GO:0042734	presynaptic membrane	GO|GO.CC|GO	0.00168936	0.577435
M9	red	GO:0017157	regulation of exocytosis	GO|GO.BP|GO	0.00205723	0.659596
M9	red	GO:0098797	plasma membrane protein complex	GO|GO.CC|GO	0.002156	0.677713
M9	red	GO:0007269	neurotransmitter secretion	GO|GO.BP|GO	0.00219374	0.681953
M9	red	GO:0050806	positive regulation of synaptic transmission	GO|GO.BP|GO	0.00219374	0.681953
M9	red	GO:0009994	oocyte differentiation	GO|GO.BP|GO	0.00223439	0.688043
M9	red	GO:0048599	oocyte development	GO|GO.BP|GO	0.00223439	0.688043
M9	red	GO:0046486	glycerolipid metabolic process	GO|GO.BP|GO	0.00223691	0.688043
M9	red	GO:0016079	synaptic vesicle exocytosis	GO|GO.BP|GO	0.00230314	0.696869
M9	red	GO:0007215	glutamate receptor signaling pathway	GO|GO.BP|GO	0.00237165	0.709641
M9	red	GO:0099643	signal release from synapse	GO|GO.BP|GO	0.00241353	0.717515
M9	red	GO:0006734	NADH metabolic process	GO|GO.BP|GO	0.00247141	0.728359
M9	red	GO:0006811	ion transport	GO|GO.BP|GO	0.0025154	0.731564
M9	red	GO:0099055	integral component of postsynaptic membrane	GO|GO.CC|GO	0.00258437	0.737263
M9	red	GO:1901564	organonitrogen compound metabolic process	GO|GO.BP|GO	0.00269453	0.753334
M9	red	GO:0007585	respiratory gaseous exchange	GO|GO.BP|GO	0.00271844	0.753334
M9	red	GO:0032839	dendrite cytoplasm	GO|GO.CC|GO	0.00271844	0.753334
M9	red	GO:2000311	regulation of AMPA receptor activity	GO|GO.BP|GO	0.00271844	0.753334
M9	red	GO:0046488	phosphatidylinositol metabolic process	GO|GO.BP|GO	0.0027581	0.760198
M9	red	GO:0097060	synaptic membrane	GO|GO.CC|GO	0.00284148	0.774814
M9	red	GO:0017156	calcium ion regulated exocytosis	GO|GO.BP|GO	0.00284955	0.775979
M9	red	GO:0098691	dopaminergic synapse	GO|GO.CC|GO	0.00304935	0.804167
M9	red	GO:0098700	neurotransmitter loading into synaptic vesicle	GO|GO.BP|GO	0.00304935	0.804167
M9	red	GO:0070509	calcium ion import	GO|GO.BP|GO	0.00313639	0.810253
M9	red	GO:0071709	membrane assembly	GO|GO.BP|GO	0.00320136	0.815256
M9	red	GO:0051650	establishment of vesicle localization	GO|GO.BP|GO	0.00327186	0.822949
M9	red	GO:0071625	vocalization behavior	GO|GO.BP|GO	0.00352016	0.84979
M9	red	GO:1990138	neuron projection extension	GO|GO.BP|GO	0.00370296	0.874651
M9	red	GO:0006661	phosphatidylinositol biosynthetic process	GO|GO.BP|GO	0.00373041	0.87775
M9	red	GO:0016020	membrane	GO|GO.CC|GO	0.00398878	0.915246
M9	red	GO:0051965	positive regulation of synapse assembly	GO|GO.BP|GO	0.00403585	0.922002
M9	red	GO:0098698	postsynaptic specialization assembly	GO|GO.BP|GO	0.00408073	0.930175
M9	red	GO:0018105	peptidyl-serine phosphorylation	GO|GO.BP|GO	0.00415348	0.941502
M9	red	GO:0001101	response to acid chemical	GO|GO.BP|GO	0.00427741	0.958738
M9	red	GO:0006470	protein dephosphorylation	GO|GO.BP|GO	0.00452518	0.984254
M9	red	GO:0030118	clathrin coat	GO|GO.CC|GO	0.00468118	0.984254
M9	red	GO:1900449	regulation of glutamate receptor signaling pathway	GO|GO.BP|GO	0.00468118	0.984254
M9	red	GO:0016311	dephosphorylation	GO|GO.BP|GO	0.00485779	0.990026
M9	red	GO:0006660	phosphatidylserine catabolic process	GO|GO.BP|GO	0.00487652	0.990026
M9	red	GO:0015842	aminergic neurotransmitter loading into synaptic vesicle	GO|GO.BP|GO	0.00487652	0.990026
M9	red	GO:0032331	negative regulation of chondrocyte differentiation	GO|GO.BP|GO	0.00487652	0.990026
M9	red	GO:0061037	negative regulation of cartilage development	GO|GO.BP|GO	0.00487652	0.990026
M9	red	GO:0061831	apical ectoplasmic specialization	GO|GO.CC|GO	0.00487652	0.990026
M9	red	GO:0097401	synaptic vesicle lumen acidification	GO|GO.BP|GO	0.00487652	0.990026
M9	red	GO:1903233	regulation of calcium ion-dependent exocytosis of neurotransmitter	GO|GO.BP|GO	0.00487652	0.990026
M9	red	GO:1990909	Wnt signalosome	GO|GO.CC|GO	0.00487652	0.990026
M9	red	GO:2000017	positive regulation of determination of dorsal identity	GO|GO.BP|GO	0.00487652	0.990026
M9	red	GO:0043523	regulation of neuron apoptotic process	GO|GO.BP|GO	0.0049562	0.999249
M6	turquoise	GO:0044421	extracellular region part	GO|GO.CC|GO	3.18e-15	3.24e-10
M6	turquoise	GO:0005576	extracellular region	GO|GO.CC|GO	1.36e-14	9.29e-10
M6	turquoise	GO:0005615	extracellular space	GO|GO.CC|GO	4.18e-13	2.01e-08
M6	turquoise	GO:0005739	mitochondrion	GO|GO.CC|GO	4.92e-13	2.01e-08
M6	turquoise	GO:0062023	collagen-containing extracellular matrix	GO|GO.CC|GO	1.31e-11	3.83e-07
M6	turquoise	GO:0031012	extracellular matrix	GO|GO.CC|GO	3.54e-11	7.22e-07
M6	turquoise	GO:0044281	small molecule metabolic process	GO|GO.BP|GO	8.05e-11	1.5e-06
M6	turquoise	GO:0043436	oxoacid metabolic process	GO|GO.BP|GO	1.57e-09	2.14e-05
M6	turquoise	GO:0055114	oxidation-reduction process	GO|GO.BP|GO	1.74e-09	2.22e-05
M6	turquoise	GO:0006082	organic acid metabolic process	GO|GO.BP|GO	2.8e-09	3.02e-05
M6	turquoise	GO:0019752	carboxylic acid metabolic process	GO|GO.BP|GO	2.81e-09	3.02e-05
M6	turquoise	GO:0006631	fatty acid metabolic process	GO|GO.BP|GO	3.54e-08	0.000328357
M6	turquoise	GO:0043209	myelin sheath	GO|GO.CC|GO	1.15e-07	0.00102103
M6	turquoise	GO:0044283	small molecule biosynthetic process	GO|GO.BP|GO	2.19e-07	0.00172047
M6	turquoise	GO:0032787	monocarboxylic acid metabolic process	GO|GO.BP|GO	5.7e-07	0.00367869
M6	turquoise	GO:0016054	organic acid catabolic process	GO|GO.BP|GO	5.76e-07	0.00367869
M6	turquoise	GO:0046395	carboxylic acid catabolic process	GO|GO.BP|GO	5.76e-07	0.00367869
M6	turquoise	GO:0034440	lipid oxidation	GO|GO.BP|GO	1.21e-06	0.00632769
M6	turquoise	GO:0021782	glial cell development	GO|GO.BP|GO	2.56e-06	0.0109089
M6	turquoise	GO:0006635	fatty acid beta-oxidation	GO|GO.BP|GO	2.75e-06	0.0114656
M6	turquoise	GO:0002449	lymphocyte mediated immunity	GO|GO.BP|GO	3.08e-06	0.0122111
M6	turquoise	GO:0019395	fatty acid oxidation	GO|GO.BP|GO	3.54e-06	0.0136361
M6	turquoise	GO:0051186	cofactor metabolic process	GO|GO.BP|GO	4.19e-06	0.0142439
M6	turquoise	GO:1901605	alpha-amino acid metabolic process	GO|GO.BP|GO	4.32e-06	0.0142439
M6	turquoise	GO:0002443	leukocyte mediated immunity	GO|GO.BP|GO	5.59e-06	0.0172931
M6	turquoise	GO:0006629	lipid metabolic process	GO|GO.BP|GO	6.88e-06	0.0203646
M6	turquoise	GO:0072329	monocarboxylic acid catabolic process	GO|GO.BP|GO	7.23e-06	0.0211043
M6	turquoise	GO:0006952	defense response	GO|GO.BP|GO	8.03e-06	0.0223841
M6	turquoise	GO:0000323	lytic vacuole	GO|GO.CC|GO	1.09e-05	0.0249351
M6	turquoise	GO:0005764	lysosome	GO|GO.CC|GO	1.09e-05	0.0249351
M6	turquoise	GO:0022610	biological adhesion	GO|GO.BP|GO	1.13e-05	0.0253355
M6	turquoise	GO:0005773	vacuole	GO|GO.CC|GO	1.27e-05	0.0274755
M6	turquoise	GO:0044242	cellular lipid catabolic process	GO|GO.BP|GO	1.42e-05	0.029541
M6	turquoise	GO:0007422	peripheral nervous system development	GO|GO.BP|GO	1.65e-05	0.0339925
M6	turquoise	GO:0007155	cell adhesion	GO|GO.BP|GO	1.79e-05	0.0357118
M6	turquoise	GO:0010001	glial cell differentiation	GO|GO.BP|GO	1.8e-05	0.0357118
M6	turquoise	GO:0044255	cellular lipid metabolic process	GO|GO.BP|GO	2.15e-05	0.0407485
M6	turquoise	GO:0006954	inflammatory response	GO|GO.BP|GO	2.25e-05	0.0417237
M6	turquoise	GO:0014002	astrocyte development	GO|GO.BP|GO	2.37e-05	0.0418075
M6	turquoise	GO:0014037	Schwann cell differentiation	GO|GO.BP|GO	2.37e-05	0.0418075
M6	turquoise	GO:0016042	lipid catabolic process	GO|GO.BP|GO	2.53e-05	0.0421776
M6	turquoise	GO:0009062	fatty acid catabolic process	GO|GO.BP|GO	3.21e-05	0.0470237
M6	turquoise	GO:0044429	mitochondrial part	GO|GO.CC|GO	4e-05	0.0533369
M6	turquoise	GO:0009986	cell surface	GO|GO.CC|GO	4.03e-05	0.0533949
M6	turquoise	GO:0002460	adaptive immune response based on somatic recombination of immune receptors built from immunoglobulin superfamily domains	GO|GO.BP|GO	4.17e-05	0.0542746
M6	turquoise	GO:0051260	protein homooligomerization	GO|GO.BP|GO	4.31e-05	0.0556586
M6	turquoise	GO:0006790	sulfur compound metabolic process	GO|GO.BP|GO	5.52e-05	0.0662458
M6	turquoise	GO:0051259	protein complex oligomerization	GO|GO.BP|GO	5.91e-05	0.0685263
M6	turquoise	GO:0006558	L-phenylalanine metabolic process	GO|GO.BP|GO	6e-05	0.0688872
M6	turquoise	GO:1902221	erythrose 4-phosphate/phosphoenolpyruvate family amino acid metabolic process	GO|GO.BP|GO	6e-05	0.0688872
M6	turquoise	GO:0032502	developmental process	GO|GO.BP|GO	6.17e-05	0.0696101
M6	turquoise	GO:0002376	immune system process	GO|GO.BP|GO	6.57e-05	0.0720995
M6	turquoise	GO:0017144	drug metabolic process	GO|GO.BP|GO	7.35e-05	0.0781568
M6	turquoise	GO:0014044	Schwann cell development	GO|GO.BP|GO	7.92e-05	0.0819942
M6	turquoise	GO:0006520	cellular amino acid metabolic process	GO|GO.BP|GO	9.06e-05	0.0906613
M6	turquoise	GO:0030670	phagocytic vesicle membrane	GO|GO.CC|GO	9.5e-05	0.0935698
M6	turquoise	GO:0048856	anatomical structure development	GO|GO.BP|GO	0.000102395	0.0991126
M6	turquoise	GO:0002252	immune effector process	GO|GO.BP|GO	0.000109188	0.10519
M6	turquoise	GO:0006950	response to stress	GO|GO.BP|GO	0.000113814	0.107237
M6	turquoise	GO:0006575	cellular modified amino acid metabolic process	GO|GO.BP|GO	0.000116333	0.107998
M6	turquoise	GO:0044282	small molecule catabolic process	GO|GO.BP|GO	0.000131134	0.11734
M6	turquoise	GO:1901607	alpha-amino acid biosynthetic process	GO|GO.BP|GO	0.000132899	0.11734
M6	turquoise	GO:0060326	cell chemotaxis	GO|GO.BP|GO	0.00017087	0.138219
M6	turquoise	GO:0043648	dicarboxylic acid metabolic process	GO|GO.BP|GO	0.000170999	0.138219
M6	turquoise	GO:0042063	gliogenesis	GO|GO.BP|GO	0.000175494	0.140035
M6	turquoise	GO:0032101	regulation of response to external stimulus	GO|GO.BP|GO	0.000177611	0.140267
M6	turquoise	GO:0009063	cellular amino acid catabolic process	GO|GO.BP|GO	0.000183786	0.144369
M6	turquoise	GO:0048869	cellular developmental process	GO|GO.BP|GO	0.000207442	0.158087
M6	turquoise	GO:0008652	cellular amino acid biosynthetic process	GO|GO.BP|GO	0.000231416	0.171868
M6	turquoise	GO:0002455	humoral immune response mediated by circulating immunoglobulin	GO|GO.BP|GO	0.000234842	0.171912
M6	turquoise	GO:0009072	aromatic amino acid family metabolic process	GO|GO.BP|GO	0.000234842	0.171912
M6	turquoise	GO:0044444	cytoplasmic part	GO|GO.CC|GO	0.00026064	0.188767
M6	turquoise	GO:0022011	myelination in peripheral nervous system	GO|GO.BP|GO	0.00026701	0.190676
M6	turquoise	GO:0032292	peripheral nervous system axon ensheathment	GO|GO.BP|GO	0.00026701	0.190676
M6	turquoise	GO:0003414	chondrocyte morphogenesis involved in endochondral bone morphogenesis	GO|GO.BP|GO	0.000279151	0.194583
M6	turquoise	GO:0003422	growth plate cartilage morphogenesis	GO|GO.BP|GO	0.000279151	0.194583
M6	turquoise	GO:0003429	growth plate cartilage chondrocyte morphogenesis	GO|GO.BP|GO	0.000279151	0.194583
M6	turquoise	GO:0090171	chondrocyte morphogenesis	GO|GO.BP|GO	0.000279151	0.194583
M6	turquoise	GO:0009888	tissue development	GO|GO.BP|GO	0.000292442	0.201782
M6	turquoise	GO:0002250	adaptive immune response	GO|GO.BP|GO	0.000294011	0.202181
M6	turquoise	GO:0048468	cell development	GO|GO.BP|GO	0.000331686	0.217124
M6	turquoise	GO:0006749	glutathione metabolic process	GO|GO.BP|GO	0.000332789	0.217149
M6	turquoise	GO:0016064	immunoglobulin mediated immune response	GO|GO.BP|GO	0.000365139	0.230882
M6	turquoise	GO:0019724	B cell mediated immunity	GO|GO.BP|GO	0.000365139	0.230882
M6	turquoise	GO:0044420	extracellular matrix component	GO|GO.CC|GO	0.000365139	0.230882
M6	turquoise	GO:0005759	mitochondrial matrix	GO|GO.CC|GO	0.000450238	0.258301
M6	turquoise	GO:0033539	fatty acid beta-oxidation using acyl-CoA dehydrogenase	GO|GO.BP|GO	0.000490142	0.272025
M6	turquoise	GO:0071404	cellular response to low-density lipoprotein particle stimulus	GO|GO.BP|GO	0.000490142	0.272025
M6	turquoise	GO:0046165	alcohol biosynthetic process	GO|GO.BP|GO	0.000523115	0.286392
M6	turquoise	GO:0016999	antibiotic metabolic process	GO|GO.BP|GO	0.000557442	0.296533
M6	turquoise	GO:0030154	cell differentiation	GO|GO.BP|GO	0.000559076	0.296582
M6	turquoise	GO:0031347	regulation of defense response	GO|GO.BP|GO	0.000619122	0.323395
M6	turquoise	GO:0007229	integrin-mediated signaling pathway	GO|GO.BP|GO	0.000633038	0.327543
M6	turquoise	GO:0048731	system development	GO|GO.BP|GO	0.000635958	0.327543
M6	turquoise	GO:0006559	L-phenylalanine catabolic process	GO|GO.BP|GO	0.000684023	0.339085
M6	turquoise	GO:0009074	aromatic amino acid family catabolic process	GO|GO.BP|GO	0.000684023	0.339085
M6	turquoise	GO:1902222	erythrose 4-phosphate/phosphoenolpyruvate family amino acid catabolic process	GO|GO.BP|GO	0.000684023	0.339085
M6	turquoise	GO:0030149	sphingolipid catabolic process	GO|GO.BP|GO	0.00074407	0.354234
M6	turquoise	GO:0046466	membrane lipid catabolic process	GO|GO.BP|GO	0.00074407	0.354234
M6	turquoise	GO:0001656	metanephros development	GO|GO.BP|GO	0.000778937	0.362387
M6	turquoise	GO:0003418	growth plate cartilage chondrocyte differentiation	GO|GO.BP|GO	0.000778937	0.362387
M6	turquoise	GO:0007039	protein catabolic process in the vacuole	GO|GO.BP|GO	0.000778937	0.362387
M6	turquoise	GO:0043256	laminin complex	GO|GO.CC|GO	0.000778937	0.362387
M6	turquoise	GO:0060536	cartilage morphogenesis	GO|GO.BP|GO	0.000778937	0.362387
M6	turquoise	GO:0006536	glutamate metabolic process	GO|GO.BP|GO	0.000786202	0.364007
M6	turquoise	GO:0048708	astrocyte differentiation	GO|GO.BP|GO	0.000808666	0.369484
M6	turquoise	GO:0072376	protein activation cascade	GO|GO.BP|GO	0.000909472	0.396897
M6	turquoise	GO:0007275	multicellular organism development	GO|GO.BP|GO	0.000986477	0.424158
M6	turquoise	GO:0009605	response to external stimulus	GO|GO.BP|GO	0.00111051	0.456071
M6	turquoise	GO:0002456	T cell mediated immunity	GO|GO.BP|GO	0.00111876	0.456071
M6	turquoise	GO:0030666	endocytic vesicle membrane	GO|GO.CC|GO	0.00111876	0.456071
M6	turquoise	GO:0072676	lymphocyte migration	GO|GO.BP|GO	0.00111876	0.456071
M6	turquoise	GO:0042221	response to chemical	GO|GO.BP|GO	0.0012178	0.478307
M6	turquoise	GO:0030595	leukocyte chemotaxis	GO|GO.BP|GO	0.00143561	0.532131
M6	turquoise	GO:0048771	tissue remodeling	GO|GO.BP|GO	0.00143561	0.532131
M6	turquoise	GO:0001501	skeletal system development	GO|GO.BP|GO	0.00147075	0.540125
M6	turquoise	GO:0046394	carboxylic acid biosynthetic process	GO|GO.BP|GO	0.00147304	0.540125
M6	turquoise	GO:1901615	organic hydroxy compound metabolic process	GO|GO.BP|GO	0.00151745	0.551456
M6	turquoise	GO:0002063	chondrocyte development	GO|GO.BP|GO	0.00154719	0.556249
M6	turquoise	GO:0006672	ceramide metabolic process	GO|GO.BP|GO	0.00155236	0.556249
M6	turquoise	GO:0005740	mitochondrial envelope	GO|GO.CC|GO	0.00158976	0.561745
M6	turquoise	GO:0000302	response to reactive oxygen species	GO|GO.BP|GO	0.00160286	0.564548
M6	turquoise	GO:0016053	organic acid biosynthetic process	GO|GO.BP|GO	0.00163059	0.57025
M6	turquoise	GO:0003433	chondrocyte development involved in endochondral bone morphogenesis	GO|GO.BP|GO	0.00169091	0.577435
M6	turquoise	GO:0006105	succinate metabolic process	GO|GO.BP|GO	0.00169091	0.577435
M6	turquoise	GO:0006956	complement activation	GO|GO.BP|GO	0.00169091	0.577435
M6	turquoise	GO:0008209	androgen metabolic process	GO|GO.BP|GO	0.00169091	0.577435
M6	turquoise	GO:0010566	regulation of ketone biosynthetic process	GO|GO.BP|GO	0.00169091	0.577435
M6	turquoise	GO:0034312	diol biosynthetic process	GO|GO.BP|GO	0.00169091	0.577435
M6	turquoise	GO:0048247	lymphocyte chemotaxis	GO|GO.BP|GO	0.00169091	0.577435
M6	turquoise	GO:1901606	alpha-amino acid catabolic process	GO|GO.BP|GO	0.00169565	0.577435
M6	turquoise	GO:1901617	organic hydroxy compound biosynthetic process	GO|GO.BP|GO	0.00169637	0.577435
M6	turquoise	GO:1902930	regulation of alcohol biosynthetic process	GO|GO.BP|GO	0.00170226	0.578158
M6	turquoise	GO:0072350	tricarboxylic acid metabolic process	GO|GO.BP|GO	0.00170718	0.578226
M6	turquoise	GO:0050727	regulation of inflammatory response	GO|GO.BP|GO	0.00183367	0.606975
M6	turquoise	GO:0050900	leukocyte migration	GO|GO.BP|GO	0.00183367	0.606975
M6	turquoise	GO:0009064	glutamine family amino acid metabolic process	GO|GO.BP|GO	0.00195517	0.63687
M6	turquoise	GO:0031966	mitochondrial membrane	GO|GO.CC|GO	0.00199938	0.6492
M6	turquoise	GO:0006081	cellular aldehyde metabolic process	GO|GO.BP|GO	0.00212963	0.67434
M6	turquoise	GO:0002262	myeloid cell homeostasis	GO|GO.BP|GO	0.00214292	0.67659
M6	turquoise	GO:0046173	polyol biosynthetic process	GO|GO.BP|GO	0.00220899	0.684608
M6	turquoise	GO:0048871	multicellular organismal homeostasis	GO|GO.BP|GO	0.00227336	0.694258
M6	turquoise	GO:0097164	ammonium ion metabolic process	GO|GO.BP|GO	0.00237315	0.709641
M6	turquoise	GO:0072678	T cell migration	GO|GO.BP|GO	0.00243723	0.721411
M6	turquoise	GO:0055094	response to lipoprotein particle	GO|GO.BP|GO	0.00246161	0.72652
M6	turquoise	GO:0071402	cellular response to lipoprotein particle stimulus	GO|GO.BP|GO	0.00246161	0.72652
M6	turquoise	GO:0007009	plasma membrane organization	GO|GO.BP|GO	0.00250779	0.731564
M6	turquoise	GO:0045335	phagocytic vesicle	GO|GO.CC|GO	0.00252722	0.732129
M6	turquoise	GO:0032287	peripheral nervous system myelin maintenance	GO|GO.BP|GO	0.00255598	0.734213
M6	turquoise	GO:0043174	nucleoside salvage	GO|GO.BP|GO	0.00255598	0.734213
M6	turquoise	GO:0071605	monocyte chemotactic protein-1 production	GO|GO.BP|GO	0.00255598	0.734213
M6	turquoise	GO:0071637	regulation of monocyte chemotactic protein-1 production	GO|GO.BP|GO	0.00255598	0.734213
M6	turquoise	GO:0071944	cell periphery	GO|GO.CC|GO	0.00260321	0.737263
M6	turquoise	GO:0032501	multicellular organismal process	GO|GO.BP|GO	0.00261823	0.737635
M6	turquoise	GO:0005604	basement membrane	GO|GO.CC|GO	0.00264768	0.744841
M6	turquoise	GO:0008202	steroid metabolic process	GO|GO.BP|GO	0.00269914	0.753334
M6	turquoise	GO:0002682	regulation of immune system process	GO|GO.BP|GO	0.00278444	0.766422
M6	turquoise	GO:0030155	regulation of cell adhesion	GO|GO.BP|GO	0.002957	0.786911
M6	turquoise	GO:0006955	immune response	GO|GO.BP|GO	0.0030515	0.804167
M6	turquoise	GO:0034311	diol metabolic process	GO|GO.BP|GO	0.00314699	0.810253
M6	turquoise	GO:0046184	aldehyde biosynthetic process	GO|GO.BP|GO	0.00314699	0.810253
M6	turquoise	GO:0046514	ceramide catabolic process	GO|GO.BP|GO	0.00314699	0.810253
M6	turquoise	GO:0048002	antigen processing and presentation of peptide antigen	GO|GO.BP|GO	0.00314699	0.810253
M6	turquoise	GO:0045685	regulation of glial cell differentiation	GO|GO.BP|GO	0.00326069	0.822421
M6	turquoise	GO:0006979	response to oxidative stress	GO|GO.BP|GO	0.00334001	0.833643
M6	turquoise	GO:0042181	ketone biosynthetic process	GO|GO.BP|GO	0.0033874	0.840622
M6	turquoise	GO:0006935	chemotaxis	GO|GO.BP|GO	0.00344266	0.846478
M6	turquoise	GO:0048872	homeostasis of number of cells	GO|GO.BP|GO	0.00351178	0.84979
M6	turquoise	GO:0006066	alcohol metabolic process	GO|GO.BP|GO	0.00351195	0.84979
M6	turquoise	GO:0051289	protein homotetramerization	GO|GO.BP|GO	0.00352836	0.84979
M6	turquoise	GO:0030216	keratinocyte differentiation	GO|GO.BP|GO	0.00366015	0.867214
M6	turquoise	GO:0005921	gap junction	GO|GO.CC|GO	0.00371315	0.875708
M6	turquoise	GO:0042330	taxis	GO|GO.BP|GO	0.00372806	0.87775
M6	turquoise	GO:0048513	animal organ development	GO|GO.BP|GO	0.00376344	0.884504
M6	turquoise	GO:0008544	epidermis development	GO|GO.BP|GO	0.0038302	0.892758
M6	turquoise	GO:0061138	morphogenesis of a branching epithelium	GO|GO.BP|GO	0.00398011	0.914383
M6	turquoise	GO:0071346	cellular response to interferon-gamma	GO|GO.BP|GO	0.00398011	0.914383
M6	turquoise	GO:0006732	coenzyme metabolic process	GO|GO.BP|GO	0.00399283	0.915246
M6	turquoise	GO:0042552	myelination	GO|GO.BP|GO	0.00402801	0.921241
M6	turquoise	GO:0045087	innate immune response	GO|GO.BP|GO	0.00413932	0.94038
M6	turquoise	GO:0045177	apical part of cell	GO|GO.CC|GO	0.00434145	0.960352
M6	turquoise	GO:1901575	organic substance catabolic process	GO|GO.BP|GO	0.00435708	0.962028
M6	turquoise	GO:0019218	regulation of steroid metabolic process	GO|GO.BP|GO	0.00442917	0.972688
M6	turquoise	GO:0043267	negative regulation of potassium ion transport	GO|GO.BP|GO	0.00458795	0.984254
M6	turquoise	GO:0050810	regulation of steroid biosynthetic process	GO|GO.BP|GO	0.00458795	0.984254
M6	turquoise	GO:0098552	side of membrane	GO|GO.CC|GO	0.00461168	0.984254
M6	turquoise	GO:0007272	ensheathment of neurons	GO|GO.BP|GO	0.00466326	0.984254
M6	turquoise	GO:0008366	axon ensheathment	GO|GO.BP|GO	0.00466326	0.984254
M6	turquoise	GO:0006911	phagocytosis, engulfment	GO|GO.BP|GO	0.00470479	0.984254
M6	turquoise	GO:0030316	osteoclast differentiation	GO|GO.BP|GO	0.00470479	0.984254
M6	turquoise	GO:0002703	regulation of leukocyte mediated immunity	GO|GO.BP|GO	0.00493099	0.995192
M6	turquoise	GO:0048709	oligodendrocyte differentiation	GO|GO.BP|GO	0.00493099	0.995192
M6	turquoise	GO:0009636	response to toxic substance	GO|GO.BP|GO	0.0049312	0.995192
M6	turquoise	GO:0030855	epithelial cell differentiation	GO|GO.BP|GO	0.0049312	0.995192
